# Supplementary material for: LaF3 doped with Ce/Gd/Eu: energy transfer and excitation dependence of photoluminescence rise-and-decay kinetics
Source: Front Chem. 2025 Apr 22;13:1501039. doi: 10.3389/fchem.2025.1501039 (PMC12052759; doi:10.3389/fchem.2025.1501039)
Supplement: Supplementary file 2 [file DataSheet3.zip]

Archive with 53 entries (53 files):
- LaF3CeEu250_552trace.txt
- LaF3CeEu250_583trace.txt
- LaF3CeEu250_591trace.txt
- LaF3CeEu250_613trace.txt
- LaF3CeEu250_618trace.txt
- LaF3CeEu250_694trace.txt
- LaF3CeEu394_552trace.txt
- LaF3CeEu394_583trace.txt
- LaF3CeEu394_591trace.txt
- LaF3CeEu394_613trace.txt
- LaF3CeEu394_618trace.txt
- LaF3CeEu394_694trace.txt
- LaF3CeGd250_312trace.txt
- LaF3CeGd272_312trace.txt
- LaF3CeGdEu250_312trace.txt
- LaF3CeGdEu250_552trace.txt
- LaF3CeGdEu250_583trace.txt
- LaF3CeGdEu250_591trace.txt
- LaF3CeGdEu250_613trace.txt
- LaF3CeGdEu250_618trace.txt
- LaF3CeGdEu250_694trace.txt
- LaF3CeGdEu272_312trace.txt
- LaF3CeGdEu272_552trace.txt
- LaF3CeGdEu272_583trace.txt
- LaF3CeGdEu272_591trace.txt
- LaF3CeGdEu272_613trace.txt
- LaF3CeGdEu272_618trace.txt
- LaF3CeGdEu272_694trace.txt
- LaF3CeGdEu394_552trace.txt
- LaF3CeGdEu394_583trace.txt
- LaF3CeGdEu394_591trace.txt
- LaF3CeGdEu394_613trace.txt
- LaF3CeGdEu394_618trace.txt
- LaF3CeGdEu394_694trace.txt
- LaF3Eu394_552trace.txt
- LaF3Eu394_583trace.txt
- LaF3Eu394_591trace.txt
- LaF3Eu394_613trace.txt
- LaF3Eu394_618trace.txt
- LaF3Eu394_694trace.txt
- LaF3Gd272_312trace.txt
- LaF3GdEu272_312trace.txt
- LaF3GdEu272_552trace.txt
- LaF3GdEu272_583trace.txt
- LaF3GdEu272_591trace.txt
- LaF3GdEu272_613trace.txt
- LaF3GdEu272_618trace.txt
- LaF3GdEu394_552trace.txt
- LaF3GdEu394_583trace.txt
- LaF3GdEu394_591trace.txt
- LaF3GdEu394_613trace.txt
- LaF3GdEu394_618trace.txt
- LaF3GdEu394_694trace.txt
