# Supplementary material for: LaF3 doped with Ce/Gd/Eu: energy transfer and excitation dependence of photoluminescence rise-and-decay kinetics
Source: Front Chem. 2025 Apr 22;13:1501039. doi: 10.3389/fchem.2025.1501039 (PMC12052759; doi:10.3389/fchem.2025.1501039)
Supplement: Supplementary file 2 [file DataSheet3.zip › LaF3CeEu250_552trace.txt]

31	0.867928056821382
32	0.872584387766983
33	0.876175944619204
34	0.880209636988684
35	0.882530872407667
36	0.883660918765785
37	0.887651651097915
38	0.887727301333825
39	0.891243009479308
40	0.897359432820306
41	0.901210861899991
42	0.901314066730686
43	0.904237952660237
44	0.906499024042971
45	0.90997875558673
46	0.915206006348135
47	0.917920326245745
48	0.918563097976437
49	0.92357339959109
50	0.925831599306254
51	0.931566546658931
52	0.933761172745892
53	0.933195188694272
54	0.936939032897398
55	0.939299877618644
56	0.940402691041596
57	0.940139665181109
58	0.939372049824385
59	0.93762183003471
60	0.939700378062427
61	0.948542595652437
62	0.951170896924316
63	0.953115549687468
64	0.953585347931893
65	0.952007433671491
66	0.95083404402201
67	0.947208597933672
68	0.947558391133981
69	0.951497430712318
70	0.953995479001522
71	0.951973755225082
72	0.9568910999476
73	0.959279183079069
74	0.958241484512958
75	0.956207675916224
76	0.963135588985869
77	0.961860125105033
78	0.962439572322631
79	0.962791758122994
80	0.969967948617441
81	0.970761610190654
82	0.9693988684209
83	0.968461307284613
84	0.969755502705344
85	0.974017161405691
86	0.977642198233493
87	0.977872855555038
88	0.973407157893127
89	0.969786365603521
90	0.970734508656865
91	0.973025135767837
92	0.971322581827288
93	0.969260119518011
94	0.971811110242843
95	0.972591713804321
96	0.975170536983097
97	0.978393365149229
98	0.981608325657976
99	0.981283096302384
100	0.978004630603651
101	0.976311845534146
102	0.975325257996986
103	0.979688930703058
104	0.981615363844175
105	0.980880200521018
106	0.9875820813238
107	0.989641155941354
108	0.981378293861731
109	0.978326360028845
110	0.984439183519647
111	0.988893220678207
112	0.992599874185646
113	0.992323617849118
114	0.990917141321401
115	0.992734326537295
116	0.992526513892465
117	0.992092482828821
118	0.988199587033672
119	0.991142053939041
120	0.992411577382673
121	0.989347712031098
122	0.988536173026934
123	0.986534475641447
124	0.988568412902029
125	0.987170083259621
126	0.987261166313384
127	0.987042240670936
128	0.988240117514331
129	0.985606758658242
130	0.983390592326975
131	0.983426685273667
132	0.982999184584655
133	0.989706540444768
134	0.990833401688283
135	0.992294420737135
136	0.991737426729652
137	0.992083344958135
138	0.99324164808714
139	0.991267889919215
140	0.994379009121852
141	0.99553925589621
142	0.993073392731528
143	0.989774106758529
144	0.990422085268743
145	0.992522270723033
146	0.992900278262534
147	0.996306037675455
148	0.995152105010965
149	0.994178977902254
150	0.992850828913483
151	0.996463993079462
152	0.998562802925598
153	0.999467283765489
154	0.999535500242308
155	1
156	0.997369293809188
157	0.991034426630787
158	0.989738209545136
159	0.987717127719169
160	0.990025517284888
161	0.99032221064167
162	0.989139461381681
163	0.990127074123326
164	0.99054408734002
165	0.990913029553345
166	0.990099786437587
167	0.992155466519595
168	0.992638296769233
169	0.990710802835757
170	0.9929021945326
171	0.992376178399498
172	0.992473123870899
173	0.993621837436988
174	0.997596187028818
175	0.997492934291372
176	0.996564734134357
177	0.995419215264221
178	0.992631726700435
179	0.99242340076898
180	0.992895798296873
181	0.992873587358045
182	0.998798557525518
183	0.997893804301525
184	0.994964648629292
185	0.99508592114918
186	0.996464403708762
187	0.994165974641092
188	0.992317656880448
189	0.991782134679055
190	0.990531995675904
191	0.985955852419978
192	0.987076459779256
193	0.989533464301176
194	0.991838801522433
195	0.997627255241645
196	0.993678229158735
197	0.990999705185957
198	0.990308112369042
199	0.984598722583988
200	0.986873882657999
201	0.987173054846988
202	0.990681589298602
203	0.991247084701356
204	0.994294090982644
205	0.993517864729502
206	0.991325064574161
207	0.991104596334309
208	0.987610871912776
209	0.987176449382533
210	0.98675840959259
211	0.986482327089131
212	0.988540900738939
213	0.986089580695294
214	0.985716083234269
215	0.984368907052507
216	0.983564530792097
217	0.985550236903883
218	0.987259666147676
219	0.985463644765896
220	0.983551672619954
221	0.983276438750382
222	0.980080431521352
223	0.980890055624215
224	0.981857451716664
225	0.982796196834098
226	0.980963348847944
227	0.98212522855815
228	0.982516147651603
229	0.982133167391281
230	0.981295620496029
231	0.981428708189638
232	0.978540297894064
233	0.979972436015493
234	0.98039095076666
235	0.980491334574064
236	0.983275811856318
237	0.982592890161452
238	0.983754605619938
239	0.981415328518284
240	0.982704215870933
241	0.983310304717505
242	0.978154615692949
243	0.981764184115026
244	0.98159324871885
245	0.97820186954401
246	0.978013377007738
247	0.975934991862977
248	0.977200003859368
249	0.977973903213144
250	0.973723068701141
251	0.974886070798101
252	0.975195859123254
253	0.980098225457679
254	0.978779619493836
255	0.980402045970342
256	0.983064971504784
257	0.981240459293416
258	0.979535389564024
259	0.982038175146583
260	0.982494596457183
261	0.982343683345668
262	0.976386447296577
263	0.975196680381854
264	0.970444403162816
265	0.97238213819103
266	0.9733893639568
267	0.976171976982032
268	0.977356590499043
269	0.972311872674005
270	0.973437452754105
271	0.968623052797058
272	0.96915071144736
273	0.969540398652913
274	0.967996209376907
275	0.968858396767678
276	0.969029072098631
277	0.96977958611378
278	0.970792477195124
279	0.968159639838246
280	0.97085363221675
281	0.966047902012987
282	0.969575623803018
283	0.967415118273345
284	0.971397401223249
285	0.967986811440998
286	0.970261600579875
287	0.96915882411356
288	0.967898565835697
289	0.963480057692924
290	0.967691148763759
291	0.967717204561598
292	0.971812090278105
293	0.970625965645272
294	0.96812367829293
295	0.963624248802801
296	0.96165831722933
297	0.959769794753939
298	0.958763980184196
299	0.959728411533101
300	0.960862706535708
301	0.963443848401264
302	0.964425189464735
303	0.963604537227644
304	0.962902028515174
305	0.962487156045897
306	0.961386477895304
307	0.961167047178817
308	0.961313639101333
309	0.963835936419457
310	0.959533362615674
311	0.958932748826433
312	0.962818451765013
313	0.962752597775432
314	0.958312972336532
315	0.956785841970406
316	0.956125276303388
317	0.955173300709912
318	0.955253373423382
319	0.953970230774638
320	0.953156973971237
321	0.956924185719053
322	0.956038907273987
323	0.952983643237479
324	0.948318760252327
325	0.952628978604909
326	0.950909238459397
327	0.950089214485134
328	0.949161961513038
329	0.948699456044979
330	0.950677276705443
331	0.951970255294683
332	0.952002421256504
333	0.949137186878614
334	0.95184378147033
335	0.955356441377644
336	0.951713402561336
337	0.947867173417351
338	0.945654913539489
339	0.946570954962935
340	0.94861527703851
341	0.947057396012883
342	0.943726735223847
343	0.944116559305834
344	0.94534509510152
345	0.947019214331819
346	0.946190647899355
347	0.944044113347227
348	0.94658581016224
349	0.944198411412937
350	0.945489293055218
351	0.946297411517315
352	0.946453724404122
353	0.946133399331134
354	0.942807681150105
355	0.940276764722977
356	0.944869927194618
357	0.943010533392993
358	0.943315558418268
359	0.942645274524487
360	0.940504184916875
361	0.939811247973385
362	0.94088456589373
363	0.934732687450219
364	0.935817371589583
365	0.93578689194542
366	0.933794789597906
367	0.934518783804108
368	0.937866370732883
369	0.935886817216773
370	0.938314973661614
371	0.938972285775813
372	0.936569387139206
373	0.93455683545256
374	0.941023973172263
375	0.940546958802276
376	0.938098154547474
377	0.936740425192706
378	0.931521970110904
379	0.929302603608627
380	0.929178686636048
381	0.929601530788799
382	0.926237042358043
383	0.92556850500755
384	0.923903393615325
385	0.923585368066416
386	0.927294171902623
387	0.926174112049077
388	0.925437990590887
389	0.924404026013875
390	0.925767041536497
391	0.918609362210886
392	0.922616009165914
393	0.928355177787793
394	0.92293880075223
395	0.919243469663351
396	0.927022882811858
397	0.930047715110955
398	0.929074559258193
399	0.92810064784752
400	0.926966148899027
401	0.923743683455443
402	0.922913672976608
403	0.916277124664196
404	0.918163145038387
405	0.91924802764858
406	0.921621501958325
407	0.926912107345639
408	0.929840347314532
409	0.928145817070503
410	0.922789664296819
411	0.921413686575966
412	0.920556155721455
413	0.918245134021923
414	0.919728190176533
415	0.920284729754257
416	0.920879184104
417	0.918246178389109
418	0.917432550650573
419	0.91617008729337
420	0.916414307700689
421	0.917630832589354
422	0.914531855695113
423	0.915662227819142
424	0.911951144990322
425	0.911897713905826
426	0.914578214374301
427	0.912790706706672
428	0.912794303819338
429	0.910630287409152
430	0.913595030954037
431	0.910980766360391
432	0.906941056902905
433	0.909391105364485
434	0.907643430107705
435	0.911270424268503
436	0.913334322411565
437	0.913169717550429
438	0.911978580502609
439	0.908311771724898
440	0.904128246198962
441	0.903083605260154
442	0.902541300831491
443	0.903921208274744
444	0.905246601940913
445	0.906401900632207
446	0.910543918379751
447	0.907214163712703
448	0.905318523662781
449	0.905932140713184
450	0.906751023137993
451	0.906166811251753
452	0.907655962513936
453	0.90715855355539
454	0.901424936641644
455	0.901483246002222
456	0.898240041041468
457	0.899002908154721
458	0.902208908732145
459	0.90043504627615
460	0.895945944112912
461	0.893091980140538
462	0.891269663427161
463	0.891212072667857
464	0.895115150700878
465	0.895058303180607
466	0.897195181100367
467	0.898215731786917
468	0.89634572595542
469	0.893141909925871
470	0.892259750894719
471	0.894456076986982
472	0.893704518604647
473	0.890740839958412
474	0.890381472251594
475	0.886326454533809
476	0.889849159802561
477	0.890270520214776
478	0.89475836995865
479	0.894253159043406
480	0.889949141193252
481	0.888049508457771
482	0.893280278312275
483	0.890667478296466
484	0.891766935509274
485	0.886194695910368
486	0.884060381686203
487	0.886727008359401
488	0.88692254455693
489	0.884710032826432
490	0.880795331246697
491	0.884473201008981
492	0.885741002547083
493	0.885784796161912
494	0.885923230249004
495	0.880069064891703
496	0.880216343933914
497	0.883642185857126
498	0.884555053116084
499	0.88399728165046
500	0.884741426805169
501	0.884478949819179
502	0.880084258175797
503	0.87740428468159
504	0.878320383593138
505	0.880312431190078
506	0.884650377970514
507	0.881009132235483
508	0.87945950075249
509	0.87778629722553
510	0.876110416395535
511	0.875057744916386
512	0.880355547266562
513	0.882817269919137
514	0.876383757264034
515	0.877557929846714
516	0.873915647957082
517	0.877758623548249
518	0.878639390546074
519	0.879917816432927
520	0.876383431498123
521	0.87634410963637
522	0.874899699173933
523	0.874901979535312
524	0.869886482091251
525	0.87390428721312
526	0.868820072324495
527	0.869430129218868
528	0.872061007873985
529	0.869622107997896
530	0.867410287493385
531	0.868732411181564
532	0.867169829819217
533	0.869013786696697
534	0.869759993210491
535	0.867421775532431
536	0.87160974680492
537	0.872424746045317
538	0.869543404048759
539	0.869520590853624
540	0.863702339134887
541	0.861806737410366
542	0.86341092920843
543	0.861433749129673
544	0.861805287888938
545	0.860342433327116
546	0.862099840498303
547	0.859592350472732
548	0.861374755386929
549	0.862506039108003
550	0.858268344733596
551	0.8587010111392
552	0.856472252176071
553	0.859079705798397
554	0.85594587332042
555	0.858023062165155
556	0.852935985190309
557	0.858735914629687
558	0.860132875507762
559	0.85842534200257
560	0.859536450137379
561	0.860102256249637
562	0.859572503389906
563	0.858201201368014
564	0.853187080900872
565	0.848908460472913
566	0.850426113514799
567	0.853831719626114
568	0.851522800348598
569	0.851798332608794
570	0.850625438452001
571	0.850670333922118
572	0.847544213062393
573	0.850191997325785
574	0.85117048040933
575	0.849164487841367
576	0.850542943025662
577	0.852621233725685
578	0.846438114605042
579	0.845970544708951
580	0.851610538142331
581	0.847954842362238
582	0.84864240964325
583	0.850759632107191
584	0.848960982697892
585	0.845119857676104
586	0.840686465589976
587	0.838682352335442
588	0.841522936636462
589	0.84261857773431
590	0.844694035092164
591	0.843695110882073
592	0.844850287753341
593	0.843420727015151
594	0.844117199476913
595	0.840578121049212
596	0.84127020799005
597	0.843853203162513
598	0.846811191855417
599	0.845386527187245
600	0.841070231521026
601	0.839083059462639
602	0.839803522256862
603	0.836389692609435
604	0.840006244467138
605	0.835178659203273
606	0.834975260823416
607	0.833299132247077
608	0.834644106087027
609	0.831043074648094
610	0.833069977828769
611	0.83208182990027
612	0.831123234962481
613	0.833801237436049
614	0.835258731916743
615	0.832931558798084
616	0.831709936631043
617	0.833306052719543
618	0.831808677921248
619	0.831216568264807
620	0.829908779645487
621	0.831825777894058
622	0.830047622993115
623	0.830358624043468
624	0.832905689152194
625	0.831680097568588
626	0.832599770323809
627	0.828703035144707
628	0.831320866738204
629	0.829696938727225
630	0.831392008264402
631	0.828162510109676
632	0.829857314106573
633	0.828703890622414
634	0.827614506146332
635	0.826293942849493
636	0.823539234822714
637	0.825377975339321
638	0.821984866046365
639	0.824100154446303
640	0.823795100676976
641	0.82192276383982
642	0.820839841300153
643	0.816514090209922
644	0.818241158719671
645	0.817770166912749
646	0.816066055318389
647	0.811694130332155
648	0.81387922981936
649	0.812835223987203
650	0.81237422415991
651	0.813666261039288
652	0.812911737913408
653	0.810522769191415
654	0.814151787754661
655	0.816580337034866
656	0.815985942910753
657	0.816705542014682
658	0.816000765259713
659	0.8151502151033
660	0.814852371984478
661	0.816793631580849
662	0.816296007726303
663	0.811843789655541
664	0.810394387309583
665	0.809521236116506
666	0.80986391037352
667	0.809850085853758
668	0.808785734708558
669	0.80706390445991
670	0.803414391388309
671	0.8043811373177
672	0.804848846827753
673	0.805542120487268
674	0.805046607267323
675	0.801230155591398
676	0.802376438232031
677	0.799899787835643
678	0.800517576879732
679	0.800589847636505
680	0.801521702394288
681	0.804550230357083
682	0.799767357148914
683	0.799160583920175
684	0.797863816591263
685	0.796438522291498
686	0.79570623337344
687	0.797763075536367
688	0.799639825269732
689	0.799837848512054
690	0.80069140995
691	0.803465822708114
692	0.804518134202243
693	0.80315751264844
694	0.801512257920391
695	0.796614600135272
696	0.794254385045619
697	0.798608595483858
698	0.797295277056633
699	0.792932910151735
700	0.795432012389474
701	0.789313355225086
702	0.790554888806876
703	0.794266657386627
704	0.797305459294504
705	0.795199071969022
706	0.796267374736851
707	0.794095060877279
708	0.794444643287881
709	0.792356730174599
710	0.791084396657791
711	0.786691614440654
712	0.791672393177412
713	0.788653127642857
714	0.788293005746893
715	0.79167905495342
716	0.790736523833841
717	0.784323041675985
718	0.781039923547285
719	0.782238915933611
720	0.783011425991589
721	0.783042884302251
722	0.784552172825298
723	0.782680935105902
724	0.781930030992917
725	0.781663395700884
726	0.782787883507047
727	0.781688252461168
728	0.784318216781711
729	0.782847016863753
730	0.781931896618703
731	0.780597538914918
732	0.779675589904611
733	0.783115201597011
734	0.780154524650958
735	0.77564856889249
736	0.777543962564832
737	0.77809064703936
738	0.77805101036181
739	0.778134095725577
740	0.781005020056798
741	0.781598443726999
742	0.781206502166589
743	0.779845743736353
744	0.781335029137441
745	0.778188137278965
746	0.777100124304744
747	0.778353395040688
748	0.781450873137985
749	0.779344435168222
750	0.779914388636408
751	0.776118120759335
752	0.776432525926583
753	0.776764386945368
754	0.771864411842233
755	0.771866054359433
756	0.77036493051563
757	0.77171412151849
758	0.771690305019099
759	0.768860198609046
760	0.769652680307404
761	0.767406620163108
762	0.769047321012222
763	0.765986197295604
764	0.764253860411938
765	0.761303984385235
766	0.767000197076057
767	0.766871946595601
768	0.771633817483848
769	0.770474531582052
770	0.771658489460947
771	0.771158864472945
772	0.76754513911359
773	0.764356055094555
774	0.764959680165328
775	0.762337538332947
776	0.761096140258825
777	0.76156685146906
778	0.763529518539596
779	0.760770780870621
780	0.757801453333985
781	0.75948037966462
782	0.759175145218402
783	0.7596501981491
784	0.76330643322234
785	0.763196261381192
786	0.757455292834215
787	0.753023953894586
788	0.754112633457038
789	0.753939347892503
790	0.757814867224446
791	0.759150507460411
792	0.758495349781272
793	0.760573019062287
794	0.759017737320128
795	0.759220410254888
796	0.763495840093187
797	0.758736593126167
798	0.753399568834034
799	0.751195112281634
800	0.753383447527722
801	0.752215115462451
802	0.753409293904619
803	0.750204581334432
804	0.751871781461028
805	0.75387276024524
806	0.755690468329109
807	0.749987451510788
808	0.750983227562914
809	0.752623965368664
810	0.751051939532421
811	0.750962927419094
812	0.748680644295494
813	0.749775703668501
814	0.750936102375699
815	0.748548280678217
816	0.747731180384569
817	0.744706211209039
818	0.745864733340337
819	0.745080605210702
820	0.745462682086565
821	0.744076168986643
822	0.74271510532196
823	0.740725297023469
824	0.741183969951396
825	0.743860554385115
826	0.744635309216599
827	0.747041460037262
828	0.744602387696866
829	0.744899421875967
830	0.744666927672687
831	0.743904217967332
832	0.739774416441459
833	0.738614852680504
834	0.7397552537408
835	0.736668690170293
836	0.734083641851331
837	0.735611947986019
838	0.731962741517628
839	0.735030086268138
840	0.739271773328104
841	0.740182171336206
842	0.739223215044633
843	0.740461474542139
844	0.738201432470184
845	0.735286922576312
846	0.736460911744571
847	0.735092221325026
848	0.735524750854197
849	0.734372861754856
850	0.733411118659101
851	0.730443276231766
852	0.732704885538883
853	0.731639850011516
854	0.731729777828182
855	0.730232578231722
856	0.732603104223094
857	0.731880002451238
858	0.728919261173261
859	0.728038993774418
860	0.727385010495076
861	0.728502779037129
862	0.723596674607311
863	0.721847759250046
864	0.72545618338514
865	0.727311132808976
866	0.727481543968412
867	0.728365765727413
868	0.731301217715577
869	0.728765034283297
870	0.729087977802453
871	0.728655396260238
872	0.721285476337181
873	0.722590571228294
874	0.719835030992801
875	0.722922262520302
876	0.722055762153118
877	0.72442459498301
878	0.723818593737355
879	0.725327184190594
880	0.724382798395343
881	0.722586067993639
882	0.722482679748524
883	0.720216006013376
884	0.715741789162257
885	0.71592999425802
886	0.713720261119117
887	0.714844837894961
888	0.715959696444042
889	0.720713469722496
890	0.718848509156329
891	0.719042942129806
892	0.720880360420068
893	0.723405830533915
894	0.722549843645571
895	0.720616417487477
896	0.725019184840423
897	0.722565964951883
898	0.719360077981899
899	0.716755045703678
900	0.715087382934737
901	0.713522337796592
902	0.712158364138937
903	0.714253121073884
904	0.71405944092079
905	0.71336882266408
906	0.716304567567811
907	0.715864793169026
908	0.714353648601543
909	0.713233848813221
910	0.712714122152228
911	0.709478323575278
912	0.710016018005668
913	0.708558650820057
914	0.708529869812431
915	0.70769879306618
916	0.709994484605184
917	0.70541035597814
918	0.70414472530027
919	0.70267022666027
920	0.703612073397682
921	0.704787807740466
922	0.706994054636613
923	0.705547506164288
924	0.706184604366821
925	0.705005338612059
926	0.700956851268906
927	0.701621799719318
928	0.704164369805975
929	0.707182808606873
930	0.702004049059487
931	0.698318597711563
932	0.698877791323328
933	0.698362999057755
934	0.701492541828312
935	0.69970822064405
936	0.698600479669499
937	0.700346140105181
938	0.703026165612433
939	0.702850492922902
940	0.69998183663418
941	0.696722398128438
942	0.699474025066704
943	0.700028374621496
944	0.699878494927052
945	0.700276531595036
946	0.701760409008245
947	0.699907475774271
948	0.70007090623561
949	0.697002211883468
950	0.694462250661629
951	0.697812576487834
952	0.70037407521645
953	0.697317810613215
954	0.696978904564409
955	0.696704330439245
956	0.698513486483562
957	0.698337329251457
958	0.695066056409294
959	0.695858262986021
960	0.693601478573178
961	0.690065096611212
962	0.692928654252795
963	0.694871691874034
964	0.692879115934061
965	0.688788849797177
966	0.691866226221482
967	0.688741988781479
968	0.688195954470009
969	0.688030881491471
970	0.689533424743887
971	0.687438655490062
972	0.689901534748498
973	0.69101937583506
974	0.691884363717656
975	0.689505686734682
976	0.69317989915867
977	0.689822495452099
978	0.685203887651512
979	0.687839988142559
980	0.68617109074819
981	0.685144841895722
982	0.6842296860628
983	0.683279989461938
984	0.681419989297714
985	0.683891156424185
986	0.681241611929861
987	0.682889528904537
988	0.680638798536337
989	0.677376324111305
990	0.67455930171951
991	0.678935244029061
992	0.681434021869654
993	0.680739702474188
994	0.680464489136081
995	0.67989089475477
996	0.676093682430307
997	0.675189201590416
998	0.674513549402921
999	0.679080857285079
1000	0.677182739771715
1001	0.676645260237325
1002	0.674777410209652
1003	0.675184754475099
1004	0.677016024275977
1005	0.675225490270408
1006	0.674067117334422
1007	0.674333246183652
1008	0.674781379626217
1009	0.678915732293497
1010	0.679807679358392
1011	0.678604271338328
1012	0.677863482393763
1013	0.678494289755422
1014	0.673012455671934
1015	0.673189853004525
1016	0.673616561178988
1017	0.672327014081931
1018	0.673852712720565
1019	0.671704033314727
1020	0.66867148939738
1021	0.665767211016896
1022	0.666379945214304
1023	0.66232387902304
1024	0.66600896901718
1025	0.665547650267797
1026	0.663647771154736
1027	0.664274015056109
1028	0.667094887781973
1029	0.663621296515011
1030	0.663418445640887
1031	0.671502681237548
1032	0.671044516121188
1033	0.667383111225063
1034	0.667549869152495
1035	0.664655124215589
1036	0.662408793055955
1037	0.664251824648746
1038	0.666295998897772
1039	0.668839104171284
1040	0.668156077081564
1041	0.664242099578161
1042	0.662592718025649
1043	0.66154720792149
1044	0.663737187053542
1045	0.664449585088316
1046	0.659088816841302
1047	0.66131444817793
1048	0.660850328936722
1049	0.665477291674798
1050	0.664441049473936
1051	0.662566937349441
1052	0.663015391082859
1053	0.661170336456385
1054	0.66071313631888
1055	0.658037011789976
1056	0.65882167647523
1057	0.659177603108514
1058	0.6569482295702
1059	0.657980481823031
1060	0.656238044827352
1061	0.65435613074616
1062	0.654156466355403
1063	0.652824939256258
1064	0.65219275491768
1065	0.650625741496425
1066	0.650501142879208
1067	0.648977708176781
1068	0.650283646226723
1069	0.652277473217296
1070	0.65209145951323
1071	0.650387449207431
1072	0.650877870624059
1073	0.650801377229319
1074	0.650867492652887
1075	0.649561550496652
1076	0.649263407618441
1077	0.650909656069395
1078	0.642974662322999
1079	0.644359448042334
1080	0.64845552458381
1081	0.648119219187237
1082	0.648647151590405
1083	0.649102676360367
1084	0.647839580634042
1085	0.647394399616143
1086	0.646595848816733
1087	0.645614927963911
1088	0.645270455150564
1089	0.6491024026075
1090	0.646634794268295
1091	0.645432254044817
1092	0.64288485358883
1093	0.644271989476524
1094	0.644345741236305
1095	0.646291048268808
1096	0.646439197845135
1097	0.642828723301069
1098	0.64199760275436
1099	0.642903910894636
1100	0.64535027738016
1101	0.646102208066395
1102	0.644353377572518
1103	0.644510608900193
1104	0.643117794009282
1105	0.64246270203083
1106	0.640497293325336
1107	0.641861639286888
1108	0.641801735315862
1109	0.6406054421328
1110	0.638503166575374
1111	0.63486129120875
1112	0.635154735119005
1113	0.633886058940495
1114	0.634583645576423
1115	0.634899693260871
1116	0.633893377723383
1117	0.63502808335529
1118	0.634649209387965
1119	0.636503337553202
1120	0.635867546520608
1121	0.632782577560548
1122	0.632023840009287
1123	0.630372434054327
1124	0.630740348325639
1125	0.631178296792803
1126	0.629276672505218
1127	0.627622834256038
1128	0.627490079172162
1129	0.630405525300837
1130	0.630686046707027
1131	0.62433871829814
1132	0.625382713180182
1133	0.625423053402599
1134	0.6301090796904
1135	0.629932995002804
1136	0.631858162036914
1137	0.628792040961718
1138	0.627157551565147
1139	0.62496212748858
1140	0.625258443066406
1141	0.625515992500798
1142	0.627171649837775
1143	0.628968785393722
1144	0.628138544962479
1145	0.626876407371186
1146	0.626056276633305
1147	0.626949596568827
1148	0.624116192805496
1149	0.626138449031262
1150	0.62663924841906
1151	0.627451244590512
1152	0.6303658420853
1153	0.627576119698123
1154	0.627588986082852
1155	0.631455060940899
1156	0.627433427385191
1157	0.622283343450578
1158	0.6257937695345
1159	0.623997013126273
1160	0.621654023935749
1161	0.620507410054146
1162	0.619099711219881
1163	0.617410580751144
1164	0.620608972367642
1165	0.619848985134545
1166	0.619899176353865
1167	0.617741620511329
1168	0.621162042127782
1169	0.621568886794248
1170	0.619923358313333
1171	0.617958439625469
1172	0.622091977877971
1173	0.619515055912853
1174	0.614413123738703
1175	0.618177225653956
1176	0.617805879890462
1177	0.61609957827317
1178	0.616454408526224
1179	0.619779410843508
1180	0.620009218162402
1181	0.621618846692395
1182	0.619131938776097
1183	0.618898975086651
1184	0.616369821627984
1185	0.616120657243895
1186	0.614660655186943
1187	0.615410907768105
1188	0.61687785767281
1189	0.617680855587538
1190	0.614964932866893
1191	0.614736627082472
1192	0.61138277668811
1193	0.608909048603572
1194	0.607188474880581
1195	0.606286222389024
1196	0.605578253675632
1197	0.609425483386345
1198	0.61165265868914
1199	0.611084763842511
1200	0.609209492374626
1201	0.609723326505166
1202	0.610453625239884
1203	0.6090753000882
1204	0.609233901548973
1205	0.605677669766653
1206	0.603425461132974
1207	0.599980367539422
1208	0.597166556268751
1209	0.600836941627664
1210	0.601626746022987
1211	0.604613790845148
1212	0.600853870504932
1213	0.606206194844777
1214	0.608843861202221
1215	0.608013739853475
1216	0.607278935146573
1217	0.607824576622679
1218	0.604955468641728
1219	0.603024259881853
1220	0.6035117370864
1221	0.605033593603552
1222	0.602778079404009
1223	0.600301026590907
1224	0.596876515106627
1225	0.599188084311892
1226	0.60199651496997
1227	0.599977450702628
1228	0.599929914886114
1229	0.599802708772843
1230	0.599611853749332
1231	0.601146922948589
1232	0.599696169632234
1233	0.597980367421708
1234	0.597225610237127
1235	0.597228939071984
1236	0.59169651682752
1237	0.593597701741754
1238	0.593280043021687
1239	0.597371810693044
1240	0.596438154641398
1241	0.598420070644747
1242	0.60046924772741
1243	0.599313657489313
1244	0.594386658871955
1245	0.589558553477644
1246	0.590262919603312
1247	0.589585756299994
1248	0.591762264053482
1249	0.591577617744985
1250	0.590533250559044
1251	0.592059285913704
1252	0.589268424714602
1253	0.590189553835073
1254	0.590444554630277
1255	0.58916010618036
1256	0.590713516821676
1257	0.589752370507171
1258	0.592687959371768
1259	0.593007976472781
1260	0.590548443843138
1261	0.590963042559549
1262	0.589752842730866
1263	0.590813639195093
1264	0.58784800869092
1265	0.586628539590175
1266	0.589269059821253
1267	0.589194150086846
1268	0.589952894481929
1269	0.590663524073185
1270	0.586606676317486
1271	0.582595448108237
1272	0.583999864645633
1273	0.587428482422911
1274	0.584791317033213
1275	0.584487756585773
1276	0.586723764524809
1277	0.585597075745599
1278	0.590418312680489
1279	0.586704184351028
1280	0.586671094473282
1281	0.584055436477545
1282	0.581961637677632
1283	0.58239507606632
1284	0.582474103043839
1285	0.581551692759953
1286	0.583052322479831
1287	0.580036951079803
1288	0.578808350952193
1289	0.577717236357994
1290	0.583580142644324
1291	0.58077062655613
1292	0.580982423673933
1293	0.579092918425751
1294	0.576778588422827
1295	0.576661824612651
1296	0.576430385726672
1297	0.577951431935339
1298	0.578658887362107
1299	0.577691881367493
1300	0.577679047833108
1301	0.577903114554391
1302	0.577276581843743
1303	0.577857671578541
1304	0.578057100541833
1305	0.57633574251688
1306	0.575389378857168
1307	0.576654664606426
1308	0.575948056444781
1309	0.574834718592873
1310	0.5780615572385
1311	0.575598156480853
1312	0.573690118163604
1313	0.573240145101776
1314	0.573208898949587
1315	0.573762739324047
1316	0.574227982320772
1317	0.573866993996984
1318	0.575003892389352
1319	0.574647139022411
1320	0.573854994040078
1321	0.573718051906109
1322	0.573571069885758
1323	0.572395401243662
1324	0.568099476897008
1325	0.569103685906188
1326	0.569410575188485
1327	0.571804721945949
1328	0.571527731951738
1329	0.565670144683605
1330	0.566127997721697
1331	0.566077742170453
1332	0.569060413790571
1333	0.571225933103995
1334	0.572624687063346
1335	0.57015317090197
1336	0.567171454679357
1337	0.56558718935245
1338	0.563045140765004
1339	0.563444856906824
1340	0.566715995610083
1341	0.562742037484851
1342	0.566471111352062
1343	0.56540365721812
1344	0.561639456751836
1345	0.561278787350138
1346	0.560540816691334
1347	0.561002433831342
1348	0.561299181938697
1349	0.561586144749837
1350	0.563624392249303
1351	0.558978715765269
1352	0.557257905246049
1353	0.55681546312558
1354	0.556738185428878
1355	0.55631022483505
1356	0.558884134149871
1357	0.56104363363776
1358	0.561336686081416
1359	0.564317927342806
1360	0.56499971433204
1361	0.562807149604164
1362	0.559905779847887
1363	0.557530927192459
1364	0.558349972500224
1365	0.555436079919067
1366	0.556350233816498
1367	0.552903638688473
1368	0.554137069185413
1369	0.554755804045656
1370	0.552320224791838
1371	0.552529782611193
1372	0.553006761393307
1373	0.554414521821968
1374	0.555549332848729
1375	0.557528578392864
1376	0.556947880124666
1377	0.55621467276574
1378	0.555563431121357
1379	0.553109454306141
1380	0.551417621896611
1381	0.548751582423312
1382	0.551248448100132
1383	0.549933921054001
1384	0.55220161862487
1385	0.550326801586743
1386	0.548813112486366
1387	0.544961138638475
1388	0.54784354416492
1389	0.547119935950261
1390	0.5463529091622
1391	0.547476715323725
1392	0.548396311428143
1393	0.550745559977962
1394	0.550625924500216
1395	0.550295274837866
1396	0.550307730593294
1397	0.549451568503116
1398	0.545663745901976
1399	0.548282643762889
1400	0.548289794187763
1401	0.548523409409031
1402	0.550333737115618
1403	0.547123300372991
1404	0.548777452069203
1405	0.548194569253129
1406	0.548094849296426
1407	0.54354851499014
1408	0.542674679414896
1409	0.540798849491163
1410	0.544208830173285
1411	0.544682085916415
1412	0.546716254498169
1413	0.546420819035809
1414	0.547087757669561
1415	0.54804321266197
1416	0.545260653018547
1417	0.543960907258446
1418	0.544337635003296
1419	0.54386679376045
1420	0.541473314959981
1421	0.539806257184875
1422	0.536239160151281
1423	0.539494147435413
1424	0.540598901766189
1425	0.541473881628415
1426	0.541515746654298
1427	0.544145389315223
1428	0.54031116834073
1429	0.538628239743185
1430	0.53857334955591
1431	0.538076270469568
1432	0.536756963698387
1433	0.53650628682971
1434	0.53998683689454
1435	0.538297887102695
1436	0.541058614955009
1437	0.538466245115631
1438	0.540505275548295
1439	0.54087165543479
1440	0.541013841304918
1441	0.541515587877636
1442	0.543469868529105
1443	0.540512487567565
1444	0.540217117805893
1445	0.538077510570053
1446	0.539680715489033
1447	0.53550299078634
1448	0.53318243564323
1449	0.533968284309631
1450	0.533279252450783
1451	0.533010087682263
1452	0.531799162408483
1453	0.532760504456288
1454	0.532888526353101
1455	0.533159909888605
1456	0.528867347227152
1457	0.532220380469208
1458	0.532447819825806
1459	0.530245835261791
1460	0.530963748048062
1461	0.531562971172741
1462	0.531150151849962
1463	0.526728711813989
1464	0.52627083140061
1465	0.526447414318422
1466	0.528210360878864
1467	0.526295143392689
1468	0.527387498087374
1469	0.528828609827769
1470	0.526520611728648
1471	0.526021639641234
1472	0.525108673831244
1473	0.522593580319804
1474	0.521810366524743
1475	0.524111497533205
1476	0.522797248346234
1477	0.522689165239457
1478	0.523203964348852
1479	0.523926184636478
1480	0.525547436713186
1481	0.526406458152056
1482	0.523841793471538
1483	0.522004245148665
1484	0.523925043087025
1485	0.523311454780673
1486	0.522259865994112
1487	0.525772022196151
1488	0.524833537143939
1489	0.524575077481266
1490	0.524460891054329
1491	0.520828413623614
1492	0.520825606287968
1493	0.519059983793255
1494	0.517933442840594
1495	0.519620110902296
1496	0.522453287450747
1497	0.520632646104913
1498	0.520525963244049
1499	0.518515193688564
1500	0.5198090934562
1501	0.519191987425513
1502	0.518403683195898
1503	0.516716152812666
1504	0.518531640760787
1505	0.519047811372044
1506	0.518056817782497
1507	0.521425319430278
1508	0.521334303445967
1509	0.517734101478219
1510	0.515842901699793
1511	0.513969979031502
1512	0.513302639349801
1513	0.511761741952015
1514	0.515057942730208
1515	0.518035214575032
1516	0.514465785167015
1517	0.514211435903633
1518	0.513007343501403
1519	0.513091246017476
1520	0.513168718078713
1521	0.512148550646177
1522	0.513852659503008
1523	0.51502881679397
1524	0.515353458949663
1525	0.517725355074133
1526	0.517633272822407
1527	0.515952454859463
1528	0.513569070695948
1529	0.511308097864246
1530	0.51454045126137
1531	0.513655780547668
1532	0.512576185474093
1533	0.510915185849925
1534	0.508587793728973
1535	0.508727270814487
1536	0.508620077404526
1537	0.510895181359201
1538	0.511783932359379
1539	0.511561075625767
1540	0.512055120161583
1541	0.512157688516863
1542	0.51314721342228
1543	0.514435761321375
1544	0.511188102401481
1545	0.507891428030829
1546	0.509545998568927
1547	0.508751087313878
1548	0.509366055334677
1549	0.512722693901985
1550	0.514547859013939
1551	0.513188788270125
1552	0.510773130012407
1553	0.508766828103705
1554	0.509755735696409
1555	0.511458408719455
1556	0.511492859148947
1557	0.512512973199675
1558	0.510656366202232
1559	0.51131211108127
1560	0.509110335938198
1561	0.506604380297444
1562	0.506879124149385
1563	0.505037039741513
1564	0.50668064510854
1565	0.50536390066419
1566	0.505245080969986
1567	0.507950722901727
1568	0.507372157168359
1569	0.503336392489679
1570	0.500928662114977
1571	0.502961761691787
1572	0.504294116893353
1573	0.50488274715086
1574	0.504306888833342
1575	0.50172029244192
1576	0.499433115985831
1577	0.499187448794612
1578	0.49576304407395
1579	0.497991025578938
1580	0.501163952703788
1581	0.499282022197424
1582	0.49880697063549
1583	0.499158436465813
1584	0.500863002489932
1585	0.499294096067604
1586	0.499748980255858
1587	0.497233005260187
1588	0.497420519129962
1589	0.496722660109932
1590	0.494335507738209
1591	0.495832826417166
1592	0.498189667502739
1593	0.495816727011083
1594	0.495914541647835
1595	0.500472897811256
1596	0.503554299771464
1597	0.505459811349755
1598	0.505395424675539
1599	0.503741768472016
1600	0.503876318005932
1601	0.502064746092567
1602	0.49743589035342
1603	0.498691119791124
1604	0.500629344836969
1605	0.49914742612552
1606	0.499378357199932
1607	0.495020738538504
1608	0.49143211221072
1609	0.490817868266253
1610	0.490178734711157
1611	0.492776619302032
1612	0.493899257907581
1613	0.492974348260023
1614	0.494522271525129
1615	0.495257671644515
1616	0.492801424049272
1617	0.490236105099403
1618	0.489267411418367
1619	0.490604672271301
1620	0.489122538663852
1621	0.48656163808525
1622	0.486506149747962
1623	0.487631300036061
1624	0.488251540537071
1625	0.484763467743468
1626	0.487210454279236
1627	0.487769048372223
1628	0.487036462432305
1629	0.488036287289327
1630	0.489284384096093
1631	0.488796419611444
1632	0.488713408160951
1633	0.489025687637191
1634	0.48464572389803
1635	0.482557546613232
1636	0.483475505675508
1637	0.484504485212819
1638	0.485689648973091
1639	0.488307800857443
1640	0.48870175723895
1641	0.484575888173005
1642	0.486813593379814
1643	0.483862902938333
1644	0.483129161761318
1645	0.484665488854996
1646	0.481880655694016
1647	0.483139671133865
1648	0.482179647206112
1649	0.480363277773761
1650	0.478460058875728
1651	0.479943442165013
1652	0.479149427450602
1653	0.477403970960805
1654	0.479179344532624
1655	0.479675521603271
1656	0.477845736911694
1657	0.477991903148503
1658	0.479942072031916
1659	0.479496391415035
1660	0.478507453709516
1661	0.478645169195334
1662	0.479612284691095
1663	0.478725088607199
1664	0.480979732272626
1665	0.481530167161425
1666	0.479041212942449
1667	0.480092584095481
1668	0.479738371155141
1669	0.480072444097088
1670	0.480019355203675
1671	0.481284467119863
1672	0.476170834748197
1673	0.476007894304489
1674	0.478183040137466
1675	0.476603821444655
1676	0.477330316383292
1677	0.475586785744911
1678	0.473303818239145
1679	0.476422475226964
1680	0.476095929120083
1681	0.474999605008833
1682	0.472297910593428
1683	0.472887134894656
1684	0.472486404498465
1685	0.468064807054593
1686	0.470393136779113
1687	0.472619973997119
1688	0.471684197729522
1689	0.470811633736344
1690	0.471572068555377
1691	0.469897100691192
1692	0.471267985239963
1693	0.468876051774425
1694	0.465896676138822
1695	0.464848108215143
1696	0.467456314657852
1697	0.467676691190493
1698	0.468702570476591
1699	0.470268825602406
1700	0.471765651526204
1701	0.475528240956868
1702	0.473453084727168
1703	0.474721005347766
1704	0.472066340306073
1705	0.470115617073105
1706	0.472168158578498
1707	0.470461410744034
1708	0.471987791027306
1709	0.472086407759956
1710	0.470033671890028
1711	0.471449658592329
1712	0.470858789036374
1713	0.468752695995223
1714	0.467000288920144
1715	0.464593409916857
1716	0.464706486275919
1717	0.464216944974758
1718	0.466285835001343
1719	0.466610314274081
1720	0.464508071566998
1721	0.464519918222299
1722	0.466075889821682
1723	0.466040656458991
1724	0.46451016030137
1725	0.46213379379259
1726	0.460800373692373
1727	0.457219913412598
1728	0.459319669074888
1729	0.4613266882161
1730	0.463037524549627
1731	0.465280157308033
1732	0.463755077350878
1733	0.466446165211467
1734	0.466714089879502
1735	0.467590995593144
1736	0.46493721477321
1737	0.462059061997547
1738	0.462381549718181
1739	0.463104554307769
1740	0.460831211952792
1741	0.460745712088742
1742	0.461521646795081
1743	0.463476332600792
1744	0.46095975671758
1745	0.459500272053546
1746	0.457539790899649
1747	0.456235937477785
1748	0.457809217102157
1749	0.458073518651003
1750	0.457606332008925
1751	0.461268310417305
1752	0.459279838032802
1753	0.460105108480753
1754	0.459441762853375
1755	0.456629958191217
1756	0.456012003526643
1757	0.460258915160068
1758	0.459642359372643
1759	0.457533688948253
1760	0.455661286410409
1761	0.455714414997988
1762	0.459348066828501
1763	0.459338440308948
1764	0.461345685296275
1765	0.45957836553379
1766	0.459987984685558
1767	0.457650518459117
1768	0.452845341236144
1769	0.453704069759447
1770	0.454409680091894
1771	0.456616807103507
1772	0.453611943707262
1773	0.45213349891969
1774	0.450102659172793
1775	0.448829775412724
1776	0.449957405901795
1777	0.451229083780487
1778	0.45074449740621
1779	0.450134378917442
1780	0.449807877979784
1781	0.451071429504633
1782	0.452868153062515
1783	0.450763691588449
1784	0.452337949879319
1785	0.453144039832674
1786	0.451149293032469
1787	0.451694311720804
1788	0.45229418774607
1789	0.45202698167931
1790	0.451143902838527
1791	0.451960370763053
1792	0.452567554621092
1793	0.44957682919164
1794	0.450438103616602
1795	0.453192305200578
1796	0.453742912553683
1797	0.451564298271887
1798	0.454402499554204
1799	0.454483414057738
1800	0.45460737619954
1801	0.454357921637413
1802	0.452440159618343
1803	0.448763038570149
1804	0.446288868374731
1805	0.445299082035326
1806	0.443510419130599
1807	0.447037390837777
1808	0.445953959117777
1809	0.445046691473704
1810	0.443455528943325
1811	0.441545760507959
1812	0.441686641945679
1813	0.442288998171915
1814	0.447256749009754
1815	0.447278751896404
1816	0.445923107169715
1817	0.445788524785455
1818	0.444151772821442
1819	0.442646567322399
1820	0.443263446138207
1821	0.442862212036742
1822	0.445761471158417
1823	0.448182089818077
1824	0.447965727871224
1825	0.445542466127637
1826	0.444076014453149
1827	0.444741173693269
1828	0.444945820386197
1829	0.441236000926856
1830	0.442441333429572
1831	0.443516782515983
1832	0.444287268171512
1833	0.440652016255494
1834	0.439838159933315
1835	0.438045418110877
1836	0.436677796696276
1837	0.438432599108937
1838	0.437776024758713
1839	0.438038206091607
1840	0.440034257324221
1841	0.438432912555969
1842	0.435698161113163
1843	0.43716688083015
1844	0.433754162619362
1845	0.432251434583761
1846	0.430972149112907
1847	0.430926499453643
1848	0.431818089271048
1849	0.432642910764298
1850	0.436803796928169
1851	0.44060035772081
1852	0.438859828782611
1853	0.439716598604153
1854	0.436388486454305
1855	0.434924215221399
1856	0.433670975967035
1857	0.433766822320676
1858	0.435579177167239
1859	0.433768192453773
1860	0.433361737885143
1861	0.433506795422842
1862	0.430822495264578
1863	0.431398092148109
1864	0.43723345478977
1865	0.439570105232669
1866	0.437657662231797
1867	0.436534339244082
1868	0.437593374108613
1869	0.437903982323602
1870	0.437069240026468
1871	0.432274572176043
1872	0.434589587929898
1873	0.432721492893409
1874	0.435380469542751
1875	0.43502945951095
1876	0.432907898064074
1877	0.432823539749478
1878	0.432793320170538
1879	0.433850523628392
1880	0.436152489583098
1881	0.436938085028098
1882	0.433986871718642
1883	0.434759478958887
1884	0.432727178740448
1885	0.430266054237886
1886	0.42761549822672
1887	0.427866125819881
1888	0.427262333759859
1889	0.427176735344778
1890	0.425675380179803
1891	0.426142078173014
1892	0.425571604574381
1893	0.423876013537994
1894	0.424460323975266
1895	0.428045416153544
1896	0.427109052686048
1897	0.425677110297919
1898	0.428222520570567
1899	0.425779741616359
1900	0.42555832345406
1901	0.424397700269511
1902	0.424434020431083
1903	0.424733534811154
1904	0.424613246432822
1905	0.422219996215996
1906	0.421816945764261
1907	0.423633282346269
1908	0.423526797956233
1909	0.421044404224704
1910	0.42092003692866
1911	0.421756965142433
1912	0.423880908239248
1913	0.425013337616069
1914	0.42329365495866
1915	0.424890960503365
1916	0.425122922257319
1917	0.423832382806121
1918	0.422105200688931
1919	0.418937756833998
1920	0.420239978688777
1921	0.419107452129688
1922	0.419063689996439
1923	0.416972478161115
1924	0.417465730182383
1925	0.42113055698934
1926	0.419161853668096
1927	0.416579318400449
1928	0.417930936222471
1929	0.421042739807275
1930	0.420388952261233
1931	0.416235180934363
1932	0.416472331673903
1933	0.417818218479663
1934	0.41845863182941
1935	0.417321432308889
1936	0.419632484121235
1937	0.418395838396877
1938	0.420109312339273
1939	0.420884856947777
1940	0.419487734555511
1941	0.41603550833102
1942	0.418412709786044
1943	0.416675901149302
1944	0.416277964401114
1945	0.416657921061026
1946	0.41662577563067
1947	0.415197782127641
1948	0.413609921056832
1949	0.414765122565859
1950	0.41788942570655
1951	0.418158524774382
1952	0.415883682253695
1953	0.415576401504799
1954	0.413690749328214
1955	0.414911205308043
1956	0.412997965686329
1957	0.41017404882859
1958	0.409975578000331
1959	0.412442993343766
1960	0.41116837946558
1961	0.411265073084343
1962	0.409978383967213
1963	0.40994702283882
1964	0.412288406468782
1965	0.412969964874373
1966	0.412655994974182
1967	0.413971107851448
1968	0.412624958242935
1969	0.41176378373777
1970	0.409281651440229
1971	0.406911288331812
1972	0.405215175796214
1973	0.406587821944681
1974	0.406730648396517
1975	0.410811984714894
1976	0.411184303669828
1977	0.410780362152513
1978	0.411344732430985
1979	0.411839266984432
1980	0.412062515184644
1981	0.412711276628056
1982	0.410630474245483
1983	0.411703779846948
1984	0.412708666394473
1985	0.411235897872589
1986	0.411006319137339
1987	0.40981655359138
1988	0.40876353718362
1989	0.413178659003433
1990	0.408612288724843
1991	0.407671103100603
1992	0.407031055210934
1993	0.407317612867831
1994	0.406425240117228
1995	0.405284685755327
1996	0.404376027446692
1997	0.40512050384237
1998	0.40323909620398
1999	0.402843539736968
2000	0.401276200549801
2001	0.400076512831193
2002	0.396933968168238
2003	0.396640938993576
2004	0.399013007582351
2005	0.40263938306167
2006	0.404591574978767
2007	0.404957889164574
2008	0.40566766601565
2009	0.404342975894348
2010	0.402932011188384
2011	0.405064210671654
2012	0.406664263326376
2013	0.406236354745592
2014	0.407241543790035
2015	0.407589845037221
2016	0.404844354269459
2017	0.406196214362768
2018	0.403214881394168
2019	0.403191906684842
2020	0.400478497015513
2021	0.400280312259
2022	0.401270195780673
2023	0.401102457817979
2024	0.400257436100705
2025	0.402380629114666
2026	0.402991763226569
2027	0.400255868865544
2028	0.400893005393478
2029	0.397927440589992
2030	0.397042899908902
[truncated: 47,170 more rows]
