# Supplementary material for: LaF3 doped with Ce/Gd/Eu: energy transfer and excitation dependence of photoluminescence rise-and-decay kinetics
Source: Front Chem. 2025 Apr 22;13:1501039. doi: 10.3389/fchem.2025.1501039 (PMC12052759; doi:10.3389/fchem.2025.1501039)
Supplement: Supplementary file 2 [file DataSheet3.zip › LaF3CeEu250_583trace.txt]

31	0.89173009872264
32	0.891691194549913
33	0.892663876704212
34	0.897642412692518
35	0.899201498456968
36	0.905170361775448
37	0.910511090191103
38	0.909305388860341
39	0.907998140550115
40	0.902265879650588
41	0.905455817494257
42	0.910356668840982
43	0.915899992230285
44	0.916643327406204
45	0.922006132098222
46	0.91937176224227
47	0.9254487635937
48	0.93105295484767
49	0.932170319104562
50	0.934394555028139
51	0.935468415830148
52	0.938615169903098
53	0.937855344584085
54	0.940957865488302
55	0.941350465439293
56	0.943304430641811
57	0.947520091802172
58	0.950630276786718
59	0.950957486037099
60	0.951955362083318
61	0.952032920241164
62	0.955972739836441
63	0.955361388352183
64	0.953584047259883
65	0.951482229521832
66	0.954446118693726
67	0.956366169576325
68	0.957864098370431
69	0.959806735634124
70	0.961102319642187
71	0.965329974518392
72	0.964852255184131
73	0.964832935141226
74	0.963903627178213
75	0.966037171484562
76	0.967390889362732
77	0.966828459284956
78	0.969807081726978
79	0.973112337987889
80	0.970715479565858
81	0.97287253316758
82	0.975130858542399
83	0.978334031310423
84	0.972630687928351
85	0.975132780817171
86	0.973319903355308
87	0.977506188320937
88	0.977098757804637
89	0.978365443754282
90	0.981240794312291
91	0.981924127550645
92	0.979988371836048
93	0.98080588485727
94	0.983491844787501
95	0.978228952515921
96	0.976419087034847
97	0.979449672052696
98	0.979341773087903
99	0.98092819879796
100	0.984535576052098
101	0.984951995253107
102	0.983776373422237
103	0.980960445200505
104	0.984106101227851
105	0.984401636727318
106	0.988735998007395
107	0.985137327281944
108	0.984673300159383
109	0.986643253739853
110	0.987183027939979
111	0.988586580409393
112	0.989684348027083
113	0.990396409752257
114	0.989602064103347
115	0.989088547092466
116	0.989746616942343
117	0.979551540106255
118	0.979952251695403
119	0.981996638868507
120	0.983453338135082
121	0.985807830065907
122	0.984363691607082
123	0.983061882097423
124	0.981453096565049
125	0.980836046363099
126	0.980768634702606
127	0.981453824888969
128	0.982827218632416
129	0.979048872897886
130	0.983645475266801
131	0.986180374700418
132	0.986131727110371
133	0.985816514355695
134	0.98786353822818
135	0.989665583956637
136	0.991533095441985
137	0.986317833330855
138	0.985396051844988
139	0.985174994415952
140	0.989262225938589
141	0.988990355406784
142	0.991704437813855
143	0.989690324731003
144	0.994038517215896
145	0.996867156357941
146	1
147	0.996377839438212
148	0.992949852257269
149	0.991961392994553
150	0.995179857785025
151	0.994949546194431
152	0.995198432824836
153	0.995341458129506
154	0.993591861452776
155	0.989585890864553
156	0.991062941502941
157	0.990300643496422
158	0.989697632988959
159	0.989730440923687
160	0.987161143474114
161	0.98625381032249
162	0.988871291125109
163	0.991776611378449
164	0.98716829466985
165	0.986662872617953
166	0.983603322824991
167	0.989432909483097
168	0.988246364183365
169	0.989517000317321
170	0.985324737257841
171	0.987879383443224
172	0.990043599360131
173	0.994444663435818
174	0.997028011699329
175	0.993087455440545
176	0.993857477294432
177	0.990090624900533
178	0.985956135718993
179	0.988698572721406
180	0.987882635882101
181	0.988136013380033
182	0.989433254186021
183	0.987094350332979
184	0.991194230229029
185	0.985793513775121
186	0.986958137080847
187	0.985331361669674
188	0.988750731277523
189	0.987806551051268
190	0.98460085972801
191	0.98515859322845
192	0.984883386861898
193	0.984650851381474
194	0.985108740568101
195	0.982242191054097
196	0.984465057895497
197	0.982041437739216
198	0.982313821155614
199	0.984183000558335
200	0.986840362655275
201	0.987447592993691
202	0.989884081132505
203	0.985485644026681
204	0.988838351146923
205	0.985619737633817
206	0.984815141242718
207	0.989046593410809
208	0.987220834067101
209	0.988446719977939
210	0.985917321891791
211	0.987090558600818
212	0.98322554370979
213	0.985120869107265
214	0.985899287535195
215	0.988922059750082
216	0.983533798469158
217	0.989151510973298
218	0.985444502064812
219	0.981859772348738
220	0.97804154948968
221	0.982817810188501
222	0.980113239080249
223	0.976616857557494
224	0.975047216655934
225	0.976207297666681
226	0.979389962000673
227	0.979817782806858
228	0.979060228635334
229	0.978716123381964
230	0.978935732502748
231	0.978884583036641
232	0.976291767952107
233	0.975950160405004
234	0.976037662130256
235	0.975675649004024
236	0.978046176570459
237	0.97647110659785
238	0.976682869557325
239	0.979103914171196
240	0.976843922268935
241	0.973393868541146
242	0.975160616968196
243	0.974763484451744
244	0.974532376430604
245	0.977282548399835
246	0.973910101477483
247	0.974695286090222
248	0.974726105033483
249	0.973305399423818
250	0.974328905800336
251	0.973677622984235
252	0.971210304782711
253	0.972485012024989
254	0.972378504381272
255	0.970811862951121
256	0.971478751914109
257	0.968788075947506
258	0.967279769927478
259	0.965693858491944
260	0.966971205213465
261	0.965551390549664
262	0.965267844596247
263	0.963342511975299
264	0.964958653023288
265	0.966544132190236
266	0.963254668326986
267	0.963892090749716
268	0.964499907639076
269	0.967877494526799
270	0.967168019463484
271	0.96313815317903
272	0.962678455691984
273	0.965981506132168
274	0.966540187565648
275	0.962168715124022
276	0.961700308328426
277	0.964164934233323
278	0.960195707864828
279	0.959346876915065
280	0.963082083356673
281	0.963487759779868
282	0.961147671705491
283	0.960028221161952
284	0.957549868297075
285	0.958416040027793
286	0.961617607425346
287	0.963265736348687
288	0.962950829378864
289	0.961829909678105
290	0.961846876567582
291	0.958137914805839
292	0.957200456286596
293	0.957933733920755
294	0.953930732225456
295	0.954245094342272
296	0.954682545981355
297	0.955784247104183
298	0.96073444517632
299	0.960796120590982
300	0.958744380682125
301	0.958913122492825
302	0.957757250193583
303	0.954526039734518
304	0.955488187600675
305	0.954810141660392
306	0.955932650052449
307	0.951172691856018
308	0.950318857154136
309	0.949402692380022
310	0.948900510257622
311	0.951003483028454
312	0.950451129951473
313	0.952573254583541
314	0.952257046638167
315	0.951626288935273
316	0.951495572860816
317	0.948971824844769
318	0.947770279408129
319	0.951205911210365
320	0.949301221846771
321	0.94731337290282
322	0.947919941634012
323	0.948313325506168
324	0.946846253183464
325	0.94544492460388
326	0.9485093057975
327	0.944413353846864
328	0.941851257630548
329	0.940064779130907
330	0.943181792847164
331	0.94555875996459
332	0.94588608874905
333	0.942150190121732
334	0.938440727984777
335	0.938311519985612
336	0.934553510333652
337	0.937052555103473
338	0.935262845013921
339	0.939606607788257
340	0.941783984963169
341	0.938336341375985
342	0.937994337698505
343	0.935839485747716
344	0.939604884273638
345	0.939437086226185
346	0.942285991954245
347	0.938947413484084
348	0.939444591854364
349	0.941527681660178
350	0.940769057241673
351	0.940214613708252
352	0.938831215240428
353	0.939717092024978
354	0.939001620798707
355	0.938711337849034
356	0.934739616554136
357	0.936859820301362
358	0.935404062018172
359	0.935257108768089
360	0.935261038103434
361	0.93289486102148
362	0.933090841312812
363	0.93517644967386
364	0.932436976004646
365	0.933079442487499
366	0.934928010601283
367	0.934595400078476
368	0.930471439625353
369	0.927589313153016
370	0.927726308936382
371	0.930077011914907
372	0.92679983226311
373	0.926223010838266
374	0.930903698481681
375	0.931213875515821
376	0.93231665939501
377	0.925532868327236
378	0.924663313504112
379	0.926297094168252
380	0.923803557695555
381	0.92394018792703
382	0.926319194073445
383	0.924541889119355
384	0.926991031191306
385	0.923507573248329
386	0.922241482189214
387	0.918195463514933
388	0.91607623549937
389	0.915446821859892
390	0.920358474361539
391	0.918125875222267
392	0.922072537448567
393	0.924129849591381
394	0.921488707990895
395	0.92217891721862
396	0.917794290468644
397	0.913069953427577
398	0.914272243867311
399	0.912713224819556
400	0.913467612727933
401	0.912741929677546
402	0.914933017133264
403	0.911287644721368
404	0.912508699231549
405	0.914447165311878
406	0.911711644606838
407	0.910885765590059
408	0.91172700195605
409	0.912843724064754
410	0.910690669294934
411	0.909159521146482
412	0.906975383346484
413	0.903932268099371
414	0.90644308141619
415	0.904254280397204
416	0.908155156901682
417	0.907484160692164
418	0.908997665054671
419	0.910598056792865
420	0.912579446726789
421	0.914428333134805
422	0.912428083225185
423	0.913143561401112
424	0.913380700333486
425	0.915286893602578
426	0.912614056012279
427	0.911977745534464
428	0.914508206917938
429	0.916490885318032
430	0.914103367233291
431	0.911373681459194
432	0.902474230329104
433	0.90044493085857
434	0.89971285412492
435	0.896643886158524
436	0.89909433476575
437	0.896912105341214
438	0.894179301951561
439	0.898164887809623
440	0.897949805694576
441	0.896231571424183
442	0.895814888136257
443	0.899496580838882
444	0.899548806111694
445	0.901149347962451
446	0.904451824361073
447	0.900803431628801
448	0.898652892634352
449	0.89971883082884
450	0.899454361680377
451	0.896296959344931
452	0.895955592255915
453	0.895501640744219
454	0.897413352039953
455	0.898375105165665
456	0.898373845888049
457	0.893138062833505
458	0.893736770114145
459	0.894281634242121
460	0.897546575550194
461	0.894062367044399
462	0.891186599507047
463	0.891750711401508
464	0.892106221039916
465	0.887450389535153
466	0.883180179137106
467	0.884207252076939
468	0.88187656271696
469	0.886410518109343
470	0.883546204994551
471	0.88554246997158
472	0.885187378702447
473	0.885837271587403
474	0.888015136628147
475	0.888979666836285
476	0.88577967562065
477	0.883945475225103
478	0.886519527629121
479	0.885336149982466
480	0.886411074081801
481	0.885133673152966
482	0.883180819895363
483	0.881743733947164
484	0.878761397609124
485	0.877790860118581
486	0.879311828411332
487	0.876841259160863
488	0.875163890256041
489	0.87794605705028
490	0.876195811275705
491	0.876187018571287
492	0.878154188119675
493	0.879027830730294
494	0.875836390371057
495	0.8773524758357
496	0.880773096381578
497	0.880647863585486
498	0.876231269809125
499	0.875022256272447
500	0.873372546997394
501	0.872421928610079
502	0.871459120526628
503	0.869956553532295
504	0.87128820625355
505	0.871017169680431
506	0.870759964312128
507	0.869786941624699
508	0.869066915594068
509	0.871878926989836
510	0.873100259486245
511	0.872249938530295
512	0.869612045198893
513	0.866583706309773
514	0.870485842091869
515	0.868864107960956
516	0.866133507612167
517	0.866089446794895
518	0.871748354078287
519	0.870231024625271
520	0.869865194748118
521	0.864116614667026
522	0.86112085993372
523	0.863031737270767
524	0.864166256057841
525	0.865537859569975
526	0.864732596011926
527	0.863947701894796
528	0.862788686961237
529	0.862941985246993
530	0.863426272005911
531	0.85765617857057
532	0.863412717397393
533	0.865083730147092
534	0.861274123471197
535	0.857876899636269
536	0.857518200105885
537	0.852746663783023
538	0.856388422373944
539	0.859885767118983
540	0.860815551828378
541	0.858025761261813
542	0.858210132848229
543	0.856816382173244
544	0.850198560003536
545	0.854958514030174
546	0.852520577583107
547	0.853997230701188
548	0.85144589394186
549	0.849647256324569
550	0.851074993595892
551	0.853593270842956
552	0.857612181690131
553	0.856915345270711
554	0.859754140639627
555	0.857732068811043
556	0.853440795396437
557	0.849950261314005
558	0.847588629306893
559	0.847491008882911
560	0.847503843507097
561	0.845425019399964
562	0.847434068963658
563	0.848099151016158
564	0.854844582764215
565	0.853446216127899
566	0.849926824295051
567	0.846247384670811
568	0.847655309863605
569	0.843671593462932
570	0.845444521523848
571	0.845935723190209
572	0.846576759433915
573	0.844761926338931
574	0.839736491293958
575	0.840199933255506
576	0.836991459290098
577	0.838220700494718
578	0.839472872783355
579	0.842661045414471
580	0.839008167374397
581	0.834539399752676
582	0.834827393485754
583	0.836914653085001
584	0.839963986884054
585	0.837878570333504
586	0.838068793530037
587	0.840001551163157
588	0.840320491713161
589	0.834652342777591
590	0.834041804403052
591	0.837239341000286
592	0.838177822508851
593	0.835443491584871
594	0.840330964844333
595	0.842760349045069
596	0.84051103737372
597	0.835655711831692
598	0.834242232474046
599	0.832860408798209
600	0.833028683592044
601	0.832348034310728
602	0.830627577540436
603	0.834435748417459
604	0.833742888591042
605	0.828242872676331
606	0.821882130781123
607	0.824265723700314
608	0.825033151942686
609	0.825458386087012
610	0.823247599137186
611	0.820811832372636
612	0.819450633885048
613	0.822386258807125
614	0.825577679707325
615	0.825133735699867
616	0.824432747556119
617	0.819779164959947
618	0.824726024417476
619	0.822620184218694
620	0.819679089917565
621	0.82301909445708
622	0.821728543389689
623	0.821576762908742
624	0.821249156138054
625	0.821051368936234
626	0.821288695509313
627	0.821185568178138
628	0.819525641519245
629	0.817062206785338
630	0.817054621931084
631	0.819069605110832
632	0.818670087472537
633	0.820658713387998
634	0.822109801502543
635	0.822005481610447
636	0.821559768220642
637	0.820353990443668
638	0.816740298732341
639	0.81570611073498
640	0.816876895605469
641	0.818517246474127
642	0.81564036699186
643	0.815045791976511
644	0.81115339127215
645	0.812488281143041
646	0.814551696473509
647	0.817953832325101
648	0.818422453170093
649	0.81103955591144
650	0.81376114394669
651	0.811381478972913
652	0.808912127302126
653	0.805674282701709
654	0.806733132247362
655	0.806452438432653
656	0.804122563572323
657	0.807632000718317
658	0.80679595713508
659	0.807110637546127
660	0.807706135475755
661	0.806982389989382
662	0.810192948851507
663	0.802336300512009
664	0.801859616676449
665	0.802906373821147
666	0.802913242860862
667	0.801979067358982
668	0.802095250313395
669	0.79928768808722
670	0.79770598397326
671	0.799944708539084
672	0.80148669815046
673	0.802100630736854
674	0.79879670602998
675	0.800923869162446
676	0.802064564803524
677	0.798889472814406
678	0.796393631835873
679	0.796483172590113
680	0.798681261129005
681	0.798753030223636
682	0.796120636849771
683	0.794249104293623
684	0.792835547099832
685	0.794803909209142
686	0.79331022387482
687	0.790283436148857
688	0.791106642328046
689	0.786714195825453
690	0.789298252953847
691	0.791251988817726
692	0.790985156786318
693	0.792963992026799
694	0.791924666843929
695	0.792585815391291
696	0.792880661484911
697	0.791125133971988
698	0.792205432935058
699	0.791898455522412
700	0.792657394065356
701	0.794388551915527
702	0.791474051166979
703	0.791904883953954
704	0.789441232390789
705	0.788404249241897
706	0.785929615832761
707	0.786476692731119
708	0.788151698752996
709	0.790428961939655
710	0.786360872548735
711	0.784504848844293
712	0.785716122409012
713	0.786187491147876
714	0.788803381869266
715	0.78574656190107
716	0.782568961086237
717	0.786138048517215
718	0.786075697596017
719	0.784475157135191
720	0.78198671754
721	0.782024882269357
722	0.786985467296936
723	0.786382038420199
724	0.788882714969183
725	0.7818180605151
726	0.781459458279896
727	0.781337069282925
728	0.78122128384882
729	0.780293404735023
730	0.782276042827114
731	0.781522512506253
732	0.778878322786768
733	0.77878082884652
734	0.777346194736859
735	0.779271289679581
736	0.77697338601543
737	0.774838938253838
738	0.774309445374386
739	0.770012039583571
740	0.769433573870184
741	0.770181973955192
742	0.773754441698713
743	0.773734159823457
744	0.774620086645528
745	0.770331627841488
746	0.767190425153528
747	0.76952092270301
748	0.76688084578978
749	0.767504645497367
750	0.768126058693179
751	0.769541910663288
752	0.766781695051609
753	0.768649117581364
754	0.76599929308102
755	0.765049236225887
756	0.767027582210605
757	0.76804977371226
758	0.764968620219523
759	0.762502779514806
760	0.76395313652557
761	0.761481384443696
762	0.760806550634288
763	0.763222947318413
764	0.766981189088874
765	0.767914766920362
766	0.769193385428879
767	0.766285809317292
768	0.766873886404542
769	0.763838262886295
770	0.760786004672115
771	0.760412202149918
772	0.761835854413608
773	0.762060467286511
774	0.762775775890838
775	0.757369310681718
776	0.761131298316613
777	0.767494403094765
778	0.765461124251366
779	0.762713276247008
780	0.761969426796566
781	0.763834087533138
782	0.762863062176763
783	0.759120726778316
784	0.756512557124433
785	0.757454984647516
786	0.756963033808268
787	0.757748344904742
788	0.75886932437254
789	0.757732420463623
790	0.758120012492701
791	0.759738363531209
792	0.760637594774193
793	0.761237211069801
794	0.761001617740859
795	0.758002764851032
796	0.757021549909439
797	0.755958113591011
798	0.752448676445018
799	0.753403467405628
800	0.752578774000115
801	0.752123015577931
802	0.755380644458254
803	0.756014127816122
804	0.75190757625058
805	0.750735864296019
806	0.748730270101149
807	0.747210164955638
808	0.744067391645485
809	0.744822124256787
810	0.745298175673675
811	0.744744497992314
812	0.74496566522591
813	0.74504413795845
814	0.746045185827539
815	0.745706676436956
816	0.743129883088722
817	0.748051526415433
818	0.748623364937124
819	0.745375177859064
820	0.746109674462837
821	0.745501316890263
822	0.748453696042352
823	0.746362862930133
824	0.74331662589767
825	0.74452412301947
826	0.744029585518363
827	0.742193903456217
828	0.738222314204777
829	0.740576068082163
830	0.735883119856126
831	0.731501302156992
832	0.735247390369529
833	0.736588507131945
834	0.737843065932357
835	0.736288364010735
836	0.733587032831981
837	0.731813758678209
838	0.736639805320684
839	0.73669627405328
840	0.737330117403314
841	0.736884783464712
842	0.737837442270947
843	0.737572721544947
844	0.735547252724647
845	0.734970431299804
846	0.733502447182269
847	0.732463273501894
848	0.730252727010157
849	0.732261673718946
850	0.731427577429242
851	0.732065427950765
852	0.729010186944349
853	0.730249567696666
854	0.729579241433959
855	0.734060026400352
856	0.728460966772167
857	0.727886091250926
858	0.727737136499995
859	0.733246287042186
860	0.731908273996015
861	0.730376291888876
862	0.728740064945923
863	0.730518064865585
864	0.729330304766032
865	0.72711328953475
866	0.727782402387568
867	0.724611377336978
868	0.725357528513395
869	0.727389115810592
870	0.724788768689188
871	0.721739954724383
872	0.721133388773054
873	0.723524487320423
874	0.72120115625592
875	0.721131763943546
876	0.719966402584382
877	0.717799020404328
878	0.715035995741807
879	0.715657939891316
880	0.71760254668744
881	0.71875400734523
882	0.714652278840759
883	0.717492047161476
884	0.715804345508528
885	0.714579029469459
886	0.714278665349197
887	0.718450543678517
888	0.71811890610751
889	0.716944970263118
890	0.717475323509949
891	0.71852216961024
892	0.716147793324467
893	0.721058527081627
894	0.720186845663853
895	0.720204414393515
896	0.718219259136122
897	0.716876446657709
898	0.715441759730665
899	0.718287365762188
900	0.716161744063361
901	0.714759222922856
902	0.715498013023933
903	0.715077551903156
904	0.711844289905722
905	0.714361505245392
906	0.713835972279769
907	0.712547923088438
908	0.712349162934817
909	0.713094444014338
910	0.71185240154388
911	0.710978314155295
912	0.711149374371143
913	0.70823552272044
914	0.710914820710697
915	0.711479483017891
916	0.713139199797181
917	0.715097473786246
918	0.713196186974093
919	0.71440258605029
920	0.711615418283794
921	0.71063738489459
922	0.708605461234056
923	0.710187031914626
924	0.708902647971722
925	0.708775093990619
926	0.708221623408998
927	0.70785739195266
928	0.704106971324748
929	0.703833246624796
930	0.702451185270733
931	0.703808259832616
932	0.704474874979168
933	0.706126163216001
934	0.703026853052727
935	0.705831914792773
936	0.703179820534871
937	0.706898269966604
938	0.704529222676838
939	0.701460998323604
940	0.69941548113648
941	0.697814791953022
942	0.695403400410947
943	0.697932936100279
944	0.69767444921546
945	0.700026953544749
946	0.696056529055607
947	0.698915818959245
948	0.695440372579383
949	0.698334833300693
950	0.697845092451965
951	0.696041845823
952	0.698644302859881
953	0.691643831256244
954	0.69435761621805
955	0.694763337119043
956	0.692325675878343
957	0.692923973129295
958	0.691637520968849
959	0.687919788741586
960	0.685843658321011
961	0.683324064809153
962	0.685504588788176
963	0.689577087040685
964	0.690036737270073
965	0.686391503851291
966	0.688008271758225
967	0.688791497957983
968	0.687503965821037
969	0.690907625037163
970	0.687677885125249
971	0.690633636250294
972	0.688707755996476
973	0.686486081715998
974	0.685370182446532
975	0.687351807278819
976	0.684363095326621
977	0.682099335321028
978	0.683289733509892
979	0.68299984113087
980	0.682884784020684
981	0.681263116606467
982	0.682293569858843
983	0.681871586763463
984	0.679599827704135
985	0.677728029671138
986	0.680800088844399
987	0.6757721936213
988	0.674556101165305
989	0.672833142518953
990	0.677861312948418
991	0.680601804047229
992	0.678449993265784
993	0.678968020603227
994	0.678558216084533
995	0.679364080092836
996	0.681989452924492
997	0.684095667014752
998	0.679739936933264
999	0.679117994173687
1000	0.680629309394642
1001	0.674087098089248
1002	0.672048149716711
1003	0.675395274873478
1004	0.677034971084567
1005	0.675966517114709
1006	0.675510199940205
1007	0.67205902036819
1008	0.672475306135809
1009	0.672681362038006
1010	0.67488931630816
1011	0.673976879329375
1012	0.674703342131134
1013	0.674134535049268
1014	0.671563996391183
1015	0.669780158760715
1016	0.665072685754221
1017	0.667768706006073
1018	0.66987903429252
1019	0.669828806350762
1020	0.666660875286899
1021	0.667215092261545
1022	0.666464478016224
1023	0.663467647476212
1024	0.664387503907444
1025	0.667486772372784
1026	0.668456860915567
1027	0.669161585194231
1028	0.668920069368684
1029	0.669253576397079
1030	0.669358692719721
1031	0.672396502599658
1032	0.669570835130399
1033	0.667980393909266
1034	0.669964185644207
1035	0.671292820824949
1036	0.670104111402425
1037	0.669318701620841
1038	0.668026125423773
1039	0.667694341909996
1040	0.667912369289138
1041	0.666727690666932
1042	0.663453192192312
1043	0.66467257878512
1044	0.663079578700751
1045	0.665113114681412
1046	0.665494445070686
1047	0.665840440630412
1048	0.660750692081465
1049	0.661185658523662
1050	0.660444964216918
1051	0.661927325782208
1052	0.658047515074151
1053	0.656920141923089
1054	0.65885145541775
1055	0.657452810795206
1056	0.659241628548963
1057	0.660840816606786
1058	0.657335764693553
1059	0.65510429278844
1060	0.655972721767336
1061	0.653627959354522
1062	0.654555825958938
1063	0.655640667216987
1064	0.652200085869946
1065	0.650666520631235
1066	0.651729784598201
1067	0.653042268779047
1068	0.654936945078678
1069	0.65514265488802
1070	0.656059798173658
1071	0.656003717231852
1072	0.653448467816353
1073	0.651360753709622
1074	0.650187649044054
1075	0.652285929407343
1076	0.653802003752536
1077	0.651004690878619
1078	0.657578370225117
1079	0.655791376061021
1080	0.651285039990404
1081	0.652645998019904
1082	0.653550627755452
1083	0.648253551517311
1084	0.646881460139346
1085	0.646640724065171
1086	0.651009555637623
1087	0.6504231978952
1088	0.645405075277976
1089	0.645758256781717
1090	0.64266565998587
1091	0.64483006076362
1092	0.643391899008715
1093	0.643234189081507
1094	0.642595746449317
1095	0.640489654672997
1096	0.640229716700065
1097	0.639390704223904
1098	0.641222355485732
1099	0.64151224369496
1100	0.643016402160453
1101	0.644729707735009
1102	0.641671720224652
1103	0.637859556075452
1104	0.634688011190614
1105	0.635556387352127
1106	0.636235792645068
1107	0.632963295671296
1108	0.635071076213956
1109	0.637055619901646
1110	0.635302413573734
1111	0.635543930789213
1112	0.636916348800997
1113	0.638665643862669
1114	0.64132701730089
1115	0.640558663364376
1116	0.635435377166851
1117	0.632229741440839
1118	0.633788246214071
1119	0.63625136821347
1120	0.636855284956039
1121	0.635515576193871
1122	0.637307753411204
1123	0.636860890548343
1124	0.639022094484461
1125	0.641403947209859
1126	0.639653171871519
1127	0.637450453471986
1128	0.636830312063171
1129	0.642314461913871
1130	0.641180101578948
1131	0.637508598461541
1132	0.635933436753477
1133	0.635417205207071
1134	0.633973308596266
1135	0.631496120493687
1136	0.631335358277686
1137	0.632294966739643
1138	0.631368934844337
1139	0.634699225155085
1140	0.632028377946185
1141	0.63431022790562
1142	0.633069339078012
1143	0.630682507619255
1144	0.627015656601388
1145	0.626795565174497
1146	0.62932852843403
1147	0.63024235673389
1148	0.631024491837699
1149	0.628716393028606
1150	0.629522332093191
1151	0.628458756781648
1152	0.626678306413379
1153	0.630123616306172
1154	0.630535632205316
1155	0.630237729653111
1156	0.629784117284614
1157	0.633515251227969
1158	0.631358987107138
1159	0.62804844910788
1160	0.626943812450475
1161	0.627218521221677
1162	0.628275841843071
1163	0.628880959486148
1164	0.628752032253074
1165	0.626035749585001
1166	0.62508904802365
1167	0.624970810751006
1168	0.622852992125623
1169	0.621150134663479
1170	0.616861310307549
1171	0.617512119157129
1172	0.621266783244825
1173	0.620085327872943
1174	0.618622393375255
1175	0.618082503810844
1176	0.618377632060485
1177	0.616499405595946
1178	0.615840544875248
1179	0.619801014677534
1180	0.623346225871317
1181	0.624343762774336
1182	0.624501700650252
1183	0.620283495915896
1184	0.614658493222904
1185	0.613728494464113
1186	0.614027935670095
1187	0.614502041183382
1188	0.613001054540759
1189	0.612948654136623
1190	0.6124819152584
1191	0.608178782951271
1192	0.609470986646793
1193	0.609894099756192
1194	0.610927694252955
1195	0.609829280317282
1196	0.607834737464941
1197	0.609722345964703
1198	0.607920856208704
1199	0.609027936365061
1200	0.608067215958189
1201	0.610855515128636
1202	0.611850886518933
1203	0.613110581114922
1204	0.615455475571196
1205	0.617391708032176
1206	0.615271368071697
1207	0.612592040892886
1208	0.612832957658111
1209	0.606949077509649
1210	0.609500414268978
1211	0.609858375745924
1212	0.609285940943772
1213	0.608801720901548
1214	0.607887957928452
1215	0.611546718157129
1216	0.608393917883702
1217	0.606788757291753
1218	0.606606225974172
1219	0.603634725539332
1220	0.602772968229927
1221	0.60346383072529
1222	0.603416784335921
1223	0.601933310825715
1224	0.602241180574156
1225	0.601771445004386
1226	0.602019586631698
1227	0.601171350572464
1228	0.602819617098989
1229	0.604246762259645
1230	0.606367469161945
1231	0.604778966894759
1232	0.602223528448624
1233	0.604255112965959
1234	0.60486472981615
1235	0.601398187335198
1236	0.599951547000313
1237	0.600146066474013
1238	0.598693737150955
1239	0.597863036463037
1240	0.596383871739378
1241	0.595812009588857
1242	0.592432938254672
1243	0.594347550336704
1244	0.594306525129052
1245	0.597592211159451
1246	0.595373188867597
1247	0.596153282162555
1248	0.59244818162953
1249	0.592771945240605
1250	0.591956524065754
1251	0.594317791910907
1252	0.594748478755111
1253	0.596244400488644
1254	0.595640749222924
1255	0.59758869880345
1256	0.593566674510511
1257	0.590548662809793
1258	0.588200652127894
1259	0.587297127387606
1260	0.589641315758859
1261	0.590909294344468
1262	0.59243625185052
1263	0.594885057559134
1264	0.591749489652032
1265	0.592475488216789
1266	0.59312944387048
1267	0.591611765544747
1268	0.593800267728537
1269	0.594823220912459
1270	0.592743642072715
1271	0.591295160079065
1272	0.589966559646602
1273	0.588594280627932
1274	0.590650822748892
1275	0.591872711217759
1276	0.589192452785082
1277	0.589569873298047
1278	0.587921553954139
1279	0.585174633033854
1280	0.591049139486679
1281	0.590724767085763
1282	0.587929198575432
1283	0.587929615554775
1284	0.583252636247653
1285	0.58112348412372
1286	0.582109089857798
1287	0.58123774480336
1288	0.582291418245432
1289	0.583694702458135
1290	0.585110418214992
1291	0.578665531278246
1292	0.578753348517868
1293	0.581700917118267
1294	0.581116788825398
1295	0.577800814805435
1296	0.577901401342479
1297	0.577086206726405
1298	0.577627445913957
1299	0.578342762857871
1300	0.575956331699284
1301	0.579205295748854
1302	0.578231151386991
1303	0.574708868497364
1304	0.5739930539581
1305	0.575936771198292
1306	0.577053607281349
1307	0.575451369714596
1308	0.577081707519291
1309	0.576943460797895
1310	0.581943795076336
1311	0.579415731324086
1312	0.580673859467676
1313	0.577638287376882
1314	0.578630142241384
1315	0.575058853159473
1316	0.574979729939159
1317	0.57599080199166
1318	0.577678666266552
1319	0.5800771008705
1320	0.577382870849961
1321	0.579298478122692
1322	0.576373033056315
1323	0.576069333101308
1324	0.577945740145979
1325	0.576093980750288
1326	0.578548970262562
1327	0.576243074494333
1328	0.57665667352505
1329	0.576549038647175
1330	0.575850744189984
1331	0.57176388238903
1332	0.569590308065729
1333	0.56946275964435
1334	0.569391909294206
1335	0.56775893479013
1336	0.568841610535456
1337	0.570580721571634
1338	0.57078370294614
1339	0.570480697956704
1340	0.569004869067791
1341	0.565493558294616
1342	0.564347626782917
1343	0.56819259330712
1344	0.567615550883225
1345	0.566201933922395
1346	0.565987467546845
1347	0.567397234398405
1348	0.567477056754086
1349	0.570396746115594
1350	0.570506490908947
1351	0.570862863694595
1352	0.569438110605439
1353	0.570716708264989
1354	0.568882138147758
1355	0.568431383477694
1356	0.569896145734836
1357	0.568596451700379
1358	0.568346786708533
1359	0.568690466642973
1360	0.567023383228618
1361	0.568889365789708
1362	0.567642790753789
1363	0.566131938379905
1364	0.562705145149815
1365	0.563110310078349
1366	0.56062431398211
1367	0.563919805976732
1368	0.561916498218595
1369	0.560542968261895
1370	0.561123645355733
1371	0.560510860852464
1372	0.555140348992251
1373	0.561289270940807
1374	0.561405559529987
1375	0.560561593339228
1376	0.563474957124099
1377	0.561027410693102
1378	0.560981491537891
1379	0.558407756038174
1380	0.554795144303346
1381	0.552234376861205
1382	0.553008012536067
1383	0.554215120477147
1384	0.555829829896057
1385	0.55777464240199
1386	0.557304229935753
1387	0.555319230350648
1388	0.556224906704347
1389	0.554905927375264
1390	0.558847424617432
1391	0.559658277088611
1392	0.556459072574004
1393	0.552701671711885
1394	0.551047407632473
1395	0.552014556470887
1396	0.552433137014825
1397	0.552621123812148
1398	0.55245102403872
1399	0.555636928302209
1400	0.557971317658895
1401	0.556288250036381
1402	0.552559342762719
1403	0.553456844931359
1404	0.551946661114355
1405	0.552205798486949
1406	0.549303060725675
1407	0.547692429364742
1408	0.551584086455941
1409	0.552223030853275
1410	0.554395559948356
1411	0.553946400919245
1412	0.554499582395188
1413	0.554931278329403
1414	0.552655620513215
1415	0.551222645981341
1416	0.552219286378772
1417	0.552144923672626
1418	0.551220283098396
1419	0.549968251192804
1420	0.549444090089221
1421	0.547424470099176
1422	0.545297904637102
1423	0.545326866632354
1424	0.547994947878277
1425	0.547256955597677
1426	0.543686343412234
1427	0.542301848288738
1428	0.545507504863717
1429	0.547804569009456
1430	0.547087484073127
1431	0.545770592420622
1432	0.54293168029749
1433	0.545129659031821
1434	0.544322139615526
1435	0.543467165170105
1436	0.544761523258899
1437	0.543880038656765
1438	0.545521704400286
1439	0.544318328424328
1440	0.54533690749494
1441	0.545864183434217
1442	0.543504545978297
1443	0.544289333070729
1444	0.54366165545525
1445	0.544085000683151
1446	0.541590728936879
1447	0.540866485855157
1448	0.541499895546675
1449	0.541385964280716
1450	0.539050045999771
1451	0.538513393584995
1452	0.541144153789765
1453	0.539640349756713
1454	0.539937239049115
1455	0.537919507975494
1456	0.53886101536416
1457	0.534879478375521
1458	0.536485306134419
1459	0.536163596841576
1460	0.536696729950695
1461	0.536991860980199
1462	0.537021387287495
1463	0.542539190151059
1464	0.543045179294863
1465	0.539935491905667
1466	0.537078485658899
1467	0.534864101567273
1468	0.534156329169609
1469	0.530698719776121
1470	0.529475477514319
1471	0.53018888330291
1472	0.530707679272277
1473	0.53304012272536
1474	0.533108025031548
1475	0.533130468249733
1476	0.536729636570534
1477	0.536875247147132
1478	0.533141892093808
1479	0.532891928266766
1480	0.53391498152573
1481	0.533744956808585
1482	0.533457437042026
1483	0.532417251491778
1484	0.530403091151267
1485	0.532890072708688
1486	0.532601899674492
1487	0.531745864711608
1488	0.531649895525826
1489	0.528757564179028
1490	0.529114996092209
1491	0.529369003228949
1492	0.528351219198952
1493	0.526842189024798
1494	0.526502552400057
1495	0.525817811161453
1496	0.527438650176709
1497	0.527070613088898
1498	0.528056683059978
1499	0.531420775106222
1500	0.530370582051736
1501	0.526553651828642
1502	0.526563163127462
1503	0.525603018152084
1504	0.524105906637491
1505	0.524721106841088
1506	0.526958637456059
1507	0.524997632252296
1508	0.527087186627862
1509	0.526001511411126
1510	0.523681833085671
1511	0.52400211630916
1512	0.522913582004061
1513	0.522336401976983
1514	0.524413266281202
1515	0.524370948437585
1516	0.523742078261185
1517	0.52297293345385
1518	0.525448117275718
1519	0.527203134683911
1520	0.527115217369247
1521	0.525658447216183
1522	0.525908609803379
1523	0.523206825507071
1524	0.521454690816072
1525	0.519092608471269
1526	0.519633098485934
1527	0.520433095594877
1528	0.518098362925199
1529	0.516917199438857
1530	0.521203798515025
1531	0.519683767035865
1532	0.519696956092492
1533	0.521160984465991
1534	0.520905816736745
1535	0.523999763155733
1536	0.524768279714191
1537	0.5238758897123
1538	0.522364200599867
1539	0.519014633334079
1540	0.520899553707009
1541	0.519289318476452
1542	0.517694195967226
1543	0.516122136585476
1544	0.51673268051974
1545	0.515494923206999
1546	0.514321288977665
1547	0.513831274312502
1548	0.516256346946829
1549	0.516283686892435
1550	0.513095428085588
1551	0.512991755901404
1552	0.516956812476467
1553	0.511588452229665
1554	0.514341337344489
1555	0.511820522083157
1556	0.512672349724467
1557	0.514209057597496
1558	0.514262799285186
1559	0.512296755581025
1560	0.511917384994665
1561	0.514964971650269
1562	0.51721169804969
1563	0.514102010660494
1564	0.513275767481755
1565	0.513748573409422
1566	0.512081255096704
1567	0.513095924291007
1568	0.512399749478811
1569	0.511014260554546
1570	0.511957018881242
1571	0.513788984267508
1572	0.512308917478537
1573	0.51130087547593
1574	0.511661191496234
1575	0.512760364334311
1576	0.512547846642225
1577	0.515124327255952
1578	0.513355796937176
1579	0.512507880562105
1580	0.508267101956036
1581	0.507544721382048
1582	0.507631710222707
1583	0.505015754174554
1584	0.504883796891586
1585	0.504260129227458
1586	0.504800752675513
1587	0.504766486703015
1588	0.505449669828806
1589	0.501051489860244
1590	0.499761208439495
1591	0.499345517562406
1592	0.50200021377141
1593	0.498831137404284
1594	0.499607477885153
1595	0.500357170606125
1596	0.499370968591587
1597	0.501400472381999
1598	0.500443265721059
1599	0.498260629046698
1600	0.497838309587981
1601	0.500327843058983
1602	0.503494396701082
1603	0.502015589189727
1604	0.50191468296852
1605	0.500885697483432
1606	0.501629293966406
1607	0.502846141155013
1608	0.503065584873991
1609	0.503974021630943
1610	0.501766671980837
1611	0.501293467142931
1612	0.498540152539383
1613	0.498558154927563
1614	0.499765614521222
1615	0.501501941525319
1616	0.499600221054649
1617	0.497535126687359
1618	0.495740408675895
1619	0.496622060069766
1620	0.496526720522792
1621	0.495330039845156
1622	0.495954980686212
1623	0.496871559659806
1624	0.496563106140285
1625	0.498638109326702
1626	0.500366152341179
1627	0.500941768695721
1628	0.497318002763461
1629	0.497816969975124
1630	0.497544803387985
1631	0.4944871091531
1632	0.49425467652758
1633	0.495588150058634
1634	0.496372766189536
1635	0.491276444656208
1636	0.490940855510959
1637	0.494146096496526
1638	0.496484170560675
1639	0.494828237173959
1640	0.496827154139611
1641	0.498925255201783
1642	0.495757508998762
1643	0.493032066684449
1644	0.491340638626103
1645	0.496300489770037
1646	0.496130150928453
1647	0.495515498357727
1648	0.497106047993489
1649	0.495309277053724
1650	0.492850541677016
1651	0.493999041781469
1652	0.494997608623466
1653	0.493882287565356
1654	0.491498277666823
1655	0.494694702319142
1656	0.493504618254716
1657	0.492189580770358
1658	0.490795276902778
1659	0.489518737731252
1660	0.487820629663827
1661	0.487357750624392
1662	0.488313564574325
1663	0.489112933434391
1664	0.486461286734316
1665	0.486411147748152
1666	0.487030872177623
1667	0.485916123771145
1668	0.490209719760693
1669	0.489396996442193
1670	0.486356701365371
1671	0.486192036222718
1672	0.484144151982855
1673	0.486370126710293
1674	0.483330787906098
1675	0.480364929201772
1676	0.48044114051634
1677	0.482185486033207
1678	0.482800736274326
1679	0.482175147725357
1680	0.483077012887859
1681	0.48212795817308
1682	0.481760021160312
1683	0.483615580627751
1684	0.483270674774042
1685	0.482731113233382
1686	0.480519149011877
1687	0.480981829291159
1688	0.480800461345945
1689	0.481099204806493
1690	0.477767092296015
1691	0.477697401148445
1692	0.478949242633469
1693	0.479216206708336
1694	0.478563809167458
1695	0.477896796500598
1696	0.475706139923534
1697	0.479395056098316
1698	0.482184488062646
1699	0.482855614925692
1700	0.481927934572049
1701	0.480916016051481
1702	0.480422682230745
1703	0.479217680035349
1704	0.478168498850735
1705	0.479608998469825
1706	0.479321256314283
1707	0.479997912323421
1708	0.478054370214554
1709	0.476589778918942
1710	0.48067639053229
1711	0.481144174638733
1712	0.483078372240518
1713	0.481554728330313
1714	0.485025507321393
1715	0.481582786870321
1716	0.48116483457526
1717	0.479782511914142
1718	0.476928156266067
1719	0.476933690971883
1720	0.473705599518306
1721	0.474270915093137
1722	0.472768573267649
1723	0.46885570721712
1724	0.468700386581549
1725	0.469010000693576
1726	0.469975749871327
1727	0.470885940721383
1728	0.471457745884727
1729	0.471300038737381
1730	0.469722015161091
1731	0.468202017040278
1732	0.470188804076835
1733	0.47032652818412
1734	0.473202892001933
1735	0.470044619569591
1736	0.469078464531946
1737	0.470994800128596
1738	0.469152264315978
1739	0.469784381371531
1740	0.471284265798757
1741	0.470958987162735
1742	0.470002992521753
1743	0.466043537369202
1744	0.469252773016878
1745	0.467702656478101
1746	0.466477454413386
1747	0.466330915362784
1748	0.468281482183654
1749	0.468154296534304
1750	0.468654556381931
1751	0.465814914544948
1752	0.466538760106363
1753	0.466989841410246
1754	0.467888459693595
1755	0.470175549693444
1756	0.471086443848658
1757	0.468744295896326
1758	0.46693218150666
1759	0.464827305920092
1760	0.462284467199779
1761	0.45950278549151
1762	0.460617343477422
1763	0.463983977707728
1764	0.465186211160285
1765	0.4649093118576
1766	0.465268924572746
1767	0.465783930199882
1768	0.466338901907138
1769	0.467236292881287
1770	0.466042576926782
1771	0.467504482875423
1772	0.466402031189777
1773	0.463457703908806
1774	0.462679744158154
1775	0.461212734382351
1776	0.459993799517166
1777	0.460876212593304
1778	0.461863475125306
1779	0.459720698896297
1780	0.458720814399576
1781	0.458802004447502
1782	0.459830425620545
1783	0.458921435670998
1784	0.459209276511651
1785	0.460113992422929
1786	0.458888495692812
1787	0.45989189810526
1788	0.460430536731641
1789	0.462306404483028
1790	0.461312481400984
1791	0.462109827911235
1792	0.461811116419104
1793	0.462410128094664
1794	0.462687199748812
1795	0.461339223676198
1796	0.460091590902678
1797	0.458133699144678
1798	0.458371103553901
1799	0.45528424856361
1800	0.456482836226776
1801	0.456587289552263
1802	0.456711080989759
1803	0.455508994869903
1804	0.455559563344792
1805	0.456404762404475
1806	0.454052191358492
1807	0.458858406463402
1808	0.461418723567853
1809	0.457585654854244
1810	0.459505502806896
1811	0.459078082300881
1812	0.462529610745613
1813	0.463483684501754
1814	0.458044523942328
1815	0.45570894063479
1816	0.455433636973058
1817	0.45587559337898
1818	0.457343916639714
1819	0.457267690035903
1820	0.459008721956923
1821	0.456653799147444
1822	0.455582529177087
1823	0.454655928799943
1824	0.452265692009884
1825	0.452046513767755
1826	0.454245621126175
1827	0.452403349400474
1828	0.452952151203382
1829	0.45609697188211
1830	0.452575835685676
1831	0.450130079485992
1832	0.450731973878746
1833	0.449534348047932
1834	0.446610534760719
1835	0.444271019337973
1836	0.44664900805479
1837	0.443517548784151
1838	0.443707696924402
1839	0.445901501695508
1840	0.445594639647147
1841	0.447117520485153
1842	0.446691225823364
1843	0.448155419598669
1844	0.448438687565857
1845	0.452341811588996
1846	0.449459949203576
1847	0.450441415722707
1848	0.448788366443115
1849	0.449814865341386
1850	0.448647029904786
1851	0.447044019536316
1852	0.443868021312092
1853	0.446886876701015
1854	0.449046583681291
1855	0.447777805885274
1856	0.449846380640149
1857	0.448801677813683
1858	0.448428514659812
1859	0.44396173741949
1860	0.447588319352248
1861	0.446812148442978
1862	0.448415192169795
1863	0.450227904229852
1864	0.448258513571496
1865	0.448001159480561
1866	0.446178142471
1867	0.445805864703269
1868	0.445451182073891
1869	0.442784943876665
1870	0.445745386019322
1871	0.445374001977316
1872	0.445011003389903
1873	0.444660933941994
1874	0.44422939784986
1875	0.446211314567688
1876	0.446846679892325
1877	0.443294956871132
1878	0.444792699414464
1879	0.446193651322707
1880	0.443766849614037
1881	0.443511877865083
1882	0.440395731465859
1883	0.436745189900038
1884	0.435085910949058
1885	0.434107742736533
1886	0.434880848847629
1887	0.434129465970385
1888	0.435583882970022
1889	0.436874496584314
1890	0.433920261874147
1891	0.434369489009884
1892	0.435786393157869
1893	0.438671136870551
1894	0.440002996691547
1895	0.441140288391253
1896	0.440399211853444
1897	0.439395213160535
1898	0.440104739651302
1899	0.438857739296453
1900	0.435401351652441
1901	0.43139042734962
1902	0.43347310017609
1903	0.435238414194199
1904	0.43344717657032
1905	0.432893637882073
1906	0.431384450645699
1907	0.430905914031925
1908	0.432326430610954
1909	0.433299080796836
1910	0.433064989983461
1911	0.435806673643194
1912	0.433077108793108
1913	0.431136923367953
1914	0.433167871296824
1915	0.435738341848283
1916	0.431814374417706
1917	0.428960271737098
1918	0.427046475544648
1919	0.426207068328042
1920	0.426199081783688
1921	0.427345032754422
1922	0.430876354366281
1923	0.431803339754352
1924	0.430048487747966
1925	0.426575288886764
1926	0.424591498541754
1927	0.427431404465654
1928	0.427381497597991
1929	0.427337357554644
1930	0.428024253186521
1931	0.429749578885612
1932	0.42893639133011
1933	0.425434277731316
1934	0.425862858829836
1935	0.426572254667076
1936	0.429223173043231
1937	0.431188288273387
1938	0.431718338515228
1939	0.43019681563995
1940	0.433361844527584
1941	0.433010709002487
1942	0.430294327649303
1943	0.427471402514191
1944	0.42631125617668
1945	0.427886410935089
1946	0.428046531002901
1947	0.426845648563416
1948	0.42629938755464
1949	0.426380142554118
1950	0.427337556314798
1951	0.429231291631044
1952	0.427545434416724
1953	0.427779922750407
1954	0.427525219258163
1955	0.42541010960858
1956	0.426685649419613
1957	0.426780762407811
1958	0.427112115042933
1959	0.427779458513405
1960	0.431166509442289
1961	0.427268169562148
1962	0.423455607892641
1963	0.426809460316145
1964	0.428116908776456
1965	0.430102536610439
1966	0.42785773248579
1967	0.427275119217869
1968	0.425231225470321
1969	0.423764061412162
1970	0.422965654384448
1971	0.423917625174767
1972	0.421661686311722
1973	0.421721269880011
1974	0.421773595227866
1975	0.421947439475796
1976	0.424364797992272
1977	0.422767950578496
1978	0.421042360792489
1979	0.422827302028285
1980	0.422795289134172
1981	0.42435286682333
1982	0.422806457230915
1983	0.424400487254262
1984	0.423289650114023
1985	0.421169012708279
1986	0.419928275383166
1987	0.418449302470005
1988	0.418092069316978
1989	0.415906615252187
1990	0.416174156148479
1991	0.417797235732739
1992	0.41764042370105
1993	0.414674756807223
1994	0.413920987418204
1995	0.41368262117663
1996	0.414591302561462
1997	0.413369297338379
1998	0.414500513649054
1999	0.412291333459632
2000	0.412161265093089
2001	0.415812402939371
2002	0.417410476272416
2003	0.416767819368996
2004	0.416391598366609
2005	0.419423708138923
2006	0.417391553749819
2007	0.417193352348518
2008	0.416506210698828
2009	0.415051575480002
2010	0.414212407331553
2011	0.412460075270331
2012	0.412208055735127
2013	0.412002530786627
2014	0.412764154676542
2015	0.413864055838538
2016	0.416721392888918
2017	0.414756807222527
2018	0.41687170977237
2019	0.416583768856675
2020	0.417397120424051
2021	0.41701301156242
2022	0.417262247065543
2023	0.414763203685653
2024	0.412493757471749
2025	0.412783558115315
2026	0.413137591646847
2027	0.413474280227632
2028	0.415313469086055
2029	0.415742304541975
2030	0.414030576539269
[truncated: 47,170 more rows]
