# Supplementary material for: LaF3 doped with Ce/Gd/Eu: energy transfer and excitation dependence of photoluminescence rise-and-decay kinetics
Source: Front Chem. 2025 Apr 22;13:1501039. doi: 10.3389/fchem.2025.1501039 (PMC12052759; doi:10.3389/fchem.2025.1501039)
Supplement: Supplementary file 2 [file DataSheet3.zip › LaF3CeEu250_591trace.txt]

31	0.795024533480021
32	0.793639731240588
33	0.795820874721635
34	0.794287424782232
35	0.796193460081667
36	0.794658610948315
37	0.796598372152175
38	0.797400897831042
39	0.800529823311307
40	0.803671324213757
41	0.803864241077695
42	0.806512527445822
43	0.808202353966054
44	0.811951948556271
45	0.815975726527527
46	0.815914765646034
47	0.816609298870815
48	0.818350695682296
49	0.81705024484948
50	0.813738741882273
51	0.816372735151074
52	0.818376147686504
53	0.8187859116286
54	0.819373439830453
55	0.822800931978303
56	0.824998466017034
57	0.827979815180125
58	0.830337162486536
59	0.830678527165594
60	0.829635472051566
61	0.829577649362215
62	0.827320728202042
63	0.828435819150808
64	0.826935083698489
65	0.830145101129754
66	0.829781237412002
67	0.829249617002638
68	0.832932395417828
69	0.830329982622731
70	0.830931181615745
71	0.836127717314935
72	0.838171010875599
73	0.841363932821943
74	0.841719066902022
75	0.844018386303969
76	0.845254130413207
77	0.841190871186418
78	0.839615011012149
79	0.8422523090438
80	0.843640758515459
81	0.842002335715768
82	0.843828206529907
83	0.842057108162311
84	0.845278608311914
85	0.845580177249943
86	0.842272833220178
87	0.842805007976858
88	0.844818185553484
89	0.847597713648861
90	0.849286817918502
91	0.847439005078117
92	0.848489940985491
93	0.851609583813331
94	0.854242285826002
95	0.852185653283028
96	0.853519138418689
97	0.852651735447839
98	0.849540461132376
99	0.84700738705911
100	0.849700538248058
101	0.847310679004544
102	0.848201898921531
103	0.851331029616909
104	0.851468649003432
105	0.852235532548448
106	0.853687905195074
107	0.852198297998627
108	0.85276553655566
109	0.855283952406607
110	0.858548653002515
111	0.861849580728602
112	0.861681640142929
113	0.860482291067143
114	0.859534437109378
115	0.86036702413709
116	0.859886840762409
117	0.861994753097316
118	0.861240121161028
119	0.864522460928648
120	0.865974993483154
121	0.868187800056976
122	0.865016479000067
123	0.866835297876705
124	0.866696476515951
125	0.86437841191279
126	0.86485211502064
127	0.865721139723905
128	0.863036094531899
129	0.864280557618286
130	0.865403402766659
131	0.864387943754994
132	0.865517123920539
133	0.870185677114633
134	0.870727455672063
135	0.872984022369769
136	0.871724747816012
137	0.873275587737348
138	0.874898055728328
139	0.874105243120596
140	0.875399208356319
141	0.875887208561193
142	0.871988926294037
143	0.871971005950969
144	0.870351457611362
145	0.867461870252553
146	0.865860792605634
147	0.867676987660477
148	0.871728079230175
149	0.87346934278509
150	0.877097919091842
151	0.877868941585814
152	0.878213088661982
153	0.875618371433602
154	0.874903982980407
155	0.875711833591673
156	0.875108314601835
157	0.875274436235375
158	0.872615034937033
159	0.878000415179489
160	0.875230994594685
161	0.875045501454068
162	0.874150017326952
163	0.876048257117245
164	0.876951404829502
165	0.87702529426308
166	0.876205425242079
167	0.877014311256866
168	0.879164942981874
169	0.877060251458179
170	0.875860232101863
171	0.879465178021671
172	0.880445498609306
173	0.877453511574509
174	0.879374694147863
175	0.879569428631369
176	0.881933898501261
177	0.879474549955996
178	0.879265736916235
179	0.878171167478716
180	0.87632856896778
181	0.881432427390076
182	0.884589115543413
183	0.885802904300749
184	0.88232175772895
185	0.887639446300737
186	0.886179487357778
187	0.886580856136181
188	0.887025875768085
189	0.887738494574077
190	0.887361206589811
191	0.885261258999885
192	0.88664628511035
193	0.88678943597695
194	0.888091452574424
195	0.891934571953297
196	0.886764846142728
197	0.888254643896065
198	0.89028032493633
199	0.891211122053578
200	0.890740726373709
201	0.889059295017168
202	0.886932653471834
203	0.88824043341581
204	0.89057061104087
205	0.892314131962022
206	0.891616697741787
207	0.888257694138873
208	0.889436709595172
209	0.892463899017151
210	0.894982246907249
211	0.891890064260074
212	0.891535936267073
213	0.891285645788412
214	0.890929876074511
215	0.894277189078843
216	0.895812071526336
217	0.896708675008611
218	0.892316085503287
219	0.892583131662623
220	0.893161014754191
221	0.89217829821349
222	0.891698666520994
223	0.889921731515784
224	0.894009296740309
225	0.893161465161386
226	0.893068625311481
227	0.893417317769133
228	0.891943766656388
229	0.890568641508817
230	0.893560568578159
231	0.895860043890289
232	0.894457329303182
233	0.897044428253653
234	0.894090529943269
235	0.897143704395722
236	0.901549432998506
237	0.902359690223364
238	0.901273725162345
239	0.898896294758792
240	0.899006098169617
241	0.898079649214135
242	0.897490617878211
243	0.899101018154525
244	0.895850715930631
245	0.901012542291936
246	0.900269103907237
247	0.901115480324453
248	0.901097753203407
249	0.89900989997946
250	0.900620681369555
251	0.899054570245694
252	0.896473887598902
253	0.900873767570981
254	0.900442070930599
255	0.89915528289355
256	0.898241605247405
257	0.89842633349533
258	0.898886882847498
259	0.899240629726719
260	0.899048473757775
261	0.897778462722452
262	0.902001887014257
263	0.902796666488911
264	0.901680493496825
265	0.902539529287862
266	0.904732932373031
267	0.904663712249544
268	0.904509940834591
269	0.898832198350288
270	0.899933830385834
271	0.90102893284962
272	0.90065821308152
273	0.900353552591147
274	0.902964084708843
275	0.905028821916194
276	0.903871601903918
277	0.903854445120976
278	0.90441911315884
279	0.907000959135459
280	0.90991074952232
281	0.911328865903387
282	0.912199297795994
283	0.910768655297673
284	0.910099840590233
285	0.902074006800632
286	0.904174949817109
287	0.907015883870911
288	0.907340023806179
289	0.90535217563772
290	0.906831590039393
291	0.903620773068729
292	0.906058835210055
293	0.907552062987415
294	0.909861612495976
295	0.907789171726514
296	0.904520044347466
297	0.908696648944618
298	0.90769007548081
299	0.908170767895575
300	0.908307406513769
301	0.91115336700526
302	0.910130756113669
303	0.90547677052743
304	0.907395431886544
305	0.907662243514324
306	0.906420493531632
307	0.910434314572236
308	0.913358096898584
309	0.91522452967901
310	0.914615372603843
311	0.915597520139005
312	0.909824932293471
313	0.906703971558187
314	0.906988433018204
315	0.909610922247616
316	0.911143565984791
317	0.911942157929814
318	0.911554602527097
319	0.91337025656028
320	0.913775989491238
321	0.915924884883183
322	0.915254471096945
323	0.917346250059343
324	0.918090304089379
325	0.915502461567267
326	0.911529899424793
327	0.909414901838243
328	0.912376262516353
329	0.918476974668494
330	0.914007989173576
331	0.913908137363139
332	0.915399270347274
333	0.914803264362657
334	0.914600314611824
335	0.917345266625881
336	0.921516463671564
337	0.918080709616589
338	0.915273202972503
339	0.911904001244552
340	0.909021395197264
341	0.911458605829131
342	0.910993992151684
343	0.910825022825317
344	0.911102517632036
345	0.91209033656667
346	0.914564014190534
347	0.916127648074823
348	0.917982049119858
349	0.916802969700407
350	0.917804259541352
351	0.917832585889701
352	0.916146710426666
353	0.918546806439621
354	0.918901623369072
355	0.919270737395546
356	0.918800961358711
357	0.918800961358711
358	0.918444949117859
359	0.918740462877504
360	0.917391906424169
361	0.917352096024916
362	0.920530832809753
363	0.92310808010226
364	0.924465523436018
365	0.923491325987615
366	0.92217968160321
367	0.924389655142426
368	0.922092750349465
369	0.922416114731516
370	0.917274320829858
371	0.917332779153031
372	0.921782222572468
373	0.921676638064539
374	0.921154672093421
375	0.922391206414099
376	0.922186077918403
377	0.922478893232576
378	0.922990339930332
379	0.922362040549382
380	0.91929113364562
381	0.918873919328889
382	0.918332480575703
383	0.920923471950483
384	0.9213836894938
385	0.919059016697504
386	0.917300892189225
387	0.922659987573932
388	0.92027126500893
389	0.920686764313649
390	0.922021905828432
391	0.922184568121504
392	0.922619765411889
393	0.925552138789081
394	0.926295778391196
395	0.925313550902094
396	0.926490851346381
397	0.927815949313743
398	0.928300688730434
399	0.92760639003721
400	0.929420250437008
401	0.931008728675561
402	0.928615174227457
403	0.923800687769655
404	0.923107066019788
405	0.923632809814568
406	0.923713508658696
407	0.923065571257535
408	0.922031233788089
409	0.922039692914933
410	0.918395005889287
411	0.919244367253594
412	0.921349226680563
413	0.920856310640949
414	0.924339903803311
415	0.924511138491308
416	0.927419259173391
417	0.926168250524456
418	0.927948053210978
419	0.927112797054239
420	0.927972961528395
421	0.926315832171894
422	0.925279048111886
423	0.924300726372749
424	0.920583667705818
425	0.922504427855856
426	0.925199541914029
427	0.924559777138094
428	0.92512411869737
429	0.924693966500594
430	0.924845439239775
431	0.928377844282458
432	0.929654083729701
433	0.934390647077657
434	0.933731870587374
435	0.932985764406212
436	0.935999546885032
437	0.934398775728215
438	0.934394864647987
439	0.930886532404049
440	0.927412800227611
441	0.926477508366374
442	0.928257513602877
443	0.930650001998449
444	0.92797740830002
445	0.931172411713934
446	0.930582973945482
447	0.931238063226568
448	0.932670661931286
449	0.934921674495299
450	0.933744134189192
451	0.934478295251729
452	0.931637299899908
453	0.929559563514492
454	0.926780856279566
455	0.927601051779155
456	0.928991490771352
457	0.933620101642192
458	0.933428801180406
459	0.932613804019477
460	0.933217501573114
461	0.931539682802092
462	0.93161726744026
463	0.932485877715603
464	0.935293408345871
465	0.932281995168805
466	0.932178404179111
467	0.932321439112499
468	0.932845137418982
469	0.932314110001339
470	0.930325719478654
471	0.932248871584061
472	0.933234022722233
473	0.933836333075012
474	0.934212616304765
475	0.93337838888872
476	0.936654942656222
477	0.933176946269654
478	0.934555180292923
479	0.93456627923235
480	0.932633299455161
481	0.934242809577611
482	0.937219737287824
483	0.937850707130368
484	0.936245770373281
485	0.940887744212613
486	0.93754087761778
487	0.936924459392301
488	0.934900753214353
489	0.934760102240941
490	0.933608964058361
491	0.931612780691665
492	0.930383888635078
493	0.926375079373941
494	0.930366258791325
495	0.93040187827156
496	0.934486110749357
497	0.935522476383745
498	0.934300886787004
499	0.938851943668686
500	0.94234786972628
501	0.936744491068933
502	0.935005055794111
503	0.940400062490933
504	0.940934344033931
505	0.94183355934491
506	0.936941361655201
507	0.940471229492857
508	0.94180237730834
509	0.940320031262204
510	0.942610486437345
511	0.936708511795968
512	0.938140012466578
513	0.939781008450569
514	0.939126624096719
515	0.938758590781
516	0.940446625000412
517	0.937738810258883
518	0.935024182109106
519	0.935676755506217
520	0.941396211293541
521	0.939063288583211
522	0.937529059092894
523	0.942149809158874
524	0.941193444104205
525	0.943758183935377
526	0.942383960934761
527	0.943281741072518
528	0.941608489004032
529	0.941305197058598
530	0.943349086276114
531	0.944324790856284
532	0.942558509713568
533	0.945304971524524
534	0.944773598972374
535	0.946720298845654
536	0.948061571495062
537	0.948840056356761
538	0.94710865378777
539	0.943031069480078
540	0.945218009621769
541	0.946080979146651
542	0.947522195553526
543	0.944705138411317
544	0.941676106051023
545	0.940872246473925
546	0.940087056141799
547	0.939176250174663
548	0.941866207203711
549	0.943902634053501
550	0.947204296023269
551	0.946663576855542
552	0.946006088956258
553	0.944712636758316
554	0.940511387691748
555	0.942033401552611
556	0.941399942477404
557	0.941032492825446
558	0.944692810846347
559	0.946209305220224
560	0.945929904844604
561	0.943744858278723
562	0.948044248141413
563	0.948633729884532
564	0.946763571250504
565	0.946820186635363
566	0.946996387795595
567	0.94964582150276
568	0.947610708562716
569	0.947867861754553
570	0.948697072060868
571	0.952731216060435
572	0.949508127492559
573	0.945811590336874
574	0.944782723049485
575	0.943813751923622
576	0.94234971133203
577	0.946508199698962
578	0.944904150430609
579	0.943577221518022
580	0.948438720892498
581	0.947400449689208
582	0.948366537142972
583	0.946886016711797
584	0.946271269523663
585	0.947716836757436
586	0.94726403094435
587	0.950438567482209
588	0.953417211536999
589	0.948525304346605
590	0.948725357099681
591	0.949139350605198
592	0.947809276837641
593	0.942882762916918
594	0.944247235534561
595	0.947080803165364
596	0.946540222584466
597	0.946460493848143
598	0.947242103576326
599	0.945556533270829
600	0.944794386996754
601	0.944354007358497
602	0.944302983419171
603	0.94577448904362
604	0.948534668285535
605	0.94796730446733
606	0.950709512728682
607	0.95073536450259
608	0.949631906852082
609	0.951529307126006
610	0.94958349474146
611	0.949115630936355
612	0.949723215584038
613	0.94948888257922
614	0.951530772948238
615	0.949937224297328
616	0.950862891036764
617	0.950257410510267
618	0.951146594266917
619	0.952608325522211
620	0.950161961496789
621	0.94631137975019
622	0.946811891414096
623	0.948594064734937
624	0.946340829451394
625	0.947905261542517
626	0.950589669768134
627	0.947123534548555
628	0.946237255785055
629	0.948602530524609
630	0.95000889900677
631	0.950732832627826
632	0.954154861256448
633	0.950782937096843
634	0.957654711719927
635	0.953171161282285
636	0.951996104878579
637	0.955198926455251
638	0.954498310068207
639	0.954469480010037
640	0.957376871778701
641	0.957921891135829
642	0.958139365852415
643	0.959995629824249
644	0.961725033544742
645	0.960598310630283
646	0.957622399667673
647	0.954215548961979
648	0.950712577629712
649	0.947742555274777
650	0.946678768104127
651	0.953761036132276
652	0.953744896096937
653	0.952661382956743
654	0.95062245754633
655	0.948796348202937
656	0.951877278665634
657	0.951356739872343
658	0.953065488825023
659	0.951926078552864
660	0.953630584616466
661	0.956553311550806
662	0.953489777732871
663	0.955232240596884
664	0.955889461983036
665	0.956161838405033
666	0.955289086515603
667	0.955399712119443
668	0.953832513621999
669	0.955058811173236
670	0.954854778046517
671	0.952114703222795
672	0.952006099121069
673	0.955119372285029
674	0.957336095269341
675	0.957442700522569
676	0.96035564509236
677	0.953614372622581
678	0.956312818094918
679	0.954748652516928
680	0.955099383800049
681	0.953799032909657
682	0.955904042916546
683	0.95913759079233
684	0.958692823015336
685	0.961265752795088
686	0.956171033108124
687	0.957753321579162
688	0.956587369264081
689	0.956497330467205
690	0.95479746439725
691	0.956666081252802
692	0.952792660663265
693	0.950563554146225
694	0.951023065429739
695	0.951985108546708
696	0.952188060962672
697	0.953748028958816
698	0.953694634385171
699	0.952470764768577
700	0.953475162152653
701	0.956620728712948
702	0.956676391313355
703	0.956561608104639
704	0.955759137060964
705	0.957168140025446
706	0.961078432706944
707	0.962093754464345
708	0.961079805249579
709	0.961431025584299
710	0.960008517066799
711	0.958898795025099
712	0.957923490214628
713	0.958392286815698
714	0.962747511179766
715	0.964093992828361
716	0.966405068124608
717	0.964884769275756
718	0.960709485251178
719	0.959535894669703
720	0.956510704096222
721	0.958667533584139
722	0.960386204820764
723	0.962755169434645
724	0.964422503579012
725	0.9650006691745
726	0.963846478083981
727	0.958933574988964
728	0.956258449415771
729	0.957935406016807
730	0.955573562633842
731	0.954967629035019
732	0.957415915952696
733	0.957762383025687
734	0.960493785512059
735	0.959329384303412
736	0.960435643006948
737	0.96361461165821
738	0.959006199817726
739	0.954641214410159
740	0.958157166264572
741	0.959727650868947
742	0.959572176435073
743	0.958850788014438
744	0.959734979980106
745	0.958662894923058
746	0.957641716539558
747	0.95978561747539
748	0.962603061061642
749	0.961921821511939
750	0.962164380444609
751	0.960417386857333
752	0.962997962898872
753	0.963215374984871
754	0.961341920915954
755	0.964344665753367
756	0.96194317454416
757	0.958657867152803
758	0.959936651800466
759	0.961198403593795
760	0.960470156457681
761	0.96220070485208
762	0.960304430596144
763	0.960612545096721
764	0.959907680490336
765	0.959537928164908
766	0.957463222033816
767	0.959385364054448
768	0.962257067049462
769	0.959788599757349
770	0.962697220151556
771	0.962700205098646
772	0.965044132136241
773	0.96388119275213
774	0.964742182084432
775	0.961994744835409
776	0.960713482948174
777	0.957380203192864
778	0.954323297556548
779	0.958170814402117
780	0.961768557804504
781	0.963064528551553
782	0.960879254116944
783	0.960098503893614
784	0.957275526162154
785	0.95531392687217
786	0.957275780682196
787	0.960387225566063
788	0.959787964123527
789	0.958900394103897
790	0.961077097476147
791	0.961465528374506
792	0.962152731155562
793	0.96233503280141
794	0.96289979145374
795	0.961728971276283
796	0.963844745748616
797	0.959876159982088
798	0.962981696269795
799	0.962869707451279
800	0.963031703461519
801	0.961785078953623
802	0.963236879929579
803	0.96464188652963
804	0.965988044364768
805	0.967064312345439
806	0.968188683281499
807	0.967464260608844
808	0.969456275710139
809	0.964531604727731
810	0.96190955791012
811	0.964070927449259
812	0.964773544017366
813	0.964414151057421
814	0.965231147066848
815	0.96780908462837
816	0.966195443552357
817	0.969846354992226
818	0.967169230570535
819	0.966770526923462
820	0.966619775102306
821	0.970020388068121
822	0.967422370074588
823	0.970494546913429
824	0.966397888260803
825	0.963303534864159
826	0.964741610413762
827	0.965722693228958
828	0.966881129873686
829	0.966885927110081
830	0.967824186595055
831	0.967301069287202
832	0.967774581838162
833	0.969121347323244
834	0.973685928413864
835	0.972596442714357
836	0.972343228586627
837	0.968965734302541
838	0.966715850421647
839	0.965557040658532
840	0.964399945907428
841	0.964342992050891
842	0.96659029208696
843	0.966756934753675
844	0.970421890103091
845	0.973955916878189
846	0.970011249332788
847	0.968287744880495
848	0.969171101327491
849	0.968390527002829
850	0.967145073820154
851	0.967769951172475
852	0.969446490680458
853	0.96730964701239
854	0.968586680668769
855	0.968049256935933
856	0.96728295971981
857	0.967588322472288
858	0.969028959213099
859	0.967483316297858
860	0.964130911560119
861	0.965851189870936
862	0.964516671996885
863	0.964901417018614
864	0.964444235059882
865	0.967449469129958
866	0.966099496159321
867	0.967520761393055
868	0.969967531851005
869	0.971138605215938
870	0.96808936716246
871	0.969312262673553
872	0.971084175238771
873	0.97076733110052
874	0.967682534864828
875	0.966374187247879
876	0.966038681860051
877	0.967095672945808
878	0.96749658731932
879	0.967204943330366
880	0.964453595001115
881	0.962547093303697
882	0.958708327416853
883	0.959841851746468
884	0.963844345978917
885	0.970173725066667
886	0.971670104361826
887	0.974529317218858
888	0.97087496242931
889	0.972376461441755
890	0.972626353483282
891	0.970698130965518
892	0.971123291371311
893	0.972154358724614
894	0.973177635899038
895	0.970857941568067
896	0.97045960171142
897	0.970495181214685
898	0.973208151652774
899	0.975609906709983
900	0.974117058713837
901	0.972223452254363
902	0.975402570152979
903	0.970669747316846
904	0.972734645764642
905	0.97372869177863
906	0.973002219619982
907	0.972938973388373
908	0.974544629730919
909	0.976061974281691
910	0.976627970887523
911	0.974971136028034
912	0.970511438515803
913	0.969365919762634
914	0.969209480551219
915	0.972445721542212
916	0.973814409065054
917	0.973868102133408
918	0.978505946351743
919	0.977280672210938
920	0.975545605086367
921	0.97856839704165
922	0.975956081951093
923	0.975725552088685
924	0.972367882384002
925	0.970302625476042
926	0.97315065277688
927	0.972834151108005
928	0.973721383988521
929	0.971056058103232
930	0.970414230515647
931	0.968290584577928
932	0.972132504647703
933	0.970970410110223
934	0.974670109444231
935	0.972713295397552
936	0.971133140364144
937	0.972079868303921
938	0.970746806924142
939	0.9734303636403
940	0.973838988238751
941	0.974567901657699
942	0.974766720454969
943	0.970120197236455
944	0.97035845997742
945	0.971769192612136
946	0.971023010474731
947	0.970438186048613
948	0.972474378366845
949	0.975294485751863
950	0.973212815632603
951	0.97160354004171
952	0.972894732208283
953	0.972046107752789
954	0.974341931834997
955	0.972927246810518
956	0.974471157390394
957	0.974756668912155
958	0.97242220442335
959	0.973654602460202
960	0.971346386849873
961	0.973432650322982
962	0.974014946872033
963	0.973848530741481
964	0.972488866020759
965	0.973741577688614
966	0.97234451584506
967	0.973638207904822
968	0.971068717477053
969	0.973317288780766
970	0.976383081297505
971	0.975700771697572
972	0.973552172135204
973	0.975365652753787
974	0.975904548971683
975	0.974430065062972
976	0.972537793834294
977	0.972317331505487
978	0.975178521889967
979	0.974656783787577
980	0.975354849643938
981	0.977848411812661
982	0.97877068050965
983	0.975450226698869
984	0.97620775696548
985	0.976455265047031
986	0.977560255148054
987	0.978925575277459
988	0.975452991772625
989	0.97362047945121
990	0.970188024828822
991	0.972714629295783
992	0.976730255962864
993	0.978306870369299
994	0.974143879262984
995	0.974691430494877
996	0.970797407107587
997	0.974661928823612
998	0.973214014941702
999	0.973111320768701
1000	0.973108525045935
1001	0.971394796295364
1002	0.974229208772799
1003	0.975506460969947
1004	0.977065837306935
1005	0.974374465093151
1006	0.972904593194207
1007	0.971645795698958
1008	0.970825257729993
1009	0.970435135805805
1010	0.968922220703305
1011	0.968281834951769
1012	0.968700215263457
1013	0.968817481042008
1014	0.970075997365901
1015	0.972512185919903
1016	0.974175994095519
1017	0.972946702269232
1018	0.972370296992987
1019	0.974664112898737
1020	0.979335864250427
1021	0.979363405717599
1022	0.979869114387599
1023	0.98235354981408
1024	0.9838812550629
1025	0.983544863518904
1026	0.980489290448254
1027	0.979314633814247
1028	0.978393697682922
1029	0.977361359061975
1030	0.977398351084845
1031	0.978984024272673
1032	0.976866710686996
1033	0.977213577529687
1034	0.977425855240178
1035	0.975821246294245
1036	0.980388240661284
1037	0.982442353322585
1038	0.983536794833801
1039	0.981846014196552
1040	0.98332145222228
1041	0.983206695664877
1042	0.980741850286242
1043	0.978771168228684
1044	0.982531947042529
1045	0.982069979840493
1046	0.982367754964073
1047	0.983379625376401
1048	0.981614242382943
1049	0.98029406957828
1050	0.981564670940192
1051	0.981034650942193
1052	0.979617607276487
1053	0.979062189909471
1054	0.976279448998276
1055	0.973056420395855
1056	0.977519268093319
1057	0.974232894649429
1058	0.974220821604501
1059	0.976962708717528
1060	0.981067691907865
1061	0.985043241662561
1062	0.984381899983373
1063	0.984278771393965
1064	0.983041953236801
1065	0.982362211490905
1066	0.97641142097151
1067	0.977312587158623
1068	0.979140067712086
1069	0.979543968365254
1070	0.978493682749925
1071	0.980435854565073
1072	0.977900711017329
1073	0.980142334323663
1074	0.979830154165241
1075	0.978953908288636
1076	0.978036118344848
1077	0.975122606102083
1078	0.973555285008598
1079	0.975888155748868
1080	0.975216646593653
1081	0.97737308563983
1082	0.976841791709054
1083	0.975721294541384
1084	0.977500017849717
1085	0.97491476850039
1086	0.972874743723303
1087	0.97373251624209
1088	0.977376874124016
1089	0.97501318647017
1090	0.977066595536799
1091	0.975917657420133
1092	0.975548803243964
1093	0.974735637028259
1094	0.980865375125723
1095	0.979632921121113
1096	0.978906003885532
1097	0.977220506871147
1098	0.973434493261297
1099	0.970048547845761
1100	0.972679389596763
1101	0.974602415108431
1102	0.976141177987142
1103	0.977965777533636
1104	0.978173824348139
1105	0.976947268279164
1106	0.976820470658408
1107	0.979977953020883
1108	0.975256171823853
1109	0.977233332815676
1110	0.97922943089817
1111	0.978694191240459
1112	0.977227036442907
1113	0.979199633397327
1114	0.977583364501822
1115	0.977556979701648
1116	0.979153659881872
1117	0.979966706166667
1118	0.978788270376433
1119	0.979521581262076
1120	0.980906550072217
1121	0.982499732267569
1122	0.983932596152855
1123	0.984564073702917
1124	0.98517864899008
1125	0.984966178057568
1126	0.984332010057427
1127	0.985382680784233
1128	0.986141305087255
1129	0.985178055998359
1130	0.981490880116473
1131	0.982820552781765
1132	0.985629858389499
1133	0.985661692050679
1134	0.984118710269072
1135	0.979934276848635
1136	0.97870330598961
1137	0.978522466168297
1138	0.982010014385553
1139	0.982950139462458
1140	0.982996912517312
1141	0.984868234481165
1142	0.983448726901543
1143	0.979311302400083
1144	0.97760263739904
1145	0.979334656945934
1146	0.979252003227975
1147	0.978565198884053
1148	0.982635709933193
1149	0.981983264462386
1150	0.980948092806834
1151	0.97939120836764
1152	0.979069574988389
1153	0.981671910494677
1154	0.979886388436319
1155	0.976607659921652
1156	0.978724040711363
1157	0.977486220464818
1158	0.976133617009557
1159	0.973807038644359
1160	0.97595776764666
1161	0.975391513855654
1162	0.977364956989271
1163	0.979426702586703
1164	0.979849852150907
1165	0.98121841308001
1166	0.977045940768986
1167	0.976223401286391
1168	0.976671179329222
1169	0.97978097316423
1170	0.98160722509215
1171	0.979339686048755
1172	0.979088813238899
1173	0.979665580973005
1174	0.977437809686762
1175	0.979013961692911
1176	0.978962747196694
1177	0.983007839555768
1178	0.98345811349409
1179	0.983138071198243
1180	0.983945032988209
1181	0.985895642609151
1182	0.985407843621692
1183	0.983001576497141
1184	0.98082443071309
1185	0.981537519914761
1186	0.98534150583774
1187	0.984445944421815
1188	0.984765945408127
1189	0.986966139247926
1190	0.991158344191323
1191	0.991896185800228
1192	0.988435033043671
1193	0.988755155293458
1194	0.987808673878329
1195	0.984044442386845
1196	0.983914550548615
1197	0.984013738741349
1198	0.983181534159984
1199	0.985379885061467
1200	0.986436131243017
1201	0.987278179486953
1202	0.988800587787253
1203	0.987902807649495
1204	0.986323929213995
1205	0.986074395632632
1206	0.987059105691569
1207	0.98775403868605
1208	0.987789351676181
1209	0.985581690138394
1210	0.984607282144616
1211	0.987574941860626
1212	0.986986663424303
1213	0.985109961892859
1214	0.982888974698418
1215	0.984439087038901
1216	0.986679376447005
1217	0.984776239477892
1218	0.983480767110401
1219	0.982185326724486
1220	0.98228585547828
1221	0.980293310015851
1222	0.977460501947477
1223	0.981077033193179
1224	0.980791649597722
1225	0.984095262443624
1226	0.984868767507431
1227	0.984235753509156
1228	0.984055549321665
1229	0.982391074863217
1230	0.98256841936479
1231	0.981537265394719
1232	0.980205320704967
1233	0.982980996353005
1234	0.981990889403124
1235	0.982487785816379
1236	0.983954263670573
1237	0.983923178911298
1238	0.981805465555921
1239	0.982818215461588
1240	0.982189584271787
1241	0.983457940260554
1242	0.982498266445338
1243	0.983067349273251
1244	0.980877829284432
1245	0.978995661568628
1246	0.97883083385635
1247	0.981400365593655
1248	0.979965592141771
1249	0.983287203952115
1250	0.984029433699756
1251	0.98395617057204
1252	0.986475974956411
1253	0.984923719850339
1254	0.983889768824936
1255	0.979936675466833
1256	0.983220650292524
1257	0.984282774421224
1258	0.987002675533338
1259	0.983236374567376
1260	0.985071517373414
1261	0.985525522495599
1262	0.988646118107891
1263	0.985645615978492
1264	0.984099710547815
1265	0.98553838175427
1266	0.984779752120985
1267	0.982571690813498
1268	0.98445114142791
1269	0.979116881069508
1270	0.98486956704683
1271	0.984427155245934
1272	0.985412927359705
1273	0.981776182425425
1274	0.983329254394251
1275	0.98210436003466
1276	0.983338099965137
1277	0.984739448672437
1278	0.984295990807493
1279	0.982876405939063
1280	0.98442231136974
1281	0.985007354336627
1282	0.983945621982233
1283	0.983955089861286
1284	0.983742924086311
1285	0.982778806164601
1286	0.983298132323136
1287	0.982145669570285
1288	0.97916645251226
1289	0.981111409389648
1290	0.982789607941885
1291	0.982420977636747
1292	0.984371853770821
1293	0.987867605262314
1294	0.988810436780085
1295	0.985956462238683
1296	0.98390501870641
1297	0.986581514157107
1298	0.987929368348337
1299	0.98942894047083
1300	0.988067058360841
1301	0.983783336805244
1302	0.97970947302089
1303	0.984244140677454
1304	0.987278002255719
1305	0.989089002969599
1306	0.986256634647894
1307	0.984186127431213
1308	0.988291728932019
1309	0.985194216022183
1310	0.98346149821088
1311	0.982473347467395
1312	0.986951700898942
1313	0.98779441542571
1314	0.991232701355449
1315	0.9848322552082
1316	0.986403616640783
1317	0.988195251177847
1318	0.989222925818966
1319	0.987661825142007
1320	0.987509547533165
1321	0.985787704790257
1322	0.989296148969712
1323	0.986244641556906
1324	0.98603183082015
1325	0.983092990501784
1326	0.98380011114184
1327	0.984608650689554
1328	0.986495163901992
1329	0.983824435795495
1330	0.981820089131533
1331	0.981814660259012
1332	0.979598203787833
1333	0.978322627958292
1334	0.981076905266876
1335	0.983989007655166
1336	0.984734619454466
1337	0.987258813310138
1338	0.983703172319948
1339	0.981693068972312
1340	0.979102356103756
1341	0.983963422394391
1342	0.98432089912491
1343	0.984322015814937
1344	0.983062474748047
1345	0.988376480108335
1346	0.99214764094128
1347	0.989641884464153
1348	0.990348144266789
1349	0.987673867537925
1350	0.986850026138675
1351	0.985652182862091
1352	0.986289415763262
1353	0.988471891809974
1354	0.985903595361042
1355	0.985086508737149
1356	0.984714285834978
1357	0.989674476355196
1358	0.989974759367358
1359	0.98956432914243
1360	0.990571882042002
1361	0.989597019643332
1362	0.986517472383796
1363	0.986029565458519
1364	0.986798898259227
1365	0.987145517244704
1366	0.987393521040683
1367	0.989112641351936
1368	0.990050008017914
1369	0.98830785297657
1370	0.986606111986724
1371	0.990595958838443
1372	0.98922972190386
1373	0.991280873604252
1374	0.993124278317415
1375	0.992531686366034
1376	0.989338992288419
1377	0.988336369881808
1378	0.98494583244499
1379	0.983325836363319
1380	0.983709302122009
1381	0.98439524296338
1382	0.985162464980074
1383	0.985303000020274
1384	0.98372156172613
1385	0.983585149644099
1386	0.985268052153134
1387	0.985924692540655
1388	0.985886249353776
1389	0.987927138965979
1390	0.992348192073915
1391	0.991353032035031
1392	0.992907336627096
1393	0.99176036004709
1394	0.988972003704181
1395	0.987403751147296
1396	0.987520839694613
1397	0.990627849799946
1398	0.992432884617342
1399	0.99131099225342
1400	0.994272816664382
1401	0.988612477487669
1402	0.990090484699999
1403	0.990959658650619
1404	0.985800497420645
1405	0.986356774292514
1406	0.984546286616416
1407	0.986746539089104
1408	0.98534576338504
1409	0.986195124749347
1410	0.985684885356084
1411	0.986236554215883
1412	0.989349334330547
1413	0.99078505790175
1414	0.990576196889626
1415	0.991662886866366
1416	0.991065277805255
1417	0.988063504408211
1418	0.988362754681982
1419	0.99095414316133
1420	0.988970054160612
1421	0.988961157952231
1422	0.98703138832573
1423	0.986628953494794
1424	0.982475612829026
1425	0.981277369782742
1426	0.981692330730933
1427	0.98443444837782
1428	0.983301403771845
1429	0.985301984605237
1430	0.986724365196433
1431	0.986423557153399
1432	0.988371016589107
1433	0.98274671798338
1434	0.982462686942073
1435	0.983948764172072
1436	0.99052612573475
1437	0.991301271186891
1438	0.984866976539177
1439	0.988524055092945
1440	0.987264587317166
1441	0.987426180892575
1442	0.988178327593897
1443	0.986549877715646
1444	0.990633511871458
1445	0.990901825300743
1446	0.987869438872669
1447	0.986497296007057
1448	0.983176767572599
1449	0.987732007377904
1450	0.988743068922873
1451	0.986950634846409
1452	0.987914346335591
1453	0.987449247604242
1454	0.989453326422506
1455	0.988447296645489
1456	0.990208091615361
1457	0.987376123063356
1458	0.9883921417526
1459	0.987673867537925
1460	0.990641772446018
1461	0.990593203092647
1462	0.992077148217582
1463	0.992522161186658
1464	0.989040231066247
1465	0.988493808517472
1466	0.986105848180032
1467	0.987157654252784
1468	0.991567575107152
1469	0.987265421503273
1470	0.988897646540054
1471	0.988402499785517
1472	0.986175081629175
1473	0.987661558628874
1474	0.982917091833957
1475	0.987916078670956
1476	0.985661244308615
1477	0.985885042049283
1478	0.987547091238221
1479	0.986679757560785
1480	0.984833681053462
1481	0.986328626507965
1482	0.984440039823352
1483	0.987908483046664
1484	0.990234024675774
1485	0.98947891168328
1486	0.990386207672454
1487	0.988856736774128
1488	0.988033702909671
1489	0.98689946432486
1490	0.990729791073346
1491	0.995000397517664
1492	0.992948379649589
1493	0.991872955182984
1494	0.990971651741607
1495	0.992969300930535
1496	0.992827116174042
1497	0.989529282665431
1498	0.989914394142717
1499	0.991733746045621
1500	0.992180751200367
1501	0.989697052682698
1502	0.987781824012738
1503	0.987948938407698
1504	0.987461447242908
1505	0.984490851884737
1506	0.991026644061485
1507	0.98962082992664
1508	0.989755685571974
1509	0.990095567105447
1510	0.985505633953044
1511	0.986318396401352
1512	0.991804372025885
1513	0.992945181491992
1514	0.993869752862452
1515	0.991467499425684
1516	0.988671909916344
1517	0.987945889497456
1518	0.987120803481875
1519	0.988243090285234
1520	0.988983525066923
1521	0.990998113830589
1522	0.989060219551227
1523	0.990887433591557
1524	0.991034682097578
1525	0.989419294027978
1526	0.994755016210914
1527	0.99579740504211
1528	0.996408652912807
1529	0.994162346970724
1530	0.990187639397529
1531	0.994304059998972
1532	0.991689504865532
1533	0.988216572228493
1534	0.990215597957754
1535	0.995374228826593
1536	0.994034953693117
1537	0.990960991216284
1538	0.987253393765577
1539	0.99091881418041
1540	0.991320250919663
1541	0.993460484634784
1542	0.991673562049911
1543	0.985596561571219
1544	0.984157577211833
1545	0.987792499196283
1546	0.989785401786311
1547	0.990919512444819
1548	0.992823384990179
1549	0.994513175531138
1550	0.993157992228749
1551	0.991717532719171
1552	0.994390031805438
1553	0.992984298957099
1554	0.9927345028603
1555	0.989175802299343
1556	0.986680390529476
1557	0.988642193702006
1558	0.990999447728821
1559	0.991835287549321
1560	0.989376837153314
1561	0.985573243004641
1562	0.991224893853216
1563	0.989836634938447
1564	0.987956627311587
1565	0.993524403812054
1566	0.992790737131378
1567	0.990628116313079
1568	0.99060346384827
1569	0.991046541932
1570	0.990638594276906
1571	0.987743911186993
1572	0.98662530226487
1573	0.992245755086088
1574	0.998031224843909
1575	0.997451216310105
1576	0.995814827005619
1577	0.994907251177656
1578	0.991819296761337
1579	0.99068364565692
1580	0.991303327335713
1581	0.991012601484503
1582	0.991705142523615
1583	0.992076348678183
1584	0.991859612202977
1585	0.994730234487236
1586	0.990903157866408
1587	0.989680576840812
1588	0.988597952521917
1589	0.987671286358231
1590	0.987691975772752
1591	0.988506405260707
1592	0.986772909231056
1593	0.988983996795169
1594	0.987431291281902
1595	0.986050486739464
1596	0.988238498263951
1597	0.987314793061174
1598	0.989943385441333
1599	0.990905088754057
1600	0.991242695597939
1601	0.990735920875406
1602	0.990838261918505
1603	0.986424271408596
1604	0.985533584517875
1605	0.984833454517299
1606	0.987545957224839
1607	0.990396383143875
1608	0.987241973677825
1609	0.988623937552391
1610	0.988845575204115
1611	0.992088297794504
1612	0.991720645592565
1613	0.992674597370814
1614	0.992664048781007
1615	0.989515557239078
1616	0.990701881818051
1617	0.992881933927818
1618	0.99312364668129
1619	0.991456172617529
1620	0.991323002667762
1621	0.991460969853924
1622	0.992113587225701
1623	0.990196764807205
1624	0.994132764012953
1625	0.98993925448777
1626	0.988285519176018
1627	0.987124534665738
1628	0.988423595632565
1629	0.987361331584471
1630	0.98643740917349
1631	0.98622632410927
1632	0.985236726199473
1633	0.98505839160161
1634	0.986461491300194
1635	0.987287025057839
1636	0.986229716821454
1637	0.984871432638762
1638	0.985803429065108
1639	0.987008902612692
1640	0.987574868569515
1641	0.992325309256309
1642	0.989078710232399
1643	0.988818092369833
1644	0.986768606376522
1645	0.987099005372721
1646	0.99040723955635
1647	0.990766569885709
1648	0.990797085639446
1649	0.991186328070295
1650	0.991554866428402
1651	0.989956103448043
1652	0.98757480860406
1653	0.992078880552947
1654	0.991699898877721
1655	0.991929233428729
1656	0.992238701816021
1657	0.991464834294354
1658	0.991141336655736
1659	0.98616641995235
1660	0.987257223559299
1661	0.992135647850291
1662	0.995021452055176
1663	0.993864518544518
1664	0.995039041921959
1665	0.995026515804705
1666	0.992096939482844
1667	0.990425475717481
1668	0.989709045773687
1669	0.990063774753803
1670	0.990911286516967
1671	0.994773124445741
1672	0.9949026231771
1673	0.991071460909942
1674	0.990221506553914
1675	0.991684237233457
1676	0.989510157683002
1677	0.990416904655121
1678	0.987671896673306
1679	0.990793255845724
1680	0.990441742346558
1681	0.988495611478818
1682	0.992828940456438
1683	0.995765200927676
1684	0.995159014141376
1685	0.994931104103065
1686	0.988748992177256
1687	0.986176947221106
1688	0.98366648412205
1689	0.98653407481942
1690	0.987361997867303
1691	0.988328727617717
1692	0.990500589778905
1693	0.99201655912191
1694	0.990644773383896
1695	0.989449094193952
1696	0.992319941681809
1697	0.992171227353556
1698	0.988958869936983
1699	0.987191029692439
1700	0.986797690954734
1701	0.986056083515259
1702	0.988968211222297
1703	0.990839958274597
1704	0.993498062986547
1705	0.993397638172874
1706	0.989275562162748
1707	0.992629291470758
1708	0.990253596067701
1709	0.991048674037064
1710	0.991321921957007
1711	0.991535993300883
1712	0.989799526982364
1713	0.991633670364154
1714	0.993764309606484
1715	0.989199693869157
1716	0.990260775931506
1717	0.99029657397554
1718	0.991288753065031
1719	0.988439243951173
1720	0.988110842470907
1721	0.988815427238502
1722	0.988360755833484
1723	0.988328107974683
1724	0.987617886454324
1725	0.987376922602755
1726	0.989549271150411
1727	0.989633356043895
1728	0.991774522554981
1729	0.992509299262856
1730	0.993791627202623
1731	0.994442718786714
1732	0.986814910368262
1733	0.987074732689126
1734	0.989256563774057
1735	0.990845724286231
1736	0.993828939041253
1737	0.997620088359178
1738	0.998797543381082
1739	0.998391910392549
1740	0.994291160763331
1741	0.99172455134253
1742	0.996558966319859
1743	0.991757998740731
1744	0.991896052543661
1745	0.994097584279388
1746	0.993206060537429
1747	0.990294897607933
1748	0.987434441467134
1749	0.989447196620445
1750	0.988999156062178
1751	0.989480039033833
1752	0.989684834388113
1753	0.987607910867753
1754	0.990842436846735
1755	0.990024197553542
1756	0.991122364918358
1757	0.985549350102261
1758	0.985531368461173
1759	0.985589890747498
1760	0.987343640442697
1761	0.98704791213998
1762	0.991676445722011
1763	0.990684407884481
1764	0.985881863880171
1765	0.986673021441347
1766	0.986839498869919
1767	0.991768428732193
1768	0.993061914244277
1769	0.990333785871745
1770	0.989351784918806
1771	0.986175481398874
1772	0.984624184407515
1773	0.982972354664665
1774	0.984043285719847
1775	0.98899972107002
1776	0.990575687849542
1777	0.989326141025142
1778	0.987906883967865
1779	0.989568060326292
1780	0.986648675466641
1781	0.987712945026061
1782	0.988010256416789
1783	0.986263963759054
1784	0.987470468712463
1785	0.99084485145572
1786	0.991486876263024
1787	0.991792193708269
1788	0.9915557552497
1789	0.987549388581428
1790	0.987406372303959
1791	0.986215267811945
1792	0.9887835789191
1793	0.989153232634668
1794	0.989982621504783
1795	0.986634642217619
1796	0.990552369282964
1797	0.989759949782103
1798	0.990709402818666
1799	0.990390919624647
1800	0.990566221303055
1801	0.989524137629397
1802	0.990121741360246
1803	0.986479173114008
1804	0.988928428806924
1805	0.986435503604589
1806	0.987231406432099
1807	0.988699556656203
1808	0.986349149351777
1809	0.989441024176283
1810	0.992550209028782
1811	0.998305661412425
1812	1
1813	0.9979670471489
1814	0.995310352291424
1815	0.996053617442587
1816	0.993044724147194
1817	0.994515343615476
1818	0.992499571533499
1819	0.99750128746498
1820	0.992577526624922
1821	0.99151635927837
1822	0.987086360657122
1823	0.984763894589568
1824	0.986112717556036
1825	0.987694739513942
1826	0.990948932829578
1827	0.990137865404797
1828	0.991067500524784
1829	0.99331909941769
1830	0.993625722777287
1831	0.991734012558754
1832	0.990796749832898
1833	0.992669073886131
1834	0.996195442406351
1835	0.992737434504764
1836	0.991690400349659
1837	0.992009587138349
1838	0.989403488466622
1839	0.98928172527895
1840	0.990055853983488
1841	0.987494933285513
1842	0.986204931100079
1843	0.987123659170096
1844	0.985011406668816
1845	0.982129473567189
1846	0.982560630518476
1847	0.985977494122579
1848	0.987672352410764
1849	0.987110887860759
1850	0.9861833435363
1851	0.984320016966439
1852	0.983542957950003
1853	0.985584680415747
1854	0.989941711738857
1855	0.991075634505606
1856	0.990502855140536
1857	0.991040545386506
1858	0.990294008786634
1859	0.991025436756992
1860	0.990895828755249
1861	0.991079954683493
1862	0.99325100531219
1863	0.993573752716338
1864	0.991973923683447
1865	0.993427502302001
1866	0.990549826747674
1867	0.990669221966158
1868	0.984714856173083
1869	0.98615949061089
1870	0.989457723889201
1871	0.989389096757436
1872	0.989958235553107
1873	0.991631005232823
1874	0.992632786790498
1875	0.991610401102505
1876	0.991916099661531
1877	0.992649618427417
1878	0.989820622829412
1879	0.991835687319021
1880	0.988141089046379
1881	0.986849413158469
1882	0.990067672508374
1883	0.988982530972937
1884	0.990300171902836
1885	0.991069026312471
1886	0.992206740228538
1887	0.996679563512573
1888	0.996480344945603
1889	0.996620853334489
1890	0.996597477467587
1891	0.994458709574698
1892	0.98969851850493
1893	0.988319386332403
1894	0.988380513784604
1895	0.98940548731512
1896	0.987438353879928
1897	0.988024870664441
1898	0.989489838721736
1899	0.992499971303198
1900	0.994112037286594
1901	0.993140866094818
1902	0.994067113832884
1903	0.991632132583376
1904	0.98806132832848
1905	0.986807602578153
1906	0.989434734466343
1907	0.989711521680693
1908	0.990931585489747
1909	0.98918418946764
1910	0.986458059943606
1911	0.98843284763598
1912	0.989340120971537
1913	0.98971895606454
1914	0.988888783645814
1915	0.990319893874684
1916	0.991070741324482
1917	0.988222931231848
1918	0.98803094583131
1919	0.990309194704957
1920	0.988131494573589
1921	0.989849407580349
1922	0.987088203595437
1923	0.985211903166259
1924	0.985230026059308
1925	0.986748084865276
1926	0.987864047311987
1927	0.989334401599701
1928	0.990610191972315
1929	0.988460258511716
1930	0.987869257643739
1931	0.990325623907045
1932	0.986934177660442
1933	0.986673594444583
1934	0.989270161274106
1935	0.988369950536575
1936	0.992105200057404
1937	0.990380925382157
1938	0.991056003148224
1939	0.98947495529582
1940	0.989722006307348
1941	0.992607509352392
1942	0.992823518246746
1943	0.993787276375726
1944	0.989231454239225
1945	0.989678733902497
1946	0.990835955247339
1947	0.988837314629555
1948	0.986776202000815
1949	0.987259523567638
1950	0.988503912030347
1951	0.992158066935045
1952	0.989510626746116
1953	0.987529634628005
1954	0.989836838820994
1955	0.993713630801665
1956	0.995195550426789
1957	0.996059787221618
1958	0.991500473763073
1959	0.989972094236027
1960	0.988894048612758
1961	0.986063012856719
1962	0.987556152684745
1963	0.988997189195256
1964	0.986242242938709
1965	0.985533717774441
1966	0.989118052901103
1967	0.987871672252724
1968	0.989147843739118
1969	0.990125685754615
1970	0.990246869276222
1971	0.992296015465288
1972	0.990490542233789
1973	0.990861448561082
1974	0.987946061398427
1975	0.983623618149727
1976	0.984816588233673
1977	0.986200335081099
1978	0.987602925739599
1979	0.990686441379686
1980	0.99250735504955
1981	0.989237983810985
1982	0.98914186984724
1983	0.990609810858534
1984	0.987468336607398
1985	0.987536164199765
1986	0.988578573019446
1987	0.990200762504201
1988	0.990360980871843
1989	0.990729585858233
1990	0.990939591544264
1991	0.989264569828574
1992	0.988348806717163
1993	0.990136399582565
1994	0.987964887886147
1995	0.990124606376426
1996	0.990063641497237
1997	0.99206440622469
1998	0.995057964354407
1999	0.99196494618856
2000	0.990631980753509
2001	0.988637929491877
2002	0.989646772315013
2003	0.986534607845687
2004	0.988961031358492
2005	0.993038501065537
2006	0.995456833239622
2007	0.994035024319097
2008	0.992438094949093
2009	0.98964848865959
2010	0.992810766925894
2011	0.989352584458205
2012	0.991973414643363
2013	0.992111128642049
2014	0.994701958776383
2015	0.994568512985523
2016	0.99185301067267
2017	0.988743335436006
2018	0.987676663260691
2019	0.988059818531581
2020	0.990644906640463
2021	0.991680106279894
2022	0.992405307170898
2023	0.989546072992814
2024	0.988076652833631
2025	0.989537811085689
2026	0.990226399735037
2027	0.988067380841732
2028	0.991010162889336
2029	0.988256415941887
2030	0.98981115495036
[truncated: 47,170 more rows]
