# Supplementary material for: LaF3 doped with Ce/Gd/Eu: energy transfer and excitation dependence of photoluminescence rise-and-decay kinetics
Source: Front Chem. 2025 Apr 22;13:1501039. doi: 10.3389/fchem.2025.1501039 (PMC12052759; doi:10.3389/fchem.2025.1501039)
Supplement: Supplementary file 2 [file DataSheet3.zip › LaF3CeEu250_613trace.txt]

31	0.990567338462739
32	0.990955367586203
33	0.991439898044477
34	0.994082552652784
35	0.995846414321089
36	1
37	0.995288980057754
38	0.995002898743029
39	0.996149795519362
40	0.99607608040055
41	0.994419807164479
42	0.993634910612125
43	0.991709108919064
44	0.991429518114347
45	0.993099798405891
46	0.993982392048662
47	0.992845363470489
48	0.992008623840872
49	0.992070725986945
50	0.990879213383102
51	0.991415435199111
52	0.993207397124195
53	0.99184999978785
54	0.991119778839214
55	0.988607203154635
56	0.987561184435788
57	0.987439988819042
58	0.98624641000094
59	0.991651355208975
60	0.993387728641651
61	0.994342363345385
62	0.990069571118465
63	0.993539319594487
64	0.996154372820398
65	0.995931345113198
66	0.990995445971197
67	0.987120074049416
68	0.985929623482274
69	0.991854461370601
70	0.9913714018203
71	0.988726818573916
72	0.987400336020183
73	0.982119210662437
74	0.981953476363705
75	0.98209709561249
76	0.982200028312407
77	0.98594286551131
78	0.986566202623488
79	0.985728894688518
80	0.983543059866597
81	0.980022781072963
82	0.97952986618209
83	0.981086152391466
84	0.979701655118625
85	0.980203044445207
86	0.978255505715262
87	0.977006262544987
88	0.976964989690144
89	0.975037822521324
90	0.97228066209888
91	0.97336878684422
92	0.974466631925466
93	0.971370580220479
94	0.968473877690145
95	0.969293638875892
96	0.972001518738198
97	0.970545839291218
98	0.972708419880967
99	0.969436615245318
100	0.968539111944454
101	0.968041052732951
102	0.967628906633216
103	0.967081287851933
104	0.964994061723362
105	0.967185380306214
106	0.964862657182396
107	0.965943931405287
108	0.966793866776625
109	0.966802224208291
110	0.962009430011589
111	0.960101540223226
112	0.959438169727608
113	0.962323926593978
114	0.96184613865442
115	0.960783844801723
116	0.957537136890488
117	0.95697192250115
118	0.957666071488956
119	0.955450827507882
120	0.956810721787657
121	0.954827181813611
122	0.952850584936642
123	0.954466140765636
124	0.955098419043938
125	0.955016631931895
126	0.953276354935751
127	0.952836640883347
128	0.951810316130782
129	0.948600811648048
130	0.947989982396677
131	0.945202472925457
132	0.947638065092564
133	0.947012854629934
134	0.947908930738621
135	0.947147770577958
136	0.948349015089536
137	0.949062868329693
138	0.948255926158363
139	0.944530954576845
140	0.942788831231182
141	0.936988179634379
142	0.937718821026115
143	0.940182431161443
144	0.942594473371873
145	0.936175451548819
146	0.935576106694316
147	0.931891083636162
148	0.932523896790091
149	0.930979407416951
150	0.931610108069306
151	0.934789746948541
152	0.937668345996128
153	0.935035293433926
154	0.936932706860256
155	0.936469021122316
156	0.938389656636849
157	0.937290142640786
158	0.935986316441421
159	0.933370568905803
160	0.931870422779324
161	0.932300878083201
162	0.929078743592582
163	0.927417985630103
164	0.924159779178655
165	0.928054503054898
166	0.929691045037685
167	0.92769162980075
168	0.923780608932757
169	0.922635255066886
170	0.921745381458254
171	0.922712462306376
172	0.922811109572486
173	0.924401501817613
174	0.925704071830711
175	0.920256270998851
176	0.917427675107801
177	0.919406843502206
178	0.917736194197911
179	0.917816570832641
180	0.918599772755004
181	0.918418694211733
182	0.915478850619138
183	0.914020639513243
184	0.916380329485957
185	0.915525977533424
186	0.912904924957335
187	0.915912965192326
188	0.910109874511235
189	0.905912162878886
190	0.906491618331782
191	0.909400683432189
192	0.91213211453693
193	0.914258794171758
194	0.913120673984434
195	0.908244953493464
196	0.90694739408209
197	0.906476290802106
198	0.906392008032392
199	0.903944180585326
200	0.904251543778349
201	0.903456294296799
202	0.902167004885497
203	0.901283905939549
204	0.899009988930903
205	0.900463117432587
206	0.902974589936187
207	0.899902597348328
208	0.900777671874118
209	0.902086387813887
210	0.903162744009682
211	0.902864786141681
212	0.900738310942488
213	0.898808217386827
214	0.89654463916403
215	0.897589379838712
216	0.895779394147921
217	0.898566166879395
218	0.897845826986507
219	0.895556147861738
220	0.897989794675905
221	0.895440429577131
222	0.895595279928316
223	0.893807303855257
224	0.894390421148982
225	0.891264799565002
226	0.892295282461261
227	0.889785629306247
228	0.891499912118392
229	0.890093859100645
230	0.892519369633645
231	0.889793891591768
232	0.887367536315291
233	0.889600473622081
234	0.889164641275246
235	0.887407651987288
236	0.88446001926838
237	0.885636262201689
238	0.88437535077105
239	0.882699975017708
240	0.883250317035956
241	0.881818366266114
242	0.879428747687724
243	0.878390966824982
244	0.877787090956758
245	0.876885774095536
246	0.878506215807658
247	0.874767229456115
248	0.877278133654362
249	0.878340262929943
250	0.880497017746942
251	0.88030524940569
252	0.878220464932924
253	0.875997372680636
254	0.876726082862778
255	0.875336177688769
256	0.872830491099399
257	0.87391888585407
258	0.870231329851242
259	0.869747150405098
260	0.872977929051577
261	0.870820806507585
262	0.86820606829256
263	0.867474148856658
264	0.867367430883076
265	0.867791674686587
266	0.865613270264297
267	0.864448331721635
268	0.864758436152244
269	0.864075759989477
270	0.864027623754598
271	0.861807108162781
272	0.863356282840688
273	0.864064410597275
274	0.866206817632741
275	0.86482544861086
276	0.863580553876569
277	0.862878680050386
278	0.861128224988232
279	0.860341191504889
280	0.858473323528137
281	0.858426136183192
282	0.855877762404389
283	0.856205630877444
284	0.856726797744625
285	0.856647674724645
286	0.857892932042894
287	0.855698270487376
288	0.854517745977536
289	0.856327303510674
290	0.85419887395823
291	0.854338108769787
292	0.852084388459081
293	0.853305344937563
294	0.853001984311429
295	0.851972141723012
296	0.852449415359082
297	0.852351311968909
298	0.85395461580308
299	0.852216307303534
300	0.85452185397664
301	0.85399258297226
302	0.853045269378666
303	0.853530995592548
304	0.851535112334811
305	0.845750266569926
306	0.842441257220017
307	0.839648598285132
308	0.839672140527256
309	0.842417101670985
310	0.840926538304231
311	0.84069873786067
312	0.838717732117057
313	0.837597487833187
314	0.834778641850495
315	0.834819606123246
316	0.834605992741378
317	0.833831371972697
318	0.833998474318705
319	0.831086534261805
320	0.832931562020693
321	0.834140211216728
322	0.831745157736237
323	0.831623396385655
324	0.835411788015932
325	0.837883054844424
326	0.839080133497756
327	0.839482152961829
328	0.837420662579754
329	0.833636193799326
330	0.832697420215136
331	0.833519318331872
332	0.832487239809044
333	0.83431900239524
334	0.83474651588317
335	0.834666472259949
336	0.836990223990741
337	0.83411251083091
338	0.833465059313978
339	0.830513935760152
340	0.829255742423442
341	0.82601520872557
342	0.827749090357851
343	0.823110972934908
344	0.827168184569121
345	0.8284652579637
346	0.830702033260264
347	0.830013697187621
348	0.828876700753416
349	0.824433172626351
350	0.821704995776925
351	0.822591269261148
352	0.823002141173993
353	0.821622672503497
354	0.822801965256485
355	0.826190750791802
356	0.823504672254317
357	0.820766971790068
358	0.818939756932457
359	0.818995773582519
360	0.82091206837562
361	0.819734147527184
362	0.820299147194815
363	0.819050418328028
364	0.819468032759589
365	0.815361190838866
366	0.812575851728362
367	0.813207969286824
368	0.809935803352976
369	0.807952391954802
370	0.808532181704965
371	0.808697288553443
372	0.813183629874295
373	0.810179711781754
374	0.81046733600694
375	0.809581926552576
376	0.80946415105402
377	0.806466312028697
378	0.809432638393604
379	0.810632298850442
380	0.808702929176938
381	0.811224599032929
382	0.808733876103518
383	0.80703033709122
384	0.809993148191792
385	0.80950854573103
386	0.804245710291046
387	0.805554066218374
388	0.805098264752892
389	0.803394547020132
390	0.803130363462132
391	0.805362102441797
392	0.802828963618043
393	0.805081292737816
394	0.803487431515669
395	0.803684664331472
396	0.801139634811094
397	0.801645440718873
398	0.802383385220126
399	0.800456583206782
400	0.801535879932765
401	0.799331733335185
402	0.798259185556712
403	0.79965551952431
404	0.797187056935582
405	0.799848819204195
406	0.798497124207764
407	0.799162173904267
408	0.797991011003652
409	0.795994964454557
410	0.796109654132191
411	0.791479854282393
412	0.791890262036341
413	0.793493450152227
414	0.792341808926226
415	0.790547395059266
416	0.793995823084229
417	0.792442478690799
418	0.792467922570067
419	0.795376257359522
420	0.791553696691319
421	0.791679443893925
422	0.790603135271203
423	0.790108503892442
424	0.789836997938543
425	0.791198626706829
426	0.790402335760717
427	0.789125069479187
428	0.790412457253344
429	0.786684205701337
430	0.78739037139012
431	0.787178423065791
432	0.782472715878567
433	0.784945925488482
434	0.784001149982597
435	0.785538274529801
436	0.785713978601632
437	0.781459333573256
438	0.780009769194738
439	0.780567659902419
440	0.782063840749011
441	0.779856199459236
442	0.780025069723481
443	0.778323026048572
444	0.776502556281195
445	0.774349087863479
446	0.778085696847152
447	0.776933720038125
448	0.774330830089686
449	0.775510809437829
450	0.774738158451504
451	0.773779368175594
452	0.775435811131816
453	0.769952896229371
454	0.767646299091393
455	0.76895115646925
456	0.76734954597931
457	0.768448869683082
458	0.768978132972909
459	0.771423472476856
460	0.771563748752975
461	0.771731860419577
462	0.772379904671277
463	0.772538389862358
464	0.767516262597703
465	0.766943117648594
466	0.772336190160628
467	0.772157288406867
468	0.769306814045474
469	0.770076768795767
470	0.768336494371141
471	0.769502291800627
472	0.769674840620564
473	0.768243580303154
474	0.768532656149932
475	0.766245593544154
476	0.768111948182895
477	0.766683265811714
478	0.765541046625597
479	0.76577702835188
480	0.765669830790295
481	0.767531352262016
482	0.764594293622804
483	0.767541706476971
484	0.768005540077163
485	0.763990829197369
486	0.762801727391122
487	0.762658712448934
488	0.761063902336854
489	0.76341422427155
490	0.76379991074263
491	0.763300691776763
492	0.760234870830751
493	0.755847148489317
494	0.754925691503539
495	0.755321401749583
496	0.756988902230779
497	0.756680448714363
498	0.755335802247223
499	0.755384918230246
500	0.755219365223493
501	0.7581132467992
502	0.753540754501216
503	0.756433237171439
504	0.750916586531755
505	0.752871079930605
506	0.748986339970806
507	0.750269012867745
508	0.748215913347063
509	0.748406134920577
510	0.748108722214272
511	0.746526071522386
512	0.746705789732934
513	0.747461044403806
514	0.747994634271719
515	0.7500577627104
516	0.749560302662459
517	0.751838377814799
518	0.750374187930866
519	0.748281308321212
520	0.747728353641249
521	0.750074435143695
522	0.749220268340416
523	0.747019676865691
524	0.747604406500847
525	0.748619898736215
526	0.748823434341252
527	0.749142527511058
528	0.747677346307153
529	0.746787949715005
530	0.744685676352159
531	0.744756065213168
532	0.744777762391532
533	0.743706243220034
534	0.746417779780133
535	0.746032566468261
536	0.748114117257852
537	0.746197206586325
538	0.743511777356992
539	0.740164492255811
540	0.737346591305777
541	0.737223788490634
542	0.738652734442352
543	0.737297543467966
544	0.740655266358419
545	0.739056682544501
546	0.737306379201876
547	0.739502712243727
548	0.738072691397721
549	0.736822883779369
550	0.735869286682921
551	0.736357910996953
552	0.734608343108314
553	0.733858434622191
554	0.735187752273896
555	0.734744544815056
556	0.733736855849347
557	0.734429365494788
558	0.730356596180088
559	0.735000113789647
560	0.731422490157196
561	0.731823870599185
562	0.731183796765777
563	0.731463859443943
564	0.729528053262298
565	0.731143576947323
566	0.730574070695386
567	0.732386294892105
568	0.730339071288764
569	0.726787518985835
570	0.728839312175659
571	0.728913128869411
572	0.729767173525611
573	0.729378005219923
574	0.728536347563211
575	0.728249623369127
576	0.730818697863288
577	0.728781541750707
578	0.726620695649468
579	0.727734325990494
580	0.726514106251758
581	0.725300478597968
582	0.724844419980742
583	0.724104298689979
584	0.724617869294655
585	0.728549333726261
586	0.728376142026965
587	0.729544639549758
588	0.724782261261286
589	0.724183756007226
590	0.724079835844613
591	0.719683865361004
592	0.722803020864392
593	0.72249050306467
594	0.722468002287108
595	0.725339137505337
596	0.725220247253973
597	0.722784505938855
598	0.722407521482778
599	0.724489936302227
600	0.72395819664111
601	0.724714044046751
602	0.723104145556116
603	0.721908550668344
604	0.718460242218942
605	0.716042311233584
606	0.715604865259558
607	0.710924356371687
608	0.716382841858492
609	0.716413664066477
610	0.716439415242078
611	0.714835945545032
612	0.714197952069229
613	0.714115406359543
614	0.71166346448458
615	0.710522042468868
616	0.707764786900279
617	0.709876450159042
618	0.707439019356969
619	0.710138733365657
620	0.712966033211919
621	0.711794833024301
622	0.71801648445537
623	0.719176956272246
624	0.715432339583278
625	0.714936835174347
626	0.71244140508227
627	0.709548810551039
628	0.710387477532974
629	0.711094387676054
630	0.711316823934244
631	0.708165429316765
632	0.709559448918671
633	0.706739908626271
634	0.704163730315195
635	0.704583885405983
636	0.704486403037271
637	0.704235830521058
638	0.701639239504577
639	0.703625246849602
640	0.702260001242043
641	0.701699091572893
642	0.70296723539632
643	0.702216095153345
644	0.702989993325627
645	0.701543129040416
646	0.701390812919664
647	0.701929499535134
648	0.702345956783849
649	0.699551029770586
650	0.701571369444896
651	0.703180873207604
652	0.702923433454079
653	0.706200018540641
654	0.704177777229187
655	0.704979704941518
656	0.702360871584977
657	0.702414230571768
658	0.700744975029923
659	0.697318863919026
660	0.698622186100974
661	0.698791400948556
662	0.698274987531355
663	0.697658851953755
664	0.694170547407917
665	0.696123692045872
666	0.695279812598095
667	0.693194128094227
668	0.695078462782878
669	0.693398534157916
670	0.691895402499695
671	0.692974061489353
672	0.694139524621572
673	0.694960301556707
674	0.697108080492096
675	0.694551173132683
676	0.696057825198274
677	0.694946415362554
678	0.693807876017887
679	0.694054794407824
680	0.688798893064605
681	0.687212448098742
682	0.690480680896673
683	0.688809360426327
684	0.687149415063358
685	0.689052960273013
686	0.690332249053007
687	0.689534854925915
688	0.690200808510797
689	0.692680908501681
690	0.688739286576203
691	0.688291370668938
692	0.687793482463344
693	0.687340027507522
694	0.685376770377251
695	0.684678018373235
696	0.683847026085087
697	0.684366164025011
698	0.684701232746886
699	0.683357038866815
700	0.688526236356654
701	0.687392582895115
702	0.685813965628326
703	0.682109201030818
704	0.683886961750864
705	0.68435099207214
706	0.688789512168999
707	0.687878633120193
708	0.689712162338867
709	0.687953124837271
710	0.683907968476796
711	0.684696604015502
712	0.683165008230784
713	0.6832373964466
714	0.682060766499917
715	0.682328690330027
716	0.678423772958668
717	0.679328129353499
718	0.679943066603973
719	0.678395743418619
720	0.673216321575456
721	0.675494247579784
722	0.674825235174913
723	0.673308896203142
724	0.675974788328757
725	0.676116993242952
726	0.676911592130591
727	0.677009088642649
728	0.677910035205359
729	0.677919048373972
730	0.678539491243276
731	0.679149326603158
732	0.675741876994292
733	0.673144447663127
734	0.673305243362624
735	0.670381933341382
736	0.671787153187479
737	0.672264388250788
738	0.671242477507901
739	0.669976798483936
740	0.66909773939188
741	0.670273169725679
742	0.671065168809191
743	0.673901245244461
744	0.674983725509029
745	0.674092276845967
746	0.67345422679678
747	0.672857008587197
748	0.671842393239275
749	0.670541339135705
750	0.670225225068849
751	0.668872180025764
752	0.671682190274547
753	0.670221178786164
754	0.67011358006786
755	0.67151702170965
756	0.667047894126513
757	0.667294312356308
758	0.666320346270252
759	0.667724460363852
760	0.666759369870224
761	0.667152993329869
762	0.667343544057615
763	0.667916166988685
764	0.669494658251119
765	0.669789988028301
766	0.667199405362308
767	0.665914414242401
768	0.667745981393271
769	0.665979814359585
770	0.66611121890055
771	0.666623768612804
772	0.667144968909711
773	0.668907872687772
774	0.670389452458364
775	0.667248086758884
776	0.66416426647658
777	0.662588543452666
778	0.661979561836573
779	0.660489624634314
780	0.663511286197162
781	0.659363171421595
782	0.660484867327058
783	0.659853045493101
784	0.65750173480995
785	0.654582165060818
786	0.652697625936531
787	0.653863467081812
788	0.65518759798285
789	0.652799951758333
790	0.654427724866664
791	0.654944076567446
792	0.657698661615178
793	0.657951279773511
794	0.659477012498475
795	0.655567354534723
796	0.657414089781188
797	0.656168575311195
798	0.653683916019898
799	0.650658327749926
800	0.650304153939263
801	0.651484121715578
802	0.65346231036184
803	0.650132793160381
804	0.648730075400748
805	0.649342019404928
806	0.648226057983347
807	0.649975901024351
808	0.648395703560099
809	0.65095667391706
810	0.652900621522907
811	0.652686650700115
812	0.651139376373592
813	0.650293043698182
814	0.650956495196598
815	0.651048761242192
816	0.650749323465907
817	0.652596954886198
818	0.650788378386962
819	0.652824188310165
820	0.648587910345073
821	0.650703770320291
822	0.647898575237907
823	0.646915226970486
824	0.644507258043674
825	0.644920758047339
826	0.64470487915861
827	0.644875370764598
828	0.644409283229373
829	0.644857579721219
830	0.646459480792629
831	0.645641168656957
832	0.644450941811832
833	0.645343091213395
834	0.645108093092531
835	0.642728539433384
836	0.645668890900673
837	0.647552634140314
838	0.646532378168897
839	0.648312507256501
840	0.644973700448305
841	0.646651870155342
842	0.645798377089631
843	0.648170942650147
844	0.642116518283682
845	0.642619635669981
846	0.638756400024738
847	0.638104616786686
848	0.63933908916081
849	0.641675631619327
850	0.640819830616718
851	0.640369815065466
852	0.64106986311427
853	0.640788757685783
854	0.641206586839051
855	0.639656604704668
856	0.641494126204161
857	0.641511311655184
858	0.638865900380186
859	0.638115751457183
860	0.638444777113083
861	0.637370911431925
862	0.640935349608724
863	0.639078582872742
864	0.640079105019358
865	0.640799001325489
866	0.64010423388774
867	0.637074544047458
868	0.637339716353912
869	0.638093893558979
870	0.641133941471492
871	0.638784860293958
872	0.638137172197422
873	0.633156580082389
874	0.634175581153297
875	0.633811416997396
876	0.6354305729508
877	0.6347792988732
878	0.633040798795604
879	0.636187627683877
880	0.638569109981101
881	0.634107465513701
882	0.63388586242716
883	0.633274695021247
884	0.631563396455086
885	0.632006933068158
886	0.635306754386269
887	0.632616561420887
888	0.632977988196478
889	0.631874550064809
890	0.631476350589887
891	0.628938318168452
892	0.630991619553253
893	0.632085414494538
894	0.632941048348514
895	0.629598371406578
896	0.628203323197697
897	0.631323859605948
898	0.627454240168671
899	0.629383303831599
900	0.630646836924265
901	0.629751505269875
902	0.631270725626933
903	0.629112868914713
904	0.628117748240471
905	0.625313378615184
906	0.627662952238307
907	0.629050123889281
908	0.628914604920419
909	0.628950028858854
910	0.628378700686814
911	0.625700550137583
912	0.624706959516215
913	0.622420172062803
914	0.625582896786105
915	0.625474378750317
916	0.626893520791811
917	0.626058966952015
918	0.627900956463053
919	0.627352922381703
920	0.625712872849135
921	0.626117822557325
922	0.624551511287226
923	0.625806064641005
924	0.623703752705397
925	0.623491866097487
926	0.627325994736875
927	0.626255464313831
928	0.624643017449417
929	0.624226786494236
930	0.623274462298919
931	0.623294509848847
932	0.623095682692235
933	0.624764227209509
934	0.624050322539003
935	0.623899452896808
936	0.625440742016499
937	0.623686770404252
938	0.621619405390595
939	0.620578732856497
940	0.623217504473476
941	0.62322370825929
942	0.621945082930794
943	0.62034438018651
944	0.619418633909649
945	0.620006283502854
946	0.619793818303521
947	0.61918908611999
948	0.622315884173197
949	0.619973053068791
950	0.61715421608641
951	0.617334290452123
952	0.616364485081277
953	0.617261323644884
954	0.61537685138005
955	0.618474244131379
956	0.617394426673116
957	0.614732043383042
958	0.613083861426583
959	0.614981642579906
960	0.616155050415242
961	0.618930604901904
962	0.617424714005474
963	0.615467625945531
964	0.618549975319861
965	0.617816964274808
966	0.616690253910346
967	0.61775597045275
968	0.617618314552899
969	0.614720985858068
970	0.61318698441879
971	0.615607431633959
972	0.614102407338905
973	0.611926775012411
974	0.612869031716967
975	0.613848084264512
976	0.612508452256372
977	0.612180712359188
978	0.612382355327393
979	0.612064608346966
980	0.607818211460765
981	0.610695049018908
982	0.612844806736964
983	0.610537605292389
984	0.609766758225545
985	0.608259405421453
986	0.61073397664985
987	0.61263432803485
988	0.615138214562015
989	0.615927413263038
990	0.612731820689632
991	0.612102475226965
992	0.60905421645928
993	0.608669620311593
994	0.607033753352134
995	0.608329902286195
996	0.610898719628611
997	0.609658439482359
998	0.611287110050274
999	0.613486271761306
1000	0.613344918019381
1001	0.61323124923417
1002	0.608199435063335
1003	0.608125943666539
1004	0.607857220094506
1005	0.607042397507994
1006	0.608830313150393
1007	0.60770061468267
1008	0.606063458107217
1009	0.605269687248192
1010	0.60530052617104
1011	0.606495699329953
1012	0.606910827104154
1013	0.605813120884849
1014	0.60656040385167
1015	0.605761433384391
1016	0.604294678411815
1017	0.602347743988467
1018	0.599738682398182
1019	0.602114507357047
1020	0.602514794904127
1021	0.602337549207593
1022	0.605558333651559
1023	0.607709325697984
1024	0.605756933228878
1025	0.605580221122213
1026	0.60363664124336
1027	0.604348937429709
1028	0.602678698282445
1029	0.602897020112738
1030	0.603444753326547
1031	0.602803870750905
1032	0.601783982506481
1033	0.602239269668476
1034	0.603255489643278
1035	0.600684392650655
1036	0.601047775065255
1037	0.598428316829977
1038	0.598247716588949
1039	0.601977188325979
1040	0.602036847530488
1041	0.600104953912622
1042	0.60059837539243
1043	0.602322414541725
1044	0.603781750686499
1045	0.601564588353418
1046	0.603301828387469
1047	0.602332092447595
1048	0.599137333045838
1049	0.594666492832088
1050	0.5958293960187
1051	0.596404710042766
1052	0.59596685262595
1053	0.595678256367174
1054	0.595823080371877
1055	0.596585283282861
1056	0.597557840177363
1057	0.597880330321701
1058	0.596174753381835
1059	0.595869921847728
1060	0.594396226349593
1061	0.59457309789034
1062	0.597028981901532
1063	0.596671890704337
1064	0.595373788702784
1065	0.599903902393427
1066	0.595896530624394
1067	0.597805470877629
1068	0.595742703737148
1069	0.596456011815608
1070	0.595567295389822
1071	0.593033242391619
1072	0.593411206595839
1073	0.591486811522815
1074	0.591476710602328
1075	0.591864824585867
1076	0.590515035083855
1077	0.589363976306553
1078	0.591675432326726
1079	0.593177969964419
1080	0.593690601965231
1081	0.59309310988904
1082	0.594375139906621
1083	0.590745101034277
1084	0.59349259512268
1085	0.592307211730645
1086	0.590311027605368
1087	0.588395403978317
1088	0.588583825489627
1089	0.585482148590249
1090	0.588491893741299
1091	0.588531237958066
1092	0.59081988847586
1093	0.593582761524288
1094	0.592699226706134
1095	0.591153852730997
1096	0.592794813866496
1097	0.593015155623735
1098	0.58968382935976
1099	0.586864683795287
1100	0.588957124961218
1101	0.587462208015446
1102	0.587137512794906
1103	0.587938463330611
1104	0.585664767472464
1105	0.587934355331508
1106	0.587936868989801
1107	0.587852444786628
1108	0.589626749387239
1109	0.589709701396681
1110	0.587982476137282
1111	0.588584545514509
1112	0.589833486531485
1113	0.587488873365495
1114	0.587674794076098
1115	0.585669653355592
1116	0.589689408266837
1117	0.585483251771229
1118	0.588688036233709
1119	0.58737546944658
1120	0.584982929624382
1121	0.584959973688234
1122	0.581885228290961
1123	0.582918604144335
1124	0.583939104409908
1125	0.582406012002043
1126	0.584535159007852
1127	0.586588842262992
1128	0.585577424597001
1129	0.584216103125049
1130	0.58454872890536
1131	0.58365975532783
1132	0.582063394590736
1133	0.585067204679545
1134	0.587029914076602
1135	0.585175407704446
1136	0.582857785185462
1137	0.582747509517507
1138	0.582037582984475
1139	0.583964865871579
1140	0.585336721564707
1141	0.583122214323378
1142	0.58426290474238
1143	0.581412161657415
1144	0.578378501394213
1145	0.578355229161419
1146	0.57684348163403
1147	0.578372201176495
1148	0.577495570882657
1149	0.576670588230756
1150	0.578106523566864
1151	0.576680142703789
1152	0.575333116297262
1153	0.577540635439959
1154	0.577893641781707
1155	0.580262848940451
1156	0.578775286534545
1157	0.576604282939435
1158	0.574642858015336
1159	0.571426459294358
1160	0.57325367286621
1161	0.574630129004029
1162	0.573564620754537
1163	0.573931447716743
1164	0.574421010634639
1165	0.576257299091521
1166	0.576331668661521
1167	0.57501025842593
1168	0.573364766276709
1169	0.572137222856316
1170	0.571918898454505
1171	0.571663626490178
1172	0.572293807696012
1173	0.57301640409545
1174	0.574667673158591
1175	0.572611392670841
1176	0.57181835083701
1177	0.570621261897608
1178	0.56909969503089
1179	0.569573625694294
1180	0.572702390958339
1181	0.57518081946289
1182	0.576245344106963
1183	0.57504961935756
1184	0.573735498088141
1185	0.573329881071176
1186	0.571141737026598
1187	0.570097058068335
1188	0.568493202643674
1189	0.570532030242588
1190	0.570396897001341
1191	0.57093248622406
1192	0.5723648792949
1193	0.572900099504867
1194	0.573449288197545
1195	0.574121451997034
1196	0.572055068017279
1197	0.569661571590595
1198	0.567808754705395
1199	0.567219689491841
1200	0.567290375363114
1201	0.566883689880655
1202	0.566528306171038
1203	0.569369318634025
1204	0.568290309917996
1205	0.567400693461107
1206	0.568820171085627
1207	0.566933618463187
1208	0.567182290628015
1209	0.565860513951189
1210	0.565890862999966
1211	0.566258425416158
1212	0.568485552379303
1213	0.569211170311728
1214	0.569325602837618
1215	0.566293176902785
1216	0.566908849607246
1217	0.565476684115698
1218	0.565857878145818
1219	0.56700565823839
1220	0.567055467245361
1221	0.568298864070746
1222	0.568651093814228
1223	0.566526153810944
1224	0.564103560664475
1225	0.564129466131122
1226	0.56526517680661
1227	0.56718931472789
1228	0.564831307813337
1229	0.563955631552468
1230	0.563781991123379
1231	0.562975626257713
1232	0.565507370033259
1233	0.566735772340476
1234	0.569670314749877
1235	0.569262986388058
1236	0.565934285643385
1237	0.564181667935068
1238	0.563778925874596
1239	0.562236314994943
1240	0.563342400503812
1241	0.561905053404631
1242	0.561449816387226
1243	0.559192924109763
1244	0.56108393188616
1245	0.561253148019501
1246	0.560774278756862
1247	0.559773058443263
1248	0.561593110339056
1249	0.563990015312101
1250	0.563640426517025
1251	0.562747572519685
1252	0.56267289693911
1253	0.562137234428144
1254	0.563926187677828
1255	0.563630077445105
1256	0.562431705318502
1257	0.56036746469853
1258	0.55945346125604
1259	0.558839597614095
1260	0.557392090449526
1261	0.558077528422018
1262	0.555314175785589
1263	0.553677533513622
1264	0.552673399670769
1265	0.553627991944464
1266	0.552980315419757
1267	0.554847750095821
1268	0.558504657468092
1269	0.558447613496815
1270	0.560877010878419
1271	0.563703269260119
1272	0.564794331964129
1273	0.560937955841645
1274	0.556187797404027
1275	0.556861651976231
1276	0.555899518727654
1277	0.556715489496701
1278	0.554435134694155
1279	0.556524846194328
1280	0.556854643305459
1281	0.556033429212361
1282	0.555858992898626
1283	0.556810887650532
1284	0.557465507272316
1285	0.556976240078925
1286	0.554824301714083
1287	0.553807909447614
1288	0.55631192455065
1289	0.55489026113631
1290	0.557772102867383
1291	0.556638729701245
1292	0.558932635114919
1293	0.559280741430193
1294	0.560166676759873
1295	0.559241451215293
1296	0.560328412348992
1297	0.558330180010078
1298	0.555367406196508
1299	0.554493990299465
1300	0.553152227789129
1301	0.550617867494592
1302	0.549937941569724
1303	0.55193391611633
1304	0.551909664135393
1305	0.548523183965457
1306	0.552744972715557
1307	0.551341567075011
1308	0.551682204417893
1309	0.553513281694692
1310	0.553111334233107
1311	0.554144649655822
1312	0.554501901572856
1313	0.548811742937231
1314	0.548380552179367
1315	0.548425337727028
1316	0.552154295160571
1317	0.549409714601423
1318	0.549814857173421
1319	0.547746199972253
1320	0.548197848437077
1321	0.547003350301491
1322	0.547584965829033
1323	0.547159812994109
1324	0.548308880131158
1325	0.54667053422889
1326	0.542461345914225
1327	0.542772499523948
1328	0.545930613516487
1329	0.547529203759198
1330	0.548900296997406
1331	0.546870676716671
1332	0.547829866863542
1333	0.546840327667895
1334	0.547432764140807
1335	0.54705561896489
1336	0.548139256412304
1337	0.548753131626077
1338	0.546236795097248
1339	0.546547358543719
1340	0.550637614176981
1341	0.550269443596915
1342	0.549064745537421
1343	0.548614018961598
1344	0.549664037675816
1345	0.550868407866838
1346	0.547266185098596
1347	0.54604501261265
1348	0.547466975608771
1349	0.543893843131522
1350	0.544458643506552
1351	0.546328008106452
1352	0.547168251428574
1353	0.54805979652354
1354	0.546757451518218
1355	0.54862468690168
1356	0.544891107165546
1357	0.544727495654457
1358	0.547013282787587
1359	0.547534108928707
1360	0.547441777309419
1361	0.547504128892683
1362	0.544538746274675
1363	0.544063486136757
1364	0.541580986920105
1365	0.543338619087422
1366	0.542336370166849
1367	0.540079639894984
1368	0.539857298782939
1369	0.541219633432761
1370	0.542029413273582
1371	0.54356876989792
1372	0.545127366615712
1373	0.546240779663514
1374	0.543791720459597
1375	0.539787996388047
1376	0.539747954004296
1377	0.541748521281042
1378	0.541665171972157
1379	0.544653531098453
1380	0.543194228383407
1381	0.542549748254872
1382	0.540296899688576
1383	0.539781824746201
1384	0.538967481747691
1385	0.537197652873176
1386	0.536952255535802
1387	0.536755277300226
1388	0.537350375293683
1389	0.53974003758787
1390	0.541959385710772
1391	0.537727920340561
1392	0.537752126034184
1393	0.54021249862906
1394	0.541910839318862
1395	0.539906500911796
1396	0.540961949385079
1397	0.538894265503261
1398	0.535884398205132
1399	0.53702868231975
1400	0.535749884699587
1401	0.537483478321915
1402	0.537924479418796
1403	0.537736439777826
1404	0.537391727865567
1405	0.535218924208252
1406	0.538130848836048
1407	0.538227901761348
1408	0.538446470457315
1409	0.53985807023817
1410	0.537549747611992
1411	0.535872381504155
1412	0.536931554820444
1413	0.537734382563878
1414	0.535223681515508
1415	0.53465229034129
1416	0.531769747871716
1417	0.532335543423993
1418	0.531865536896196
1419	0.533792117759041
1420	0.53524665416652
1421	0.535737438555198
1422	0.537412359149954
1423	0.536063796261759
1424	0.536071698534839
1425	0.532726223781933
1426	0.533266409592069
1427	0.534586531497424
1428	0.536159677860868
1429	0.53575212834855
1430	0.533920050751468
1431	0.535209281017868
1432	0.537636536325448
1433	0.539093172376914
1434	0.537778098360285
1435	0.535874789730234
1436	0.534698482508988
1437	0.534430111234844
1438	0.53439162719066
1439	0.53147408122575
1440	0.53291600176869
1441	0.534737278992541
1442	0.537550551211191
1443	0.537216093224707
1444	0.535916769752372
1445	0.534578684511969
1446	0.534552772616528
1447	0.53303840599863
1448	0.535702921076658
1449	0.537965176253734
1450	0.535334385341116
1451	0.532054623144763
1452	0.530988135147127
1453	0.533640828959504
1454	0.533665727677075
1455	0.532040460512485
1456	0.532135931954563
1457	0.530554577307464
1458	0.528951920209928
1459	0.525941146451904
1460	0.528642183506313
1461	0.529579072168223
1462	0.530795914218807
1463	0.527786115065891
1464	0.525301610065639
1465	0.525997280106008
1466	0.528991648868552
1467	0.528682096028433
1468	0.528934778474702
1469	0.526185624471794
1470	0.52749717165226
1471	0.529215202451068
1472	0.53024800871333
1473	0.530264929298057
1474	0.532576304315431
1475	0.530876861730407
1476	0.529551100487315
1477	0.529362678976006
1478	0.527161460051027
1479	0.525061080610771
1480	0.526899551000198
1481	0.526276858053138
1482	0.525351075775033
1483	0.527517577928872
1484	0.527645471062778
1485	0.529614430532964
1486	0.526540567166171
1487	0.525635135877053
1488	0.528679766233636
1489	0.528712014348039
1490	0.526789747205693
1491	0.526100194805303
1492	0.52497383673873
1493	0.523823373267713
1494	0.524241887730377
1495	0.526831337642939
1496	0.525416370460002
1497	0.523263425346084
1498	0.522438482552704
1499	0.520204551354425
1500	0.520637582033013
1501	0.521748415848828
1502	0.520539802654037
1503	0.519210199563896
1504	0.518997020768475
1505	0.521132151695356
1506	0.525979976365183
1507	0.523741817592239
1508	0.523391101186768
1509	0.522757182280342
1510	0.521464036878646
1511	0.520954246404601
1512	0.519776319127371
1513	0.520883802255967
1514	0.520660149670029
1515	0.519118910694928
1516	0.522083695435132
1517	0.520791168483379
1518	0.524362026453457
1519	0.524422845412329
1520	0.523683143278908
1521	0.523626861762551
1522	0.525063655985483
1523	0.522560243903286
1524	0.521665930569801
1525	0.522044011778064
1526	0.517585257696262
1527	0.517951785076687
1528	0.517683433088924
1529	0.518623636436808
1530	0.521079564163796
1531	0.521725584631275
1532	0.519878750381388
1533	0.520854170660555
1534	0.521911230189512
1535	0.521860957023643
1536	0.519144883021029
1537	0.515499211894194
1538	0.51849885226748
1539	0.519349525664323
1540	0.51739515441255
1541	0.515278863708162
1542	0.517781037604714
1543	0.521947579874225
1544	0.520899557943295
1545	0.522153220266283
1546	0.518723123303361
1547	0.518241841957367
1548	0.518400814451002
1549	0.516105220836132
1550	0.51548098497861
1551	0.514587896973183
1552	0.514661474515812
1553	0.515595546080371
1554	0.51612922980867
1555	0.516747585891575
1556	0.517447552937579
1557	0.51518011743863
1558	0.513769479405295
1559	0.517126433412035
1560	0.520440284929275
1561	0.518663161945554
1562	0.516712998982065
1563	0.516868447211054
1564	0.515235579926683
1565	0.515329444170364
1566	0.516614803017264
1567	0.51579386536229
1568	0.513616120534222
1569	0.513914140118642
1570	0.515066070640355
1571	0.517457383848736
1572	0.518678612908066
1573	0.52033207547558
1574	0.520764982721332
1575	0.520981846501238
1576	0.518842215418844
1577	0.518109461525535
1578	0.51457637657507
1579	0.513234428915479
1580	0.515171816580347
1581	0.514344117120276
1582	0.516974568592592
1583	0.515693006591185
1584	0.513052798781718
1585	0.512180313773986
1586	0.512227814844059
1587	0.51233036181636
1588	0.512856055839987
1589	0.512482981376171
1590	0.513597443603087
1591	0.513048292197412
1592	0.511885583160367
1593	0.510436220645968
1594	0.510551900357814
1595	0.512575134274997
1596	0.511963876865973
1597	0.510272762140166
1598	0.511138953358974
1599	0.514208396287295
1600	0.514018979598738
1601	0.514185680788026
1602	0.513947032398162
1603	0.514017148678324
1604	0.513782814008958
1605	0.514253703852995
1606	0.513989152568001
1607	0.510528628125021
1608	0.509285988611521
1609	0.507224815811849
1610	0.509780605846936
1611	0.509162638063164
1612	0.507272669179811
1613	0.505253953418762
1614	0.506229881572622
1615	0.509563023327906
1616	0.511843464276287
1617	0.509745858217586
1618	0.512087867722172
1619	0.511985824767287
1620	0.511085338506198
1621	0.510379417111571
1622	0.509544122674754
1623	0.511517890882544
1624	0.509911532085659
1625	0.510543329490201
1626	0.511028718835298
1627	0.508294702069776
1628	0.506328283258817
1629	0.509882593514196
1630	0.510205259807478
1631	0.508802239894547
1632	0.508285076880014
1633	0.506369913554584
1634	0.508892993887889
1635	0.509183815795006
1636	0.507769261340617
1637	0.504542085390065
1638	0.503577621060934
1639	0.500701090799124
1640	0.502929454662155
1641	0.504383858636486
1642	0.50563593047594
1643	0.507297836620954
1644	0.508656675292822
1645	0.50665163100422
1646	0.507138920700702
1647	0.505226332749985
1648	0.506338829051821
1649	0.504407051152239
1650	0.505731126765652
1651	0.503696684889725
1652	0.503531529182416
1653	0.503578716527361
1654	0.504905775101
1655	0.506875197444323
1656	0.505160761626891
1657	0.505105368569808
1658	0.504495520352339
1659	0.505831237225184
1660	0.505323662113409
1661	0.506708638974253
1662	0.504798850120263
1663	0.50590298256164
1664	0.505386013696673
1665	0.504086205493301
1666	0.502531208899919
1667	0.505438495796019
1668	0.504731593367491
1669	0.503829568053216
1670	0.503914428128595
1671	0.504853753303275
1672	0.502607840119504
1673	0.501174347724959
1674	0.500094338688647
1675	0.499230177682854
1676	0.502057201090992
1677	0.502130926495874
1678	0.501496983160032
1679	0.500962197536512
1680	0.502537992562914
1681	0.501975137540824
1682	0.500326794864525
1683	0.502602643082766
1684	0.500862826388243
1685	0.503456055145677
1686	0.502009931457489
1687	0.501302324433183
1688	0.502077739800751
1689	0.499907232508506
1690	0.500837964957675
1691	0.500299358059245
1692	0.501333500224815
1693	0.501338130241958
1694	0.502822254529053
1695	0.501616720726392
1696	0.501556515074428
1697	0.499315888930505
1698	0.49783722011765
1699	0.499815716060245
1700	0.500442333142912
1701	0.501218300100971
1702	0.500225664798331
1703	0.499362070812133
1704	0.500367903142253
1705	0.499602327686152
1706	0.500400029109577
1707	0.498671124649293
1708	0.496605936425146
1709	0.498609754099931
1710	0.49855052819611
1711	0.500435293613932
1712	0.500440003348116
1713	0.498851753177013
1714	0.497884030735291
1715	0.497792096415446
1716	0.499396529145771
1717	0.497958306444904
1718	0.500151509950037
1719	0.498606902287095
1720	0.499113873092272
1721	0.499171565085942
1722	0.498832277789714
1723	0.498365556375441
1724	0.498866518830129
1725	0.497026551817555
1726	0.497866433841478
1727	0.495415563003527
1728	0.496957316282115
1729	0.495869912847417
1730	0.498954130429164
1731	0.500042365749754
1732	0.500223211570697
1733	0.499088589932844
1734	0.499210956875781
1735	0.499396449428731
1736	0.499999339120019
1737	0.498655766261408
1738	0.498728020758317
1739	0.495146550135783
1740	0.492311227155121
1741	0.493516078219903
1742	0.492872815704874
1743	0.494442223081966
1744	0.496445948182124
1745	0.494429746079368
1746	0.4945763071441
1747	0.494908821063402
1748	0.49642424071769
1749	0.495383676187324
1750	0.493828727167014
1751	0.494283921754382
1752	0.493647433902037
1753	0.492979402531067
1754	0.493700467591873
1755	0.494621799859055
1756	0.496988431643088
1757	0.495650024963005
1758	0.496046099078767
1759	0.496284350169187
1760	0.495228888838316
1761	0.493675484014226
1762	0.494433056908067
1763	0.494507817348717
1764	0.493779949338535
1765	0.492789189957864
1766	0.49077780044999
1767	0.490888920861422
1768	0.493992761692722
1769	0.496734365720438
1770	0.497744397338531
1771	0.497628096605224
1772	0.497548819294198
1773	0.497352842664663
1774	0.496042714961821
1775	0.492822143953803
1776	0.490071727335835
1777	0.490764496704536
1778	0.488365844385394
1779	0.490257227603337
1780	0.488384115016775
1781	0.491915924494591
1782	0.492374743635784
1783	0.491368380287313
1784	0.492139192638671
1785	0.490477092344091
1786	0.490385785474501
1787	0.491696248760368
1788	0.492643595783689
1789	0.490127855846904
1790	0.489833184378186
1791	0.490135764548778
1792	0.488342577295635
1793	0.48902651864498
1794	0.488308365827671
1795	0.489584132914536
1796	0.489345818821939
1797	0.487292739873396
1798	0.489259526411348
1799	0.49087267787154
1800	0.491327596020782
1801	0.491157032412306
1802	0.491778314882053
1803	0.493126607760917
1804	0.490606071944115
1805	0.494284411628453
1806	0.493233562314103
1807	0.492306528992766
1808	0.488720551785925
1809	0.491174904458484
1810	0.489950486717534
1811	0.490868692019514
1812	0.492884710258773
1813	0.490835155574876
1814	0.49077780044999
1815	0.491995503958915
1816	0.489448912241696
1817	0.491318000403471
1818	0.492043969348026
1819	0.492352266001878
1820	0.494330976666179
1821	0.493628615537443
1822	0.4955543207986
1823	0.493706352509525
1824	0.494703556112889
1825	0.492907762626826
1826	0.494286772281459
1827	0.49198721595822
1828	0.489564818247076
1829	0.490329230091537
1830	0.484865609284412
1831	0.485267402454951
1832	0.486868996230027
1833	0.489078386151659
1834	0.486762318114965
1835	0.485952783854059
1836	0.48569013292045
1837	0.483400276360979
1838	0.482863447666856
1839	0.484583945836643
1840	0.483088270293226
1841	0.483737916600289
1842	0.483531968911897
1843	0.482145786009377
1844	0.484013556268466
1845	0.483502494179049
1846	0.48375614737315
1847	0.485679619271415
1848	0.484672452323745
1849	0.482957526632242
1850	0.481077553237161
1851	0.483744560115585
1852	0.484989423991666
1853	0.484543830164645
1854	0.485699237377932
1855	0.485321477609348
1856	0.485442871232936
1857	0.482917000803213
1858	0.484260834670844
1859	0.48291953117637
1860	0.482515116343806
1861	0.481145364151941
1862	0.482738957936275
1863	0.483031190320705
1864	0.482285266400849
1865	0.480775482227021
1866	0.483218470078273
1867	0.48278346833157
1868	0.483606857928419
1869	0.485210966647547
1870	0.487601648548398
1871	0.48538821362984
1872	0.483509160838001
1873	0.482876352827107
1874	0.481996374417567
1875	0.482851675260035
1876	0.482326618972733
1877	0.481679494038515
1878	0.479683954078356
1879	0.477451298352724
1880	0.479237118208414
1881	0.480302539026313
1882	0.481397578582037
1883	0.481342720400581
1884	0.48256024004601
1885	0.483867333358277
1886	0.481695557022178
1887	0.482553347093523
1888	0.480845773370368
1889	0.478817157267192
1890	0.480596518756841
1891	0.480507190669918
1892	0.479302563327153
1893	0.480838630980691
1894	0.479344479061355
1895	0.480254667657729
1896	0.480678582307009
1897	0.479297548868153
1898	0.480314584013982
1899	0.481015233797865
1900	0.479736892622046
1901	0.481705429077613
1902	0.48370434158289
1903	0.47991638453906
1904	0.479321030679617
1905	0.478285325031446
1906	0.475924133292549
1907	0.476694061041909
1908	0.475189734913839
1909	0.472354526365704
1910	0.474331091098705
1911	0.477067400372021
1912	0.477209676002946
1913	0.475652377901459
1914	0.477698774761945
1915	0.479767550252915
1916	0.478453283692761
1917	0.479117799799396
1918	0.479215792614319
1919	0.477245971685793
1920	0.477784577298464
1921	0.478129230065822
1922	0.478699928216091
1923	0.478659590107835
1924	0.480497227325613
1925	0.478871962732541
1926	0.479839190157157
1927	0.482594266364719
1928	0.48287512621329
1929	0.483572053725685
1930	0.480667055480103
1931	0.478280543294775
1932	0.47680960574909
1933	0.477121481955212
1934	0.476559525678466
1935	0.47660666416458
1936	0.473883837357179
1937	0.473160535076205
1938	0.476604527233591
1939	0.476033049913539
1940	0.475565287034705
1941	0.474449143035386
1942	0.47531233972214
1943	0.472931328012607
1944	0.474292190468696
1945	0.475471943523305
1946	0.477874342543352
1947	0.476226727606487
1948	0.474498773321895
1949	0.474900229623649
1950	0.478223708902169
1951	0.480295058482092
1952	0.4795661785798
1953	0.478765135469467
1954	0.477223164897655
1955	0.478004956342706
1956	0.479311773216849
1957	0.478875033124359
1958	0.479282891218769
1959	0.477502886849761
1960	0.475980291376069
1961	0.473293117372156
1962	0.472655220328257
1963	0.474932233443896
1964	0.473967693255
1965	0.475289516219139
1966	0.475317381182073
1967	0.47128773621477
1968	0.473056604627523
1969	0.473770329291808
1970	0.471118451936218
1971	0.468157606760725
1972	0.470909945587977
1973	0.471883023214759
1974	0.471891790803456
1975	0.473319670861197
1976	0.473822402519881
1977	0.473129419715233
1978	0.473990579760178
1979	0.472322584261876
1980	0.470578690426459
1981	0.47158263654854
1982	0.472521442276698
1983	0.473525520831927
1984	0.476444193121474
1985	0.474909150217634
1986	0.474212373139009
1987	0.474317510915127
1988	0.473085662774546
1989	0.471350211230871
1990	0.472495783675724
1991	0.473487205222135
1992	0.472459089407675
1993	0.47235599470216
1994	0.473281928699793
1995	0.473350441638833
1996	0.472529627416696
1997	0.471462469538769
1998	0.473976874858004
1999	0.474897624676487
2000	0.473101477606776
2001	0.472632779981354
2002	0.473765785420499
2003	0.473274669306072
2004	0.473317334637607
2005	0.47267983617891
2006	0.473032796233344
2007	0.472713178473982
2008	0.471705317216605
2009	0.470138607361303
2010	0.47232724385147
2011	0.470745839059781
2012	0.469579186600748
2013	0.469444030215844
2014	0.467729809120118
2015	0.468195487784071
2016	0.469786628340771
2017	0.469466894863124
2018	0.470570780438827
2019	0.470293380566966
2020	0.47053124592977
2021	0.469346240550798
2022	0.46806238347008
2023	0.467894854252178
2024	0.46477881671368
2025	0.465943212666163
2026	0.467827423921978
2027	0.469750533236284
2028	0.469570511586679
2029	0.467607430605352
2030	0.466608545229584
[truncated: 47,170 more rows]
