# Supplementary material for: LaF3 doped with Ce/Gd/Eu: energy transfer and excitation dependence of photoluminescence rise-and-decay kinetics
Source: Front Chem. 2025 Apr 22;13:1501039. doi: 10.3389/fchem.2025.1501039 (PMC12052759; doi:10.3389/fchem.2025.1501039)
Supplement: Supplementary file 2 [file DataSheet3.zip › LaF3CeEu250_618trace.txt]

31	0.969639071012639
32	0.971037728566072
33	0.976131069476917
34	0.977129262522884
35	0.983815175105322
36	0.985863972514172
37	0.985800210437942
38	0.988151061770739
39	0.987793544731676
40	0.991004174294726
41	0.990323771491828
42	0.99157696803935
43	0.989002084390233
44	0.98968126888634
45	0.986473348203454
46	0.979157924267155
47	0.984034072267133
48	0.984477291243907
49	0.986474652670556
50	0.989340763338995
51	0.991266577243752
52	0.989596142499504
53	0.994543060855372
54	0.99897582445078
55	0.996981459679732
56	0.994024000126828
57	0.993961023832631
58	0.99485140448199
59	0.999785681397093
60	0.999010583243267
61	0.994736568296866
62	0.996258993413216
63	0.994592406588438
64	0.994179957181772
65	0.99368061682511
66	0.993557526482233
67	0.999531115589915
68	1
69	0.998781176246774
70	0.994521238171912
71	0.992205521290557
72	0.990456367040166
73	0.988586343659704
74	0.992988101605752
75	0.995056810662373
76	0.989882884013058
77	0.989061164515186
78	0.993918805280455
79	0.991329343306791
80	0.993107242359993
81	0.989607093474976
82	0.986927068398879
83	0.983427753545669
84	0.986676295368573
85	0.982622326962525
86	0.984385427120784
87	0.982394519101396
88	0.98081633964808
89	0.98107500668604
90	0.98441837654675
91	0.988634297042151
92	0.991066085647484
93	0.995956612080089
94	0.990495258081148
95	0.985869192105786
96	0.983993563135518
97	0.987547939596797
98	0.986636191190418
99	0.986720748919205
100	0.988590479354611
101	0.987228222809184
102	0.987615073987582
103	0.987173252531045
104	0.986966702141739
105	0.985335515142157
106	0.983707040469153
107	0.985734609700686
108	0.984326839832808
109	0.983677540902023
110	0.988737582576042
111	0.983327748996405
112	0.984003476740852
113	0.989193374065333
114	0.987556210986611
115	0.989775183624854
116	0.99005468767232
117	0.989161377572402
118	0.984170555368683
119	0.98541857368154
120	0.983479105090765
121	0.982134487284117
122	0.984761759848468
123	0.983341765555727
124	0.983860622945938
125	0.988311044235393
126	0.983779976895251
127	0.98721869175563
128	0.988158867894876
129	0.984958389739616
130	0.981055243234003
131	0.978268818790392
132	0.978481290116241
133	0.976836407073692
134	0.981028016575865
135	0.981209599430377
136	0.984605146251957
137	0.981971880376403
138	0.978744368562102
139	0.977297867911419
140	0.978845748229922
141	0.976418003989567
142	0.977455982420539
143	0.982115757755806
144	0.982161196980391
145	0.978624488552396
146	0.979446974877032
147	0.972006110144584
148	0.9697230945475
149	0.967879014036548
150	0.971961246470874
151	0.969236978075303
152	0.969736707876569
153	0.967783453636103
154	0.966659061583254
155	0.971749068090081
156	0.970663792818228
157	0.967946641264309
158	0.971954991232327
159	0.970024526394005
160	0.96810586551823
161	0.969222063725544
162	0.970634670633257
163	0.970265215221563
164	0.969139272283124
165	0.966082556052452
166	0.969619874495445
167	0.97039329941604
168	0.96976134972539
169	0.964346985836623
170	0.964510830006396
171	0.969452794144407
172	0.968710021615899
173	0.968974818098352
174	0.969260586000397
175	0.971129920098374
176	0.970732493603458
177	0.971511954915411
178	0.971854183668968
179	0.970381056035909
180	0.970342683679996
181	0.97122417947813
182	0.969076030615171
183	0.969985021891612
184	0.966159959029049
185	0.968095939850453
186	0.969328824966363
187	0.966083338388071
188	0.965664599278735
189	0.966262034872179
190	0.961746422968547
191	0.962991280921212
192	0.966421831230562
193	0.962876572253347
194	0.961485946564065
195	0.961819436938924
196	0.963594728781128
197	0.960548482751395
198	0.959476221132849
199	0.958026832388557
200	0.956618755789973
201	0.956798951463484
202	0.959881346913117
203	0.963262966782098
204	0.965576371120718
205	0.963085821183581
206	0.956755402596113
207	0.959726547852747
208	0.967224962503033
209	0.965282805710567
210	0.962874683619339
211	0.965380011772945
212	0.966675776683503
213	0.964346863488982
214	0.966931031773165
215	0.963160608333149
216	0.963379110880738
217	0.961827880649359
218	0.96437607355747
219	0.963860402375543
220	0.961118953614046
221	0.957029354473168
222	0.959341175185279
223	0.957704206828859
224	0.956397475433972
225	0.95430841358879
226	0.950403368109932
227	0.949953545806957
228	0.952035761353861
229	0.952337100147231
230	0.948603479222269
231	0.950895171162626
232	0.955355690440479
233	0.956423850828242
234	0.955721060130247
235	0.952691494736639
236	0.949430101241811
237	0.946829610748395
238	0.94639277797384
239	0.946343494276198
240	0.943227365341774
241	0.943492104958422
242	0.940748824428723
243	0.944830233170479
244	0.948402443092838
245	0.946245616163398
246	0.948695949913978
247	0.945095474240135
248	0.939210540645609
249	0.938935356676114
250	0.937791976614024
251	0.942710029542647
252	0.941156643580299
253	0.940959164148488
254	0.945291776722103
255	0.946718980909632
256	0.94499909014712
257	0.944333374230761
258	0.941197219916955
259	0.94665824478351
260	0.947121101418267
261	0.94622316106326
262	0.946341771069987
263	0.948746567373227
264	0.949047032501048
265	0.949769979542096
266	0.950456008613274
267	0.950526181016609
268	0.944714547444692
269	0.951174246131747
270	0.948387652813927
271	0.948094616428083
272	0.948949605868275
273	0.943758752164347
274	0.941173801544544
275	0.94160337962095
276	0.943566640519884
277	0.945288202792421
278	0.94104643937347
279	0.944568526396762
280	0.944370250843682
281	0.939873716556014
282	0.941862813485674
283	0.943920542272316
284	0.941078813248561
285	0.941291796366654
286	0.938200026675232
287	0.939239299234069
288	0.940383664970113
289	0.935672712133577
290	0.935854927404769
291	0.93295379084688
292	0.931365303174008
293	0.932527088801641
294	0.931283626646006
295	0.934465533807927
296	0.931954033129673
297	0.930668865937314
298	0.931204004179809
299	0.93118238138827
300	0.931683953296976
301	0.931721832815912
302	0.931288358570263
303	0.932968581125791
304	0.935342604412511
305	0.936468316441317
306	0.937999902121887
307	0.93393951132629
308	0.929829729994265
309	0.92563434667049
310	0.934090515886583
311	0.934835294227121
312	0.937477515605355
313	0.933334148984273
314	0.936840625482498
315	0.931791922505349
316	0.935059940004852
317	0.926760723856894
318	0.923582008072876
319	0.921616129623707
320	0.92281160393277
321	0.927077704193043
322	0.921678825035291
323	0.922661235235569
324	0.925333531731808
325	0.928146500443898
326	0.930526184463021
327	0.928203936630125
328	0.932982959558418
329	0.929921166762247
330	0.925028767204491
331	0.924450052523325
332	0.928500977747204
333	0.926474692304299
334	0.924350134134372
335	0.926131391716479
336	0.932337274191058
337	0.933291011963187
338	0.932847515550213
339	0.930892882744778
340	0.928488493118204
341	0.926483813234775
342	0.923318874484417
343	0.922840445235128
344	0.923255288175221
345	0.920136112612215
346	0.922819575484703
347	0.922674223040783
348	0.925062704027615
349	0.921797111079251
350	0.917625745803648
351	0.918669664126431
352	0.92235698077729
353	0.922166824971877
354	0.919058074806449
355	0.923861512120343
356	0.918894542537001
357	0.920282068178309
358	0.922590819860158
359	0.923250880213733
360	0.923592002668902
361	0.924502544830933
362	0.919341449175067
363	0.91932431016609
364	0.921792053469021
365	0.921351710523413
366	0.922920231405916
367	0.920746472252244
368	0.916791197035534
369	0.912792324701678
370	0.911453483082251
371	0.914285762043143
372	0.915045072181662
373	0.916902860798024
374	0.915875237113175
375	0.920339278624523
376	0.920430263912478
377	0.920346171449368
378	0.91716849303549
379	0.909704166850475
380	0.907956211951607
381	0.912732184804905
382	0.913348132802678
383	0.908428649612899
384	0.909545357889252
385	0.910768763647793
386	0.910117391699936
387	0.908304854478682
388	0.90730425756005
389	0.906080543347597
390	0.907524483313849
391	0.910832944463132
392	0.905813987471602
393	0.907063697972958
394	0.903459684556764
395	0.90445573565741
396	0.901555296998037
397	0.898895778075854
398	0.901772937942519
399	0.90438227709983
400	0.905663420605686
401	0.906752273253634
402	0.903452617688091
403	0.902516329102058
404	0.902578192205042
405	0.903868310168847
406	0.904399104208483
407	0.90328022641551
408	0.90397174906809
409	0.909072392926859
410	0.911367922447449
411	0.91134052346869
412	0.906910611779562
413	0.908820851346582
414	0.910972274301343
415	0.912684624313475
416	0.911547825175905
417	0.910098436431612
418	0.903632966726956
419	0.907235156990979
420	0.906357452246509
421	0.902406388545779
422	0.905857970586938
423	0.906990289388358
424	0.904810869502283
425	0.903232076587555
426	0.903273678231908
427	0.902346377889472
428	0.900991248524935
429	0.900316311732139
430	0.902538489533935
431	0.901040747623354
432	0.902204144448795
433	0.903346052892781
434	0.901917342623023
435	0.899982297502592
436	0.899340977016565
437	0.901035750325341
438	0.900751150757108
439	0.900483979696495
440	0.900679089719765
441	0.899664714044268
442	0.904167979175397
443	0.904185645485475
444	0.903340193991662
445	0.903148918102212
446	0.903679320974039
447	0.900371109689657
448	0.896330794246421
449	0.896395543719809
450	0.896513784960408
451	0.897359384649955
452	0.900258584324062
453	0.90183273319805
454	0.902714411656042
455	0.905414761949401
456	0.906557764629331
457	0.903798394523237
458	0.903480226898008
459	0.895916745704391
460	0.894803358046408
461	0.901397409952136
462	0.904025168460639
463	0.900465615487902
464	0.896336299890266
465	0.893361451463484
466	0.891930897363081
467	0.891729173674372
468	0.897927007052738
469	0.895513625736154
470	0.895430551687915
471	0.896877826058186
472	0.890431890619141
473	0.889672583927035
474	0.890799043827337
475	0.891230489859276
476	0.89266923952842
477	0.889173145347619
478	0.890876588106844
479	0.892301162681695
480	0.895379498257494
481	0.891817176092375
482	0.890874175618148
483	0.88943460914926
484	0.891306826171229
485	0.89339901735889
486	0.893670660139621
487	0.895080430649911
488	0.895032690945034
489	0.892887397434766
490	0.88650783472936
491	0.886376262765512
492	0.88796945479134
493	0.89001899317886
494	0.891166727783047
495	0.893143546868452
496	0.892525007168538
497	0.89101065355008
498	0.894537295007389
499	0.895441016719236
500	0.89627246371617
501	0.892559078401747
502	0.891299020047092
503	0.893087806317136
504	0.893217661967598
505	0.893845432883186
506	0.892207592584423
507	0.889857366775481
508	0.884167801685158
509	0.89000378416084
510	0.894127847425943
511	0.894121273394247
512	0.892648733374506
513	0.890622242870062
514	0.88763272651201
515	0.88546149530185
516	0.88498063805501
517	0.886110137691069
518	0.885526984030703
519	0.884475469814941
520	0.889564366576968
521	0.893614590455919
522	0.890513730851733
523	0.88656426456316
524	0.88907199658943
525	0.890217759845711
526	0.887493589672894
527	0.888837345876436
528	0.884810471441648
529	0.88448642251362
530	0.888127958745065
531	0.887382193007367
532	0.88662698926925
533	0.8829226128769
534	0.883603623971591
535	0.884332824527979
536	0.880377954264728
537	0.87601910415334
538	0.873755155832984
539	0.875275885314423
540	0.878404586761365
541	0.880217868407702
542	0.879197516653065
543	0.880818922734191
544	0.881695450528817
545	0.877980348901008
546	0.875276229955665
547	0.878300973818294
548	0.873629589242782
549	0.877579467377638
550	0.876751923442773
551	0.875921743002404
552	0.875367296234312
553	0.878766584136577
554	0.879757427708053
555	0.88608392600139
556	0.88305764503882
557	0.883300618837815
558	0.875164667862342
559	0.876493847464543
560	0.871189991066899
561	0.869068896541456
562	0.872184108730176
563	0.871617518527913
564	0.874132710313872
565	0.871307413784547
566	0.87463196623343
567	0.872233220107197
568	0.868730515707369
569	0.869309111487306
570	0.870426438394689
571	0.873015786636743
572	0.876487421628582
573	0.869214243815757
574	0.870423605443677
575	0.874196124302446
576	0.872347425598849
577	0.873180535489776
578	0.874364917520458
579	0.87280576398692
580	0.871668463396343
581	0.87607717620266
582	0.879241155127159
583	0.873945914760571
584	0.877003916503077
585	0.874604179533273
586	0.875126311015285
587	0.875108134636169
588	0.871654495086794
589	0.865562576854997
590	0.868744484016918
591	0.86667473242054
592	0.866440552142841
593	0.863249456845402
594	0.861016255693473
595	0.864495334936145
596	0.867433480793833
597	0.868480476762909
598	0.868760097988398
599	0.868140088393586
600	0.863600473950636
601	0.866012040731081
602	0.868296038555705
603	0.872999702229967
604	0.872105702847564
605	0.875811630125505
606	0.87510408165516
607	0.874883075288947
608	0.880510000110285
609	0.875426622777753
610	0.875241421190198
611	0.872874702574608
612	0.869862433001742
613	0.870294847475572
614	0.862595541445177
615	0.86065857494982
616	0.861784386924587
617	0.864933985693253
618	0.864269896483556
619	0.867078017816574
620	0.868411619165913
621	0.87147857124148
622	0.868919322242318
623	0.866028126861063
624	0.869143578575446
625	0.869053904647418
626	0.866364956809559
627	0.866774619791782
628	0.864867838699627
629	0.864310262589055
630	0.861566918300726
631	0.860992056708648
632	0.866160355366478
633	0.862439667104131
634	0.862729737852085
635	0.858960568906191
636	0.86246481040596
637	0.868471116306769
638	0.867767086623508
639	0.867982931987119
640	0.865347541398306
641	0.860116495632706
642	0.862747224948717
643	0.863356917707943
644	0.864965210189801
645	0.866543262125857
646	0.867180729522796
647	0.860990850464301
648	0.863971480247921
649	0.863941841101087
650	0.862497925259722
651	0.860108568884134
652	0.856390475770342
653	0.85758338250215
654	0.862184039801928
655	0.858676412201954
656	0.85852694991122
657	0.854003938560116
658	0.85365257681364
659	0.850761250468712
660	0.85012871488795
661	0.84862632893663
662	0.84655543657774
663	0.847372007135452
664	0.847408022145268
665	0.846362668391711
666	0.850837719467543
667	0.857152181165494
668	0.857306906127997
669	0.857495729895008
670	0.854658110718067
671	0.852718254405894
672	0.853869356155017
673	0.856753910299535
674	0.858903118934314
675	0.860761319396961
676	0.860634744731125
677	0.861346985491982
678	0.859357078655403
679	0.858550445827911
680	0.858404145620575
681	0.860787743041004
682	0.859888405165759
683	0.861971699439751
684	0.864032264623817
685	0.862303184002581
686	0.859967265974811
687	0.858947472538986
688	0.859728832824183
689	0.860659994871738
690	0.854231918741866
691	0.85410486674791
692	0.855839945849968
693	0.854517190360522
694	0.857471201777797
695	0.857522897964135
696	0.854542268180515
697	0.853584737631515
698	0.853960686084214
699	0.856130659353839
700	0.853052901052121
701	0.853555387983325
702	0.854038230363721
703	0.850395270763946
704	0.854002215353905
705	0.852604867437193
706	0.847442486269493
707	0.847315909880451
708	0.847619688733816
709	0.850880067260185
710	0.854149813135518
711	0.85342368677901
712	0.849404528861636
713	0.846576800888347
714	0.853340331848159
715	0.855067968422591
716	0.85468529429605
717	0.852649498478064
718	0.847040562206366
719	0.850373413616362
720	0.856060240532016
721	0.852478334128306
722	0.858090303242936
723	0.856932791166707
724	0.859498726205969
725	0.855475212023292
726	0.853286740134989
727	0.847424454639698
728	0.846635164159516
729	0.849562029909345
730	0.848911629849791
731	0.848157616847167
732	0.848312188444317
733	0.846983596455434
734	0.84858962464433
735	0.849409819104705
736	0.852612449544522
737	0.849500041012308
738	0.847763174945409
739	0.852332428535192
740	0.854592456561418
741	0.856086205803207
742	0.859642096962746
743	0.853496406081126
744	0.851876201074729
745	0.850622715028564
746	0.853673082967554
747	0.84801424609039
748	0.847774084563932
749	0.849035130315746
750	0.846723219996912
751	0.846916815321922
752	0.849701025445552
753	0.84895683988795
754	0.8451668201469
755	0.846521604870194
756	0.843868039625471
757	0.843236312228423
758	0.843142914451772
759	0.839210607850652
760	0.843636613031299
761	0.841699384608598
762	0.840017588765798
763	0.843684292423958
764	0.846704163059422
765	0.845722554150032
766	0.843743372548911
767	0.840942552440611
768	0.837879801541787
769	0.836761364889604
770	0.838744085956283
771	0.845600378829653
772	0.849497657818118
773	0.847220881950725
774	0.846326596516091
775	0.846161930376955
776	0.845781077679379
777	0.842241407059907
778	0.84282119185213
779	0.837556796876723
780	0.837618487659086
781	0.83705293138055
782	0.838550742219379
783	0.837892537758895
784	0.838790889960187
785	0.836471261400732
786	0.836201839832807
787	0.84124297276507
788	0.844970546959437
789	0.847129798440016
790	0.845766151267177
791	0.843891933602797
792	0.844631936938924
793	0.840528465988045
794	0.839634352874032
795	0.838685795059774
796	0.837678734394644
797	0.834640787326025
798	0.836907148135077
799	0.834866182698458
800	0.835045568465051
801	0.838688771036901
802	0.84070974728147
803	0.837437978362044
804	0.835740287665152
805	0.831926994301012
806	0.833413593960231
807	0.832198659483424
808	0.836471097696142
809	0.837069818801421
810	0.839622748803405
811	0.838774586706222
812	0.836959919602091
813	0.838152681584578
814	0.836305280455257
815	0.837672940975362
816	0.83819593406048
817	0.833218032456933
818	0.83405615515473
819	0.836815645885259
820	0.837917808577983
821	0.83598954082758
822	0.829824539697157
823	0.83431406742837
824	0.833374920043232
825	0.832940794425635
826	0.833691645344862
827	0.837067578633346
828	0.831992483029865
829	0.828900139510775
830	0.831326832595341
831	0.835669024472285
832	0.834290976465139
833	0.838505766537265
834	0.839189879403136
835	0.839960728130445
836	0.838172498456007
837	0.836469626078038
838	0.842080685339789
839	0.839014284690209
840	0.836537983945232
841	0.836356308037585
842	0.838413981681629
843	0.839104692704083
844	0.840238622703311
845	0.838523758533317
846	0.841141002037519
847	0.836500760967863
848	0.837593845810265
849	0.838588825076648
850	0.838373143417628
851	0.835620257736507
852	0.832645314533383
853	0.83143303896376
854	0.832833144010411
855	0.833315238519311
856	0.836104378735911
857	0.833246791045393
858	0.832579086549066
859	0.830579260937534
860	0.82860698077729
861	0.824513849063679
862	0.82559834716953
863	0.827466907547919
864	0.824650499316232
865	0.828713206100977
866	0.82945987479873
867	0.823031719401372
868	0.825584994044599
869	0.828249415488453
870	0.832120770562675
871	0.830621236517635
872	0.827947063449831
873	0.827303030637228
874	0.82737327713843
875	0.828115427589496
876	0.830112787292939
877	0.827633834533604
878	0.828820313706244
879	0.82575356496901
880	0.825535324348766
881	0.825423574425965
882	0.82970128564969
883	0.83023041334892
884	0.826607372289741
885	0.825680352829918
886	0.82558964670137
887	0.826182650208439
888	0.83012503067307
889	0.826813379869091
890	0.829950504347994
891	0.827318884134371
892	0.825637207192801
893	0.824099669557977
894	0.826138315559036
895	0.824398049606282
896	0.824229692359441
897	0.823044988089199
898	0.822663521930212
899	0.827699816099433
900	0.828585351092926
901	0.82868814378984
902	0.824293176999471
903	0.822177822473917
904	0.820992994132827
905	0.818405860210755
906	0.823958459701789
907	0.826316322760659
908	0.82979676678265
909	0.830009419045151
910	0.829246564271456
911	0.829108519945078
912	0.829505067604826
913	0.827040822410503
914	0.826816007758564
915	0.822402142565675
916	0.82210721926903
917	0.822736406660123
918	0.826799682102918
919	0.824858088798884
920	0.825385365774643
921	0.824206818520193
922	0.823556780333944
923	0.823707043915566
924	0.823455800449964
925	0.819624251439222
926	0.818190083775393
927	0.825364496024219
928	0.829438427774224
929	0.823795789035446
930	0.821979302225555
931	0.825772651201006
932	0.825826694394203
933	0.821052355140393
934	0.822886625438384
935	0.819471179031475
936	0.819132560394931
937	0.820810942566226
938	0.823316846270706
939	0.825833652700884
940	0.823161547480535
941	0.819340367001566
942	0.822386723316496
943	0.82168193197609
944	0.820021054133489
945	0.820673339380638
946	0.823458259465227
947	0.826682848721795
948	0.821647640172486
949	0.822170288616362
950	0.823036487512959
951	0.822245365264574
952	0.817331994287227
953	0.819290736939475
954	0.816878751419922
955	0.8141458962878
956	0.813048668857666
957	0.812112278602466
958	0.81555788628769
959	0.821163365807729
960	0.825396130643845
961	0.823958175372764
962	0.827113822595231
963	0.828484366039328
964	0.822949469045702
965	0.826101549231312
966	0.825908207217615
967	0.825875750628626
968	0.827947966409886
969	0.826885440906434
970	0.824611210214615
971	0.824165072126519
972	0.822825106976642
973	0.81917988997673
974	0.814378927186955
975	0.814855917559058
976	0.820193426450802
977	0.821826796752652
978	0.822426958458323
979	0.824776248566292
980	0.823953290083155
981	0.822570672133136
982	0.820025069203961
983	0.822215781260339
984	0.822544396684827
985	0.819301839557095
986	0.818816457170743
987	0.817465518643713
988	0.817221585018859
989	0.818007022409952
990	0.817830566093919
991	0.818609972263273
992	0.816393067472484
993	0.815733768776055
994	0.818900763311423
995	0.820840193991662
996	0.822787597947041
997	0.819488462789774
998	0.819463993261574
999	0.816210235293469
1000	0.816095125118556
1001	0.817366851302468
1002	0.817835442767497
1003	0.817622402783598
1004	0.820485389279176
1005	0.822991292983656
1006	0.816227069294947
1007	0.819612016675122
1008	0.823231783642499
1009	0.82256426180603
1010	0.819269960242186
1011	0.81582263452037
1012	0.817809477496305
1013	0.815525260824492
1014	0.815530852628648
1015	0.815524114892362
1016	0.809912433553168
1017	0.812891917404658
1018	0.810821180134327
1019	0.812030705466837
1020	0.815748932990714
1021	0.812922402645742
1022	0.814170993063061
1023	0.814956258133533
1024	0.814583011668174
1025	0.821064598520524
1026	0.819450802118027
1027	0.815272811114542
1028	0.81404692221585
1029	0.816218851324525
1030	0.814062948033615
1031	0.815382291574762
1032	0.819268304241017
1033	0.819017443327194
1034	0.81939205112546
1035	0.817156316860401
1036	0.815643012674526
1037	0.813596022908993
1038	0.812166120180537
1039	0.809356010267552
1040	0.811928412499724
1041	0.815703490319717
1042	0.813175152193573
1043	0.811159304210689
1044	0.810680177062885
1045	0.809481580304167
1046	0.807495393869797
1047	0.80682604715795
1048	0.807928678562763
1049	0.811034161529214
1050	0.810289383188676
1051	0.812742627434546
1052	0.813198415477425
1053	0.817023243983942
1054	0.816283471557447
1055	0.811326765390299
1056	0.811282311839667
1057	0.809335729853652
1058	0.810144721750447
1059	0.810495134010301
1060	0.814467095032755
1061	0.812546397327238
1062	0.813083649943754
1063	0.810990471358934
1064	0.813272770102234
1065	0.812765890718398
1066	0.810349783289587
1067	0.809957338583828
1068	0.807149272393409
1069	0.808887417079317
1070	0.807650553080266
1071	0.806006269713479
1072	0.808539899805898
1073	0.808263097745771
1074	0.811396033110373
1075	0.805341284436553
1076	0.803733784629552
1077	0.80359113934259
1078	0.807323316220747
1079	0.805279710832212
1080	0.808586254052981
1081	0.813509333574123
1082	0.810640572614531
1083	0.813609572479432
1084	0.81191607951287
1085	0.813288465064406
1086	0.809809213501114
1087	0.809056517028034
1088	0.810508033931998
1089	0.807878793466153
1090	0.805990635063524
1091	0.806449995312879
1092	0.805596225902684
1093	0.803005357792752
1094	0.802694842926307
1095	0.80576467620266
1096	0.803599191885215
1097	0.809260792785142
1098	0.810896728941041
1099	0.808169410470477
1100	0.808350174802038
1101	0.810548706768202
1102	0.816290996798972
1103	0.814245731962856
1104	0.816008008428546
1105	0.812703422770033
1106	0.809148880880958
1107	0.810266724750204
1108	0.808693954441185
1109	0.806848400588923
1110	0.804584397125968
1111	0.807937466914441
1112	0.81323132871606
1113	0.81410596270706
1114	0.810398996335774
1115	0.804653091018373
1116	0.803416037466639
1117	0.803736290171383
1118	0.809788069760902
1119	0.808071876998919
1120	0.808340007885392
1121	0.803157120563778
1122	0.806674115512716
1123	0.807450776614575
1124	0.807599830505437
1125	0.804180188091404
1126	0.804749145979002
1127	0.804039057502702
1128	0.80384545356166
1129	0.810391829521142
1130	0.810560531409224
1131	0.805357310254318
1132	0.806278191653616
1133	0.808394404335863
1134	0.807979780242958
1135	0.807068691824558
1136	0.807461293342083
1137	0.809999162521781
1138	0.8043129938709
1139	0.796991418088427
1140	0.793170106645786
1141	0.796585156715266
1142	0.792325951003044
1143	0.800950210369014
1144	0.799046239826191
1145	0.799495307364846
1146	0.796523877779187
1147	0.798253220327768
1148	0.799990039868099
1149	0.802809139747888
1150	0.803050057761872
1151	0.805473109711714
1152	0.805985541265964
1153	0.807597530025145
1154	0.806170491265412
1155	0.802912507995677
1156	0.800899944443832
1157	0.80049666249421
1158	0.804129525828793
1159	0.802461893017844
1160	0.803793769437766
1161	0.80054112121446
1162	0.803933866102742
1163	0.805092694708516
1164	0.799901294748219
1165	0.800334951653726
1166	0.798147370663035
1167	0.794710997639897
1168	0.796775398680989
1169	0.797641309802148
1170	0.797272026711075
1171	0.801259761963187
1172	0.803516695111057
1173	0.800795014971215
1174	0.798616389483204
1175	0.799826162957408
1176	0.797292403624523
1177	0.798034200818316
1178	0.797191253143128
1179	0.798995188118976
1180	0.799250439762225
1181	0.802489502227761
1182	0.804174156869665
1183	0.80010187595121
1184	0.80507478197995
1185	0.805655769570108
1186	0.797733895948673
1187	0.793883514017249
1188	0.786687358352449
1189	0.785831734772371
1190	0.7911924328501
1191	0.795014023452147
1192	0.79567605860004
1193	0.796702429513973
1194	0.797104014105477
1195	0.799395533725213
1196	0.797610890042901
1197	0.796179686293755
1198	0.796132918477182
1199	0.796715823995853
1200	0.791051841624942
1201	0.791622839788693
1202	0.793197927810067
1203	0.794357223404725
1204	0.789033894776893
1205	0.796064963840241
1206	0.792940058616582
1207	0.796666276647661
1208	0.795285514590731
1209	0.79249753926153
1210	0.792677388570593
1211	0.794591924090699
1212	0.793135561530869
1213	0.793714122846681
1214	0.798438740708472
1215	0.797909268368
1216	0.796076983203564
1217	0.797745219136687
1218	0.795036456150605
1219	0.797877733694333
1220	0.795794792677614
1221	0.793151913034608
1222	0.79252159522024
1223	0.788440939519598
1224	0.792591357500496
1225	0.792509946346251
1226	0.793604354611024
1227	0.794747357290954
1228	0.793724806725191
1229	0.793251502291175
1230	0.792289720592452
1231	0.7936785334688
1232	0.791879857718309
1233	0.79171749033626
1234	0.794250675841476
1235	0.792694396615899
1236	0.794040325782473
1237	0.795382531100426
1238	0.795491342956636
1239	0.796479179533273
1240	0.798280565887134
1241	0.798072800637448
1242	0.796386298718486
1243	0.794231601671924
1244	0.794648272933807
1245	0.791009723018726
1246	0.787698065321922
1247	0.788905753716611
1248	0.791678625143371
1249	0.792913295500915
1250	0.79129226680195
1251	0.79080237650815
1252	0.791227363963209
1253	0.793621343701061
1254	0.795976520281448
1255	0.797237514337076
1256	0.800746946133952
1257	0.801585151545647
1258	0.801942432505459
1259	0.799474973531553
1260	0.797310798850828
1261	0.795537102697576
1262	0.793512335399343
1263	0.788944045081832
1264	0.790500980848975
1265	0.788436459183448
1266	0.792207053220879
1267	0.796505799622825
1268	0.792542056570792
1269	0.792401901316805
1270	0.789059915190683
1271	0.79440392229305
1272	0.793622965238106
1273	0.792377142289962
1274	0.798254354197455
1275	0.795002564130842
1276	0.801176360505768
1277	0.797928471778018
1278	0.800335198072215
1279	0.796020117398593
1280	0.794456755795487
1281	0.791616505282661
1282	0.791102128228599
1283	0.786533522564351
1284	0.786286242473035
1285	0.783259520369676
1286	0.782076449698921
1287	0.778826827425723
1288	0.780311714217968
1289	0.779930447950901
1290	0.780106308037585
1291	0.785458241888524
1292	0.788126711143768
1293	0.787282772625008
1294	0.78828223222754
1295	0.79186253777268
1296	0.793516907065421
1297	0.78992259357699
1298	0.786083593422591
1299	0.788787431485321
1300	0.78935165400225
1301	0.78330337252134
1302	0.787121135882392
1303	0.787445531174868
1304	0.78529130973322
1305	0.784178168493725
1306	0.78464242264872
1307	0.788998569049562
1308	0.789602380505988
1309	0.78891723371639
1310	0.785656755244061
1311	0.787244053904647
1312	0.784598189668483
1313	0.784107765180757
1314	0.792214120089552
1315	0.789049303686834
1316	0.789800490631272
1317	0.788402058817853
1318	0.787025842578909
1319	0.788956781298939
1320	0.788576728169045
1321	0.785840033733485
1322	0.783932342788451
1323	0.784314377605488
1324	0.786666652306615
1325	0.786302890368242
1326	0.788319396615899
1327	0.788835209100734
1328	0.785213029644661
1329	0.784383426478373
1330	0.783189347966341
1331	0.7857851341068
1332	0.787395571980391
1333	0.783649909290425
1334	0.783244955830778
1335	0.778661515084258
1336	0.777537352217835
1337	0.780374899020116
1338	0.780465120927719
1339	0.778912815415665
1340	0.779202184818691
1341	0.783514408416415
1342	0.784134207780069
1343	0.785633953779474
1344	0.780160933674482
1345	0.786244139375675
1346	0.790084795531244
1347	0.790714947917815
1348	0.79035852339149
1349	0.786625650338024
1350	0.783435714758365
1351	0.782649169345678
1352	0.788922747976266
1353	0.78917881641926
1354	0.783954012106557
1355	0.782212114277522
1356	0.787136472417672
1357	0.784205694989743
1358	0.788565575578446
1359	0.78605602212321
1360	0.787387543562653
1361	0.788468615934557
1362	0.788418822167876
1363	0.787983326601341
1364	0.789018489313364
1365	0.787803787469396
1366	0.785835796369411
1367	0.784765685312217
1368	0.789932029854203
1369	0.785455829399828
1370	0.783179570494298
1371	0.783115543044313
1372	0.779102023457661
1373	0.782997565454265
1374	0.782956727190264
1375	0.781938076240157
1376	0.78610496117961
1377	0.790371893748483
1378	0.787179960972826
1379	0.783312602013808
1380	0.787847419050665
1381	0.785257950184176
1382	0.788444902893883
1383	0.785464100789642
1384	0.786851109469087
1385	0.785117908661799
1386	0.786263840792289
1387	0.783084869973752
1388	0.781279742539206
1389	0.783655940512164
1390	0.782979409753623
1391	0.779950530196087
1392	0.776992474413834
1393	0.779909988323555
1394	0.780845644492909
1395	0.783919006895582
1396	0.7852402011602
1397	0.783611826433156
1398	0.784966824834021
1399	0.781969140478528
1400	0.780489204457728
1401	0.777780151973002
1402	0.778399723873437
1403	0.774263013997949
1404	0.777525858432406
1405	0.778185510386109
1406	0.778597175733948
1407	0.780153523887774
1408	0.777766283609414
1409	0.776316906927565
1410	0.780814831842645
1411	0.776427014634846
1412	0.775667673478616
1413	0.780393738833624
1414	0.781463062385579
1415	0.78358967461731
1416	0.783875047905133
1417	0.783734174074156
1418	0.780645974866003
1419	0.779604238122284
1420	0.776472700277919
1421	0.778604489021109
1422	0.784090986321878
1423	0.77978734256788
1424	0.780339156276882
1425	0.781752378369213
1426	0.778044590028564
1427	0.775971386850144
1428	0.777970802338598
1429	0.775401610439597
1430	0.772227119957209
1431	0.772999504061252
1432	0.774936172441935
1433	0.778811718353663
1434	0.782681544943975
1435	0.784407172259964
1436	0.78394398649282
1437	0.782524138672607
1438	0.782086271974326
1439	0.77927313783444
1440	0.7809383323086
1441	0.778952621479145
1442	0.784626450250347
1443	0.77945372984538
1444	0.780868482144827
1445	0.775878125206785
1446	0.777331084434347
1447	0.779300130136533
1448	0.776175846990317
1449	0.773344858710876
1450	0.774325985122527
1451	0.773708291516862
1452	0.779054979928094
1453	0.778143576162957
1454	0.779368824028939
1455	0.773983804618744
1456	0.777696404151135
1457	0.781056737253788
1458	0.782805538246906
1459	0.781825206233319
1460	0.776674835812912
1461	0.775267028034497
1462	0.773588280543485
1463	0.776243741315041
1464	0.775207134556212
1465	0.775460371771401
1466	0.773461107925094
1467	0.775618562101595
1468	0.778080251781106
1469	0.773926028960893
1470	0.770842077456051
1471	0.773676853342744
1472	0.772148645146348
1473	0.774049755166861
1474	0.773618727874032
1475	0.77203024020116
1476	0.77291421224662
1477	0.772055660939189
1478	0.770731721607076
1479	0.765329814776011
1480	0.770289245332179
1481	0.774250853331716
1482	0.771819147440281
1483	0.774380845115468
1484	0.774910915408496
1485	0.774148060634802
1486	0.775970566603988
1487	0.775970440809934
1488	0.777180748478064
1489	0.777201456247105
1490	0.775737980292035
1491	0.775432283510157
1492	0.776124221455434
1493	0.777082146618656
1494	0.777316781822794
1495	0.773514784075369
1496	0.770472551392902
1497	0.767838286057745
1498	0.770385874120475
1499	0.769292327458808
1500	0.768687609595915
1501	0.769536333458323
1502	0.770920757328451
1503	0.770105853111145
1504	0.77093649020116
1505	0.768718672111079
1506	0.77220282274963
1507	0.773576218100007
1508	0.769327308544897
1509	0.771142189326599
1510	0.76900334577718
1511	0.767514566262104
1512	0.767084988185698
1513	0.769224088492842
1514	0.771243226076384
1515	0.77069415571167
1516	0.770108144975406
1517	0.772024241720339
1518	0.770165417457044
1519	0.766373981240488
1520	0.768790238588239
1521	0.769589988930123
1522	0.768359838542471
1523	0.767759594122902
1524	0.768388926263317
1525	0.768272821798421
1526	0.770742750126828
1527	0.766414983209079
1528	0.768275463473543
1529	0.771638817356684
1530	0.771543470633809
1531	0.771384644440523
1532	0.766374077740036
1533	0.767237493658601
1534	0.76931403985707
1535	0.768353428215365
1536	0.770488668540596
1537	0.771540184479564
1538	0.771426001389593
1539	0.768395743267089
1540	0.769493685827801
1541	0.770446703299733
1542	0.770645776697289
1543	0.773823903144782
1544	0.773349099521362
1545	0.77203756727397
1546	0.770720348446082
1547	0.769251832112844
1548	0.769934738734367
1549	0.769738982508768
1550	0.767369127657873
1551	0.764932574387366
1552	0.761077286487858
1553	0.768490567858482
1554	0.767337246619759
1555	0.766675704308843
1556	0.767430920109403
1557	0.766156436795553
1558	0.766938481193617
1559	0.767049057612987
1560	0.769180212216291
1561	0.768916368666872
1562	0.769654490261817
1563	0.770826547921675
1564	0.768556797566006
1565	0.775937944587202
1566	0.780637346772504
1567	0.777171463842998
1568	0.777985839035997
1569	0.777239335766041
1570	0.768265641198138
1571	0.766794195414341
1572	0.766239223068355
1573	0.768937403845093
1574	0.769739618371859
1575	0.768746071089838
1576	0.768701167782385
1577	0.768353264510775
1578	0.766112109038975
1579	0.762756033978869
1580	0.768597799534596
1581	0.76519661093588
1582	0.764947952279595
1583	0.767701118843329
1584	0.768068161766328
1585	0.769474814996581
1586	0.769475773099234
1587	0.766886631641926
1588	0.767960004728478
1589	0.767912211604208
1590	0.765520985549882
1591	0.765392144867878
1592	0.762454197178905
1593	0.764194049562168
1594	0.765724084357148
1595	0.76499154939674
1596	0.766398138868364
1597	0.769412434931733
1598	0.768346363069899
1599	0.76624776672475
1600	0.768450963410129
1601	0.766482639731345
1602	0.768351374153561
1603	0.76610077723493
1604	0.762293063612502
1605	0.768615219426186
1606	0.77090789531729
1607	0.767949432858372
1608	0.766043332432671
1609	0.764410828903545
1610	0.765878256170457
1611	0.768743486280521
1612	0.767864823433399
1613	0.766646688962657
1614	0.762692568294108
1615	0.759579025892207
1616	0.760564977281249
1617	0.762365782914617
1618	0.762475840648918
1619	0.761931355735933
1620	0.758409844263515
1621	0.762378765550213
1622	0.764329665890994
1623	0.76667305401769
1624	0.765930696781878
1625	0.762645977967775
1626	0.765701922202064
1627	0.763567836424995
1628	0.764428405606899
1629	0.761439740512716
1630	0.762280656527781
1631	0.762004157751947
1632	0.759877133673931
1633	0.75857804469859
1634	0.763499712913845
1635	0.763996397809736
1636	0.768215549316783
1637	0.771429913067693
1638	0.770160897487152
1639	0.765963610020513
1640	0.761761349380749
1641	0.76043349664733
1642	0.757312770198734
1643	0.756251275172596
1644	0.761750420806957
1645	0.762077040758652
1646	0.764320415720052
1647	0.764618359797185
1648	0.76106694725059
1649	0.757846002575159
1650	0.757407201899111
1651	0.761801939503055
1652	0.756180685753358
1653	0.755687343877517
1654	0.760066453724331
1655	0.763917302644639
1656	0.763050578170148
1657	0.762160195797583
1658	0.758982808605554
1659	0.758970149932726
1660	0.762156087673975
1661	0.755850802049099
1662	0.755270943159009
1663	0.76086808925381
1664	0.756616508729073
1665	0.75854693048724
1666	0.759338226779452
1667	0.762256909022983
1668	0.759396815790634
1669	0.758013872154642
1670	0.755495561365441
1671	0.757887743799215
1672	0.755672059038423
1673	0.762498650729536
1674	0.76432139450118
1675	0.764215244998566
1676	0.759775984915742
1677	0.759473326146415
1678	0.759331506275228
1679	0.76194216368529
1680	0.761614842388667
1681	0.764404063595959
1682	0.761972604123012
1683	0.754895728792156
1684	0.757832361674791
1685	0.754755959536361
1686	0.753995815366037
1687	0.751825488839138
1688	0.755538384762997
1689	0.75739489476035
1690	0.75694271855769
1691	0.756766513829764
1692	0.755784220807508
1693	0.750055899086287
1694	0.754183653459095
1695	0.756289013388623
1696	0.755319192932924
1697	0.75595660691047
1698	0.753710112945828
1699	0.751452359551801
1700	0.753988016134724
1701	0.758468924388468
1702	0.754614229271897
1703	0.751897879008867
1704	0.756798393144672
1705	0.758864401937159
1706	0.759234737907228
1707	0.761949104759909
1708	0.760323147691179
1709	0.757412807488916
1710	0.752991711722765
1711	0.756150467609237
1712	0.754856167423958
1713	0.757131488905309
1714	0.754726582316871
1715	0.757742365507202
1716	0.757939672618391
1717	0.757714966528442
1718	0.761109913674262
1719	0.765072260929263
1720	0.764005703123277
1721	0.754797125209542
1722	0.757144240631273
1723	0.758559639133048
1724	0.753363772622251
1725	0.753578808078942
1726	0.752064918002956
1727	0.755779288991332
1728	0.757695321977634
1729	0.757556028326753
1730	0.753047317863996
1731	0.753884279120806
1732	0.754645419304321
1733	0.752817841939255
1734	0.753466918576439
1735	0.75438366428083
1736	0.756971478869356
1737	0.754071820822397
1738	0.754720034133269
1739	0.756209280637228
1740	0.756742802512297
1741	0.758504194973201
1742	0.757589000154399
1743	0.757507054806229
1744	0.754076340792289
1745	0.757711692436641
1746	0.759149363378697
1747	0.764955417208902
1748	0.759771096179721
1749	0.760858783940269
1750	0.759997758108719
1751	0.757415600806185
1752	0.75205022077718
1753	0.753742114608377
1754	0.758431992632949
1755	0.756976744987538
1756	0.758473608062951
1757	0.756066030504886
1758	0.753513617464764
1759	0.755678481427973
1760	0.756208711979178
1761	0.757845837147363
1762	0.757896289178816
1763	0.756565810279132
1764	0.759741391551051
1765	0.758168169762005
1766	0.761380398460419
1767	0.764388427222798
1768	0.763778512169972
1769	0.758512390541941
1770	0.759482229952908
1771	0.759895683988795
1772	0.758567953603017
1773	0.755909908022145
1774	0.755655626543993
1775	0.755610587103249
1776	0.75685537440446
1777	0.758143183271941
1778	0.756281670806957
1779	0.758345013799435
1780	0.754353680492754
1781	0.754088418744624
1782	0.75279253320963
1783	0.753362045969627
1784	0.750226773937402
1785	0.750128206542118
1786	0.75270551646558
1787	0.750497661953813
1788	0.754086066568145
1789	0.754484390853497
1790	0.7570693414733
1791	0.758325843130335
1792	0.756520700186933
1793	0.75760140723912
1794	0.753133478174559
1795	0.750321550279022
1796	0.752409955582637
1797	0.749307669163707
1798	0.745932664683371
1799	0.746194044047908
1800	0.744784108109822
1801	0.74388411369301
1802	0.741989848247568
1803	0.744025988706796
1804	0.743124407217063
1805	0.745701195009043
1806	0.746772841442971
1807	0.750723918929351
1808	0.753447790987494
1809	0.752193641506937
1810	0.752241718960231
1811	0.753985379629221
1812	0.750236670310673
1813	0.749957543645367
1814	0.749726354853651
1815	0.748226901799303
1816	0.749563339546066
1817	0.747942762327128
1818	0.753072893690584
1819	0.753484231629243
1820	0.753765987907228
1821	0.752245206729603
1822	0.751855031486424
1823	0.750052385468822
1824	0.754469135308909
1825	0.750844715684761
1826	0.751540029391005
1827	0.749404382389108
1828	0.752074624823544
1829	0.74741063624909
1830	0.745075076648212
1831	0.746613105396806
1832	0.747320662483181
1833	0.746481142265148
1834	0.746993005161347
1835	0.744602056543221
1836	0.746138744637382
1837	0.746170346516091
1838	0.745337105661491
1839	0.744467922171736
1840	0.7493035610401
1841	0.749668718775503
1842	0.749278493559344
1843	0.746424445334385
1844	0.750815248858548
1845	0.747327071087081
1846	0.749605558098242
1847	0.749816047736948
1848	0.749599871517745
1849	0.747994704931954
1850	0.747015234521472
1851	0.74580002950129
1852	0.746938083132982
1853	0.746131843196506
1854	0.745633740101903
1855	0.749851287303968
1856	0.7481216431943
1857	0.744505901636632
1858	0.743593291627148
1859	0.743740892855173
1860	0.743548143624413
1861	0.740420868992214
1862	0.739306731739528
1863	0.739182655722699
1864	0.743953786366544
1865	0.746203432075347
1866	0.744019785164435
1867	0.743983942475241
1868	0.745012948171471
1869	0.745144254761563
1870	0.745135216544985
1871	0.746437098837594
1872	0.75021729630324
1873	0.749954914032688
1874	0.746254783620442
1875	0.739685059940005
1876	0.744303941868672
1877	0.74459120034409
1878	0.746144153781679
1879	0.747850644892692
1880	0.749844739120365
1881	0.750565728599157
1882	0.748375791985575
1883	0.748750503176214
1884	0.745047333028211
1885	0.745226258698745
1886	0.744119731124688
1887	0.744570521869555
1888	0.751133869687011
1889	0.748360262451199
1890	0.748242501985133
1891	0.748022448551955
1892	0.748245948397556
1893	0.748410686911353
1894	0.748012852016565
1895	0.74809361696848
1896	0.747315156839336
1897	0.749756855603591
1898	0.751265522641551
1899	0.750957585691598
1900	0.751115776021792
1901	0.750102242994133
1902	0.753559004993162
1903	0.751970486302578
1904	0.747536159759137
1905	0.747497160156164
1906	0.746701438670402
1907	0.749483038136621
1908	0.743181617663277
1909	0.743299140326885
1910	0.74062231179831
1911	0.742496470873679
1912	0.744033743134746
1913	0.744494299289212
1914	0.740063260623221
1915	0.739490682279374
1916	0.744242768048172
1917	0.747179166574762
1918	0.747090835024373
1919	0.744927658080045
1920	0.742395377258089
1921	0.740072708962878
1922	0.740988563769658
1923	0.7422364390564
1924	0.7364279451662
1925	0.738555789490372
1926	0.737832268621656
1927	0.733165758996515
1928	0.733646857492225
1929	0.735453899408871
1930	0.738473539134702
1931	0.742153800979332
1932	0.74187689208042
1933	0.743513162538324
1934	0.74261904080828
1935	0.742715145741888
1936	0.741387822032777
1937	0.743517885846549
1938	0.739651347133688
1939	0.740289963909169
1940	0.741700228979641
1941	0.741231465193992
1942	0.744898404931403
1943	0.744241044841961
1944	0.743739419513863
1945	0.745651401242363
1946	0.740961530110616
1947	0.737425311073185
1948	0.740614448808368
1949	0.744804240327988
1950	0.74696676073075
1951	0.740156873800648
1952	0.740568845879194
1953	0.741225778613494
1954	0.738579450834859
1955	0.740019189624369
1956	0.737768777088802
1957	0.73512277499614
1958	0.734104044778547
1959	0.738732535305049
1960	0.739424233724662
1961	0.741682726374153
1962	0.74099555826367
1963	0.73777395360026
1964	0.737657602716876
1965	0.743352973288925
1966	0.742844841134173
1967	0.745475894412952
1968	0.744333823987582
1969	0.742430299755167
1970	0.74525888071553
1971	0.745258598109712
1972	0.744517102477006
1973	0.742427094591614
1974	0.741930793970708
1975	0.746287007576593
1976	0.744192450426804
1977	0.737274037692723
1978	0.743800136684717
1979	0.742859378101771
1980	0.739640501273794
1981	0.742171713707898
1982	0.742752883957915
1983	0.744555357654896
1984	0.741004751568807
1985	0.74311630814787
1986	0.741226467895979
1987	0.738398514182676
1988	0.737540012848225
1989	0.740437411771842
1990	0.742315591087302
1991	0.744033226172883
1992	0.746328307659858
1993	0.744818835884598
1994	0.743969467543066
1995	0.74105939271456
1996	0.741694318382337
1997	0.741686177956195
1998	0.740207708383881
1999	0.739195557367603
2000	0.738054477785804
2001	0.736881920396144
2002	0.736962049484968
2003	0.738703694002691
2004	0.739286826984582
2005	0.738776240984185
2006	0.734440137194786
2007	0.737256373105852
2008	0.738012171350111
2009	0.736065982255112
2010	0.730576191907272
2011	0.732386420032203
2012	0.732509064064671
2013	0.729443754204623
2014	0.72680426583144
2015	0.730508006360699
2016	0.730566197311247
2017	0.729788617740477
2018	0.734936990964885
2019	0.738012860632596
2020	0.742785624875929
2021	0.740833576879811
2022	0.74654669475263
2023	0.741365637476013
2024	0.735699628614597
2025	0.735506174592496
2026	0.737980808997066
2027	0.73240123960562
2028	0.735631561969253
2029	0.733442009630655
2030	0.733696229073384
[truncated: 47,170 more rows]
