# Supplementary material for: LaF3 doped with Ce/Gd/Eu: energy transfer and excitation dependence of photoluminescence rise-and-decay kinetics
Source: Front Chem. 2025 Apr 22;13:1501039. doi: 10.3389/fchem.2025.1501039 (PMC12052759; doi:10.3389/fchem.2025.1501039)
Supplement: Supplementary file 2 [file DataSheet3.zip › LaF3CeEu250_694trace.txt]

31	0.956013551171077
32	0.951407644509827
33	0.95257383892956
34	0.954164866791626
35	0.958527858289671
36	0.958514921845146
37	0.953679806761388
38	0.959321463472102
39	0.954869049650875
40	0.95569044591086
41	0.954854602821701
42	0.960937250314538
43	0.962560328538869
44	0.984296100337873
45	0.976673064404312
46	0.975005399625123
47	0.973574461208036
48	0.966617614407861
49	0.962433478884067
50	0.965809724762605
51	0.965198898778552
52	0.971033465592682
53	0.964721670092722
54	0.964134881880368
55	0.970778433368626
56	0.969796343509802
57	0.970542212985381
58	0.966938737288225
59	0.972416456849066
60	0.969895549349553
61	0.967007607052288
62	0.973470210683555
63	0.981750886973385
64	0.989978446811049
65	0.984902572638174
66	0.973290429598706
67	0.969864582688273
68	0.978524807312678
69	0.982894844755114
70	0.991654101525035
71	0.983527367414659
72	0.985526361498483
73	0.987973297909779
74	0.985299426204872
75	0.986263527382518
76	0.985192037856281
77	0.991215134658343
78	0.994037896306052
79	0.985427367112583
80	0.987540723746116
81	0.990915708453472
82	0.986743093388593
83	0.989874286909647
84	0.99284559488765
85	0.989645799695808
86	0.981559940370014
87	0.985136304662708
88	0.980153545703484
89	0.986492010820396
90	0.989598267890884
91	0.992213430944459
92	1
93	0.998546126392008
94	0.995992451097521
95	0.998201131882256
96	0.996370738260913
97	0.996046103736238
98	0.991848831641954
99	0.986450422379067
100	0.979837384436694
101	0.973000635871937
102	0.978646793528908
103	0.98648923171264
104	0.990624287287244
105	0.990832161526576
106	0.992323711679654
107	0.987706280783527
108	0.987795336838433
109	0.989073684870326
110	0.992768655893596
111	0.989230202255608
112	0.987184850690925
113	0.991096569463345
114	0.988368422086053
115	0.991760330653407
116	0.991282743251224
117	0.987742654621853
118	0.98400378426874
119	0.983683314629737
120	0.986821138739403
121	0.987286582649003
122	0.985265442550254
123	0.983040147534373
124	0.980727869466517
125	0.981454251204154
126	0.985932590777893
127	0.985043416006754
128	0.982764487231963
129	0.974288907130979
130	0.975570283484095
131	0.98009783138972
132	0.98219174182089
133	0.974913866539392
134	0.97707493999997
135	0.974858231520821
136	0.978169206126724
137	0.986116332846486
138	0.98140797679445
139	0.981431923943071
140	0.985433472842529
141	0.982701651454576
142	0.986551070636159
143	0.985720219368266
144	0.984236323089401
145	0.982887285279942
146	0.977968019115428
147	0.983664657603352
148	0.985293226075885
149	0.988477354802948
150	0.987348878463878
151	0.981471175064153
152	0.98387054568687
153	0.980140141039719
154	0.980708385504536
155	0.974204012185783
156	0.97638416935641
157	0.975550078313444
158	0.976044053389077
159	0.976365444362716
160	0.973529987932027
161	0.976512276406432
162	0.977976703827164
163	0.983267913539541
164	0.988657498380112
165	0.993455880909191
166	0.983125491819002
167	0.984437891472821
168	0.984948699785374
169	0.984181858618934
170	0.984620885901012
171	0.979852057823566
172	0.980915266665962
173	0.980856569342514
174	0.977680003866585
175	0.977063774481447
176	0.972985962485066
177	0.969711123831906
178	0.967877800064342
179	0.966599251906483
180	0.967828735218998
181	0.967160461754795
182	0.969326730938568
183	0.967877139271058
184	0.968086029244068
185	0.967940197830181
186	0.967894002715672
187	0.969640056458178
188	0.972864874947703
189	0.980086575248118
190	0.979963690353022
191	0.979877522908759
192	0.979266621405473
193	0.983108477335923
194	0.978385897236449
195	0.972637739528126
196	0.977513770932043
197	0.97986385392768
198	0.977016242676522
199	0.971957145101143
200	0.968762224675758
201	0.971182921929728
202	0.976003450473732
203	0.975042332305768
204	0.973320316334961
205	0.974336978898416
206	0.971181105692187
207	0.970900328961777
208	0.973243433980332
209	0.97320409223617
210	0.975379661613423
211	0.973631448020868
212	0.966150112599176
213	0.963475172297129
214	0.964748755065452
215	0.968689473223146
216	0.974842387585847
217	0.970351149327199
218	0.965678464784627
219	0.960386832164547
220	0.976359459463542
221	0.984346245108242
222	0.98871115101883
223	0.986718247561106
224	0.974400717130632
225	0.976364545683849
226	0.981377999435116
227	0.976211320937103
228	0.972761255008813
229	0.967199992297038
230	0.971476314147924
231	0.979472871981308
232	0.974810182409154
233	0.972985781238908
234	0.961509542610217
235	0.956135624234424
236	0.956538761001264
237	0.957610677211165
238	0.953996069979142
239	0.960795096687273
240	0.961086963416973
241	0.968340891549851
242	0.969530765024929
243	0.961686450188269
244	0.95722666191399
245	0.953427289327773
246	0.958894202086445
247	0.951650174524946
248	0.956694417467296
249	0.960153934627532
250	0.957265629837951
251	0.951423579067881
252	0.953048560376871
253	0.954688909849671
254	0.963845545044957
255	0.960214251838516
256	0.957278683337286
257	0.958696054724257
258	0.951471201495885
259	0.958741426679132
260	0.963302561763404
261	0.968155050046595
262	0.967876006482571
263	0.968027603789857
264	0.970773841799291
265	0.971673381585088
266	0.968717740071864
267	0.962973996462679
268	0.961998926116514
269	0.966883306171583
270	0.962639008251231
271	0.973380093583433
272	0.977907860494832
273	0.979459146360804
274	0.985597349577017
275	0.988145519519456
276	0.97847394133364
277	0.97548041559744
278	0.967112760031597
279	0.962069332696958
280	0.963390994784642
281	0.963054749177973
282	0.963712838873676
283	0.961731187781592
284	0.959576442832696
285	0.962989912140925
286	0.964848157255208
287	0.965860496342604
288	0.971733789419151
289	0.965090056684736
290	0.954277258289368
291	0.949255754187919
292	0.951305954087327
293	0.947145006743867
294	0.94840005709254
295	0.952349493945623
296	0.951553124759282
297	0.952331505264446
298	0.945245456385378
299	0.93846013264198
300	0.950547895807625
301	0.944658309456669
302	0.948376940655477
303	0.954717267321469
304	0.953735173686683
305	0.957210802875168
306	0.949053105879474
307	0.948903120907802
308	0.948152935508086
309	0.946129782821791
310	0.943246790810216
311	0.942791440046037
312	0.948247912270818
313	0.941591843469776
314	0.940254329895194
315	0.948830380783074
316	0.957390047773466
317	0.966218359329571
318	0.963490385646512
319	0.962452592801809
320	0.960095056057926
321	0.952210493246315
322	0.95616758397361
323	0.956611863618308
324	0.9500444053087
325	0.941635338771725
326	0.951373343674433
327	0.947976126105035
328	0.952531797372837
329	0.949288521982893
330	0.948606896718387
331	0.945248178853709
332	0.948696152899259
333	0.947976688723317
334	0.951786022296298
335	0.954272349539257
336	0.952740389044878
337	0.949208029808951
338	0.94627643361935
339	0.944305321236159
340	0.95093167699518
341	0.954749944493364
342	0.946026344129059
343	0.943513630466271
344	0.946746189677125
345	0.952075004191317
346	0.953969139820838
347	0.953074236915915
348	0.950865057704245
349	0.94837043844956
350	0.942242283067229
351	0.936860533347028
352	0.938908339286766
353	0.947425775922354
354	0.944423969502313
355	0.954321961899037
356	0.957576130938266
357	0.962417997441408
358	0.958609086776129
359	0.956054331556618
360	0.952259289998384
361	0.951445287071258
362	0.948022487361856
363	0.941846618928442
364	0.941626654059989
365	0.936992869474069
366	0.938913844638814
367	0.938719118297857
368	0.936791301090649
369	0.935345666630921
370	0.938943078133708
371	0.940774589439693
372	0.940050420415567
373	0.941332506649468
374	0.943977261914292
375	0.94518262060799
376	0.944799379382947
377	0.937775550799522
378	0.942034771320212
379	0.935549844203823
380	0.937382412779062
381	0.943120126177533
382	0.942204561210604
383	0.94580631884522
384	0.942825650258351
385	0.935787963895765
386	0.935230552664847
387	0.933875091944666
388	0.940485426298516
389	0.948457746234233
390	0.945486638382197
391	0.947843019681822
392	0.945998084832264
393	0.948045173339294
394	0.94506837511309
395	0.937814065608088
396	0.938760079929556
397	0.939845970973428
398	0.935806866359656
399	0.939975697910987
400	0.945658674969755
401	0.941175203864168
402	0.941792241305093
403	0.943207180972778
404	0.940773600137747
405	0.936285714933022
406	0.931145774019269
407	0.937367467522954
408	0.929084722006153
409	0.931741564124135
410	0.938706514137956
411	0.938984424913493
412	0.945067835150578
413	0.9440708340193
414	0.941511811963153
415	0.934331496202138
416	0.936435518658537
417	0.935163272580628
418	0.932393672696626
419	0.928361901000328
420	0.934111229256755
421	0.925842526541234
422	0.929360201062404
423	0.928188961957942
424	0.937408904925817
425	0.936616470291489
426	0.937734392817819
427	0.937671035957727
428	0.931695652206747
429	0.928395752496288
430	0.932787037274783
431	0.936407142306931
432	0.940311226084947
433	0.937377730586648
434	0.939458228802129
435	0.934342956245667
436	0.933844397152623
437	0.939596240199492
438	0.941014687735526
439	0.950583612628628
440	0.9487369332848
441	0.93963575941385
442	0.934991772179621
443	0.938725779094162
444	0.940176005123225
445	0.938333354730449
446	0.935955590160146
447	0.936529415496244
448	0.937265916811034
449	0.940156672199709
450	0.94210409419967
451	0.942393344187964
452	0.944523088494947
453	0.941533867354999
454	0.933334846235291
455	0.945084581540381
456	0.947396538651498
457	0.940729576201171
458	0.944439545344013
459	0.940931877121146
460	0.936309933950879
461	0.935950549251378
462	0.930923770131539
463	0.925657357159148
464	0.935388066903998
465	0.945744472369778
466	0.941490296533818
467	0.939812682095749
468	0.933777940228038
469	0.938291347157381
470	0.934379235684952
471	0.926903303664344
472	0.922800011478923
473	0.932470505963754
474	0.932442239115035
475	0.924144907058481
476	0.924167955528234
477	0.922007063313814
478	0.925197822629489
479	0.926682017209323
480	0.924406003476905
481	0.914221619494837
482	0.918411064020674
483	0.919744257895158
484	0.92759074013379
485	0.928677174916136
486	0.923896248657646
487	0.928155744823534
488	0.932022446581471
489	0.930872096096713
490	0.93195132634428
491	0.926202541826327
492	0.921514749661296
493	0.913703247931151
494	0.913396979683816
495	0.910707365994898
496	0.914731525352562
497	0.914955904320153
498	0.91629419574283
499	0.915781499449465
500	0.920370931590148
501	0.916355653294225
502	0.916860008488362
503	0.9190491675515
504	0.915665785105493
505	0.916405016440537
506	0.918495600249516
507	0.919723811062963
508	0.91210628048145
509	0.908302863840334
510	0.910472757947266
511	0.90837074052649
512	0.916041043947662
513	0.91214994192571
514	0.923955761588804
515	0.924905355521891
516	0.926845867512079
517	0.928328321373604
518	0.926540769812848
519	0.914275272133554
520	0.924044708140822
521	0.916943192922942
522	0.91672262767659
523	0.910893347208734
524	0.913131223728747
525	0.912171189261769
526	0.908212792051752
527	0.913668407133244
528	0.916958225026167
529	0.917866679857359
530	0.920482201627288
531	0.92680553269001
532	0.918271704605012
533	0.915731264056017
534	0.920337710679779
535	0.91953269831728
536	0.922022726002631
537	0.9213871221584
538	0.916540056156101
539	0.915871435303429
540	0.916086144033301
541	0.91923957419236
542	0.92116721015341
543	0.918242716547623
544	0.918316449750258
545	0.920740484954303
546	0.92205378328699
547	0.919580411368363
548	0.912111589483494
549	0.91314517968291
550	0.908753981751533
551	0.906766481694893
552	0.911808742257391
553	0.918601217672105
554	0.916838043719594
555	0.918300651126822
556	0.916027144632924
557	0.911646334371974
558	0.905480279662822
559	0.914840095577141
560	0.917257352930071
561	0.921022537959742
562	0.912861688036092
563	0.913833605454301
564	0.906354792374974
565	0.899629041978121
566	0.899495716549134
567	0.895800511416242
568	0.901958825404066
569	0.90841098472548
570	0.915083614894205
571	0.919487813461454
572	0.918584456178455
573	0.92118404339033
574	0.916992435238482
575	0.9190647433932
576	0.915389007118443
577	0.914599725412071
578	0.91210316531311
579	0.91789341744162
580	0.918588598408357
581	0.912804969316536
582	0.917571573352586
583	0.922683032187807
584	0.926738105343288
585	0.925599637809761
586	0.927963268955705
587	0.925074348684379
588	0.922181962080283
589	0.920725094134723
590	0.92293677680895
591	0.916601902631543
592	0.915201190787258
593	0.910533615120763
594	0.908713201365992
595	0.90911507696165
596	0.910071781030475
597	0.911045952697774
598	0.908968739568906
599	0.907254452991543
600	0.912022914800712
601	0.914567357869028
602	0.912316038925633
603	0.904667919279003
604	0.907073829867252
605	0.91054586056431
606	0.899893268668732
607	0.902354308296694
608	0.913742230958958
609	0.913517704728863
610	0.915318136094719
611	0.91702934903932
612	0.915165900649918
613	0.912996006542986
614	0.907310865858208
615	0.908660356783062
616	0.911696660388501
617	0.918961822007211
618	0.918938788641303
619	0.918623167337026
620	0.921277490888605
621	0.915561190968504
622	0.913606111318369
623	0.913685602862481
624	0.908743450594563
625	0.906420509211081
626	0.899397314989208
627	0.899568724767137
628	0.901315141001959
629	0.908297641685408
630	0.915527445199469
631	0.924602508295788
632	0.918417275477546
633	0.913916759681188
634	0.911657499890497
635	0.907260271748406
636	0.906175660755525
637	0.910246343736359
638	0.908207433962207
639	0.908870655189757
640	0.898233461665682
641	0.900232127240844
642	0.900604116100247
643	0.909042370820577
644	0.910583038682461
645	0.911545455781224
646	0.904100720755555
647	0.904169413049421
648	0.905922848796903
649	0.913477283059677
650	0.907577524268105
651	0.904681660003353
652	0.896039348540893
653	0.890514187798207
654	0.895279368296724
655	0.905079034652755
656	0.898282390576408
657	0.894187246916172
658	0.893895100765312
659	0.897468421632937
660	0.896088772102591
661	0.901748164505054
662	0.911511747771805
663	0.915598384190502
664	0.912599262479175
665	0.911178383223856
666	0.916954143211652
667	0.915024381384207
668	0.913072975744733
669	0.910348098350207
670	0.903852428622997
671	0.902902385350477
672	0.91009618129449
673	0.910720408166348
674	0.905462275877798
675	0.899481401878616
676	0.897087521504101
677	0.891705858631018
678	0.886052862707546
679	0.891768248844933
680	0.885312936595563
681	0.892104766320839
682	0.899423425763839
683	0.899063259440282
684	0.896530721978966
685	0.895167267548026
686	0.899245083320369
687	0.900569275302341
688	0.904484029947907
689	0.898325198653341
690	0.895373155631545
691	0.898470811061453
692	0.895601374752108
693	0.897112907294101
694	0.895083018292269
695	0.894733364245872
696	0.895072823195883
697	0.900332235535424
698	0.898476475003889
699	0.903246466077516
700	0.901849262101579
701	0.89935428413054
702	0.903048590584564
703	0.900104560153334
704	0.890985344737744
705	0.88505028825691
706	0.890552087125028
707	0.892851047376235
708	0.894426378565829
709	0.894228208547871
710	0.900852045740489
711	0.898270911653071
712	0.901559381527694
713	0.897289629850034
714	0.899834484498167
715	0.910510298557734
716	0.906871812144399
717	0.901357722521194
718	0.893685712365368
719	0.889987735676645
720	0.893207403754514
721	0.899754090499228
722	0.894639086036041
723	0.898590886641101
724	0.908829602934979
725	0.910185577185942
726	0.906574779899197
727	0.901053882217184
728	0.89514728138315
729	0.898027033619652
730	0.89909771131414
731	0.900783587556243
732	0.893924821359256
733	0.893903483400117
734	0.887202401360555
735	0.887352027615873
736	0.891961430817586
737	0.889835753221273
738	0.898124619571866
739	0.893302108648009
740	0.893790049736966
741	0.894359645996046
742	0.890829276691895
743	0.892291072267374
744	0.895881532224812
745	0.897410622988356
746	0.894224066317969
747	0.892377005602017
748	0.885577253909253
749	0.884292313048364
750	0.88808375611517
751	0.898446554283979
752	0.898192900285916
753	0.904159780571318
754	0.895738751787918
755	0.890997427814942
756	0.889088445104315
757	0.887712488464437
758	0.880551554714439
759	0.886650453946107
760	0.886644061243077
761	0.889241983255876
762	0.897917560940245
763	0.897125333983806
764	0.896365421706946
765	0.904079926534891
766	0.902435332881225
767	0.898020459670464
768	0.885076621813277
769	0.888746709249444
770	0.882463618609751
771	0.889825127665263
772	0.888585022572699
773	0.889501935557929
774	0.895863977779221
775	0.907877486659528
776	0.905843085383555
777	0.900697201106206
778	0.903101435167494
779	0.899889439843645
780	0.899100320503623
781	0.900751034991081
782	0.900198819483358
783	0.89648125688169
784	0.895380360166324
785	0.897784231735296
786	0.896847423208268
787	0.893728958453849
788	0.89166138913097
789	0.891399412913487
790	0.887234682056479
791	0.883381520896927
792	0.886508122848646
793	0.886980937435337
794	0.889330718354043
795	0.89261882573635
796	0.887698445663157
797	0.888606866510694
798	0.894950753908498
799	0.897941866805219
800	0.894821566933451
801	0.898998411075349
802	0.8889823972221
803	0.892045529034879
804	0.88856584446361
805	0.88350260843429
806	0.881846668015944
807	0.889720775189818
808	0.887124892196296
809	0.885674303674917
810	0.877043425824255
811	0.886593825849629
812	0.884230194703685
813	0.883351860718369
814	0.883200067061078
815	0.883017548404052
816	0.885418629537384
817	0.890717825408597
818	0.887606236680295
819	0.889414790139605
820	0.887358779035257
821	0.885802138855702
822	0.889806043955214
823	0.890828827352462
824	0.887469331639689
825	0.885914605872678
826	0.891801828471657
827	0.891300475167011
828	0.892940537666728
829	0.892270304478441
830	0.887596796776235
831	0.883873064253273
832	0.885612275953317
833	0.878500675141938
834	0.885010451861776
835	0.890020756461048
836	0.892549944644403
837	0.889099629502645
838	0.882334616656824
839	0.884345969463043
840	0.884123334989722
841	0.882173284920471
842	0.889926315884866
843	0.892954338806464
844	0.889334218670469
845	0.885145759670615
846	0.884052486621768
847	0.887392517252369
848	0.893238192945597
849	0.882988235613964
850	0.888331058945782
851	0.886473191427661
852	0.893362067142639
853	0.891345307159374
854	0.891630278983149
855	0.889752568786693
856	0.899823858942157
857	0.88526315431751
858	0.890085752088484
859	0.893272221911754
860	0.890794658675725
861	0.884537724122202
862	0.890595031136579
863	0.896759647204354
864	0.897011719074497
865	0.897499388294217
866	0.899269049348798
867	0.898284414491839
868	0.895261998873253
869	0.890519013477162
870	0.892597680351255
871	0.889647597053542
872	0.889125536375349
873	0.892268340978397
874	0.883344252155697
875	0.886971036863958
876	0.885045923245273
877	0.883837683492855
878	0.878451795318714
879	0.876946376058591
880	0.881369480865692
881	0.888609596530949
882	0.883837324776501
883	0.87959656115623
884	0.876696195945221
885	0.875367589864111
886	0.87916938661769
887	0.88584626096728
888	0.88558805693546
889	0.882034427707704
890	0.881836404952249
891	0.88681160066034
892	0.879888065393614
893	0.872373252296162
894	0.870757004786409
895	0.877134173509968
896	0.879660208765366
897	0.884104700619107
898	0.884306537095802
899	0.880895004855887
900	0.876417835830251
901	0.875517574835783
902	0.879554753709127
903	0.881390146703661
904	0.875914141429398
905	0.872390164828277
906	0.870868909185102
907	0.877758770426064
908	0.881946447801862
909	0.878474028180757
910	0.882767273891642
911	0.881229902444255
912	0.87240258774202
913	0.872515606049393
914	0.872881496730772
915	0.866134891697869
916	0.869213331259072
917	0.868854056062457
918	0.876655192777945
919	0.877848978149265
920	0.873701635595537
921	0.867576927666169
922	0.864152791266352
923	0.867401915620851
924	0.871147718639506
925	0.867914706313257
926	0.871705065679077
927	0.872146554888133
928	0.879745734296153
929	0.878651921284794
930	0.879822091792117
931	0.882721452597333
932	0.887401451177571
933	0.888219694509601
934	0.886604900745073
935	0.885654766849474
936	0.880124923914373
937	0.88270335818923
938	0.879208728361852
939	0.878495724856249
940	0.877007055761891
941	0.881045080450638
942	0.882700205261274
943	0.881114758270489
944	0.882138534745644
945	0.891211347368834
946	0.892096481861036
947	0.890605203577195
948	0.885890636068287
949	0.88592493312772
950	0.887592265622286
951	0.883772053503866
952	0.878497975329377
953	0.884958909985606
954	0.878646517883709
955	0.878342292431614
956	0.872729831456177
957	0.873965439378447
958	0.871051480705591
959	0.868749246695656
960	0.870634421968243
961	0.873708054730298
962	0.87175566356484
963	0.874470798978376
964	0.873755318441948
965	0.86582961275248
966	0.869134232414969
967	0.868581257938959
968	0.873504054627592
969	0.885204275747905
970	0.889780057787317
971	0.884595790860058
972	0.875624075833393
973	0.875975447942327
974	0.877400020088116
975	0.876689712619113
976	0.879697862654682
977	0.877742926491089
978	0.876764163254456
979	0.88159905933244
980	0.88173348356626
981	0.877966912758672
982	0.882994858650653
983	0.877843865497226
984	0.870467524464455
985	0.873574276185916
986	0.875841850644103
987	0.881696686820233
988	0.875876147703536
989	0.873967508605416
990	0.872678516137705
991	0.878760400886294
992	0.885611913461001
993	0.880885912340296
994	0.877202707213446
995	0.874273236890239
996	0.870403382204346
997	0.873106166447409
998	0.871434548236399
999	0.874362723404769
1000	0.876283067983924
1001	0.873536014366779
1002	0.872204262909635
1003	0.869019775466218
1004	0.865279825188081
1005	0.869508165894608
1006	0.874218772419772
1007	0.870839917351752
1008	0.870902756905101
1009	0.875229491619631
1010	0.874818795377619
1011	0.872697154284282
1012	0.872855148070559
1013	0.876471579092047
1014	0.872315857679475
1015	0.871125210132264
1016	0.873115228755307
1017	0.871273843309676
1018	0.874420340803192
1019	0.871662846652157
1020	0.877719700551139
1021	0.873930507957462
1022	0.870360710062031
1023	0.869844770217631
1024	0.870768347775128
1025	0.873448959571534
1026	0.872306795371577
1027	0.87538821039054
1028	0.878972681672841
1029	0.871749901447402
1030	0.873698512875274
1031	0.87720648317507
1032	0.878175394927826
1033	0.879756087982926
1034	0.874705093621193
1035	0.87565387572253
1036	0.883184906575157
1037	0.879667277365527
1038	0.887863104021701
1039	0.883378730461287
1040	0.881174807388198
1041	0.877871305410349
1042	0.87509076278956
1043	0.869100528181512
1044	0.865780910399451
1045	0.87185065920738
1046	0.87019731287467
1047	0.868445587637804
1048	0.86562309408337
1049	0.867020207436228
1050	0.870348581673295
1051	0.866404212160711
1052	0.866990996597103
1053	0.862175822366682
1054	0.867214911121415
1055	0.870589110428753
1056	0.874193643395163
1057	0.866794782527266
1058	0.874048533189947
1059	0.87218337428993
1060	0.873458463666942
1061	0.869811821176499
1062	0.866935403114111
1063	0.873401069050255
1064	0.878572875304154
1065	0.883473888470177
1066	0.877397407122672
1067	0.869469915403356
1068	0.8727606659588
1069	0.877737383379425
1070	0.875483636492706
1071	0.8761803467239
1072	0.877640386477224
1073	0.879283360243353
1074	0.872749096412383
1075	0.875764337703883
1076	0.874422681899399
1077	0.878997350030132
1078	0.871817868756636
1079	0.867599681610916
1080	0.868151111718621
1081	0.864388928578441
1082	0.86640830152715
1083	0.868223470471225
1084	0.861743542728026
1085	0.860433284044448
1086	0.854435546600653
1087	0.863852194513377
1088	0.864093463357313
1089	0.862544658298129
1090	0.8601911995928
1091	0.858658687808024
1092	0.860136115864627
1093	0.863724718048945
1094	0.866819360261478
1095	0.864708522194347
1096	0.864354718366126
1097	0.864787292529788
1098	0.86628910574656
1099	0.864168725824406
1100	0.865026492146755
1101	0.864210756053244
1102	0.866970228808171
1103	0.870485754807177
1104	0.865066105760154
1105	0.869544301847351
1106	0.865894162816444
1107	0.867733664057225
1108	0.863053756100066
1109	0.864363542788442
1110	0.865002367527938
1111	0.864491468592306
1112	0.864213108477336
1113	0.862009453497522
1114	0.862683927090712
1115	0.861260529268989
1116	0.859972888595539
1117	0.858152924180201
1118	0.859191642135503
1119	0.861615409246273
1120	0.862444550003549
1121	0.860827411366853
1122	0.85577776879938
1123	0.854816291915062
1124	0.860921311980522
1125	0.860177424884795
1126	0.859713585758885
1127	0.852870920262263
1128	0.855278212852467
1129	0.862384410262762
1130	0.860522676159938
1131	0.858609804208838
1132	0.857774002655256
1133	0.860770247083825
1134	0.860867142035062
1135	0.859207667316635
1136	0.856570267625056
1137	0.860673197318161
1138	0.860139076218541
1139	0.860306034137714
1140	0.855006785403039
1141	0.853232192942577
1142	0.851082734339954
1143	0.857142201204381
1144	0.853631100632398
1145	0.855685767494408
1146	0.8597359394517
1147	0.864542783910779
1148	0.867800823310673
1149	0.86273699823134
1150	0.864157137398181
1151	0.869456219990545
1152	0.872496035240295
1153	0.873330307529418
1154	0.876590506779361
1155	0.87142057717839
1156	0.870824432133131
1157	0.867127607112703
1158	0.863601470661533
1159	0.869472875757269
1160	0.870412773020905
1161	0.865928641122034
1162	0.871369450657999
1163	0.871819851136489
1164	0.871477594198915
1165	0.867934329985818
1166	0.863563390088554
1167	0.859741788416256
1168	0.857289305117334
1169	0.859293819657052
1170	0.859322018538461
1171	0.858496102452411
1172	0.857170475605022
1173	0.859249142479115
1174	0.85506863187848
1175	0.857412820598022
1176	0.859383755511016
1177	0.860801213745104
1178	0.862500003775962
1179	0.86898718514144
1180	0.870899494474258
1181	0.867221054610978
1182	0.861791682462773
1183	0.862154367352734
1184	0.858602063487508
1185	0.861914295488632
1186	0.863095975126986
1187	0.859314617653678
1188	0.864564031246838
1189	0.862900708823516
1190	0.858810292667234
1191	0.857655890575653
1192	0.856764812719855
1193	0.86210614077087
1194	0.86828588334091
1195	0.867576270648846
1196	0.863341839316219
1197	0.85432934012805
1198	0.853482735548262
1199	0.857570995630457
1200	0.853254342733464
1201	0.850022580250512
1202	0.853211217475755
1203	0.855205842771979
1204	0.851555012740095
1205	0.846548038538975
1206	0.854177467175566
1207	0.859366382311583
1208	0.851010983517172
1209	0.849822552459435
1210	0.853459509608312
1211	0.858566229611695
1212	0.86211623014033
1213	0.863193206138807
1214	0.862289614746187
1215	0.865566919102288
1216	0.864720673238854
1217	0.859184890716119
1218	0.862594353729064
1219	0.857329443589399
1220	0.850049389578044
1221	0.852416381329833
1222	0.85400938779579
1223	0.855481401123424
1224	0.856155697246418
1225	0.85943756296416
1226	0.859954492110506
1227	0.855733835485883
1228	0.859264623921774
1229	0.864992912520032
1230	0.862265576974488
1231	0.862275658792025
1232	0.865844108669155
1233	0.865807919852949
1234	0.863758116429511
1235	0.85611773750421
1236	0.856980605150714
1237	0.854895836322636
1238	0.84776417760311
1239	0.846966479278278
1240	0.847561030867731
1241	0.849416538409837
1242	0.846318203306836
1243	0.856238519188682
1244	0.860316425584103
1245	0.851700617596283
1246	0.846754738454242
1247	0.848147709577198
1248	0.849636469294635
1249	0.850607578657057
1250	0.85055083728173
1251	0.851902420089324
1252	0.858305605188473
1253	0.858208019236259
1254	0.855660646021722
1255	0.858569201293493
1256	0.855084256807681
1257	0.858571451766621
1258	0.852818256925491
1259	0.846450090094444
1260	0.85036630981312
1261	0.847094227611946
1262	0.849371793264591
1263	0.848665269309135
1264	0.848887813159377
1265	0.85537742246818
1266	0.847198916147975
1267	0.846683799463209
1268	0.856786146903032
1269	0.858138518886605
1270	0.854601579409228
1271	0.857578657056593
1272	0.858939136029773
1273	0.85768496925612
1274	0.862274669490079
1275	0.860555715824149
1276	0.857624021459545
1277	0.853601059081716
1278	0.846233217738561
1279	0.85183617461859
1280	0.853631908688186
1281	0.856878593771476
1282	0.85555297447601
1283	0.851540607446498
1284	0.85233346876449
1285	0.853933494743106
1286	0.864857200683298
1287	0.865456547744014
1288	0.857784824561271
1289	0.850627292952696
1290	0.841891175275607
1291	0.83392964326225
1292	0.839079843463735
1293	0.844155060619288
1294	0.849385296103359
1295	0.853792787309144
1296	0.851870732219374
1297	0.851982455371909
1298	0.855750940592041
1299	0.85353927302166
1300	0.857283542999896
1301	0.855197641383331
1302	0.855240404148725
1303	0.852360474442026
1304	0.854473562982285
1305	0.853280717825409
1306	0.84649411403102
1307	0.843889123418061
1308	0.842011632227379
1309	0.843698716777202
1310	0.843622914347597
1311	0.84940348113454
1312	0.845223038501215
1313	0.849511243303332
1314	0.853736993700186
1315	0.857671734510628
1316	0.858444424641623
1317	0.861388273826695
1318	0.861240901820467
1319	0.855955299411101
1320	0.861205970399482
1321	0.851183114503771
1322	0.849427488698547
1323	0.850650522668608
1324	0.854733647442994
1325	0.848539231486082
1326	0.848020142489688
1327	0.8483843868518
1328	0.84732163490076
1329	0.856916417579065
1330	0.853453116905282
1331	0.854483826045979
1332	0.851682036089131
1333	0.847604832022571
1334	0.843451417722551
1335	0.846599984443038
1336	0.849000616236937
1337	0.854582763792455
1338	0.857530842054546
1339	0.860742788290894
1340	0.854324208596203
1341	0.851694730872111
1342	0.857381219575189
1343	0.857033540356723
1344	0.854710059010728
1345	0.85723456877763
1346	0.850314084487897
1347	0.851273231603893
1348	0.849892230279285
1349	0.854206455232954
1350	0.857099109930326
1351	0.860092801808837
1352	0.85939401857471
1353	0.8558806675296
1354	0.850572556612993
1355	0.843682872842227
1356	0.839724071604316
1357	0.845958890350606
1358	0.848972107726675
1359	0.848502140215049
1360	0.850046746404907
1361	0.856024259798243
1362	0.856767153816062
1363	0.852068018662313
1364	0.842391361808112
1365	0.842656215308353
1366	0.839893412155273
1367	0.837478915030291
1368	0.845692881406108
1369	0.848927928975672
1370	0.853069158247531
1371	0.845575939874608
1372	0.843187821617531
1373	0.844699535405682
1374	0.837993053740996
1375	0.8458172917897
1376	0.849354778781512
1377	0.850192287069748
1378	0.847779504231343
1379	0.844770595227486
1380	0.853731930135648
1381	0.851708547115694
1382	0.845276332423578
1383	0.850092001304972
1384	0.851837424461888
1385	0.846435235461415
1386	0.845145253691758
1387	0.847498081811495
1388	0.846394723169149
1389	0.845465836609609
1390	0.849441082160394
1391	0.850681398706809
1392	0.847919675478754
1393	0.846634194655353
1394	0.852356604081361
1395	0.847042213740573
1396	0.850144845887902
1397	0.84497384391383
1398	0.842583935850943
1399	0.843060794492533
1400	0.845916327711178
1401	0.845535982648701
1402	0.852032690765357
1403	0.851494963622386
1404	0.849213618232155
1405	0.845706837360271
1406	0.84636582573484
1407	0.847650766595729
1408	0.848740890492582
1409	0.845136485908866
1410	0.845342049259685
1411	0.83674592158385
1412	0.840228668459997
1413	0.842636142296359
1414	0.842429710474367
1415	0.851638691825647
1416	0.847153551745023
1417	0.846003382506423
1418	0.841779814615388
1419	0.848667610405342
1420	0.849844517228203
1421	0.846783560369319
1422	0.843741268088744
1423	0.848032387933235
1424	0.845173161824122
1425	0.843772178110599
1426	0.845378060605694
1427	0.846459631949468
1428	0.848194701419611
1429	0.846525533807695
1430	0.841351461976822
1431	0.839391156395799
1432	0.836000418376548
1433	0.837301293795491
1434	0.845249953555672
1435	0.848233529632992
1436	0.83987666576547
1437	0.841259823164165
1438	0.855011558218531
1439	0.853881280745768
1440	0.854304898328457
1441	0.853882813786187
1442	0.855954940694747
1443	0.855976456124081
1444	0.851685891345949
1445	0.850542398007501
1446	0.848463251586282
1447	0.846285254265704
1448	0.847011043177366
1449	0.854028203412563
1450	0.851282324119484
1451	0.847555967303193
1452	0.844342133086033
1453	0.849724785261062
1454	0.845440718912886
1455	0.835534804548674
1456	0.839138182070828
1457	0.838260969546114
1458	0.841393964200863
1459	0.844163043002161
1460	0.847727018364767
1461	0.845180664659869
1462	0.845867712205267
1463	0.84156321035278
1464	0.837181471205272
1465	0.841087695953529
1466	0.840235287720724
1467	0.846752219887839
1468	0.845321704378454
1469	0.843856533093283
1470	0.843637051547918
1471	0.846262855261349
1472	0.847879612525922
1473	0.847979630197422
1474	0.853810624951856
1475	0.855284005177599
1476	0.853981929002859
1477	0.846339884878482
1478	0.844078986320446
1479	0.847392030153319
1480	0.843839246740968
1481	0.841870109185706
1482	0.834987358080482
1483	0.840803841814395
1484	0.837195782099827
1485	0.839444000978729
1486	0.844440712116155
1487	0.839321127411518
1488	0.835743936183228
1489	0.841638435060257
1490	0.840617581179399
1491	0.835312891284023
1492	0.843251525866092
1493	0.842359043352571
1494	0.846722688091976
1495	0.847341707912754
1496	0.849177425639988
1497	0.845077014513286
1498	0.845423081396139
1499	0.851163577678327
1500	0.853421787751687
1501	0.848240885206235
1502	0.843881918883282
1503	0.844156408637588
1504	0.844631477473368
1505	0.847331626095218
1506	0.841451041636774
1507	0.851031241551286
1508	0.847349629880242
1509	0.849684254088989
1510	0.848146897745449
1511	0.84077953594942
1512	0.843422879004596
1513	0.844262641541922
1514	0.844753459913636
1515	0.841797187814821
1516	0.844825931945088
1517	0.842274507123729
1518	0.836764740976585
1519	0.833752830083237
1520	0.838656456214704
1521	0.838713439251574
1522	0.841505898807249
1523	0.839317876308559
1524	0.835814769447335
1525	0.837532299575733
1526	0.83477462417854
1527	0.837167156534755
1528	0.837182728600493
1529	0.839664475602002
1530	0.842643524301334
1531	0.834171633314856
1532	0.845624011642045
1533	0.843695745095403
1534	0.845927549869125
1535	0.847922552761512
1536	0.84731307857172
1537	0.843184691345345
1538	0.834346550961133
1539	0.833026323738867
1540	0.831772349539257
1541	0.835855659335763
1542	0.839074557117461
1543	0.839188149371
1544	0.840895401331857
1545	0.841347149828647
1546	0.84453262657401
1547	0.843408383087921
1548	0.833328000416866
1549	0.828648749477029
1550	0.828286094794761
1551	0.832434906197561
1552	0.836262126500756
1553	0.834836795386681
1554	0.828965613072681
1555	0.831966898410018
1556	0.838345596398035
1557	0.83714626791505
1558	0.839426476740832
1559	0.835574995884202
1560	0.838516013098056
1561	0.84125676463525
1562	0.837916171386367
1563	0.845160274467099
1564	0.848778521726128
1565	0.837993234987154
1566	0.834856430387127
1567	0.837010510766777
1568	0.833359057701225
1569	0.832976269591577
1570	0.835551101599044
1571	0.830544486114279
1572	0.826935595688154
1573	0.833465743720953
1574	0.833665492090871
1575	0.835476443285812
1576	0.839109194013439
1577	0.832672701156804
1578	0.830923498262302
1579	0.838736129004974
1580	0.847142654319776
1581	0.846657329972224
1582	0.842271176725577
1583	0.843577542392721
1584	0.845194258121716
1585	0.844933154151368
1586	0.840962288716067
1587	0.844832234025039
1588	0.847315419667927
1589	0.848005650348974
1590	0.843781901211782
1591	0.843481213835727
1592	0.835496633352616
1593	0.830416277113292
1594	0.832522625562052
1595	0.835406210399602
1596	0.830132887417439
1597	0.828163481768902
1598	0.828902052310662
1599	0.828768636258596
1600	0.826740378472186
1601	0.822207816089524
1602	0.824322343271161
1603	0.826691377818189
1604	0.826175494613213
1605	0.823246715290983
1606	0.821832678078126
1607	0.827598208985882
1608	0.828131703275873
1609	0.826713523833115
1610	0.834139582952591
1611	0.83473168394295
1612	0.834263007810199
1613	0.835548129917246
1614	0.833731495900061
1615	0.831516407308449
1616	0.830101920756159
1617	0.821800808962018
1618	0.821530306623188
1619	0.829223537683342
1620	0.830216906339537
1621	0.82570523257658
1622	0.831066637415551
1623	0.837454967881671
1624	0.840290039164274
1625	0.838017722098287
1626	0.835994882816807
1627	0.836382938392921
1628	0.833926788635262
1629	0.831505423036085
1630	0.829193998335556
1631	0.830100750208055
1632	0.834306491784263
1633	0.839423206758065
1634	0.839016467723835
1635	0.840681228788535
1636	0.842591038434758
1637	0.847407156655586
1638	0.845958512754443
1639	0.842911311723757
1640	0.8442189763217
1641	0.845835484372805
1642	0.841434744586404
1643	0.839744956448059
1644	0.837443624892951
1645	0.841223724971038
1646	0.841759643428392
1647	0.833243826680341
1648	0.831899097243095
1649	0.826931064534205
1650	0.833869016422412
1651	0.830865159655209
1652	0.832046359746437
1653	0.827238374946948
1654	0.821097581421061
1655	0.823764992455629
1656	0.820889835564423
1657	0.825492593073678
1658	0.825329735848829
1659	0.832371923157671
1660	0.827948410546714
1661	0.835456661022863
1662	0.826653746584643
1663	0.832647674083159
1664	0.830113444991036
1665	0.833864107672301
1666	0.828740882940658
1667	0.83193637731221
1668	0.828010166399077
1669	0.830674843637429
1670	0.827875579798907
1671	0.837723427425262
1672	0.828213804009467
1673	0.831334915712985
1674	0.837451365614281
1675	0.837960463416218
1676	0.83780669870696
1677	0.837424541182903
1678	0.831245247952296
1679	0.832309921867802
1680	0.836316594747184
1681	0.829952475746998
1682	0.830232995712018
1683	0.832255548020414
1684	0.834855467516913
1685	0.836859200432574
1686	0.833899122164442
1687	0.836102327804822
1688	0.831063665733752
1689	0.824207289720473
1690	0.824865235929634
1691	0.827100605211129
1692	0.821452676628157
1693	0.825215222260653
1694	0.822856990739832
1695	0.824410931106825
1696	0.819154403601965
1697	0.819864080485377
1698	0.82416524816375
1699	0.823964291486113
1700	0.825258615611638
1701	0.829756760104096
1702	0.835180464533903
1703	0.832579974867199
1704	0.837841090165432
1705	0.844197026656779
1706	0.843354726673242
1707	0.834401649793153
1708	0.833540885357274
1709	0.836974499420768
1710	0.830878303777623
1711	0.832936655978178
1712	0.833042836019049
1713	0.830316810732189
1714	0.831499392825371
1715	0.830369024729528
1716	0.830515584904007
1717	0.832217788404173
1718	0.833364925545589
1719	0.830767569927033
1720	0.824310010980496
1721	0.824461343970469
1722	0.830484799488886
1723	0.833626796036147
1724	0.824424702038868
1725	0.824228808925769
1726	0.820351568458939
1727	0.825905811658055
1728	0.825210540068239
1729	0.828388963317288
1730	0.831063854531834
1731	0.837426070447361
1732	0.832946926593796
1733	0.829747127625993
1734	0.8312210327104
1735	0.831398291452884
1736	0.831699428168372
1737	0.820562591850266
1738	0.824699471214334
1739	0.820675213681668
1740	0.828102084632893
1741	0.830402517509134
1742	0.825432385365581
1743	0.829110372113466
1744	0.828459196203497
1745	0.829510178482154
1746	0.82120859469281
1747	0.817299239672367
1748	0.818983042911538
1749	0.832232291872771
1750	0.837102697093869
1751	0.842140007370677
1752	0.837820024075531
1753	0.834009765391952
1754	0.828885400319899
1755	0.828708787266853
1756	0.825869528442809
1757	0.823193417592658
1758	0.81998253995345
1759	0.818366228252349
1760	0.815794243319946
1761	0.819289175224254
1762	0.823193330745541
1763	0.821017153438466
1764	0.824494655503917
1765	0.823220517669235
1766	0.825396264516684
1767	0.832352118238952
1768	0.825443335654291
1769	0.82607605088788
1770	0.82765906993534
1771	0.824998149778804
1772	0.832281896680628
1773	0.834981595963044
1774	0.834109696216335
1775	0.839164470315655
1776	0.831979147629527
1777	0.830590941770141
1778	0.817784839665118
1779	0.813624741913023
1780	0.813933260633485
1781	0.819686368627498
1782	0.824980882306297
1783	0.826448666556912
1784	0.822517954697523
1785	0.820265737075261
1786	0.812503919448166
1787	0.812381483892503
1788	0.813546239670857
1789	0.81600116601695
1790	0.818431227655747
1791	0.822867706918921
1792	0.820256591696207
1793	0.82379029139851
1794	0.831094994887348
1795	0.826625966834974
1796	0.828363517111903
1797	0.830778912915752
1798	0.826150682769381
1799	0.822355909304422
1800	0.821075106897474
1801	0.818063471649325
1802	0.828747747638891
1803	0.827599557004182
1804	0.820242816988202
1805	0.821473474624783
1806	0.821855994641155
1807	0.822731062419666
1808	0.821288830101362
1809	0.824001492260034
1810	0.823541459303441
1811	0.828128282254642
1812	0.83103071669262
1813	0.836172549363146
1814	0.840012785406059
1815	0.836846664239982
1816	0.829578058944271
1817	0.833738877905036
1818	0.834003818252394
1819	0.83238749899937
1820	0.833078088396772
1821	0.829077423072334
1822	0.826997374196286
1823	0.830364924035204
1824	0.838098202944344
1825	0.838444983483944
1826	0.833346800929793
1827	0.836877630901262
1828	0.836620427499271
1829	0.831965637238836
1830	0.831745162615563
1831	0.826965505080179
1832	0.828836037173587
1833	0.82293396371754
1834	0.822734377713972
1835	0.821680967491991
1836	0.825888434682661
1837	0.82730563992732
1838	0.833230320065611
1839	0.836949291100965
1840	0.835392922790647
1841	0.837309487632215
1842	0.833891200196954
1843	0.834220426290963
1844	0.829685549243826
1845	0.827043916699266
1846	0.81909210778709
1847	0.818968860399678
1848	0.819641446012056
1849	0.813557310790339
1850	0.809852654425503
1851	0.81404974904959
1852	0.820054573973354
1853	0.815374484770036
1854	0.8139223669842
1855	0.814483048197884
1856	0.813583870904403
1857	0.808686550628849
1858	0.81748730521702
1859	0.820421068808594
1860	0.82761099061598
1861	0.823712434845782
1862	0.823980426170133
1863	0.822581062344147
1864	0.819689608402572
1865	0.817874598048885
1866	0.818860830137611
1867	0.825215580977007
1868	0.818652060995374
1869	0.81443758561993
1870	0.823056218027045
1871	0.822541361883631
1872	0.824386534618771
1873	0.820985057764661
1874	0.81909489822273
1875	0.816553966798725
1876	0.817342451777194
1877	0.821944038738346
1878	0.823470520312408
1879	0.824703247175958
1880	0.823680818719103
1881	0.812508869733855
1882	0.812614506036252
1883	0.818794301469755
1884	0.821938367243986
1885	0.822990410567859
1886	0.818340570593113
1887	0.817783042307384
1888	0.816719833464988
1889	0.813128157647908
1890	0.81606777398
1891	0.817514193839745
1892	0.822467122702139
1893	0.822172525952184
1894	0.82062425707955
1895	0.816910149482769
1896	0.81515437263908
1897	0.820514338836671
1898	0.818652510334807
1899	0.822160461754795
1900	0.824275710145103
1901	0.812150206243024
1902	0.814837301365539
1903	0.812277773330534
1904	0.813068561645594
1905	0.804477837370843
1906	0.808971930256479
1907	0.815201277634375
1908	0.817422487059779
1909	0.816647988243166
1910	0.813073421308204
1911	0.812764634494467
1912	0.812543261192328
1913	0.816150150358792
1914	0.824984484573686
1915	0.823728173053832
1916	0.825262036632869
1917	0.825246230457511
1918	0.824502037508893
1919	0.824338866879228
1920	0.820405946082289
1921	0.818726152914363
1922	0.81417543193225
1923	0.809780722356563
1924	0.80546479066824
1925	0.811344113955501
1926	0.815004931405881
1927	0.817804104621324
1928	0.810977169780828
1929	0.808707072980276
1930	0.801475649578678
1931	0.804485668715252
1932	0.803390862625985
1933	0.802902355142784
1934	0.800305312929044
1935	0.799384669293729
1936	0.807414753890373
1937	0.816672660376418
1938	0.810473475379975
1939	0.804808082974491
1940	0.807387113851284
1941	0.812123253428951
1942	0.813801192599719
1943	0.817942474735041
1944	0.819101921511351
1945	0.814593782048474
1946	0.809381278480191
1947	0.809356228750776
1948	0.818867944049311
1949	0.82067935591157
1950	0.816526458918293
1951	0.820853103009743
1952	0.815226123461862
1953	0.820609583692679
1954	0.819880015043431
1955	0.821395780438404
1956	0.81627285400773
1957	0.813846745800753
1958	0.809593468643659
1959	0.811942067686378
1960	0.815774921724316
1961	0.813804885490188
1962	0.816218389537264
1963	0.819655164080636
1964	0.824229526358478
1965	0.825993765132166
1966	0.822173605877209
1967	0.818351464242399
1968	0.816576871781937
1969	0.817674740176081
1970	0.814692795314183
1971	0.811577823324266
1972	0.813893424238351
1973	0.815423066292293
1974	0.814539045708771
1975	0.8171067675805
1976	0.813073511931283
1977	0.812400118263118
1978	0.807318784049734
1979	0.811045050242945
1980	0.815926401976791
1981	0.808941771650986
1982	0.806596506782382
1983	0.803552458679652
1984	0.809005819512055
1985	0.809713204386761
1986	0.805992073501358
1987	0.804987743228568
1988	0.812051989705218
1989	0.812491315288264
1990	0.808529364898359
1991	0.809836451774173
1992	0.815013752052235
1993	0.816253230335169
1994	0.822176664406124
1995	0.825948483800369
1996	0.82479111002699
1997	0.822527315306389
1998	0.819913232177839
1999	0.820214761593335
2000	0.811563327407591
2001	0.816946338298975
2002	0.810206575308534
2003	0.806003552424696
2004	0.801042694042892
2005	0.810491207295762
2006	0.812845836549194
2007	0.815684985870352
2008	0.81254866081745
2009	0.803447309476304
2010	0.808548172963208
2011	0.809864359906537
2012	0.806628474073492
2013	0.814140591134344
2014	0.820119301507515
2015	0.816689523821031
2016	0.817422305813622
2017	0.81568084364045
2018	0.809960684687569
2019	0.811971236989924
2020	0.80589043216636
2021	0.809699339055677
2022	0.806933571772723
2023	0.804254904596554
2024	0.803304347793253
2025	0.806220738185394
2026	0.804576053908649
2027	0.807942754156201
2028	0.815424089577893
2029	0.817186440370769
2030	0.809200417470317
[truncated: 47,170 more rows]
