# Supplementary material for: LaF3 doped with Ce/Gd/Eu: energy transfer and excitation dependence of photoluminescence rise-and-decay kinetics
Source: Front Chem. 2025 Apr 22;13:1501039. doi: 10.3389/fchem.2025.1501039 (PMC12052759; doi:10.3389/fchem.2025.1501039)
Supplement: Supplementary file 2 [file DataSheet3.zip › LaF3CeEu394_552trace.txt]

#	Divided by Max of B
31	0.917954720258064
32	0.921006695574368
33	0.922186989373568
34	0.924753247216627
35	0.926493413099626
36	0.928139796466801
37	0.930776676073354
38	0.932129441154352
39	0.935314172119002
40	0.937360561215118
41	0.937856692546572
42	0.93894485341323
43	0.940360214714685
44	0.941323411795538
45	0.945720795026274
46	0.947519202631896
47	0.949219131497543
48	0.950467599696768
49	0.953287143326299
50	0.95342370821799
51	0.953371605005587
52	0.954098160381708
53	0.955543165184722
54	0.958222701532467
55	0.959018345929047
56	0.960443420047224
57	0.961720583206212
58	0.963550742463239
59	0.964031865476421
60	0.966211307975063
61	0.967527205560691
62	0.968948887542644
63	0.970124074292306
64	0.970582427276997
65	0.971400522589994
66	0.970458179608839
67	0.971730610109621
68	0.971822449057024
69	0.974142956681415
70	0.973184739759078
71	0.972553597636862
72	0.974438117761401
73	0.975347210269479
74	0.976572650889129
75	0.97742922810307
76	0.978600017639108
77	0.980025091757285
78	0.980625824006425
79	0.979674495633316
80	0.979458290921161
81	0.981364734296482
82	0.981171818484027
83	0.981420313820342
84	0.982079294073838
85	0.98389304669866
86	0.983280286185739
87	0.98337916067494
88	0.984537638012831
89	0.985292360683081
90	0.985947326908711
91	0.988152094845134
92	0.989032133078278
93	0.986950234597629
94	0.987778572905676
95	0.989362135166327
96	0.990700850521623
97	0.990227822150549
98	0.989889046993148
99	0.991451062907041
100	0.992449607303696
101	0.990667730708607
102	0.990394475290549
103	0.990377351284351
104	0.990636389882589
105	0.990445645037317
106	0.992159712829285
107	0.99258625260158
108	0.993246070838358
109	0.993016146819696
110	0.993273268232795
111	0.994029965880135
112	0.996100353711864
113	0.995929059626971
114	0.995395425088692
115	0.995053637211785
116	0.995740071154455
117	0.994383710409059
118	0.995217464827945
119	0.993711191762989
120	0.993072504022194
121	0.993460212629149
122	0.995393027979093
123	0.996136897069772
124	0.995482889436712
125	0.995058745517669
126	0.996108141805365
127	0.996115929898867
128	0.995352396468862
129	0.995664887595913
130	0.994158039124145
131	0.995003091869351
132	0.994267289781152
133	0.994086689935884
134	0.994385763279648
135	0.996052558512465
136	0.997645857460426
137	0.997161851131453
138	0.997001854116533
139	0.998231440680458
140	0.998455248803141
141	0.998985625634298
142	0.999290596269706
143	0.999705454529922
144	1
145	0.99774780371743
146	0.99838396117587
147	0.99815920074235
148	0.996724887450177
149	0.995242214858914
150	0.997073008571049
151	0.996713803959151
152	0.997090552197062
153	0.997666587181796
154	0.998059698079775
155	0.997855217595488
156	0.997664702661671
157	0.998758603776629
158	0.997950050417195
159	0.996189555587439
160	0.99558766749929
161	0.995191207180876
162	0.995812378935286
163	0.995647261051015
164	0.993888935932095
165	0.99439173846479
166	0.994167865012075
167	0.994792158788158
168	0.994661620591825
169	0.995226510524542
170	0.994487350221481
171	0.991803383995097
172	0.991161537798574
173	0.993229596363429
174	0.994306908675904
175	0.99494390286128
176	0.994311764456091
177	0.994100768557561
178	0.994017197628118
179	0.994138809480795
180	0.994074691824424
181	0.994692352089669
182	0.993334374426007
183	0.994585145508824
184	0.994778371638927
185	0.994123473256021
186	0.994876028728127
187	0.99492787690214
188	0.994220642882683
189	0.993470963188287
190	0.994191029533446
191	0.993040969718777
192	0.994036427271469
193	0.993080670276067
194	0.992720264596676
195	0.991847655141863
196	0.991464189217881
197	0.991759052543688
198	0.991453644699611
199	0.991279375585615
200	0.99159717603403
201	0.992910937830184
202	0.99179949057652
203	0.993010875188735
204	0.991872567241563
205	0.9910045572722
206	0.989709263773267
207	0.991921816034151
208	0.991842742826072
209	0.991301001082217
210	0.991615518696575
211	0.99102428191617
212	0.990238605374702
213	0.991035792565091
214	0.991389784594324
215	0.991427405897744
216	0.989981962629715
217	0.989597657466104
218	0.98924043034399
219	0.98887781349432
220	0.987150625673245
221	0.987640127262901
222	0.988207678138034
223	0.987758863337867
224	0.987905652379408
225	0.987658458618325
226	0.986544903214816
227	0.986701379946143
228	0.985638574669587
229	0.985940018739668
230	0.98454391974658
231	0.984639276464882
232	0.9858944925025
233	0.986880850335683
234	0.985447641372303
235	0.984900627997486
236	0.984646500458692
237	0.984038240179829
238	0.984000220614489
239	0.983685458012515
240	0.982393627005224
241	0.983467944187047
242	0.98378072050481
243	0.983536078383976
244	0.982478988228785
245	0.983099215210439
246	0.981621405937445
247	0.982978801912562
248	0.984229079251107
249	0.983383557888564
250	0.983059137749124
251	0.98191454932455
252	0.982497205256655
253	0.982874023849984
254	0.980977059610889
255	0.979671740464894
256	0.979570736467952
257	0.980136979486119
258	0.979928101788209
259	0.979960766803701
260	0.979875837763421
261	0.979252268899413
262	0.977483753552006
263	0.976153659248107
264	0.975154312045878
265	0.975294255253979
266	0.97448611020724
267	0.975851005316106
268	0.97518899852329
269	0.974185466430038
270	0.973624459865124
271	0.974639947354046
272	0.975676750021923
273	0.974143975578629
274	0.973852226736416
275	0.97380755732773
276	0.970804923773674
277	0.970159961837211
278	0.972409061225044
279	0.97150068609096
280	0.972441231239916
281	0.972112040751868
282	0.970426351320282
283	0.970614677698061
284	0.972452587358187
285	0.972333234416966
286	0.969718274292155
287	0.969670910019692
288	0.968970442683828
289	0.967797822650575
290	0.967925718749694
291	0.969954779055092
292	0.969808731258133
293	0.968843438590902
294	0.970263403146847
295	0.97058050506647
296	0.970520004432391
297	0.969354029217098
298	0.969058506309248
299	0.96634356862279
300	0.965377721906642
301	0.96548890859399
302	0.964900058872409
303	0.964866314655059
304	0.964724924135502
305	0.963550151980266
306	0.963230306199343
307	0.962792743240666
308	0.96076617552722
309	0.960657124629346
310	0.960667049768669
311	0.959837232740497
312	0.959364789827009
313	0.95841442004647
314	0.958697422202612
315	0.960652017579809
316	0.961162247634488
317	0.961835785177772
318	0.960695317570537
319	0.959508267138517
320	0.958693648136976
321	0.957504128983593
322	0.956889089457668
323	0.955932042194154
324	0.956626638621657
325	0.956770564448955
326	0.956998092614365
327	0.956365890135492
328	0.955929366175578
329	0.954727965750983
330	0.95679656454494
331	0.956461931562772
332	0.956215343360823
333	0.955844398188549
334	0.954177297663472
335	0.952336886616967
336	0.951365609970167
337	0.952003442138825
338	0.95017492115796
339	0.949643360848165
340	0.951152735833246
341	0.951232675920582
342	0.950464304299244
343	0.950154819609965
344	0.950483103015659
345	0.95049809248873
346	0.950524151633012
347	0.951450317893418
348	0.949715403539832
349	0.950016198078644
350	0.948984909516651
351	0.947649321208415
352	0.948133985863084
353	0.947445382209577
354	0.946899042236619
355	0.946142833308165
356	0.945044312606208
357	0.94482936549715
358	0.945408310180957
359	0.94429115911305
360	0.944271928213352
361	0.943134856511381
362	0.94331233307863
363	0.941465392798068
364	0.940786582367475
365	0.941338568362726
366	0.941858031309669
367	0.943462940157943
368	0.941854136634745
369	0.942110474087472
370	0.940048515086086
371	0.939322221030089
372	0.939046875051039
373	0.939958903641471
374	0.938871526735184
375	0.93919432493097
376	0.938400690689189
377	0.939932931185114
378	0.938067884435196
379	0.937739279404733
380	0.93733232859096
381	0.935910108892598
382	0.93598297700408
383	0.934827640533063
384	0.93415119203436
385	0.934089788086968
386	0.934035451090044
387	0.934046354923485
388	0.934416312607213
389	0.934112432480785
390	0.932716053322371
391	0.93289852009891
392	0.931673786802479
393	0.931854244680565
394	0.931075309695756
395	0.931227453287143
396	0.93146860402036
397	0.931263541847528
398	0.9306313996733
399	0.929908198743
400	0.928980534917268
401	0.929592317992418
402	0.930121868147414
403	0.929406295754578
404	0.928573765017427
405	0.927282398858433
406	0.926642792728165
407	0.925969139600979
408	0.925855817124157
409	0.925930067217064
410	0.924856338005519
411	0.923512353531955
412	0.922696984491405
413	0.922424985420096
414	0.921606907695953
415	0.920912641687646
416	0.921410171333032
417	0.921683827525703
418	0.92116348764873
419	0.921465705628408
420	0.922677810127311
421	0.921527230185088
422	0.922483531178632
423	0.92077455536004
424	0.920447872540105
425	0.918657452787117
426	0.918370836121376
427	0.919180846843039
428	0.918144360774543
429	0.916421029937989
430	0.917083788026161
431	0.917107810632362
432	0.916195483031404
433	0.915588197677618
434	0.915078152305912
435	0.914641414767049
436	0.914083094271486
437	0.914583622816564
438	0.914823836315105
439	0.914707325230232
440	0.914975051466245
441	0.913282011149826
442	0.912664726532259
443	0.912389161948875
444	0.912007986345018
445	0.911162132050587
446	0.910807170121662
447	0.910480017428042
448	0.910415388438544
449	0.911159376882165
450	0.909978664719497
451	0.909898328882934
452	0.90793352820109
453	0.907082730182198
454	0.907154718850955
455	0.905657153525322
456	0.907178897244153
457	0.905631732605188
458	0.904506842441303
459	0.905142679531322
460	0.905448774597071
461	0.903246977920711
462	0.902761813240035
463	0.903254767270559
464	0.901268804684063
465	0.901037315257351
466	0.902160284467056
467	0.901608073585737
468	0.900986935752689
469	0.900812969418259
470	0.901632195443331
471	0.900239409436622
472	0.898356831624157
473	0.898810315008846
474	0.89983687593802
475	0.900481802696773
476	0.898722085545655
477	0.899767947729945
478	0.899519093078459
479	0.899465751108161
480	0.898348563606198
481	0.89623910841594
482	0.895990253764455
483	0.895589594735204
484	0.895653575449779
485	0.895042460751099
486	0.894620524233296
487	0.893992406137706
488	0.894415531159535
489	0.892451890085741
490	0.892814449143461
491	0.8927256668877
492	0.891805490888597
493	0.891417845098979
494	0.89168963059134
495	0.892886388814695
496	0.892109401167347
497	0.892347039155052
498	0.892336808723469
499	0.891362188937967
500	0.891168962807865
501	0.890044217123856
502	0.889003327560001
503	0.887499299586687
504	0.887360347636171
505	0.887984626336093
506	0.8877522021874
507	0.887710708823298
508	0.886072843487086
509	0.886912923611856
510	0.885121412093544
511	0.883819208687487
512	0.883499885546811
513	0.884342100204709
514	0.884651123814731
515	0.883640607689897
516	0.88300217624384
517	0.882783274155214
518	0.882622035869705
519	0.882707844352709
520	0.88214202723609
521	0.882034568129549
522	0.879833825528112
523	0.87844287253131
524	0.87796161760172
525	0.878494092531948
526	0.878485706417394
527	0.879165951595975
528	0.87844983394865
529	0.878578232586469
530	0.87825392426189
531	0.877457277300603
532	0.876048019331659
533	0.875321028003215
534	0.874571064374454
535	0.874185741569976
536	0.874202335397846
537	0.872204282986577
538	0.872836602305698
539	0.872895218419652
540	0.872780855687721
541	0.873448317538123
542	0.873898665081325
543	0.873677349550592
544	0.871179983481553
545	0.869610429487162
546	0.868772878388399
547	0.868952229424998
548	0.868306969734356
549	0.868058004524356
550	0.868510121003781
551	0.868169612087865
552	0.868321166452627
553	0.865880964160699
554	0.865258193076876
555	0.866052907776862
556	0.864364720727937
557	0.865155617390151
558	0.864580645274767
559	0.863664704420557
560	0.863847481514742
561	0.86305644539804
562	0.862638014087667
563	0.861315859895226
564	0.860968338051753
565	0.861556744282931
566	0.861492921868047
567	0.861008725830715
568	0.860508322920313
569	0.859198204529733
570	0.85959813864691
571	0.858484599575908
572	0.857928581963936
573	0.857975779142282
574	0.855585956355017
575	0.855905153861018
576	0.856928488491738
577	0.8554831067847
578	0.856151940565753
579	0.856415803535511
580	0.854816519351635
581	0.854196897929113
582	0.854540585402306
583	0.853760484527713
584	0.853673545332634
585	0.853112083970197
586	0.853686667874435
587	0.852638189976212
588	0.853005043227123
589	0.852411670657243
590	0.85152318223586
591	0.84964424405993
592	0.849911666260029
593	0.850699450951343
594	0.850692801107997
595	0.850743367808326
596	0.85154558164206
597	0.851530185112643
598	0.848539434086145
599	0.846833933322663
600	0.848016718457468
601	0.84795683594599
602	0.846755635280529
603	0.84571584502008
604	0.845092068858858
605	0.844409965543434
606	0.844599631186848
607	0.843232367864359
608	0.842180736535795
609	0.842691225397904
610	0.842079511421825
611	0.842607234848647
612	0.843981960870829
613	0.844918997043314
614	0.84377390984908
615	0.842198608068309
616	0.840903534430057
617	0.839895772217299
618	0.839555437933581
619	0.839786800469271
620	0.838574457264486
621	0.838088369168949
622	0.838410816843992
623	0.837493306812691
624	0.836778616375274
625	0.837463154490699
626	0.838033733161499
627	0.837517872160688
628	0.83535318168558
629	0.835917345449877
630	0.836610755886047
631	0.835687057090658
632	0.833293629844567
633	0.833362762837163
634	0.834273952187966
635	0.837558888113025
636	0.835043305016115
637	0.833046632073578
638	0.832135562075716
639	0.832199902105461
640	0.832587147120466
641	0.833699642167319
642	0.832913922910061
643	0.830886053621382
644	0.830066538636557
645	0.829926958512666
646	0.828797879688718
647	0.82846042495175
648	0.827708534087074
649	0.826844550709045
650	0.826520033830905
651	0.825547498324662
652	0.826245359997367
653	0.825053024114571
654	0.824877795151657
655	0.825494121176654
656	0.825975416309341
657	0.826526863331837
658	0.824419983652416
659	0.82369673498094
660	0.822274463772362
661	0.823254124021023
662	0.82349477598458
663	0.821811919614915
664	0.822700644229486
665	0.82377532072648
666	0.823009466824028
667	0.822020097527686
668	0.821926103945607
669	0.819902016260645
670	0.818203644008621
671	0.818883831395251
672	0.818368269404967
673	0.81813488792005
674	0.81820328469345
675	0.817593309501273
676	0.815387508847822
677	0.814480227991757
678	0.815295921169769
679	0.815073924699099
680	0.815287418214968
681	0.814962863646426
682	0.813936553986602
683	0.812988263459934
684	0.813013218275423
685	0.812067863831109
686	0.811921167759228
687	0.81123457049148
688	0.810453379107908
689	0.811024467855489
690	0.809986348536218
691	0.81003732354924
692	0.809883956276118
693	0.808684736869481
694	0.807873424572585
695	0.808390034356058
696	0.808378430737478
697	0.807354678999637
698	0.807163512021856
699	0.806838753925141
700	0.808504536542478
701	0.806922084892355
702	0.806345706924958
703	0.80586942587215
704	0.804987559654485
705	0.804482361268538
706	0.803362094460692
707	0.804107941041155
708	0.803945651193416
709	0.803352031123227
710	0.803200442837102
711	0.801788183455773
712	0.802361077573633
713	0.801989858517767
714	0.801851628966632
715	0.801999877883096
716	0.800971255288906
717	0.799782048965863
718	0.798773617120287
719	0.799114677572427
720	0.798843306674493
721	0.797680967326693
722	0.796971601286801
723	0.797371119553203
724	0.797485251117332
725	0.795420389954955
726	0.795668441800868
727	0.794726220685347
728	0.793935684594651
729	0.795276035713415
730	0.794905343066838
731	0.793686949296107
732	0.793811975899249
733	0.794545344443794
734	0.794554264505717
735	0.793636251935716
736	0.792447119737132
737	0.792319684717271
738	0.791787948518931
739	0.790263337816816
740	0.789949879302768
741	0.791232069105102
742	0.790150769148044
743	0.789302155916149
744	0.788450094012427
745	0.788883404237356
746	0.788351007200626
747	0.7880785508191
748	0.789106996268399
749	0.78893192811787
750	0.788403693357921
751	0.789130400751999
752	0.787106766608213
753	0.786340143821551
754	0.787201620787815
755	0.786433675068025
756	0.786389103654386
757	0.785383435771659
758	0.784371574099457
759	0.783986462361233
760	0.783185383008614
761	0.78208296888808
762	0.782610991325428
763	0.782449866111127
764	0.783130866354104
765	0.782751263696378
766	0.780527235964283
767	0.780653918432441
768	0.780919384500651
769	0.780818326480799
770	0.779716870952836
771	0.778318455256341
772	0.778767136883753
773	0.780691483200257
774	0.779065737841139
775	0.77876320703112
776	0.778487348462596
777	0.77744910350865
778	0.77775083402579
779	0.778319751806187
780	0.777428248152605
781	0.776882993663238
782	0.776533477997474
783	0.776573178554764
784	0.776786003694162
785	0.775852914963165
786	0.774486425550274
787	0.774003823816967
788	0.772876297837601
789	0.772106429907284
790	0.772811717845627
791	0.771367757066762
792	0.771237725178169
793	0.77104355427531
794	0.771400673351604
795	0.770820040137766
796	0.769528339790537
797	0.769308280606554
798	0.769492408273496
799	0.767637226358255
800	0.767486399418261
801	0.767903757808509
802	0.767846183206011
803	0.76641745437514
804	0.765933882742143
805	0.765275354773477
806	0.764048959330297
807	0.764109841893787
808	0.764438955744683
809	0.764635452145376
810	0.764936067026602
811	0.763734571119654
812	0.764369277497599
813	0.764921029812355
814	0.764012349386011
815	0.763971799538318
816	0.763681678921492
817	0.7637488934726
818	0.764229100609002
819	0.763950537125926
820	0.762163509509163
821	0.762070288580336
822	0.762084108394582
823	0.760793212109273
824	0.759195451874005
825	0.757147460935782
826	0.756503877211704
827	0.756670839413005
828	0.755839385365018
829	0.756241183900771
830	0.756346372788736
831	0.756060176999156
832	0.755220686101011
833	0.755732019228136
834	0.755112891549887
835	0.752854325589296
836	0.753031950405461
837	0.752277479004561
838	0.751195553386822
839	0.751980065294853
840	0.751511447957218
841	0.752515394644897
842	0.75188730293259
843	0.75181906822792
844	0.752470979018256
845	0.750996901095107
846	0.750414657244736
847	0.750357996006325
848	0.7492338169347
849	0.749161641070277
850	0.749321509937828
851	0.748852220454682
852	0.748372302278033
853	0.749201060205895
854	0.748336659720744
855	0.748868220030539
856	0.747245566540772
857	0.745927666338425
858	0.745465404858996
859	0.745510005168611
860	0.744737188592472
861	0.743654663697333
862	0.743606319474405
863	0.743351978356663
864	0.742663198814612
865	0.743020554084094
866	0.744132723737139
867	0.741739547760399
868	0.741848099888612
869	0.741851694296663
870	0.741000891252384
871	0.739562038779404
872	0.740403206900459
873	0.741804367714602
874	0.741410237919409
875	0.741556950323798
876	0.74141862529031
877	0.73944545859546
878	0.738981836492501
879	0.739445159584933
880	0.738876871234258
881	0.740188497240937
882	0.739349760150842
883	0.73898969117238
884	0.737382823679523
885	0.736797366094166
886	0.737531361555739
887	0.736906542626715
888	0.736009134143409
889	0.735292985087415
890	0.735844012490097
891	0.736134015010328
892	0.735993600672196
893	0.735715990756303
894	0.735416766650929
895	0.734984882379561
896	0.734414924344055
897	0.733245422563435
898	0.732766251913102
899	0.732477417795348
900	0.731737967276188
901	0.730148747686123
902	0.729799547363393
903	0.727937483180658
904	0.728933228436755
905	0.729858437360938
906	0.730661074583527
907	0.72974179687235
908	0.728769184728955
909	0.729286548320478
910	0.727636965038131
911	0.72701451809177
912	0.726776116245242
913	0.725880843551411
914	0.724634881763951
915	0.724161314420122
916	0.724079540066531
917	0.724011273953193
918	0.723103890076695
919	0.722749650547152
920	0.721838708696658
921	0.722052629370422
922	0.721563659215442
923	0.722017532067623
924	0.720895947352036
925	0.720686854818831
926	0.720086001960404
927	0.719197037383603
928	0.72082513713653
929	0.720310453332623
930	0.721855962106572
931	0.721674143604956
932	0.720268179777189
933	0.719091168812046
934	0.718516767078087
935	0.717658682248047
936	0.717009653517155
937	0.717073563876312
938	0.716421114113222
939	0.715337511272571
940	0.715556814135811
941	0.715638853578566
942	0.715624346542647
943	0.715206973076238
944	0.714875805098406
945	0.713486480326992
946	0.713231316302129
947	0.712478855056029
948	0.711708121502802
949	0.711833713461982
950	0.711796271816147
951	0.71251205778793
952	0.712682001300068
953	0.712747622803498
954	0.71205381284906
955	0.71252642160032
956	0.713702320698589
957	0.712117564908527
958	0.711848455434743
959	0.712158521812567
960	0.712623621379303
961	0.711197667818402
962	0.709220258440577
963	0.707473604782962
964	0.706458602243886
965	0.705619236980416
966	0.705591471717248
967	0.704238763171854
968	0.704420054007834
969	0.704733889425907
970	0.703930832583504
971	0.704060804167453
972	0.704338517103779
973	0.705111295989515
974	0.70433344146291
975	0.704271737248646
976	0.704053452026274
977	0.70331879195727
978	0.702702879270354
979	0.701059508622685
980	0.701740643294764
981	0.702062835931417
982	0.701680589920129
983	0.701281699827102
984	0.700349308368551
985	0.700724384408938
986	0.699673494324956
987	0.698922406265854
988	0.698029578422797
989	0.698412580754828
990	0.698704373569178
991	0.697745498321144
992	0.697514256394742
993	0.697898483664854
994	0.696009864080871
995	0.696197553490847
996	0.695803183733425
997	0.696678822240252
998	0.696573540382628
999	0.69702511286391
1000	0.697042126311595
1001	0.695878367291967
1002	0.69609469261341
1003	0.694343273632573
1004	0.693860151771713
1005	0.6930524213194
1006	0.693425637966598
1007	0.69359989326078
1008	0.692949140822148
1009	0.692649090040613
1010	0.691661475860679
1011	0.69098094800408
1012	0.691453047934905
1013	0.6913732699163
1014	0.691754230684862
1015	0.69255351346163
1016	0.691907653237241
1017	0.69206752713018
1018	0.691303165767667
1019	0.689730722175751
1020	0.690095517530686
1021	0.689588042644429
1022	0.687143904218134
1023	0.685926001678982
1024	0.68562853143367
1025	0.686046144862308
1026	0.685896226261014
1027	0.686574707528758
1028	0.687494463908048
1029	0.686487003218509
1030	0.684644614682221
1031	0.684757599201768
1032	0.684959066966548
1033	0.684198484695058
1034	0.683881875263362
1035	0.682979790657454
1036	0.684025400316047
1037	0.683708503180944
1038	0.682735728968818
1039	0.682584747498174
1040	0.683800765517202
1041	0.683157595131204
1042	0.681487260769593
1043	0.681442929318183
1044	0.683202744464348
1045	0.684065909960644
1046	0.68296852876519
1047	0.681410519341081
1048	0.679915387559102
1049	0.680673420703037
1050	0.679206889654814
1051	0.679729825144172
1052	0.679709631882864
1053	0.678931165515392
1054	0.678452371769084
1055	0.677730349292036
1056	0.677468859561289
1057	0.677414344163126
1058	0.676490874022845
1059	0.676655199152318
1060	0.67718182830112
1061	0.676842991582728
1062	0.676555992987575
1063	0.675065386566588
1064	0.67413489972971
1065	0.673266483960347
1066	0.674058173377359
1067	0.674172342631891
1068	0.673397141509621
1069	0.672711244027014
1070	0.672386685689432
1071	0.671891432544356
1072	0.669885137242063
1073	0.669497956300742
1074	0.67014633298767
1075	0.668400155485474
1076	0.66914610885541
1077	0.669095439134649
1078	0.669232328163802
1079	0.669621259196144
1080	0.668580716383993
1081	0.668047433622804
1082	0.668742765013155
1083	0.668981778700551
1084	0.670221096926398
1085	0.669458185388034
1086	0.669278025264128
1087	0.668867199876979
1088	0.667909275683434
1089	0.667123472250944
1090	0.665173666067557
1091	0.664208982728499
1092	0.66311451374481
1093	0.662787682675958
1094	0.662033301732025
1095	0.661140112061105
1096	0.661432893620347
1097	0.661147074734792
1098	0.661509279502728
1099	0.661773363589513
1100	0.662658522692009
1101	0.662000560079381
1102	0.661160643279688
1103	0.661422717211674
1104	0.661425451022201
1105	0.661329299036407
1106	0.66094145976939
1107	0.659978672257577
1108	0.659145259565008
1109	0.658799534297387
1110	0.659739212567086
1111	0.658295354808655
1112	0.657814299638197
1113	0.657867436823976
1114	0.657988744640739
1115	0.658545886683051
1116	0.658411335715199
1117	0.658538521978404
1118	0.659099789863443
1119	0.658695439687441
1120	0.656751185300341
1121	0.655937224624497
1122	0.655086583648949
1123	0.654692651100195
1124	0.653989667301792
1125	0.654641334360857
1126	0.653945906231807
1127	0.653507684947433
1128	0.653418363718917
1129	0.652717993121753
1130	0.652166456898638
1131	0.651874013296672
1132	0.650466431294291
1133	0.651056039849309
1134	0.650464735226179
1135	0.649184266618892
1136	0.647870379188063
1137	0.649130199736519
1138	0.648948827238
1139	0.649219401612094
1140	0.65059810774078
1141	0.649450643538496
1142	0.648371714307754
1143	0.647002997392075
1144	0.647635567980546
1145	0.646605866184498
1146	0.646888418568504
1147	0.646036168212769
1148	0.645343740239756
1149	0.644899906854452
1150	0.645604180920968
1151	0.64518536516849
1152	0.645822533986064
1153	0.645561163608258
1154	0.643752953985295
1155	0.643867105650972
1156	0.643885317653456
1157	0.643537075923296
1158	0.643976616371756
1159	0.643922309527154
1160	0.642926654728022
1161	0.641766418504681
1162	0.642368165881994
1163	0.642069700610057
1164	0.640810277067174
1165	0.641018640919264
1166	0.641456352126857
1167	0.640468805789648
1168	0.639901748658787
1169	0.639897602714513
1170	0.640097361847714
1171	0.640018901736849
1172	0.639371947234442
1173	0.640026928536233
1174	0.63966367094972
1175	0.639795336089088
1176	0.638331440856346
1177	0.637368903357536
1178	0.637112499318432
1179	0.635825870843031
1180	0.635111236941218
1181	0.635765226985424
1182	0.636181580298272
1183	0.63660580336716
1184	0.636574816830926
1185	0.635698012434315
1186	0.635690900255365
1187	0.633907215777303
1188	0.632579131628203
1189	0.63232638732718
1190	0.632943220916264
1191	0.631947353794532
1192	0.632744779690803
1193	0.632030108098587
1194	0.631477501468041
1195	0.632068486979097
1196	0.632470643573673
1197	0.632351548183536
1198	0.631354271440751
1199	0.631283761492118
1200	0.629979339377701
1201	0.63097540500222
1202	0.630281213118371
1203	0.62968903156521
1204	0.629325947354548
1205	0.630412469945045
1206	0.630107721683012
1207	0.630255769583996
1208	0.630020581472454
1209	0.629898715837733
1210	0.628101637446973
1211	0.627130448744445
1212	0.627485459670892
1213	0.626907605496065
1214	0.626263225248147
1215	0.626540421825959
1216	0.626427555403007
1217	0.627783618394223
1218	0.626410004238914
1219	0.62482320060365
1220	0.623802418869524
1221	0.62289973372987
1222	0.623195559417286
1223	0.622868450695803
1224	0.622944710943509
1225	0.623004814572014
1226	0.623993509210152
1227	0.623178014534927
1228	0.620679894657838
1229	0.61946437917751
1230	0.619020763140194
1231	0.619601001861152
1232	0.6185835544713
1233	0.619603205493351
1234	0.620431138001399
1235	0.61907675348944
1236	0.619849072552266
1237	0.619857824263724
1238	0.619341424290158
1239	0.618193241457533
1240	0.617963137781287
1241	0.618237213593772
1242	0.616333939981301
1243	0.616426694805484
1244	0.616943455350567
1245	0.616185062891462
1246	0.615392755351849
1247	0.615256466856442
1248	0.615654256389717
1249	0.615155822174671
1250	0.615051284074323
1251	0.614967353829709
1252	0.614301045305623
1253	0.614726765939837
1254	0.61414045403869
1255	0.613984874338942
1256	0.614448917318062
1257	0.613833847639815
1258	0.614251293974335
1259	0.613445049780227
1260	0.61298250939182
1261	0.612764503078426
1262	0.611257042765792
1263	0.611025874963849
1264	0.611144910049342
1265	0.610541930195867
1266	0.611391548505161
1267	0.610207900260139
1268	0.60957635736331
1269	0.609228236242438
1270	0.609407358623928
1271	0.608659596114672
1272	0.608447600164129
1273	0.607999084374489
1274	0.607825747469781
1275	0.607882299406024
1276	0.607449769372427
1277	0.607469282950143
1278	0.606679417748612
1279	0.606472246169587
1280	0.605979944183027
1281	0.605039131432213
1282	0.605258992113409
1283	0.604652098739809
1284	0.605010044492264
1285	0.604713683601132
1286	0.604645568249404
1287	0.605667179172384
1288	0.605925308175576
1289	0.604219208134694
1290	0.604225395642437
1291	0.604118229264688
1292	0.604321170724206
1293	0.603368764405586
1294	0.601091689944678
1295	0.601022137332268
1296	0.601033699491406
1297	0.600516220315981
1298	0.600306096322095
1299	0.600221355733828
1300	0.599616173504501
1301	0.598858031058399
1302	0.598921099665234
1303	0.597221080342621
1304	0.598308253720734
1305	0.597401460327208
1306	0.59601928039976
1307	0.597295844281348
1308	0.597192366537657
1309	0.597356349940814
1310	0.596278123007905
1311	0.594723770809185
1312	0.594608343951557
1313	0.595073914648325
1314	0.594273496134096
1315	0.595341642140684
1316	0.595475621470765
1317	0.594964486846426
1318	0.595746222228141
1319	0.594884080654446
1320	0.595385820317791
1321	0.594589292709445
1322	0.594245304969379
1323	0.593707511923359
1324	0.593229817480457
1325	0.592549749446768
1326	0.591920233037246
1327	0.592180241535175
1328	0.590653332974856
1329	0.59032437365461
1330	0.59095543662698
1331	0.589907816813588
1332	0.589707178237662
1333	0.588363515388866
1334	0.589381910064167
1335	0.589592786609756
1336	0.591279621829578
1337	0.590737005668385
1338	0.591016668454867
1339	0.590856290766882
1340	0.590212229631039
1341	0.587929950125547
1342	0.587742669028264
1343	0.58759048523378
1344	0.587033367062056
1345	0.587744945528574
1346	0.587177649691831
1347	0.5863817540259
1348	0.586863110719578
1349	0.586174205542851
1350	0.585870420898776
1351	0.586049450310607
1352	0.584283403684564
1353	0.585205895130727
1354	0.584435170371926
1355	0.583997505649163
1356	0.583820240148169
1357	0.58360372009298
1358	0.582942419367038
1359	0.583166591830279
1360	0.583585583471301
1361	0.583306056370269
1362	0.583475114157948
1363	0.58098806395207
1364	0.581677991795051
1365	0.582400642445474
1366	0.583315580734978
1367	0.583358773936232
1368	0.584076609009564
1369	0.583373631492894
1370	0.582783451300105
1371	0.581650039336217
1372	0.58084415445728
1373	0.580027090604964
1374	0.578791786406982
1375	0.578302188078626
1376	0.57872967890541
1377	0.578384353156056
1378	0.577912004468574
1379	0.577666979161982
1380	0.576878963302865
1381	0.575965131854848
1382	0.575671052489414
1383	0.575782660052922
1384	0.576305170897079
1385	0.575929013142141
1386	0.575890504857916
1387	0.574943345043323
1388	0.575848165972451
1389	0.574827078946066
1390	0.576036067705029
1391	0.575572649130244
1392	0.57606620118182
1393	0.57538086151717
1394	0.574367650528558
1395	0.573920804423748
1396	0.572914470677244
1397	0.572501635135295
1398	0.571504472720064
1399	0.571798047034105
1400	0.571435122379481
1401	0.570522009561804
1402	0.570282926775337
1403	0.570693500893137
1404	0.570876133507446
1405	0.571539846419148
1406	0.572095127811924
1407	0.571031533549609
1408	0.568433654715208
1409	0.567987706898324
1410	0.568525492406263
1411	0.568044870675435
1412	0.566779793572178
1413	0.567999086887182
1414	0.567589261552046
1415	0.567412425721639
1416	0.566825209250833
1417	0.566342470575731
1418	0.567157512966127
1419	0.566897871321448
1420	0.56745112120153
1421	0.567408700653526
1422	0.566647561820426
1423	0.565589376130869
1424	0.56606018704993
1425	0.5653251312317
1426	0.564903878166528
1427	0.564240903986715
1428	0.563773417361154
1429	0.563468125100979
1430	0.564259794416443
1431	0.563168044167121
1432	0.563379427020451
1433	0.563058430425904
1434	0.562656555252999
1435	0.562477998227546
1436	0.562844544929849
1437	0.562437543862206
1438	0.562292738592183
1439	0.561296959414723
1440	0.561373101565835
1441	0.562167429311022
1442	0.560472935401414
1443	0.560629786524073
1444	0.560372486709736
1445	0.559719121069865
1446	0.559216979375561
1447	0.559124808752616
1448	0.5588939588064
1449	0.559194093763168
1450	0.559513396802296
1451	0.559088877235575
1452	0.557234228011356
1453	0.55716628980452
1454	0.55610216410753
1455	0.554688707427748
1456	0.554913000500277
1457	0.554758918365855
1458	0.553715273633578
1459	0.55448556118371
1460	0.554595678719974
1461	0.555045073952339
1462	0.554459801049954
1463	0.555277623735707
1464	0.554536183163295
1465	0.554875557598096
1466	0.555030298058216
1467	0.554880709876117
1468	0.554652763347239
1469	0.554995950794426
1470	0.554415644230743
1471	0.554887402435252
1472	0.554224302620765
1473	0.553379535066271
1474	0.552924557885297
1475	0.551502929926255
1476	0.550932799771244
1477	0.550453441925246
1478	0.550430512340717
1479	0.550273343362331
1480	0.549832240018514
1481	0.549522242739761
1482	0.549523501599204
1483	0.550290178408777
1484	0.549447478801033
1485	0.549987303359748
1486	0.548767650729573
1487	0.547917567571982
1488	0.547603229615209
1489	0.548280964612984
1490	0.548140482432127
1491	0.548622915814968
1492	0.548588768310312
1493	0.547906511720584
1494	0.546991640017458
1495	0.545975758035657
1496	0.545244564227336
1497	0.545325678998883
1498	0.544363327439392
1499	0.54448757510755
1500	0.544844383866196
1501	0.544957488995031
1502	0.54442185686542
1503	0.544051537353827
1504	0.54337342042664
1505	0.543226871347329
1506	0.543086160511363
1507	0.543074602121266
1508	0.543382909613641
1509	0.541634828746118
1510	0.540986115358261
1511	0.542993316486561
1512	0.543028294436419
1513	0.542111361068277
1514	0.542288918041717
1515	0.542246543978544
1516	0.542616538096328
1517	0.543359541564096
1518	0.543279512276141
1519	0.542628772400977
1520	0.541727170232221
1521	0.541569672090986
1522	0.541540602739891
1523	0.542368355590354
1524	0.541564160497795
1525	0.541569311519469
1526	0.53960319041719
1527	0.538693721005088
1528	0.53794498105806
1529	0.537596302119231
1530	0.537143137846617
1531	0.53682440267622
1532	0.536965796964817
1533	0.536272866453105
1534	0.535589288186597
1535	0.535798503841783
1536	0.535843321499385
1537	0.535980388929776
1538	0.535593057226846
1539	0.535586431254088
1540	0.535796836669646
1541	0.535313194681231
1542	0.534804448372064
1543	0.534398648371913
1544	0.534685472334868
1545	0.534945159208029
1546	0.53467466775282
1547	0.535702987567444
1548	0.5363533053101
1549	0.534849425585703
1550	0.533975008247916
1551	0.532947516365801
1552	0.532474608604015
1553	0.532473296978009
1554	0.531975340174728
1555	0.532046690619336
1556	0.531748636172786
1557	0.531483202769591
1558	0.530437261435457
1559	0.530463699996457
1560	0.529495755181237
1561	0.529339121406566
1562	0.52917450731734
1563	0.528969094623766
1564	0.528043167069242
1565	0.52662198762599
1566	0.526883810288626
1567	0.526892227811849
1568	0.52705749268869
1569	0.528398277247083
1570	0.526589495986349
1571	0.527169938235481
1572	0.526712695861318
1573	0.525875041742121
1574	0.526042686139706
1575	0.525482530121542
1576	0.525997672492012
1577	0.525986276170645
1578	0.524324341743402
1579	0.523548335302866
1580	0.523482345689839
1581	0.524487769841296
1582	0.52420603282633
1583	0.524058713606462
1584	0.524127725989769
1585	0.523786664281283
1586	0.522179122130221
1587	0.521824501927613
1588	0.522164265829906
1589	0.521849251958582
1590	0.521391520865533
1591	0.520276682731991
1592	0.520592597403935
1593	0.521273342608523
1594	0.522036244096113
1595	0.522465364404631
1596	0.522348060564959
1597	0.522077699769812
1598	0.521463888951008
1599	0.521789701122646
1600	0.521582152639597
1601	0.520097463611801
1602	0.520767160503071
1603	0.520088298562262
1604	0.519524092082176
1605	0.519800683100855
1606	0.519052498459091
1607	0.519091822112356
1608	0.518738286136993
1609	0.51804318340175
1610	0.517542178701254
1611	0.517468912327852
1612	0.516089966236937
1613	0.516307429808535
1614	0.515777250223818
1615	0.515667146507369
1616	0.516085258705666
1617	0.516236859555258
1618	0.515659053121607
1619	0.515570784711667
1620	0.51502229889846
1621	0.515133324773424
1622	0.514424870841272
1623	0.514996634247058
1624	0.515505751178516
1625	0.515038093689797
1626	0.514515903214062
1627	0.513231250972098
1628	0.511778798545553
1629	0.511946659034779
1630	0.512422083259104
1631	0.512646260747732
1632	0.512275889725923
1633	0.512282618719114
1634	0.511254982357123
1635	0.511475848115719
1636	0.511594763848271
1637	0.511209000066084
1638	0.510719698235562
1639	0.511395392926215
1640	0.511586317429072
1641	0.511029342480878
1642	0.511112261366357
1643	0.510378226958035
1644	0.510274906257687
1645	0.51005931715544
1646	0.509031331529052
1647	0.508572141817426
1648	0.507235011971728
1649	0.507732060436309
1650	0.50786907007475
1651	0.507615471457938
1652	0.508489134987674
1653	0.507673389043099
1654	0.50739957706343
1655	0.506981016349343
1656	0.506761085312729
1657	0.504990645242102
1658	0.505435516369821
1659	0.505621827567414
1660	0.505474576190269
1661	0.505333733437895
1662	0.506314273129281
1663	0.505886558672775
1664	0.504670343407308
1665	0.504134637153239
1666	0.503796051704197
1667	0.50247261603807
1668	0.50212825139398
1669	0.502622030844318
1670	0.5020146613153
1671	0.501571496306466
1672	0.502048807563609
1673	0.502326418735849
1674	0.502010766640376
1675	0.500993016470957
1676	0.501378864428376
1677	0.501358316877285
1678	0.501176678033255
1679	0.501573772806777
1680	0.502788335976268
1681	0.502201422285028
1682	0.501354692316912
1683	0.499964663991318
1684	0.499821221857519
1685	0.499171012160683
1686	0.498288547921965
1687	0.498646822837268
1688	0.498044545281627
1689	0.498485044322657
1690	0.497103492568583
1691	0.496917090914025
1692	0.498411537987026
1693	0.497729433415256
1694	0.49735498303555
1695	0.497042386375372
1696	0.496820060741853
1697	0.497764658865423
1698	0.498119519030261
1699	0.496589646747959
1700	0.495980192939683
1701	0.496216445176923
1702	0.49685159504527
1703	0.497122752364256
1704	0.495589275623129
1705	0.495024866871217
1706	0.49494173817583
1707	0.494822762138634
1708	0.494710315335496
1709	0.493178366312017
1710	0.492599961857313
1711	0.493966207538935
1712	0.494002990859072
1713	0.493390198937482
1714	0.492778066597936
1715	0.492406970664052
1716	0.490649011142037
1717	0.490994656003466
1718	0.490806054485748
1719	0.490596273474525
1720	0.491138074266677
1721	0.492437582808955
1722	0.492215747150668
1723	0.491360120991217
1724	0.490559684888134
1725	0.489681938231461
1726	0.489164549513002
1727	0.489395252466648
1728	0.488648153308476
1729	0.48920022347896
1730	0.488233769947331
1731	0.488536391214317
1732	0.48788112597816
1733	0.48641630230517
1734	0.487078038983435
1735	0.488051231559028
1736	0.48735831486713
1737	0.488096402250067
1738	0.486998900445325
1739	0.487622094918002
1740	0.487851378199821
1741	0.487928643524927
1742	0.487508082706814
1743	0.487455754608343
1744	0.48706479834504
1745	0.485951481647412
1746	0.485050227486706
1747	0.485633800551938
1748	0.484087488972416
1749	0.484636816537946
1750	0.485059398817979
1751	0.484643045505131
1752	0.484619443775091
1753	0.483172173778888
1754	0.484055776267761
1755	0.48426296543564
1756	0.485169422128236
1757	0.484966755808656
1758	0.483880191758717
1759	0.483388858415501
1760	0.483217673632774
1761	0.483024996526201
1762	0.482055725008813
1763	0.482011020422419
1764	0.482237015844794
1765	0.481356233854374
1766	0.481104773539729
1767	0.481128227020853
1768	0.480735744296249
1769	0.480183159023597
1770	0.47938351693166
1771	0.480142811447731
1772	0.479302064202837
1773	0.479361740673447
1774	0.478259656972109
1775	0.479115873614532
1776	0.478567879032905
1777	0.478210772520078
1778	0.478975488172375
1779	0.478421975715822
1780	0.477905634790553
1781	0.476430717627776
1782	0.476420683186286
1783	0.476034131674688
1784	0.475769845316076
1785	0.476012194604091
1786	0.475953271941531
1787	0.475671152997153
1788	0.476164189946563
1789	0.475884093720452
1790	0.476305928474169
1791	0.475659950153186
1792	0.475635568231815
1793	0.475214239785838
1794	0.474956109526299
1795	0.474130337934661
1796	0.473987608149469
1797	0.473904577449129
1798	0.473086063772664
1799	0.473182874084155
1800	0.473415433918297
1801	0.472560856808382
1802	0.47291526845743
1803	0.472778559085862
1804	0.472758101991737
1805	0.472715956583672
1806	0.472520806986695
1807	0.47157992890585
1808	0.470520653963661
1809	0.469973281273674
1810	0.469719124838905
1811	0.46961801782153
1812	0.47000035931517
1813	0.470577596623744
1814	0.470348332187126
1815	0.469813505375782
1816	0.470226089648381
1817	0.469383734279647
1818	0.469887164985717
1819	0.469105428347655
1820	0.468673413416225
1821	0.468926273301149
1822	0.467007781560498
1823	0.467991369149099
1824	0.468904265875135
1825	0.468285662093481
1826	0.468310584243954
1827	0.467221261256553
1828	0.467878294172586
1829	0.466203496010973
1830	0.466402297807951
1831	0.465930199133473
1832	0.465687514400875
1833	0.465472746949402
1834	0.465689251928429
1835	0.464777732158431
1836	0.465202235392645
1837	0.465145084179001
1838	0.46558303660517
1839	0.465817333966867
1840	0.464984892430335
1841	0.464414983392352
1842	0.463459801803762
1843	0.463655579574114
1844	0.462831644761424
1845	0.463826195231762
1846	0.463173084630281
1847	0.463388045559153
1848	0.463607383600102
1849	0.464135948779246
1850	0.463868723825586
1851	0.462919589033902
1852	0.462095533611924
1853	0.461418791128081
1854	0.460860652802797
1855	0.461227147994883
1856	0.460714131363114
1857	0.462003300171642
1858	0.461739535196931
1859	0.462250753996502
1860	0.462073847810678
1861	0.461187051688367
1862	0.460634844576087
1863	0.459966133917015
1864	0.460153250432874
1865	0.460832449074613
1866	0.460290976188963
1867	0.458939698622516
1868	0.457791076068529
1869	0.458123172486609
1870	0.458630825774104
1871	0.457411802573651
1872	0.457482882903709
1873	0.457640510448659
1874	0.458062485913212
1875	0.45744849669317
1876	0.457871111638218
1877	0.457628952058562
1878	0.457135989233611
1879	0.457510949690097
1880	0.457893789953397
1881	0.4567574243183
1882	0.45746116695014
1883	0.457622167786114
1884	0.457585414618298
1885	0.457189576191526
1886	0.457181458935176
1887	0.456562347589435
1888	0.456375976087199
1889	0.455385258730793
1890	0.455231986940024
1891	0.454150127908663
1892	0.454647590967671
1893	0.453492968101607
1894	0.453407929759161
1895	0.454645882336091
1896	0.454613144452488
1897	0.454091205246102
1898	0.453643006055843
1899	0.453653849584639
1900	0.452133132301102
1901	0.452254049394026
1902	0.451156002334795
1903	0.45178501118023
1904	0.450874271601563
1905	0.450973536814603
1906	0.451108718468523
1907	0.450702838062181
1908	0.451141428712498
1909	0.450170900848361
1910	0.449764249045114
1911	0.449777413046357
1912	0.449484601334793
1913	0.449111079395335
1914	0.449611072736698
1915	0.448351905488552
1916	0.448680676356785
1917	0.449542920950914
1918	0.448826609826189
1919	0.449384826044973
1920	0.44920147982571
1921	0.44936460765673
1922	0.44869804911964
1923	0.448841685987186
1924	0.447327760514178
1925	0.44763679166228
1926	0.447888671596739
1927	0.448516888943721
1928	0.447604591495085
1929	0.447619927719859
1930	0.446557681517607
1931	0.446974186848412
1932	0.447096637940717
1933	0.446888999000702
1934	0.446422920739848
1935	0.446042922332895
1936	0.444274614282703
1937	0.443539148895433
1938	0.44300146515158
1939	0.442658072919873
1940	0.4429663603107
1941	0.442212517083175
1942	0.442000355294861
1943	0.442442609452301
1944	0.442104084307902
1945	0.442435761106168
1946	0.441839983888609
1947	0.441766267743071
1948	0.442715990505034
1949	0.441983037811263
1950	0.442965791185622
1951	0.442265715829944
1952	0.442523824731588
1953	0.441658613902783
1954	0.440813352604017
1955	0.440331488346253
1956	0.440389807962374
1957	0.440065852671232
1958	0.439361349949608
1959	0.43979909256587
1960	0.439237251786714
1961	0.438842702371706
1962	0.439697069671714
1963	0.438356045151092
1964	0.437931722830811
1965	0.437727139326091
1966	0.437850577906941
1967	0.437668491803468
1968	0.437910604898295
1969	0.438343614856351
1970	0.438090624311365
1971	0.438793848071998
1972	0.437807923678443
1973	0.437329324665881
1974	0.436666271336223
1975	0.43750937548762
1976	0.438474242253303
1977	0.437961346230822
1978	0.436820142404391
1979	0.436438905239544
1980	0.436319617628354
1981	0.436069413660459
1982	0.434819748162781
1983	0.434458478116827
1984	0.434393268695131
1985	0.434682979742916
1986	0.4350144178353
1987	0.435530189635491
1988	0.434830781399937
1989	0.43572506786157
1990	0.434765702638303
1991	0.434270129124806
1992	0.434208544263483
1993	0.434262461640593
1994	0.433278634089763
1995	0.432508615397836
1996	0.432347015284463
1997	0.433461710194475
1998	0.432505769772448
1999	0.432721500841878
2000	0.433405368068138
2001	0.432239211938912
2002	0.431522694773321
2003	0.430392001543799
2004	0.429930595636507
2005	0.431028097441249
2006	0.43176025361118
2007	0.431865174897287
2008	0.430713133823794
2009	0.430048193461318
2010	0.430375886384041
2011	0.429779388023448
2012	0.429955996455092
2013	0.429703936863048
2014	0.428978788595286
2015	0.428621111701036
2016	0.428087547518175
2017	0.428092909606103
2018	0.427893298721818
2019	0.42866873854997
2020	0.429497196210959
2021	0.428927627642945
2022	0.428360155917657
2023	0.427741091056746
2024	0.427281435240476
2025	0.426161828014673
2026	0.425744756071484
2027	0.425912434390432
2028	0.425736606150119
2029	0.425803223936521
[truncated: 47,171 more rows]
