# Supplementary material for: LaF3 doped with Ce/Gd/Eu: energy transfer and excitation dependence of photoluminescence rise-and-decay kinetics
Source: Front Chem. 2025 Apr 22;13:1501039. doi: 10.3389/fchem.2025.1501039 (PMC12052759; doi:10.3389/fchem.2025.1501039)
Supplement: Supplementary file 2 [file DataSheet3.zip › LaF3CeEu394_583trace.txt]

#	Divided by Max of B
31	0.993423664915123
32	0.992490628222621
33	0.993177923447924
34	0.993307242380831
35	0.994043401942174
36	0.994133795048067
37	0.99351453128335
38	0.992917865795107
39	0.993465666947311
40	0.995174262290505
41	0.99625247220412
42	0.996632738489905
43	0.995869011397577
44	0.995701476531158
45	0.995229397352476
46	0.995966385122904
47	0.994640777323919
48	0.993942952011673
49	0.993837296195491
50	0.994226257493517
51	0.993188926797202
52	0.994484955700279
53	0.995775660402093
54	0.995197688776063
55	0.995146339812768
56	0.994985667250199
57	0.995002231431907
58	0.994703660873462
59	0.994064935378395
60	0.99418017475685
61	0.994621136937037
62	0.995692839493553
63	0.997510521804852
64	0.997801933087332
65	0.996470646140333
66	0.996440002404173
67	0.997820745265129
68	0.997978933200441
69	0.998520700257881
70	0.997165631878572
71	0.996370906103333
72	0.99505251555495
73	0.995883564214363
74	0.997101859778996
75	0.996646936359941
76	0.997140548974843
77	0.996950297516367
78	0.995498092042898
79	0.995194494255305
80	0.994443012825883
81	0.995064465428896
82	0.996373272415006
83	0.996127767578975
84	0.99713557972033
85	0.997922023404716
86	0.998184802315957
87	0.998630615435072
88	0.999916824144709
89	1
90	0.998490411468472
91	0.99905856290106
92	0.999064478680242
93	0.997949709251285
94	0.997896822185403
95	0.999111449966943
96	0.996665393590987
97	0.996849256007947
98	0.998535608021418
99	0.999029812214238
100	0.997559977718809
101	0.996566600078656
102	0.996992181232972
103	0.997322163395714
104	0.9980558383298
105	0.997697460426987
106	0.998240055693512
107	0.997791166369221
108	0.995852092269118
109	0.995099723472818
110	0.99689823865957
111	0.99597277416442
112	0.996633330067823
113	0.996637589428834
114	0.996560565983891
115	0.995428522479724
116	0.995646223153603
117	0.996680656301275
118	0.995608243851258
119	0.995220878630455
120	0.99551998042587
121	0.996292817818138
122	0.995501759825991
123	0.996102448044078
124	0.996693079437556
125	0.997354818496796
126	0.996744428400851
127	0.994441652196671
128	0.996378005038351
129	0.99776667504341
130	0.996480229702607
131	0.996696865536232
132	0.994915506109107
133	0.996504839344002
134	0.997191779622554
135	0.996959407816306
136	0.99608328091953
137	0.996185623899369
138	0.995712716511602
139	0.996676041993514
140	0.995928997398477
141	0.99592355488163
142	0.9950658852159
143	0.99333977916633
144	0.992888996792701
145	0.994349484357024
146	0.993067298377231
147	0.99205771150212
148	0.990955246893861
149	0.991330780556301
150	0.991786413868858
151	0.992024346507537
152	0.991959272936541
153	0.993107289044498
154	0.992894320993965
155	0.991635561499731
156	0.991925907941957
157	0.992062325809882
158	0.992456198387785
159	0.994139474196081
160	0.992863322311054
161	0.992163603949469
162	0.991767365059894
163	0.990894254027344
164	0.990465302062051
165	0.988926252950199
166	0.990168803209476
167	0.990026587877953
168	0.990584682485934
169	0.990609292127329
170	0.990833323868087
171	0.990526944481122
172	0.988350647635842
173	0.986972862664477
174	0.987892411380445
175	0.988847573087085
176	0.989516411081343
177	0.988998543771797
178	0.989802616478143
179	0.98827397913765
180	0.986451682518589
181	0.987191983125358
182	0.986773855852812
183	0.986618034229172
184	0.985352767377838
185	0.98526284753428
186	0.98499521768411
187	0.984637431359214
188	0.984443157170895
189	0.984344836920899
190	0.984753853893506
191	0.985133410285789
192	0.985457240038183
193	0.986904239625971
194	0.985432512081204
195	0.985768173391961
196	0.985217177718999
197	0.986254213809511
198	0.984475457325226
199	0.985419733998172
200	0.984240009313803
201	0.984046208387818
202	0.984877730309566
203	0.986339401029724
204	0.985085729105586
205	0.983858914818932
206	0.982974269200135
207	0.982858968297576
208	0.982673865933299
209	0.979528801089261
210	0.979210237563494
211	0.980467398614193
212	0.979455682058578
213	0.980149484640981
214	0.980004311419868
215	0.98021041716655
216	0.9802635408636
217	0.980785904165324
218	0.981635765002534
219	0.980872392856957
220	0.978424916693998
221	0.977823755213576
222	0.977948933101056
223	0.976782223130886
224	0.977713603405217
225	0.976811210448875
226	0.977283762889891
227	0.977824110160327
228	0.976848361542135
229	0.977872501234032
230	0.97551849438214
231	0.976134208679347
232	0.975977440531038
233	0.97486882351243
234	0.976359008288243
235	0.975599422241342
236	0.973673007908687
237	0.973449036508876
238	0.974525471688737
239	0.974228736204995
240	0.974492461640905
241	0.973292623307318
242	0.973165079108166
243	0.973671528963892
244	0.97346122301399
245	0.973281974904792
246	0.972757955184897
247	0.972743875630445
248	0.972578233813364
249	0.972012567008031
250	0.971852367707797
251	0.970443110791186
252	0.970489727131136
253	0.968915419975362
254	0.969606856246093
255	0.968590880329466
256	0.967790830352964
257	0.968889627178131
258	0.96809679445223
259	0.967713688592437
260	0.966741962704089
261	0.965385356222193
262	0.966452681102114
263	0.968176420840012
264	0.968360638203723
265	0.967048873328023
266	0.965044015763422
267	0.964316138292933
268	0.962235795385976
269	0.962528389824292
270	0.962867837233725
271	0.962418592962684
272	0.962393510058954
273	0.963143867490333
274	0.963739586453907
275	0.963949478299266
276	0.963608492787245
277	0.962970890107066
278	0.963390497507564
279	0.963431729305303
280	0.962425455266534
281	0.962817079848348
282	0.961069676993724
283	0.959032755905959
284	0.957927924986027
285	0.959173906397229
286	0.958565882612957
287	0.959728096590949
288	0.960018324717593
289	0.957921772575678
290	0.958358712026022
291	0.959164322834955
292	0.95853630371705
293	0.957891483786269
294	0.956328061664189
295	0.956361899921107
296	0.955442884808421
297	0.955514878657904
298	0.955999380972867
299	0.955663009768608
300	0.955810076039059
301	0.954852311389579
302	0.955476544408808
303	0.955293273569766
304	0.954166435951279
305	0.952054621099076
306	0.952504102001284
307	0.952013920538308
308	0.953157204022919
309	0.951997001409849
310	0.951714582111725
311	0.951830531383682
312	0.952019954633073
313	0.951273856562705
314	0.950220789893767
315	0.948686886326647
316	0.949447537213801
317	0.949267342579933
318	0.949487764512235
319	0.950498534543181
320	0.949381043855801
321	0.94909578498367
322	0.948223562501154
323	0.947536977169352
324	0.948501130860348
325	0.948107613229197
326	0.946362525810545
327	0.944248119847061
328	0.945379568223842
329	0.945926820391738
330	0.944469290717007
331	0.945234124060042
332	0.942868660710187
333	0.943535344177666
334	0.941116818654866
335	0.94106917533565
336	0.940124919959508
337	0.939778461168589
338	0.941467087207577
339	0.941012871315712
340	0.940136768082052
341	0.94059177313886
342	0.939502284200658
343	0.939546247905223
344	0.939101341083477
345	0.938339715275914
346	0.937257009370121
347	0.937792686724471
348	0.936344677904754
349	0.93569994434435
350	0.935941071503786
351	0.933957722529133
352	0.935205955485891
353	0.936666377976643
354	0.936781262408347
355	0.936168979263064
356	0.934229485142639
357	0.933213861806452
358	0.931759830723528
359	0.933168897152049
360	0.93457475841141
361	0.933550892028511
362	0.933067740877514
363	0.931980635998321
364	0.931460299442544
365	0.931095015459114
366	0.930626678602343
367	0.931045971283388
368	0.931345134602907
369	0.929555374769344
370	0.930960894096668
371	0.929391034423683
372	0.929946289457656
373	0.930495510396864
374	0.930403153252283
375	0.927317080558241
376	0.926531066359425
377	0.926456689634088
378	0.926893629084432
379	0.927080094444232
380	0.92559712691902
381	0.925747624341396
382	0.924792173944732
383	0.925133329831192
384	0.925664211854938
385	0.925382857397067
386	0.92532999991008
387	0.925072042358872
388	0.924815179226813
389	0.925010399939801
390	0.92514173023763
391	0.924556186414248
392	0.92416444351685
393	0.924496437044515
394	0.922188854861327
395	0.921375035317202
396	0.921141362039534
397	0.920612048880427
398	0.920021191504184
399	0.91955693298558
400	0.919334480757864
401	0.918157277378581
402	0.918558460676396
403	0.919020404942184
404	0.919317290686718
405	0.917631016761532
406	0.916893241009317
407	0.915326151104145
408	0.914511254888208
409	0.915392831400767
410	0.914322716639383
411	0.913686491152597
412	0.912513745904506
413	0.912121336890373
414	0.91193349433718
415	0.912267456636155
416	0.910691918998312
417	0.910313189631958
418	0.91041700090819
419	0.90772792432346
420	0.907197433924296
421	0.907330296408933
422	0.908319857188358
423	0.908718386667632
424	0.908291646020597
425	0.908205046112316
426	0.908631500435638
427	0.909318322398607
428	0.906466830462761
429	0.904903224951526
430	0.905150389755196
431	0.905170023043143
432	0.905496610731791
433	0.90598359767401
434	0.905758398158442
435	0.905583730045485
436	0.905299378653881
437	0.904861082123793
438	0.904940645804317
439	0.903281454316224
440	0.901767835955917
441	0.90211609787633
442	0.90190159172321
443	0.900235235043372
444	0.899334616820785
445	0.898936986539946
446	0.900290843367678
447	0.900353849965428
448	0.899602010039787
449	0.899750298510218
450	0.897762492587529
451	0.897111436242335
452	0.896574432570293
453	0.895628499479175
454	0.895719720794153
455	0.896305572238053
456	0.895540709316122
457	0.896429577618099
458	0.894419432530065
459	0.894772486231616
460	0.894195342814671
461	0.893243967206706
462	0.892911114707905
463	0.893454095683232
464	0.89269119679999
465	0.892423048727563
466	0.891721895197949
467	0.892724035290226
468	0.893126479832162
469	0.892077020605369
470	0.891826309883658
471	0.890907398888685
472	0.889385459393382
473	0.889399893894585
474	0.889120787432803
475	0.889646191445026
476	0.889374147240431
477	0.888134829362899
478	0.888608717586854
479	0.887092463155344
480	0.885989167971688
481	0.886539462033239
482	0.88607317321922
483	0.886567182191328
484	0.887171334689703
485	0.886540984754801
486	0.88486888030391
487	0.883177440720343
488	0.883884612963697
489	0.883284752954695
490	0.882108167182759
491	0.880076980851333
492	0.880144539049585
493	0.881339644759827
494	0.880281311864261
495	0.881063022925301
496	0.881318777440342
497	0.881457132134371
498	0.88019003730727
499	0.879049223068889
500	0.878840819633572
501	0.875605834945975
502	0.875064777782037
503	0.875763594578875
504	0.875665111053373
505	0.875867233114355
506	0.87556004681511
507	0.876049636700169
508	0.874568394216167
509	0.873700007524871
510	0.873158921965194
511	0.873309211152143
512	0.872825891993017
513	0.872850771393942
514	0.873264961123866
515	0.873069444621918
516	0.87457980220474
517	0.874501950550712
518	0.872607668364259
519	0.872870686272979
520	0.873369753236286
521	0.872635369591854
522	0.87128846380466
523	0.869785063178155
524	0.868415205350893
525	0.86771296331791
526	0.868334632438442
527	0.869067834110194
528	0.868988680984745
529	0.868618944785903
530	0.868247788800058
531	0.867151780673197
532	0.865980784129432
533	0.865730979705091
534	0.864491085630667
535	0.861716146243741
536	0.861649292023211
537	0.861676936459326
538	0.861158082397812
539	0.861216411980541
540	0.863594791842661
541	0.863118736077214
542	0.86336482775854
543	0.863176507210388
544	0.861914397018826
545	0.859680084127113
546	0.85998080802918
547	0.858647780659945
548	0.858201375962911
549	0.858550912142161
550	0.859526983761896
551	0.857559277290554
552	0.856563501393521
553	0.856910861749187
554	0.856471957076999
555	0.856143699955466
556	0.857560055807094
557	0.855742304872756
558	0.855598708798373
559	0.855905505839347
560	0.856013996496912
561	0.856392387480697
562	0.855370202362242
563	0.854038797099659
564	0.854308163822597
565	0.854884398575859
566	0.853370432367736
567	0.853131864374373
568	0.852957274349702
569	0.851247377535089
570	0.850843329816994
571	0.850201112829054
572	0.85121999575957
573	0.851272745579375
574	0.850228293468081
575	0.849383788777341
576	0.847876093295151
577	0.846706727140128
578	0.846074620218808
579	0.847188530676628
580	0.847275470150635
581	0.846942938287065
582	0.844512617883732
583	0.845017030345108
584	0.844349224062739
585	0.845258006060598
586	0.845279539496818
587	0.844892686582492
588	0.843945058029061
589	0.841967338509877
590	0.840927537384175
591	0.84085631140283
592	0.840577950329225
593	0.840418543743401
594	0.84066331029019
595	0.840886008614321
596	0.840214922623975
597	0.839098141830096
598	0.83806980785076
599	0.838135999504021
600	0.838657732183685
601	0.838475843270659
602	0.838240353848782
603	0.837277427090388
604	0.837251827147558
605	0.836494725727913
606	0.836850180052655
607	0.836992124441491
608	0.837269191142612
609	0.835347774460209
610	0.833859246102566
611	0.834770039465346
612	0.833858654524648
613	0.833685622716213
614	0.834021756106149
615	0.833944669953947
616	0.833062775172469
617	0.832999362752267
618	0.833146394711199
619	0.830791754870934
620	0.829430575491731
621	0.829106458232469
622	0.831078829887274
623	0.830647383829478
624	0.83126645000717
625	0.829738432640335
626	0.82907593636136
627	0.828541721387624
628	0.82917690688043
629	0.827021196946701
630	0.825707302390496
631	0.825201706773283
632	0.824819698882107
633	0.824984330284104
634	0.825459477385869
635	0.825477022403766
636	0.824446649846923
637	0.8221947789226
638	0.823671952533681
639	0.824280243711172
640	0.824252316500812
641	0.824148339582763
642	0.822539757585567
643	0.822337853225259
644	0.820533177346068
645	0.820382317878005
646	0.82166665720142
647	0.820906292637979
648	0.821007252508645
649	0.819882744524
650	0.818883480683561
651	0.819546491635325
652	0.817952031786191
653	0.819686222339591
654	0.818204273511555
655	0.818893152982523
656	0.81796236428611
657	0.816104336360793
658	0.815537604715207
659	0.815025771500426
660	0.812914251254027
661	0.81295932949139
662	0.812846990027889
663	0.813224828477899
664	0.813725719867506
665	0.815234637549675
666	0.81391131442461
667	0.812235494864394
668	0.813089891921081
669	0.811877748766797
670	0.811879523500551
671	0.811791378390747
672	0.810565628944346
673	0.811157248272948
674	0.81094156487977
675	0.811315394797806
676	0.809516127123942
677	0.808470023327101
678	0.808441509271446
679	0.807734337028092
680	0.806489893719478
681	0.806190723301024
682	0.807496995967332
683	0.807053400082253
684	0.806375009287773
685	0.805944519219893
686	0.80593026100891
687	0.806981731600625
688	0.805941923375988
689	0.804884351249626
690	0.804338037324307
691	0.804518637780627
692	0.801815363325861
693	0.801486256698437
694	0.802808267703679
695	0.802954347222163
696	0.804410379021606
697	0.803276797414852
698	0.80294927030047
699	0.801347188561439
700	0.801525135199217
701	0.800620646873889
702	0.799887529206202
703	0.799257143776624
704	0.800061334798554
705	0.798900777238732
706	0.799389065652371
707	0.79822756156788
708	0.798554704156616
709	0.796964244557365
710	0.796337673622203
711	0.795312620534001
712	0.793955895736522
713	0.794625680255448
714	0.795540103540334
715	0.797188277481279
716	0.796764640252003
717	0.795480628662755
718	0.795601936447494
719	0.795517028452058
720	0.794445367305997
721	0.792576052074001
722	0.793396190853448
723	0.792660103464612
724	0.792861476587949
725	0.792471153477555
726	0.791231324476702
727	0.790771715760535
728	0.789612735347443
729	0.790531724430701
730	0.789797727678227
731	0.787975161299635
732	0.786191317245254
733	0.785094954171642
734	0.785954132361063
735	0.787319994671066
736	0.787431925945803
737	0.786772408853224
738	0.785543657740466
739	0.787070875293955
740	0.78451013207332
741	0.783697385651538
742	0.784632670340129
743	0.786026385321674
744	0.785307421747256
745	0.783270532604699
746	0.782284418358225
747	0.781376040999663
748	0.781952188199393
749	0.782363453168089
750	0.78106020701441
751	0.78155405626048
752	0.781177959415862
753	0.780925445564656
754	0.781051020992497
755	0.780026313385799
756	0.780854970887268
757	0.779708214840276
758	0.780133914310175
759	0.780089952971922
760	0.778920534758042
761	0.779517490119466
762	0.779812604679713
763	0.777884770560054
764	0.778624089147479
765	0.7786723619056
766	0.778312526354796
767	0.778060961394572
768	0.777072971846097
769	0.775348640530281
770	0.774487894659377
771	0.774440568425925
772	0.774163205935846
773	0.773381713758635
774	0.773471247893391
775	0.772779685024986
776	0.771621581330369
777	0.771003331530204
778	0.770151204949567
779	0.769045732759172
780	0.767455643487697
781	0.769219980851806
782	0.768800819501059
783	0.767880014273592
784	0.767985270183101
785	0.767784443677759
786	0.768040916368393
787	0.768110684701748
788	0.767192739161938
789	0.767635445313827
790	0.767472908097661
791	0.7666058867682
792	0.765044144727408
793	0.765116708858004
794	0.765392975745779
795	0.763506788711558
796	0.764577308112237
797	0.765900549599549
798	0.764384217079754
799	0.763921484832179
800	0.763828488783446
801	0.763924915984104
802	0.763622203197077
803	0.762352420239916
804	0.762174254718307
805	0.760476659174924
806	0.760484062180992
807	0.760060919510855
808	0.760063289371995
809	0.758965126718356
810	0.759593220375079
811	0.758202140281582
812	0.757922056533079
813	0.75742375152213
814	0.755924061272328
815	0.756335089609857
816	0.756080625917833
817	0.755965646833662
818	0.755547581085219
819	0.754299588309095
820	0.755134959036779
821	0.754381935955301
822	0.753378264859373
823	0.752942358304074
824	0.752033420129646
825	0.751225986077569
826	0.753994991937976
827	0.754138743005774
828	0.751852433964523
829	0.7516977103095
830	0.75106298624747
831	0.752758646147905
832	0.752604757800902
833	0.753060665605613
834	0.752613117980041
835	0.752070759344683
836	0.750134357993614
837	0.748981776087285
838	0.747559741087642
839	0.747903732998642
840	0.747577961687521
841	0.746872762948103
842	0.745765518390265
843	0.746181878027992
844	0.745740468614899
845	0.745020097085035
846	0.745132260258316
847	0.745205294101779
848	0.745067305002904
849	0.7453708223359
850	0.744742055463506
851	0.743310520905654
852	0.742744090964807
853	0.7424593538644
854	0.741171346757893
855	0.741042038473388
856	0.740392338024783
857	0.743022811717786
858	0.743068208224069
859	0.740710643622577
860	0.740375694571634
861	0.738960801100619
862	0.738713166584082
863	0.739459974547952
864	0.739040692515309
865	0.739260021211618
866	0.737789476822687
867	0.738440752051711
868	0.737001997876945
869	0.73857781355641
870	0.736913197298808
871	0.738218725760095
872	0.739009043096688
873	0.73847902004408
874	0.737476058841653
875	0.736871347893722
876	0.736297572921444
877	0.737300163796094
878	0.737470024746888
879	0.735803786382634
880	0.735135602673554
881	0.73436412236103
882	0.733277748672144
883	0.732975570671555
884	0.733059101473597
885	0.732058624898426
886	0.730765634339536
887	0.730945985149975
888	0.729939829426789
889	0.731613994935147
890	0.732537921327709
891	0.732985035918245
892	0.733116202940568
893	0.731119369538849
894	0.72961256852247
895	0.729922791982747
896	0.729083496727154
897	0.729339259524286
898	0.72978160363049
899	0.729120730641323
900	0.727782627533551
901	0.726857945104409
902	0.726949682275332
903	0.727987534743371
904	0.728725911538751
905	0.728181836144275
906	0.727740540314142
907	0.727043053384465
908	0.725661892869498
909	0.725894679963445
910	0.725190592207357
911	0.724755446421261
912	0.72471300188879
913	0.724769494030506
914	0.725662691499688
915	0.723195959475493
916	0.722005941335348
917	0.720493347587995
918	0.72072358616427
919	0.720553025968378
920	0.719208556299051
921	0.719851713895881
922	0.720332331910234
923	0.719867860423579
924	0.718199137432069
925	0.719675834231349
926	0.719609340873349
927	0.718295091370393
928	0.717728449644651
929	0.717059994992885
930	0.716139854698998
931	0.71573714631331
932	0.716490305457709
933	0.715546229921254
934	0.716304477818904
935	0.715334439110778
936	0.715794018248049
937	0.714813030615814
938	0.715161914876197
939	0.7166407247918
940	0.71570930429017
941	0.714454449210196
942	0.713392500590395
943	0.713750975511987
944	0.711533947343886
945	0.711837663447063
946	0.711214456223944
947	0.712517694095532
948	0.712483429902513
949	0.711215323477172
950	0.711090337260938
951	0.710771403407394
952	0.711171126690907
953	0.711675892915878
954	0.710785009699512
955	0.71033073583301
956	0.709686449505512
957	0.709812810548828
958	0.70996407938881
959	0.709911441968809
960	0.710062019845783
961	0.708010801502892
962	0.707971985709371
963	0.70608900384431
964	0.704491492636275
965	0.703887684436248
966	0.702889219225998
967	0.702486648086387
968	0.701997623749818
969	0.702061769726639
970	0.702033053351336
971	0.700307982563123
972	0.700084738804151
973	0.700482875475688
974	0.700805800113867
975	0.701654042393894
976	0.7018142665404
977	0.700900925843105
978	0.699593183697248
979	0.701359487466357
980	0.701366379349103
981	0.700630338103344
982	0.70050598842495
983	0.701476835228512
984	0.700803670433362
985	0.700950855019397
986	0.701085694557436
987	0.698693038736995
988	0.699622525961989
989	0.698050111855553
990	0.699144412688542
991	0.699264319616771
992	0.698088091157898
993	0.697392868788491
994	0.697901222341958
995	0.696887069668475
996	0.697705576876024
997	0.696345629162047
998	0.696012362558702
999	0.694999400139991
1000	0.695667437137747
1001	0.693511762698693
1002	0.693308969788352
1003	0.693030663139916
1004	0.693211536905234
1005	0.693583156688167
1006	0.693640963316017
1007	0.693037376366131
1008	0.692288379563965
1009	0.691629765219289
1010	0.691086241175432
1011	0.689704840479831
1012	0.68893172267963
1013	0.689015770520773
1014	0.688789906071625
1015	0.689025544571137
1016	0.689722587817376
1017	0.68801691723541
1018	0.687468084371316
1019	0.6880095260609
1020	0.686855564594866
1021	0.688085520160266
1022	0.687485861287756
1023	0.687308429322766
1024	0.6890596656023
1025	0.689107820044837
1026	0.6867093265335
1027	0.686455302975448
1028	0.685967014561809
1029	0.685368182715229
1030	0.686215595603014
1031	0.685607690134326
1032	0.684190697744858
1033	0.684689764708165
1034	0.683804442324229
1035	0.684058624425164
1036	0.68310945658599
1037	0.681983146655006
1038	0.680413636012992
1039	0.67935021554733
1040	0.680764251230364
1041	0.681237112475053
1042	0.680080868701411
1043	0.68015754074907
1044	0.680225750866188
1045	0.681480807082655
1046	0.681731638486261
1047	0.680999737102773
1048	0.681016775729972
1049	0.680558454287355
1050	0.679090867788015
1051	0.678241480213139
1052	0.677474321968885
1053	0.677114051016733
1054	0.675566754125546
1055	0.676357950546926
1056	0.67650999435398
1057	0.674443486088217
1058	0.675019563481753
1059	0.674814430289168
1060	0.673553461842988
1061	0.672710818256379
1062	0.672781885694841
1063	0.674173360962388
1064	0.674622724732169
1065	0.67469809767472
1066	0.674671307477119
1067	0.674194732306259
1068	0.672683132409809
1069	0.672078303146295
1070	0.67083646278052
1071	0.671521918198499
1072	0.671690888232947
1073	0.671384937148396
1074	0.670633906501347
1075	0.670831314869477
1076	0.670507817583873
1077	0.670328179033248
1078	0.669652833681891
1079	0.669388950886255
1080	0.668835328607336
1081	0.668547884446375
1082	0.66871786726222
1083	0.667563143843827
1084	0.668626358440374
1085	0.668087163563722
1086	0.667060184297818
1087	0.66725440406097
1088	0.666851641250113
1089	0.665496329140702
1090	0.66484093889568
1091	0.665146666363779
1092	0.663941740460096
1093	0.662960936217015
1094	0.661092735517818
1095	0.6604675216624
1096	0.661554172209752
1097	0.661090422448158
1098	0.661556654470696
1099	0.660818209052278
1100	0.660506092542663
1101	0.660305192681661
1102	0.659690596466718
1103	0.660693267795965
1104	0.661664806745692
1105	0.661470482864827
1106	0.660488108573952
1107	0.659610878975936
1108	0.659889668351954
1109	0.659381430747759
1110	0.659274663948248
1111	0.65879057218836
1112	0.658656976147105
1113	0.658705447675406
1114	0.65833653968565
1115	0.657010664493446
1116	0.657399322903578
1117	0.654768378314552
1118	0.655932756284569
1119	0.656007338879022
1120	0.656168288300056
1121	0.656184094078873
1122	0.655019207351846
1123	0.653570733551886
1124	0.653403682596204
1125	0.653950648440388
1126	0.653683897675004
1127	0.654812816464607
1128	0.655111771548699
1129	0.653956289727415
1130	0.654154793697849
1131	0.653481459711414
1132	0.653828006055865
1133	0.652788367022513
1134	0.652605687761389
1135	0.651383961044831
1136	0.650581071494321
1137	0.649679625062648
1138	0.649286580693831
1139	0.648595381054268
1140	0.649101583630424
1141	0.649200092002198
1142	0.648141475149231
1143	0.647805742849125
1144	0.647887972179747
1145	0.64877859510183
1146	0.649671060197549
1147	0.649745645158313
1148	0.64840311823087
1149	0.647054144287274
1150	0.646256460622444
1151	0.646565401541794
1152	0.646265392265852
1153	0.645759593145836
1154	0.645504268116364
1155	0.645626055079217
1156	0.64572816970998
1157	0.646371639659952
1158	0.644419077583314
1159	0.644892103286665
1160	0.644776466367849
1161	0.644929695697052
1162	0.643209928996452
1163	0.643665215644349
1164	0.6430351402016
1165	0.642498845239904
1166	0.642665522318342
1167	0.642124465154404
1168	0.642440454133071
1169	0.64088209591797
1170	0.640434800304592
1171	0.641011352143618
1172	0.640865587344587
1173	0.641706337881858
1174	0.639856034780996
1175	0.639964969121999
1176	0.639237757768246
1177	0.638907937697853
1178	0.637886564224302
1179	0.638181480014368
1180	0.63769094360464
1181	0.637855365588054
1182	0.637654620720466
1183	0.637604573228591
1184	0.636823043190394
1185	0.635971142592522
1186	0.635212781111911
1187	0.634469257588643
1188	0.635210072868202
1189	0.634256903595989
1190	0.633586102746199
1191	0.633650939686028
1192	0.63395122463728
1193	0.634590602051214
1194	0.634487875728883
1195	0.633155243533698
1196	0.632215180078685
1197	0.632078238072724
1198	0.631097875146771
1199	0.630295339359856
1200	0.630228898060713
1201	0.631988647146489
1202	0.633145140566012
1203	0.632598995831979
1204	0.631122062401532
1205	0.631484344718605
1206	0.630635075459313
1207	0.630116261625098
1208	0.628297604393389
1209	0.628597856216277
1210	0.629846539955409
1211	0.63137708454311
1212	0.629768532124811
1213	0.628644344775397
1214	0.628750071580928
1215	0.628161333236788
1216	0.627225054697294
1217	0.627591643701612
1218	0.627504716059163
1219	0.627849255771316
1220	0.627218121404094
1221	0.625921308068697
1222	0.625755103069438
1223	0.6261921679343
1224	0.624371300567489
1225	0.623642333410475
1226	0.622987984342589
1227	0.623035902153959
1228	0.624073174875639
1229	0.623203910282713
1230	0.623077549239397
1231	0.620665331120359
1232	0.619794291793679
1233	0.62041012440647
1234	0.62073046858177
1235	0.621222314745009
1236	0.620946803893813
1237	0.62057671274822
1238	0.620090753968423
1239	0.618789437541913
1240	0.620064879533439
1241	0.620570243252107
1242	0.621465585782821
1243	0.621689589127839
1244	0.62016561933712
1245	0.619832271096024
1246	0.618719158085237
1247	0.617820196280821
1248	0.617628252909499
1249	0.616684279124446
1250	0.617720929506156
1251	0.616121539446652
1252	0.616578778301679
1253	0.616659283774248
1254	0.617615628636725
1255	0.619078571249408
1256	0.617861538112052
1257	0.616886139707988
1258	0.617440994835288
1259	0.615188147807399
1260	0.613802485384476
1261	0.613561864615737
1262	0.613865897804678
1263	0.612550698227585
1264	0.612722332728977
1265	0.613027586934741
1266	0.613900819832342
1267	0.613183361232148
1268	0.612985466586969
1269	0.611452029183249
1270	0.611854791994105
1271	0.611368417926609
1272	0.611714481543479
1273	0.610600461052166
1274	0.610426892090982
1275	0.608726059433231
1276	0.610713751772959
1277	0.610904532102094
1278	0.609491189748381
1279	0.607428775201811
1280	0.606973141889254
1281	0.607700901044159
1282	0.607400971039658
1283	0.607705470391999
1284	0.607394611577038
1285	0.608080871540985
1286	0.607729415099813
1287	0.606551060509902
1288	0.607305415824851
1289	0.606780287487938
1290	0.606792710624219
1291	0.606162088563474
1292	0.605918679096429
1293	0.604677464620091
1294	0.60304033188941
1295	0.602793052319624
1296	0.60272766284602
1297	0.601795480392032
1298	0.601993120658705
1299	0.603336120848484
1300	0.605299838901501
1301	0.604053863406079
1302	0.602504125664401
1303	0.602639651432826
1304	0.603465600690584
1305	0.601824591941384
1306	0.602182425592513
1307	0.602186282680539
1308	0.60142343112353
1309	0.601197287449604
1310	0.600330905024295
1311	0.599577040719018
1312	0.598859177479528
1313	0.599392725153373
1314	0.599549785541173
1315	0.599357577142944
1316	0.598677636414319
1317	0.598120414975346
1318	0.598350246546013
1319	0.598336577546636
1320	0.597836286017038
1321	0.59795081313568
1322	0.597311609645654
1323	0.597650583792753
1324	0.597017358789168
1325	0.598271622291224
1326	0.596772918793389
1327	0.595778121366233
1328	0.595630257648748
1329	0.594799296542866
1330	0.593257685898628
1331	0.593774016288743
1332	0.594342835021223
1333	0.595200583958395
1334	0.594840352050386
1335	0.593810296579307
1336	0.593511281154268
1337	0.593225076940624
1338	0.592147281131551
1339	0.591376545024049
1340	0.591162630448847
1341	0.591001484623943
1342	0.591198480070687
1343	0.590884707142901
1344	0.591004797460285
1345	0.590779331734653
1346	0.592088094943997
1347	0.58983344005399
1348	0.590129348511803
1349	0.59049504541662
1350	0.591096492037598
1351	0.590780826060474
1352	0.588401026411351
1353	0.587713334828842
1354	0.588216746340381
1355	0.587168296345516
1356	0.586999431611936
1357	0.587733134941763
1358	0.587814062800965
1359	0.58738718017523
1360	0.587020080047591
1361	0.586953733400915
1362	0.586271310411345
1363	0.587472321252366
1364	0.586854641733314
1365	0.587252182094309
1366	0.586679263726856
1367	0.586834764715264
1368	0.586139237091652
1369	0.585676502477765
1370	0.584983480778214
1371	0.584607118906688
1372	0.584638086827547
1373	0.584146466647074
1374	0.583951600880836
1375	0.584097888634747
1376	0.58407667820007
1377	0.58346765346596
1378	0.582539364777829
1379	0.583312224650058
1380	0.58181771070704
1381	0.582508437084269
1382	0.582801083581441
1383	0.582586643685048
1384	0.582628054139318
1385	0.580900837106417
1386	0.581322613231563
1387	0.580472404546537
1388	0.579571759111365
1389	0.580934248244079
1390	0.579555681206705
1391	0.578454826873539
1392	0.57896803846487
1393	0.578252270594365
1394	0.577961046250508
1395	0.577872076481086
1396	0.578460452779541
1397	0.57810212811874
1398	0.578809957013582
1399	0.57895878618623
1400	0.578408802111507
1401	0.577812491570015
1402	0.576876496987922
1403	0.575726114568292
1404	0.575042368810498
1405	0.575347386385095
1406	0.573700978895813
1407	0.573298554467525
1408	0.573992791268121
1409	0.573332066173433
1410	0.57317234960078
1411	0.571890678293776
1412	0.573006821366659
1413	0.572076552075658
1414	0.573453390522354
1415	0.573000951730555
1416	0.573138552754316
1417	0.573166087156938
1418	0.572843435827757
1419	0.571742547183072
1420	0.570599145382876
1421	0.57200816566832
1422	0.571155149354494
1423	0.570682439553752
1424	0.569085482062648
1425	0.569866014700475
1426	0.571144698538992
1427	0.570452867094212
1428	0.568989403892961
1429	0.569220413886842
1430	0.570288566975849
1431	0.569521362588518
1432	0.569353637234009
1433	0.569708229038146
1434	0.568251645888084
1435	0.568359109566383
1436	0.567224276180754
1437	0.566657283057729
1438	0.566074047571383
1439	0.566413021718482
1440	0.567040750963207
1441	0.566291812135677
1442	0.565805352880961
1443	0.566951781193785
1444	0.566693074704933
1445	0.566070853050625
1446	0.565588125469417
1447	0.564235896664116
1448	0.564621296663075
1449	0.564023046929166
1450	0.564378585257973
1451	0.564066350432775
1452	0.564958277192589
1453	0.563180048395806
1454	0.563568360141278
1455	0.564186883250442
1456	0.563902483349448
1457	0.562995121138594
1458	0.562573970902885
1459	0.562811731983968
1460	0.563250639022467
1461	0.563389199585612
1462	0.563053450721323
1463	0.562489175307254
1464	0.560417852780393
1465	0.559762029500334
1466	0.559505639630609
1467	0.560285516800103
1468	0.560516646292723
1469	0.55934848222403
1470	0.559353959052396
1471	0.558123268747223
1472	0.558649389751883
1473	0.558494869599663
1474	0.557850096995115
1475	0.558842362468782
1476	0.557459608242905
1477	0.55701024565628
1478	0.556133408866002
1479	0.55608852348304
1480	0.554812888637113
1481	0.554659982309454
1482	0.555634708681004
1483	0.554989533803472
1484	0.554255267291468
1485	0.553536618436502
1486	0.552901569006618
1487	0.553664517582406
1488	0.554382860000009
1489	0.554352225729096
1490	0.555030305353591
1491	0.554939811679452
1492	0.554048644505685
1493	0.552840637664204
1494	0.552627324132167
1495	0.552214011120718
1496	0.5527900471038
1497	0.553386830907627
1498	0.55364977427753
1499	0.553956346518895
1500	0.552540216650032
1501	0.55150892596426
1502	0.551391843229012
1503	0.550817909713851
1504	0.551448348385442
1505	0.550999459061152
1506	0.550913916894188
1507	0.549735318574174
1508	0.550418292914364
1509	0.54983629855849
1510	0.549256956838002
1511	0.549865522507647
1512	0.54878530122911
1513	0.549484939136098
1514	0.547597612722806
1515	0.547308755873777
1516	0.548007653125212
1517	0.547647880281667
1518	0.548214546853681
1519	0.54754283142443
1520	0.548151484647607
1521	0.547372677050989
1522	0.546790337213611
1523	0.548315351730933
1524	0.548668017357369
1525	0.547889533945451
1526	0.547938279965906
1527	0.548472238194826
1528	0.547243085992239
1529	0.546080664961976
1530	0.544373817139953
1531	0.543847838113993
1532	0.54306324370218
1533	0.543762366936379
1534	0.544707637460228
1535	0.543588939953895
1536	0.542559298587359
1537	0.543139991471813
1538	0.542333147814498
1539	0.541707781331978
1540	0.541324083894268
1541	0.541736413703216
1542	0.539813947561587
1543	0.541682883000559
1544	0.541915661812415
1545	0.542366151946552
1546	0.541588282592512
1547	0.541375633994055
1548	0.540311153420764
1549	0.539861703280607
1550	0.539787487464464
1551	0.539306023493689
1552	0.539746108955401
1553	0.53891742660766
1554	0.538920502812835
1555	0.537835845883067
1556	0.538727237856444
1557	0.53794258665315
1558	0.536487342835494
1559	0.537180908786731
1560	0.537156535776503
1561	0.536100280502586
1562	0.535655465966996
1563	0.53540818639721
1564	0.535629365549247
1565	0.534722966427243
1566	0.535630264747683
1567	0.535657912733265
1568	0.535574301476626
1569	0.535492102908055
1570	0.535165672579133
1571	0.535115405020272
1572	0.534264745552872
1573	0.533582660945872
1574	0.533421589659786
1575	0.532037899557642
1576	0.531882027058301
1577	0.53248822168365
1578	0.532869320911144
1579	0.53257405490695
1580	0.532377769353708
1581	0.532716091581941
1582	0.533152309307224
1583	0.533606949952035
1584	0.533721124490237
1585	0.532503002849513
1586	0.53295124498756
1587	0.531745206917392
1588	0.53059664655775
1589	0.529351966617968
1590	0.529505066983185
1591	0.529143524138509
1592	0.527540371643446
1593	0.528607560460446
1594	0.528023400929393
1595	0.527640963552648
1596	0.528362653118113
1597	0.528843564555112
1598	0.52769081582381
1599	0.526969258771799
1600	0.527145972561196
1601	0.527141831515769
1602	0.527162093059466
1603	0.526842374773603
1604	0.526473521209015
1605	0.527571851870782
1606	0.527758728968813
1607	0.526905169586459
1608	0.525760181174287
1609	0.524546645445584
1610	0.52398043912119
1611	0.523331359829398
1612	0.523759307295386
1613	0.523895533492066
1614	0.52518675523298
1615	0.52544503341942
1616	0.525286557977239
1617	0.524595615082492
1618	0.524114490677442
1619	0.523136494063161
1620	0.523168439270741
1621	0.522317395277694
1622	0.52356254847981
1623	0.523010251335428
1624	0.523094916783918
1625	0.522715341461141
1626	0.521253028287363
1627	0.521723687679041
1628	0.519990160876065
1629	0.519497863930453
1630	0.520519072945343
1631	0.520189765181427
1632	0.521177897891758
1633	0.521021638500459
1634	0.520339158719409
1635	0.520310442344106
1636	0.520420086578612
1637	0.519508866096575
1638	0.519890387710702
1639	0.519910330985479
1640	0.520750383460807
1641	0.521016447995805
1642	0.519470485704401
1643	0.517492485777284
1644	0.516747522353363
1645	0.51829363727187
1646	0.518297623323882
1647	0.518601931004977
1648	0.518101424141017
1649	0.517308150097989
1650	0.516220415779891
1651	0.515592810766529
1652	0.516661792064621
1653	0.516070924039976
1654	0.515444058499011
1655	0.515071157358307
1656	0.515000759586047
1657	0.51411853470409
1658	0.513510412717884
1659	0.513880665955827
1660	0.513730878426952
1661	0.51422239803918
1662	0.513357070988877
1663	0.513648691689939
1664	0.514250993732587
1665	0.514031200056034
1666	0.513023644659495
1667	0.513353096768423
1668	0.513001303127838
1669	0.511969396017876
1670	0.511332536359562
1671	0.512358371513772
1672	0.511875926706809
1673	0.511408935098223
1674	0.511307893589804
1675	0.510923604574175
1676	0.512051123690424
1677	0.51106818621737
1678	0.510260044638103
1679	0.509592909205094
1680	0.509928875770057
1681	0.509677031585055
1682	0.509685152766715
1683	0.509831724478027
1684	0.509339032358366
1685	0.508941226970463
1686	0.510309353840737
1687	0.509687798303165
1688	0.508588795608883
1689	0.508595679209538
1690	0.508799571271651
1691	0.507605444031286
1692	0.508035004138679
1693	0.507349365331546
1694	0.507196308743096
1695	0.507014133506358
1696	0.505438139170362
1697	0.506651990801673
1698	0.505653828479318
1699	0.506013862800303
1700	0.506619833809199
1701	0.505535394580105
1702	0.505353425212483
1703	0.505390576305743
1704	0.503542605205034
1705	0.504144526271502
1706	0.504381421282513
1707	0.503769771125603
1708	0.502429553718351
1709	0.50214399669095
1710	0.502868762461589
1711	0.502116074213213
1712	0.502906109958717
1713	0.503199371696925
1714	0.502926928768813
1715	0.502962385582915
1716	0.502584603924386
1717	0.502089334891313
1718	0.502325181626253
1719	0.502061486952394
1720	0.50307801421964
1721	0.502465341816087
1722	0.502608114414009
1723	0.502338778453123
1724	0.501717469011966
1725	0.501198246988987
1726	0.499620916870051
1727	0.499803596131175
1728	0.500398645428546
1729	0.500462339439837
1730	0.499792272146666
1731	0.499309339879498
1732	0.499938279492644
1733	0.500611099989446
1734	0.500538809167849
1735	0.498284576664476
1736	0.498977719045922
1737	0.498364689329307
1738	0.49895846791731
1739	0.497728814056649
1740	0.497478221650521
1741	0.49774308409919
1742	0.498939774055096
1743	0.497735912991666
1744	0.497642153807419
1745	0.497467485694463
1746	0.496837474142129
1747	0.496171242640179
1748	0.496277589419369
1749	0.495657732893578
1750	0.494769504678908
1751	0.494662429075723
1752	0.493723184364548
1753	0.494328259724476
1754	0.494984010832028
1755	0.495460780040445
1756	0.495191891312465
1757	0.494155446799871
1758	0.493308543852251
1759	0.493003526277655
1760	0.49249373992247
1761	0.492207422125866
1762	0.491843530716855
1763	0.491951819054772
1764	0.491626924462126
1765	0.491744885099004
1766	0.492404939344333
1767	0.491617695846602
1768	0.490710097004581
1769	0.490973230862573
1770	0.491515826129097
1771	0.489665015454382
1772	0.489296225780209
1773	0.489251029227262
1774	0.489077815212828
1775	0.48763732298214
1776	0.487597284988639
1777	0.487561482693033
1778	0.488357391624109
1779	0.488203544687559
1780	0.489709322274139
1781	0.488743218742324
1782	0.487708312332317
1783	0.488141768571879
1784	0.487126554607611
1785	0.485944428116894
1786	0.48583951768889
1787	0.485936812142776
1788	0.486116257838999
1789	0.484818960592865
1790	0.485040177605889
1791	0.485220845502091
1792	0.485495628712447
1793	0.48479131615675
1794	0.484931625424221
1795	0.485248577491738
1796	0.484107538453748
1797	0.484517409664869
1798	0.485140864167558
1799	0.485548999689067
1800	0.48530550266849
1801	0.485833681181149
1802	0.484968297339367
1803	0.485492853028855
1804	0.485074489125141
1805	0.484343136725962
1806	0.484934521789708
1807	0.485206529316472
1808	0.484417837635998
1809	0.483672686090299
1810	0.48414815855992
1811	0.484979072339568
1812	0.484032957042451
1813	0.48261513289443
1814	0.480590091874417
1815	0.4799375814307
1816	0.481347944598018
1817	0.48171941412016
1818	0.481248873044066
1819	0.480418652593738
1820	0.480180050288856
1821	0.479588740947083
1822	0.479088037679254
1823	0.478032978575887
1824	0.477975909054124
1825	0.477445111034443
1826	0.477390442135871
1827	0.477311685367628
1828	0.477575942040508
1829	0.477791399450921
1830	0.47789814140416
1831	0.477037722084266
1832	0.476601503175827
1833	0.476984237524687
1834	0.477179723264583
1835	0.477709935622125
1836	0.478627672926508
1837	0.476824816740993
1838	0.476944907058377
1839	0.476687097401648
1840	0.476796657632089
1841	0.477222319241001
1842	0.476681446649374
1843	0.476262547959222
1844	0.475080845038294
1845	0.47566858716522
1846	0.475261198215044
1847	0.475241280969696
1848	0.475669701698018
1849	0.474432203514162
1850	0.473415959021161
1851	0.473705943417702
1852	0.473336918295517
1853	0.473331312503165
1854	0.473968735343657
1855	0.474296124028807
1856	0.474181409971543
1857	0.474804223203768
1858	0.473913277280142
1859	0.473546565227618
1860	0.474452470973638
1861	0.473564674610848
1862	0.473794010439221
1863	0.472719975882551
1864	0.470981186402416
1865	0.471723468795211
1866	0.471520648672286
1867	0.470864516588555
1868	0.469462885111309
1869	0.470053996866057
1870	0.470685842309937
1871	0.47040564616163
1872	0.470811229616
1873	0.470635491930167
1874	0.469505814737673
1875	0.469329406202482
1876	0.469197696111629
1877	0.469112506525104
1878	0.469597154368235
1879	0.47020040056924
1880	0.469099558067632
1881	0.467427576664949
1882	0.468664101111551
1883	0.469196850155206
1884	0.469140263361024
1885	0.468451916310182
1886	0.469141561282976
1887	0.46875039221616
1888	0.468009294162356
1889	0.467850224775946
1890	0.467195447405647
1891	0.467483328151111
1892	0.466754504155953
1893	0.466316917519367
1894	0.466379230787797
1895	0.466113588639432
1896	0.465758386326883
1897	0.465463562822972
1898	0.464734356668479
1899	0.464600027070606
1900	0.463976306357854
1901	0.464415627500896
1902	0.463106775554865
1903	0.463182458484245
1904	0.461754842538522
1905	0.461170223943004
1906	0.461920179101398
1907	0.461635698745808
1908	0.460742581731222
1909	0.461095189383022
1910	0.46139549799739
1911	0.461271916187134
1912	0.460418349705844
1913	0.461086868248025
1914	0.460668956309841
1915	0.461010400886326
1916	0.461048335228749
1917	0.460261257372836
1918	0.459715730246148
1919	0.459733894054547
1920	0.460499084710645
1921	0.460567377648672
1922	0.459989353963785
1923	0.459550568790337
1924	0.459533192963725
1925	0.458893589567027
1926	0.458201519124768
1927	0.458098218971857
1928	0.457982197527394
1929	0.457497492892783
1930	0.45848187854858
1931	0.458498132743459
1932	0.457579434716537
1933	0.457306911333828
1934	0.45684640223607
1935	0.457395623175278
1936	0.456884796826114
1937	0.456671650119049
1938	0.455784096303206
1939	0.455828129813965
1940	0.455628106671437
1941	0.455354797673253
1942	0.454617838298565
1943	0.454507684123894
1944	0.454911546086523
1945	0.454211097717787
1946	0.454778127518643
1947	0.454195921377875
1948	0.454102015482304
1949	0.453961959410183
1950	0.454086809563496
1951	0.454350416683822
1952	0.454288756517414
1953	0.453864300544299
1954	0.453801114106862
1955	0.453886737911579
1956	0.453587686991864
1957	0.452678551230411
1958	0.453558434646968
1959	0.453453864967844
1960	0.454174934559651
1961	0.454158376293722
1962	0.452374124050577
1963	0.452148538826205
1964	0.453057788170619
1965	0.452603431483209
1966	0.452684414950736
1967	0.45259144256512
1968	0.452021847682411
1969	0.451975113026877
1970	0.451893278870304
1971	0.450270747465799
1972	0.44956585279743
1973	0.4498778285115
1974	0.450070071221249
1975	0.45056721910579
1976	0.450550711715562
1977	0.450084738804151
1978	0.449787812832319
1979	0.449451173051685
1980	0.449200172456795
1981	0.448736342240604
1982	0.450118814875392
1983	0.450331354623513
1984	0.449109746222538
1985	0.448884799902319
1986	0.448146128501136
1987	0.448169373963851
1988	0.44775077342897
1989	0.447966271066681
1990	0.447761081082616
1991	0.447426115467491
1992	0.447547795946319
1993	0.447715918841189
1994	0.446493470399571
1995	0.445853464729888
1996	0.445036916828404
1997	0.443414441032223
1998	0.443942194791937
1999	0.444019809814798
2000	0.443529194133629
2001	0.443097150582136
2002	0.44229802819981
2003	0.442208494065054
2004	0.442720734285443
2005	0.44268279402724
2006	0.442054942917464
2007	0.443473002513496
2008	0.444192576596326
2009	0.44460095229847
2010	0.44469531015957
2011	0.444621629129865
2012	0.443084935681282
2013	0.442254388679944
2014	0.442836135756247
2015	0.443084880072958
2016	0.443070682202923
2017	0.443843992857525
2018	0.443144654288964
2019	0.443471298769092
2020	0.443091960077483
2021	0.441952718253208
2022	0.441012729337012
2023	0.441632792915074
2024	0.441378990607163
2025	0.441798227679884
2026	0.441603757087695
2027	0.439954087637773
2028	0.439288110514327
2029	0.440156654565349
[truncated: 47,171 more rows]
