# Supplementary material for: LaF3 doped with Ce/Gd/Eu: energy transfer and excitation dependence of photoluminescence rise-and-decay kinetics
Source: Front Chem. 2025 Apr 22;13:1501039. doi: 10.3389/fchem.2025.1501039 (PMC12052759; doi:10.3389/fchem.2025.1501039)
Supplement: Supplementary file 2 [file DataSheet3.zip › LaF3CeEu394_591trace.txt]

#	Divided by Max of B
31	0.759642385836111
32	0.761823341588785
33	0.76592462169773
34	0.769633673790209
35	0.773244133076723
36	0.774262896442766
37	0.77610015703141
38	0.778497442451245
39	0.77987495214233
40	0.783873029179775
41	0.785908095436051
42	0.787606388508933
43	0.789476426479446
44	0.791485759765869
45	0.793454540619523
46	0.795277650510211
47	0.796835485827301
48	0.800754468243489
49	0.802232607314149
50	0.804136606169877
51	0.80602436114598
52	0.806719192142459
53	0.807379400071096
54	0.809261288872663
55	0.810924644242218
56	0.811524856844969
57	0.810879489442712
58	0.812550834447201
59	0.814442505911017
60	0.814889709566765
61	0.816282499484027
62	0.816393169553277
63	0.817546516601777
64	0.820477372459331
65	0.822171743778635
66	0.823838785254272
67	0.8241349902073
68	0.825330605044364
69	0.826377722464977
70	0.827726389692436
71	0.82791825151401
72	0.828423116400615
73	0.830759449423449
74	0.832905026456533
75	0.832067885435955
76	0.833391493724388
77	0.834185421733485
78	0.836322787965272
79	0.837103571056787
80	0.837620012949422
81	0.837397668347015
82	0.837775689057468
83	0.838006387956017
84	0.838662197570218
85	0.840850615054775
86	0.841942042103428
87	0.842197871030191
88	0.844384613969414
89	0.846189357836548
90	0.846673218500817
91	0.8461270218333
92	0.847536103022979
93	0.848931514024959
94	0.849549111883753
95	0.848848093494921
96	0.848197627418073
97	0.848656878058378
98	0.850038784747433
99	0.850763288897873
100	0.851590424773371
101	0.85326612201597
102	0.85432172932877
103	0.854710489772586
104	0.854782239827474
105	0.854389364109511
106	0.854873692119372
107	0.856084612195475
108	0.856811530745399
109	0.857579688923584
110	0.857938426033361
111	0.858173020356159
112	0.858977740757278
113	0.859080065745651
114	0.858698685412798
115	0.859703471854457
116	0.86051783932178
117	0.860566049639935
118	0.860511121393445
119	0.859881135585283
120	0.861740776103711
121	0.861889074733727
122	0.864145960322293
123	0.865557738951744
124	0.865279964529128
125	0.868136433449477
126	0.867899601133701
127	0.867533096871822
128	0.866771323555959
129	0.86797143675891
130	0.870691622438605
131	0.869660057752725
132	0.86928303755678
133	0.86956848566238
134	0.869885542127634
135	0.86970312068703
136	0.870500543914573
137	0.868869573619881
138	0.870159579101977
139	0.870265159711901
140	0.871286211096647
141	0.870554210986196
142	0.871011958221805
143	0.872039821004005
144	0.874294731892884
145	0.87419823490152
146	0.875249079238676
147	0.874861386449157
148	0.875383666870532
149	0.87644715455155
150	0.876789929505525
151	0.876081525739865
152	0.877746982189887
153	0.878835751292762
154	0.879786371722011
155	0.879961398570521
156	0.879569549696395
157	0.878835672304774
158	0.877527973513485
159	0.878832328479971
160	0.880121346612223
161	0.881345199654809
162	0.880285970742784
163	0.880776958756455
164	0.88220582117113
165	0.882771327768652
166	0.881493398233374
167	0.88230745238168
168	0.882877502104948
169	0.883569962145336
170	0.883725239364045
171	0.883501440066202
172	0.884067125703162
173	0.884476283478277
174	0.885612691552863
175	0.885054212253295
176	0.884551058773085
177	0.885485323423062
178	0.886676271386532
179	0.887808087626114
180	0.887364966332851
181	0.887908179887374
182	0.886487712579301
183	0.886370942004485
184	0.8869974483918
185	0.887772369258178
186	0.888381186285697
187	0.887644058538392
188	0.887480908850265
189	0.8886174327739
190	0.890610490585504
191	0.891189340887042
192	0.892426556064176
193	0.892396993493397
194	0.89214970316808
195	0.890783605924718
196	0.889977620399332
197	0.890265501334946
198	0.891214090456451
199	0.890528964450699
200	0.892022985372708
201	0.891036930932278
202	0.891953244245635
203	0.89241871255702
204	0.892821722433777
205	0.893385558435362
206	0.894234459450809
207	0.892821627648192
208	0.892735721629481
209	0.891640888882102
210	0.891405504679429
211	0.891899383653442
212	0.893229995543432
213	0.893899363445682
214	0.892992279878663
215	0.894306601812702
216	0.8943629465771
217	0.894602746208272
218	0.895954291231409
219	0.896311894863566
220	0.89551617119422
221	0.89689201028937
222	0.898325773908668
223	0.899063258418383
224	0.898766170116363
225	0.898537066775161
226	0.898775873790624
227	0.898537856655036
228	0.898873513474873
229	0.898881191107256
230	0.898383499646381
231	0.898656126685147
232	0.898175466350838
233	0.89863685493267
234	0.899257173927632
235	0.899472416193498
236	0.89912806279624
237	0.898255816881095
238	0.899189454893038
239	0.899144879338773
240	0.900193576519136
241	0.901621679332665
242	0.901385768543409
243	0.902053743624147
244	0.902507438775999
245	0.902293128568385
246	0.901178293429644
247	0.900821925959491
248	0.902120356826917
249	0.903818033793497
250	0.90276252916508
251	0.902448156974934
252	0.90191669946588
253	0.901876748658282
254	0.902213957592074
255	0.901853114135963
256	0.901507673337411
257	0.901886289090702
258	0.903932911289546
259	0.90450987509465
260	0.904199386480554
261	0.90484662721458
262	0.904094993323376
263	0.905639611317228
264	0.90454081205641
265	0.904662783990201
266	0.905316262142305
267	0.905044826505683
268	0.905412118014504
269	0.90551293301585
270	0.906822461695516
271	0.906782976917044
272	0.905998798658534
273	0.905980724890533
274	0.907585102562775
275	0.907382536552432
276	0.907908263482994
277	0.90815640951151
278	0.907717577265967
279	0.908060050749124
280	0.908495389092687
281	0.90851371825518
282	0.908695843490832
283	0.908032179837744
284	0.907515894604617
285	0.907316844876183
286	0.908529047190616
287	0.908862867539745
288	0.90896545582141
289	0.907937953751019
290	0.909160819443762
291	0.910332606237938
292	0.909710312543289
293	0.909780561826416
294	0.909944714661984
295	0.911045520217683
296	0.912117260826925
297	0.912158281921753
298	0.912287880145734
299	0.913249013876116
300	0.912369236456366
301	0.912894152443591
302	0.912611672969853
303	0.912488632065299
304	0.910965859515849
305	0.911467400324647
306	0.910273462665851
307	0.910825309607404
308	0.911394166612061
309	0.911109979681327
310	0.910462725782637
311	0.91243789939741
312	0.912995343954343
313	0.912839948253653
314	0.91206362798343
315	0.913146289998406
316	0.914417175121667
317	0.915524948734328
318	0.915514218216229
319	0.916010065307597
320	0.916062858245492
321	0.917062284035734
322	0.917626093707991
323	0.917435732658179
324	0.918227587232606
325	0.916556201417657
326	0.915245527412172
327	0.915590483751068
328	0.915284022207868
329	0.913767003933306
330	0.913682223493417
331	0.914464945740025
332	0.914892451108164
333	0.915487362300488
334	0.916005260205026
335	0.916303308211094
336	0.918214027628089
337	0.918950902613834
338	0.919421490663274
339	0.918099812314668
340	0.916395247595581
341	0.918235844110229
342	0.918904449778401
343	0.918993149338935
344	0.918326112898781
345	0.916351885823391
346	0.916494722434073
347	0.917606083417831
348	0.918912018144067
349	0.918894971219904
350	0.919892952846442
351	0.921058980099865
352	0.920506522317875
353	0.919874223478146
354	0.920003309596675
355	0.919186501400539
356	0.920720502092408
357	0.920906991414368
358	0.921697002935753
359	0.922426588646721
360	0.922308056639785
361	0.922011901712483
362	0.920617176589527
363	0.920571100263501
364	0.921502955779859
365	0.920478744875613
366	0.91943820978729
367	0.919719670315988
368	0.921491806625427
369	0.922804546166784
370	0.92334311259471
371	0.922354972871411
372	0.924176650446593
373	0.922626258430857
374	0.92095421043328
375	0.920885796304396
376	0.920849817276101
377	0.920316237623117
378	0.920836069416881
379	0.923313492099408
380	0.92226562165998
381	0.922853312033784
382	0.92203787822863
383	0.923152093311669
384	0.923661401272569
385	0.922437057187994
386	0.923533781697674
387	0.92302838890802
388	0.922336995205462
389	0.922225635307788
390	0.922207304828829
391	0.923113950012518
392	0.924077832524864
393	0.923606224213919
394	0.924155767339171
395	0.924303606522394
396	0.92410803884774
397	0.923548349715497
398	0.925288850019485
399	0.925556674588613
400	0.92656652021087
401	0.927078254419452
402	0.926293972160091
403	0.927192690899238
404	0.924981455101566
405	0.92376464515453
406	0.922715899264908
407	0.924078227464801
408	0.926335010368983
409	0.925026924536555
410	0.927025837990964
411	0.927216231952438
412	0.926702175497024
413	0.926275278336389
414	0.928604039044157
415	0.92817362296868
416	0.928175071081784
417	0.928480312260578
418	0.928639067583669
419	0.928356270841515
420	0.928417349619296
421	0.928971204172198
422	0.927983455439437
423	0.92842032878289
424	0.928650240434497
425	0.929334791144407
426	0.930672276305773
427	0.92876774428113
428	0.928237998178471
429	0.928805857301553
430	0.928044872549097
431	0.929933780749818
432	0.931172187329096
433	0.929261848370907
434	0.929582900311861
435	0.928785832530261
436	0.930326440567282
437	0.93204819833831
438	0.931400413903637
439	0.929846525352988
440	0.930592406285772
441	0.930021350782131
442	0.930165228717781
443	0.93004809216529
444	0.931389092292099
445	0.931325732077947
446	0.931945694310498
447	0.930698933435079
448	0.931046416073108
449	0.930367645967415
450	0.930943863336037
451	0.931468606866156
452	0.931773185862322
453	0.932724910806929
454	0.933095456620834
455	0.932894141253626
456	0.935131279845323
457	0.934748673882197
458	0.933211149009621
459	0.931986679860732
460	0.932034325414777
461	0.931604597851257
462	0.931860064749744
463	0.932206223022517
464	0.932028173567019
465	0.932350831597051
466	0.933356156473492
467	0.932237554924215
468	0.931657995047256
469	0.93226577338274
470	0.932573912104208
471	0.933172904342552
472	0.933010847321585
473	0.934157718671579
474	0.935600830519194
475	0.936078917161579
476	0.937325039550766
477	0.935326643467675
478	0.935033992974084
479	0.9350116130443
480	0.93547316618444
481	0.93567766608401
482	0.935215334912193
483	0.935196126350106
484	0.935189336016116
485	0.935862708609332
486	0.936297748115009
487	0.935946962462637
488	0.936609231977747
489	0.937268299846431
490	0.936446298190119
491	0.937244471803543
492	0.936172387596556
493	0.93711572138396
494	0.9362429462493
495	0.935669631689217
496	0.936121353457849
497	0.936892711965992
498	0.938206545490976
499	0.938883999130211
500	0.93744062530577
501	0.936987365904315
502	0.936955244122742
503	0.936767297472414
504	0.936144641749489
505	0.937829056632972
506	0.938886046235553
507	0.938640057895562
508	0.938558239505203
509	0.939137418923356
510	0.938472603362117
511	0.939154664633955
512	0.939619114000302
513	0.940032089528145
514	0.940122530773802
515	0.938741162519529
516	0.939498130732821
517	0.939209166345312
518	0.938502618797357
519	0.938802773149758
520	0.93858548377855
521	0.938467782461948
522	0.938468785609389
523	0.939622800106384
524	0.941016470739706
525	0.941082366468256
526	0.939606870862243
527	0.938782029587781
528	0.938890186522563
529	0.939071417877489
530	0.937904548085534
531	0.939712277698594
532	0.939989830954846
533	0.940186284611425
534	0.940073855742988
535	0.94090523458988
536	0.941206377608591
537	0.940368767925953
538	0.940758120779676
539	0.94015544243525
540	0.941246098034558
541	0.942419106509607
542	0.942731833116681
543	0.941408494703872
544	0.941951050025166
545	0.942050672307901
546	0.942143138278971
547	0.943540735931737
548	0.944899670281102
549	0.944973709671161
550	0.944998590887215
551	0.943388289115913
552	0.941854210752523
553	0.942431961804569
554	0.943066858032619
555	0.942964781856407
556	0.942626623750299
557	0.942379796821174
558	0.942471698028134
559	0.943027938018258
560	0.94355385846939
561	0.944473811812502
562	0.943713241746981
563	0.944291077052881
564	0.943922906144466
565	0.942820892072558
566	0.942284254267992
567	0.943728464048634
568	0.943300480803171
569	0.942330508316991
570	0.941734938891437
571	0.943937220084262
572	0.943575622292872
573	0.944549939118363
574	0.945427537786125
575	0.946109075104313
576	0.944634764318111
577	0.945184539141461
578	0.945102493002405
579	0.945085293368132
580	0.945064640642341
581	0.945955135415525
582	0.946398337013241
583	0.946423760613476
584	0.946969957280993
585	0.947247168255965
586	0.946258351868907
587	0.946411949276416
588	0.946308131415079
589	0.946812813312846
590	0.946610472418267
591	0.946552021307536
592	0.947076422556376
593	0.948538742966079
594	0.948151528053884
595	0.948048185436939
596	0.948154126758672
597	0.947937075667892
598	0.947179054281434
599	0.946511737433924
600	0.946222570310581
601	0.947106911919541
602	0.947932731328581
603	0.947742896865352
604	0.947400483939652
605	0.946506076628155
606	0.947307242569839
607	0.948961813158721
608	0.94784426478261
609	0.948473272456194
610	0.948655439818773
611	0.948958916932513
612	0.94962354028965
613	0.947923779356667
614	0.947965248050091
615	0.948268035335408
616	0.94869167424156
617	0.946566195701888
618	0.947459593283612
619	0.948386648963265
620	0.946545354721393
621	0.947098957829202
622	0.94863664594362
623	0.948746211497511
624	0.948369403252666
625	0.948421008737816
626	0.948715577323036
627	0.948998750574596
628	0.948901913934886
629	0.948246050345561
630	0.948068125954376
631	0.948107163134252
632	0.948843008643228
633	0.949128872752228
634	0.948685131403264
635	0.949041459379424
636	0.949478131303509
637	0.950710409731425
638	0.949902132237937
639	0.949987127261858
640	0.949525392449347
641	0.94854508306854
642	0.949222736810676
643	0.951182219461738
644	0.950564962567757
645	0.95214068471461
646	0.951564730639279
647	0.951994326556153
648	0.952565068740777
649	0.951472675405744
650	0.950473564250985
651	0.950892016279293
652	0.951418123668662
653	0.950609846175173
654	0.951068096300969
655	0.94986459319689
656	0.95075326071463
657	0.951523656885793
658	0.952330914117776
659	0.95318069321635
660	0.951405758099222
661	0.950963138379681
662	0.951551205262891
663	0.951439592603657
664	0.951722180027644
665	0.952882645210282
666	0.953374287507783
667	0.951969594100809
668	0.952727960401479
669	0.95390297122201
670	0.955545856854612
671	0.954951297158832
672	0.954813769857374
673	0.954645587317978
674	0.955100573923426
675	0.954769880182134
676	0.954403781391924
677	0.954913255227598
678	0.953820673637861
679	0.952770527027929
680	0.954736672315734
681	0.95448180967535
682	0.953950365330961
683	0.955871550656296
684	0.954853132204466
685	0.954153298635446
686	0.955450939622998
687	0.955896862356882
688	0.954805871058627
689	0.954925932799587
690	0.956072754123856
691	0.956580407286418
692	0.957545042817578
693	0.956149024924561
694	0.956152484598412
695	0.955883365942756
696	0.955254055481886
697	0.955638358370276
698	0.955123610769973
699	0.955013214525746
700	0.954109591949044
701	0.95506811117704
702	0.955468931770078
703	0.955872819729962
704	0.954996232108439
705	0.955593977653048
706	0.95420378380764
707	0.954104161524905
708	0.955743128036862
709	0.956402318336926
710	0.956299368026986
711	0.955335661921145
712	0.955115767262816
713	0.953356774554494
714	0.954707482304963
715	0.953631661966168
716	0.954243143521799
717	0.95281892823372
718	0.952414378091207
719	0.95399091776373
720	0.954027707735363
721	0.955344832426491
722	0.95601965313281
723	0.95775453344149
724	0.957154412991391
725	0.956508852068565
726	0.956455173148745
727	0.955961202022079
728	0.956819274859338
729	0.956858900499721
730	0.956006751761523
731	0.955634780214444
732	0.955839165581432
733	0.956751655876194
734	0.956397798907576
735	0.956805320314884
736	0.958779888355087
737	0.957562683468114
738	0.959353951984585
739	0.960022632691344
740	0.958913904640502
741	0.957875937978237
742	0.957778847260501
743	0.958826886207634
744	0.959006583879138
745	0.957357841287265
746	0.957530115404412
747	0.95842188320066
748	0.95707908478067
749	0.957552678323034
750	0.95784762736706
751	0.957929056083347
752	0.958375305300913
753	0.959155081295589
754	0.960350740892512
755	0.960279870237218
756	0.960499193549104
757	0.959988974593415
758	0.960311632623447
759	0.959559536652516
760	0.960943578650166
761	0.961363190485423
762	0.959825510269804
763	0.958313158868835
764	0.9606064197421
765	0.961719654057628
766	0.961365482453526
767	0.961038286563613
768	0.959919158427753
769	0.960785576345889
770	0.960362544330774
771	0.960596250038712
772	0.959888159592069
773	0.959759409172487
774	0.960271576498533
775	0.961578098368809
776	0.961659790378388
777	0.960486160531171
778	0.960879125768853
779	0.959746603903251
780	0.960486897752387
781	0.962191906120671
782	0.962842240550873
783	0.962233332687168
784	0.962191024088144
785	0.960669281015464
786	0.959724758458848
787	0.960920163977745
788	0.961413216210823
789	0.961379251376209
790	0.961048223252438
791	0.962507781715512
792	0.964951134246108
793	0.964964384481006
794	0.964509940259739
795	0.964333007167798
796	0.964481636230895
797	0.963893391624713
798	0.963061432216113
799	0.964115361034179
800	0.961982802537897
801	0.96177603436662
802	0.963247635864851
803	0.964443104574138
804	0.963424721666902
805	0.961694808386168
806	0.961234966652424
807	0.962559632063423
808	0.963901928909692
809	0.961962840956996
810	0.962719455040811
811	0.963144369602961
812	0.962497360567031
813	0.962710593905083
814	0.964652832162013
815	0.965080824622741
816	0.963999856900096
817	0.963398579275981
818	0.963764391076503
819	0.964395709148721
820	0.964486638803435
821	0.964783841638037
822	0.965378185433318
823	0.964871223415647
824	0.965423132231124
825	0.965771905006282
826	0.964806935092642
827	0.96505571565799
828	0.964822258762211
829	0.964199385822321
830	0.963712161586253
831	0.963727432597164
832	0.964896269190008
833	0.964041409847373
834	0.962583109926233
835	0.963899626409857
836	0.965146925720059
837	0.965602739066442
838	0.966638139935579
839	0.966411633982699
840	0.964962496668106
841	0.965556004507186
842	0.966427110362378
843	0.965538890443233
844	0.96454245698125
845	0.966517219858488
846	0.965994814372799
847	0.965923504017708
848	0.964490623747403
849	0.964581687681695
850	0.965782568384591
851	0.967179423550275
852	0.968665761574036
853	0.967195870165734
854	0.966827637383395
855	0.967199744526519
856	0.967175389897048
857	0.967773460608872
858	0.968209921898323
859	0.968772000417188
860	0.967994232033861
861	0.968411865220032
862	0.968069872247133
863	0.969775674444691
864	0.969323994802985
865	0.968992587536874
866	0.968580100418087
867	0.965775196172426
868	0.964904053456174
869	0.96538078282164
870	0.967442446966231
871	0.96669493361504
872	0.966597382134043
873	0.967370319085469
874	0.966222998820413
875	0.966087067076303
876	0.96664477755946
877	0.966786834821999
878	0.966729239414466
879	0.966625567680906
880	0.966765805586801
881	0.967240160046777
882	0.966757769875542
883	0.967248322138816
884	0.96793143658382
885	0.967547291671405
886	0.967687013522447
887	0.967235947354111
888	0.967969685200287
889	0.967675120564467
890	0.966124718016999
891	0.966224819493524
892	0.966426452129149
893	0.967354166042031
894	0.968109106896978
895	0.967477349124963
896	0.967231866308092
897	0.967606098228079
898	0.96825524388907
899	0.968585247801937
900	0.968425299760235
901	0.968312158683444
902	0.969358354577537
903	0.970664197151121
904	0.972457448266077
905	0.971363596286209
906	0.97260713050234
907	0.971116758825353
908	0.971199910796233
909	0.973062759543419
910	0.972295442587301
911	0.972197013023177
912	0.971392250495131
913	0.970112953151204
914	0.970706192431128
915	0.969360507000195
916	0.968390225144397
917	0.969035951941997
918	0.968303517397614
919	0.970191019612158
920	0.971423100570106
921	0.973749100647711
922	0.972341994157719
923	0.972548679391609
924	0.97324627496765
925	0.972494704266836
926	0.971017990929349
927	0.970385166819503
928	0.969083044580129
929	0.969275760788434
930	0.96762562142565
931	0.969363268946824
932	0.970917239118393
933	0.970590751487434
934	0.970498414530077
935	0.97146927431465
936	0.972631616778457
937	0.972238124954191
938	0.971921560847392
939	0.972184584263348
940	0.971699558526264
941	0.972115825220252
942	0.972578036593621
943	0.971438576949785
944	0.971033371206976
945	0.969967279555305
946	0.971094826494164
947	0.971169339812147
948	0.971070345483913
949	0.970976160207649
950	0.970864787145311
951	0.97168376092877
952	0.97152916037382
953	0.970777315847982
954	0.97282882345385
955	0.973312004821427
956	0.974115762885565
957	0.974130201889676
958	0.974949088786348
959	0.974619839208762
960	0.973383582419209
961	0.973436636017462
962	0.974829252161152
963	0.974034784400807
964	0.973237059702445
965	0.973098040844491
966	0.973250298089146
967	0.972833227034152
968	0.973098962371011
969	0.972569216268353
970	0.971683629282124
971	0.97213965326314
972	0.973369067060044
973	0.974670371773748
974	0.974355266311785
975	0.97414278862548
976	0.974867858856497
977	0.974460016231373
978	0.976010283182796
979	0.974360958712749
980	0.971879914430997
981	0.970381713727984
982	0.971806118587233
983	0.971229580000795
984	0.97199663761302
985	0.972304293191298
986	0.972172468822536
987	0.972702092493814
988	0.972759091542042
989	0.973503249220232
990	0.973534186181993
991	0.974279964430393
992	0.975310362726991
993	0.976219119522878
994	0.976377323246523
995	0.976005952008149
996	0.975162834229852
997	0.975500118202232
998	0.975414683478514
999	0.975125794129593
1000	0.974541246161225
1001	0.973740436981952
1002	0.973934597353962
1003	0.973779483377093
1004	0.976791066274311
1005	0.975723028885216
1006	0.976828775139531
1007	0.977169213365544
1008	0.976134075789698
1009	0.975770862693964
1010	0.9760136191088
1011	0.976306576339076
1012	0.976066717466913
1013	0.975274949779273
1014	0.975194283297065
1015	0.974056504780896
1016	0.976242684272475
1017	0.975626545058516
1018	0.975575071220013
1019	0.975469610408537
1020	0.976041167485898
1021	0.976172121670331
1022	0.976726409340698
1023	0.976670351565988
1024	0.976241104512725
1025	0.975777971612836
1026	0.976864188087249
1027	0.977539332644317
1028	0.978076489136667
1029	0.97871342852066
1030	0.977194621168182
1031	0.978607058030862
1032	0.980652057026562
1033	0.978747788295211
1034	0.978025311503116
1035	0.977994820823485
1036	0.976580489565572
1037	0.976911712526379
1038	0.975579053531048
1039	0.976044620577417
1040	0.976633063970034
1041	0.976073434078781
1042	0.975453100602688
1043	0.975699551022406
1044	0.976179145018884
1045	0.976463009415335
1046	0.977486481781898
1047	0.975754604333209
1048	0.975861435586267
1049	0.977189053831531
1050	0.976546656377604
1051	0.976338591486866
1052	0.975845901282064
1053	0.97664995028529
1054	0.976755184664535
1055	0.976361429546977
1056	0.976903243697655
1057	0.976505450977471
1058	0.977278004837159
1059	0.977005444938182
1060	0.976770587322092
1061	0.977231745522294
1062	0.977214499811696
1063	0.974962585200475
1064	0.974618646490151
1065	0.976801787577145
1066	0.976183915893328
1067	0.975806581061899
1068	0.97613526060951
1069	0.975301501591262
1070	0.97668528029562
1071	0.976990568867207
1072	0.977705056024369
1073	0.977263440768735
1074	0.977570077401974
1075	0.976718191957068
1076	0.977824451633302
1077	0.978815025503082
1078	0.978964610320827
1079	0.979077431496269
1080	0.979036555212751
1081	0.979146019398726
1082	0.979952930400031
1083	0.978346355545271
1084	0.980067493260597
1085	0.980066300541986
1086	0.97964588171279
1087	0.979341825353808
1088	0.978863990156517
1089	0.978676567459839
1090	0.978148742081742
1091	0.978044926853339
1092	0.977890176221213
1093	0.978716534065034
1094	0.979450299557006
1095	0.979958705738382
1096	0.979443935758148
1097	0.980433214224933
1098	0.980580670316416
1099	0.979783942183163
1100	0.980690274047835
1101	0.98134162215721
1102	0.978981503218415
1103	0.979684006581411
1104	0.980380169841945
1105	0.978469705819443
1106	0.9791217964159
1107	0.979309656179443
1108	0.979183012106193
1109	0.978957106462017
1110	0.978181385184032
1111	0.97792104735965
1112	0.977444881441828
1113	0.978018235495905
1114	0.977469716581557
1115	0.978098243744884
1116	0.978037159701237
1117	0.978153535336115
1118	0.979355469212177
1119	0.978722183022605
1120	0.979545652539018
1121	0.979162211936158
1122	0.981391252942673
1123	0.982063393323284
1124	0.981121245672158
1125	0.981439040675094
1126	0.981152840867147
1127	0.980712219543688
1128	0.982376759733056
1129	0.983017089018178
1130	0.982601480557419
1131	0.982013863905738
1132	0.982157616777075
1133	0.98217437671155
1134	0.982211099543393
1135	0.980929631346277
1136	0.981687721188992
1137	0.981566606274865
1138	0.9811232888281
1139	0.981294285972783
1140	0.981112115977272
1141	0.979883942291771
1142	0.979794774069178
1143	0.980390151290629
1144	0.980700766285505
1145	0.98256715369453
1146	0.982666462658248
1147	0.982863457382541
1148	0.981911125546897
1149	0.982956531561115
1150	0.981570992741103
1151	0.981194223990251
1152	0.981870677114978
1153	0.982125051346306
1154	0.982222776600875
1155	0.982813605430714
1156	0.983261820132702
1157	0.981508847625491
1158	0.981130508330155
1159	0.980289502164057
1160	0.980732709027639
1161	0.980717518321181
1162	0.981510524803758
1163	0.982095345280683
1164	0.981735210083527
1165	0.982487869502103
1166	0.982288951420314
1167	0.983396099711408
1168	0.983364636163064
1169	0.982397691549737
1170	0.983894321708265
1171	0.982240039425538
1172	0.981324639739903
1173	0.979860904128758
1174	0.979802804514572
1175	0.980838205383709
1176	0.981400938186404
1177	0.981059108455345
1178	0.982439597310025
1179	0.982243138387579
1180	0.984201600777136
1181	0.98454985091511
1182	0.984572230844895
1183	0.983851949918851
1184	0.983430799134305
1185	0.983334357434532
1186	0.983772164152704
1187	0.984694793872125
1188	0.984619549915257
1189	0.984330977834753
1190	0.984089423353792
1191	0.984110578969771
1192	0.982475099777461
1193	0.98417448288457
1194	0.986003493177923
1195	0.984773472489981
1196	0.985509949902856
1197	0.985978348668577
1198	0.985041078525677
1199	0.984861920605422
1200	0.983818817091039
1201	0.985597820089522
1202	0.985972204719618
1203	0.985849920783276
1204	0.984247590216377
1205	0.984628653280814
1206	0.985933325515717
1207	0.984373539195337
1208	0.98621106044434
1209	0.98688701067888
1210	0.986215444277644
1211	0.986155317305113
1212	0.985398181900581
1213	0.985048171646953
1214	0.983441157092396
1215	0.983636320611846
1216	0.98394315998092
1217	0.985066250680819
1218	0.98435066954003
1219	0.985283950789562
1220	0.984811388040435
1221	0.985121114420452
1222	0.985172464511109
1223	0.98512646322367
1224	0.985569717480045
1225	0.984659775864345
1226	0.983932691439647
1227	0.983821976610538
1228	0.984607685919539
1229	0.983224300838652
1230	0.98302735745655
1231	0.983799465034108
1232	0.983929350247777
1233	0.985769068679298
1234	0.986063352907763
1235	0.985961846761527
1236	0.984497140914603
1237	0.984755016946708
1238	0.985150492685926
1239	0.985688906403744
1240	0.985612447348335
1241	0.984257858654748
1242	0.984962861987548
1243	0.985059191787672
1244	0.985581039091583
1245	0.985958268605694
1246	0.983543729576463
1247	0.983483968581606
1248	0.983308686338603
1249	0.984185847939501
1250	0.983533538809612
1251	0.983287227935339
1252	0.982950955009199
1253	0.984713836559439
1254	0.984846582454721
1255	0.984245291665941
1256	0.984064601378729
1257	0.98455357519872
1258	0.984029188431011
1259	0.984213402898932
1260	0.9858197144604
1261	0.98609109875483
1262	0.986626247635832
1263	0.985119749244735
1264	0.985401473066725
1265	0.986632237558215
1266	0.986621837473198
1267	0.986939928681088
1268	0.986508094771235
1269	0.987276837460527
1270	0.9871080085361
1271	0.987661714328293
1272	0.987961078800819
1273	0.987758869552886
1274	0.987005904714092
1275	0.986925867502851
1276	0.987757684733073
1277	0.989425516088586
1278	0.988474369072754
1279	0.986849534828223
1280	0.986665149219663
1281	0.987918951874166
1282	0.986832340459816
1283	0.987784145708877
1284	0.987914307380503
1285	0.988098987877549
1286	0.987335154291679
1287	0.986233972226573
1288	0.98596729035033
1289	0.985365533532425
1290	0.985585251784248
1291	0.985788250912056
1292	0.985420693477011
1293	0.986254543331444
1294	0.986310934172168
1295	0.985977478484248
1296	0.986614333614388
1297	0.98564304466175
1298	0.985904974094079
1299	0.988525184678029
1300	0.987812236470156
1301	0.987338481002418
1302	0.987656316815815
1303	0.986814963102572
1304	0.986435602229265
1305	0.986311372555499
1306	0.98508621226172
1307	0.986535790592577
1308	0.986713691287365
1309	0.985274828993476
1310	0.985165957217407
1311	0.986654056673289
1312	0.987108100688752
1313	0.987158824141375
1314	0.98693377683333
1315	0.987429189490767
1316	0.986521477969247
1317	0.987529063218595
1318	0.987403028669315
1319	0.987196548804193
1320	0.988115631962976
1321	0.988657299985878
1322	0.986943883346327
1323	0.987207095016987
1324	0.988269859957919
1325	0.988080532334276
1326	0.986596824610498
1327	0.986741767567513
1328	0.988238194990207
1329	0.989356226509507
1330	0.990517859397894
1331	0.99020025659906
1332	0.990341338359953
1333	0.989510902103045
1334	0.989328887450576
1335	0.990485139940549
1336	0.990561047396511
1337	0.98877873611782
1338	0.989001678395999
1339	0.989911423858197
1340	0.991265184494382
1341	0.990021002576753
1342	0.989468215678148
1343	0.989179073567667
1344	0.989820941802079
1345	0.989115619884396
1346	0.988848245546797
1347	0.988350094639128
1348	0.988381597681466
1349	0.988482726001829
1350	0.986872097746845
1351	0.987091421058731
1352	0.987138231973041
1353	0.988130814770635
1354	0.987921149056684
1355	0.988112547482065
1356	0.987455492490596
1357	0.987015634717682
1358	0.988856356296644
1359	0.99024277846565
1360	0.989618246778022
1361	0.989875806858178
1362	0.990115039092307
1363	0.991913242754078
1364	0.99162814351209
1365	0.990970084056712
1366	0.990044480439563
1367	0.989819797792727
1368	0.988773243819758
1369	0.988085806098906
1370	0.988369544114577
1371	0.989324587871125
1372	0.990614844798314
1373	0.991388534768554
1374	0.991170394960013
1375	0.990728591449675
1376	0.989580015275618
1377	0.991104669055636
1378	0.99137283327311
1379	0.992350704558038
1380	0.991969508530489
1381	0.991782819105628
1382	0.991720512064642
1383	0.990043414101732
1384	0.989700657578287
1385	0.989545489626294
1386	0.988907454942208
1387	0.98767030427193
1388	0.986423577624638
1389	0.987572852842384
1390	0.988837713815134
1391	0.988111419270311
1392	0.988086801347548
1393	0.988819383336174
1394	0.989318938913554
1395	0.988716433026234
1396	0.989544919596317
1397	0.990806431478398
1398	0.991488024088177
1399	0.991703346658497
1400	0.99099889624161
1401	0.990580320465455
1402	0.991015675923082
1403	0.989836121976805
1404	0.988578369922928
1405	0.98876622968647
1406	0.990255284897
1407	0.989195587322915
1408	0.989592633606618
1409	0.989449257244688
1410	0.98921869920805
1411	0.988469761440151
1412	0.989769113834098
1413	0.989924645130833
1414	0.990037638763381
1415	0.992328587921545
1416	0.990862044287446
1417	0.990262871693197
1418	0.990601286510264
1419	0.988977654199609
1420	0.989133567271617
1421	0.990525517283279
1422	0.990547145510716
1423	0.990793814463866
1424	0.991037397619638
1425	0.989959045715845
1426	0.988729051357232
1427	0.98891963357341
1428	0.988401872581384
1429	0.9890126011182
1430	0.990154443566325
1431	0.991980382543431
1432	0.992272957998434
1433	0.992331352501107
1434	0.991844786498267
1435	0.99140600822785
1436	0.991772249196437
1437	0.991562607178882
1438	0.991146730158966
1439	0.991599456391505
1440	0.992351927555377
1441	0.991428459246823
1442	0.99166135137849
1443	0.991960846181196
1444	0.993052988071135
1445	0.992531850342645
1446	0.992061345230592
1447	0.991348083703702
1448	0.992009081512213
1449	0.991675161111633
1450	0.991837677579395
1451	0.992197599508984
1452	0.990555523503254
1453	0.989431176894355
1454	0.989722510921488
1455	0.990795257311103
1456	0.989972376255197
1457	0.99005000433282
1458	0.990127154533119
1459	0.991478490238089
1460	0.990380744150438
1461	0.990376399811127
1462	0.991168197777495
1463	0.992362552756159
1464	0.991849358586276
1465	0.992851620045269
1466	0.992556731558699
1467	0.991311825584518
1468	0.991494247025123
1469	0.991468013798017
1470	0.991533480358501
1471	0.992351676110284
1472	0.992093926458958
1473	0.991964549401342
1474	0.993445012035301
1475	0.992221232714837
1476	0.990635812159589
1477	0.990679845329672
1478	0.992780486096683
1479	0.993016140174979
1480	0.991840256537186
1481	0.99120674128245
1482	0.990855856895093
1483	0.991566122144325
1484	0.990237071583555
1485	0.991745919867279
1486	0.99114685522328
1487	0.991696684021754
1488	0.992352868828895
1489	0.992054441680487
1490	0.991456165599895
1491	0.990249940043181
1492	0.991322057161829
1493	0.993019403695328
1494	0.992458329640371
1495	0.993444556537906
1496	0.992496569041573
1497	0.99288826915499
1498	0.992296812370651
1499	0.990571970118713
1500	0.990752909218086
1501	0.991036344446471
1502	0.993854675333536
1503	0.993417832268811
1504	0.992761089279892
1505	0.992146091442353
1506	0.990541353058301
1507	0.991093309266571
1508	0.991043779849026
1509	0.991041347019011
1510	0.990541879644884
1511	0.990010158842539
1512	0.990482901947571
1513	0.990927647760442
1514	0.990991238356224
1515	0.991802340986732
1516	0.991353876156117
1517	0.991340843138183
1518	0.991247983543643
1519	0.992275007736709
1520	0.993327654316445
1521	0.992214389722188
1522	0.991404296821454
1523	0.992546276182091
1524	0.993846639622277
1525	0.993841471174963
1526	0.994053355134896
1527	0.995661880992946
1528	0.995570602474621
1529	0.995153461646905
1530	0.993341345567607
1531	0.993152037690961
1532	0.993383555431647
1533	0.994054171344099
1534	0.994364634945332
1535	0.993626623849034
1536	0.99235939323666
1537	0.992917395975371
1538	0.993644444855475
1539	0.993533335086428
1540	0.992164735240329
1541	0.991972270477117
1542	0.99231445170472
1543	0.993271177905401
1544	0.99309516633998
1545	0.991635424888068
1546	0.991409752258456
1547	0.991112567854384
1548	0.99094945766025
1549	0.991850489430963
1550	0.992218470768208
1551	0.992018723312551
1552	0.992159211347072
1553	0.992443075743523
1554	0.995370981399744
1555	0.99607169700129
1556	0.995558612098123
1557	0.99471172790929
1558	0.994272877233217
1559	0.992614919376138
1560	0.992223007311622
1561	0.990832483033133
1562	0.992980546871357
1563	0.993157882802034
1564	0.993647818959006
1565	0.99362416863909
1566	0.993549873854538
1567	0.992686535151448
1568	0.994030944926383
1569	0.992803174079618
1570	0.99291599525506
1571	0.993453113569883
1572	0.993786442877023
1573	0.994155448425172
1574	0.994194721252544
1575	0.993983649552416
1576	0.99389755264607
1577	0.993413813096715
1578	0.99301262389307
1579	0.992275218371342
1580	0.993289143723152
1581	0.993566724625199
1582	0.993576993063571
1583	0.993866747330955
1584	0.994146574124779
1585	0.994012802702126
1586	0.995653192314324
1587	0.996028852600418
1588	0.996644359910476
1589	0.996575740412825
1590	0.995710525745032
1591	0.99617065973433
1592	0.995776676868075
1593	0.994894512694637
1594	0.993600502521576
1595	0.994854360467671
1596	0.995352906315277
1597	0.994813155067538
1598	0.994772212960698
1599	0.993589894434858
1600	0.993804706216193
1601	0.992960961799862
1602	0.991525806675518
1603	0.990847611865668
1604	0.991471522181127
1605	0.993513623634154
1606	0.994848387659351
1607	0.994477769439791
1608	0.994683165853019
1609	0.995366202626502
1610	0.995838898338741
1611	0.994390700981199
1612	0.993817449611506
1613	0.993973381114045
1614	0.994824909796541
1615	0.99570763873409
1616	0.994943880186808
1617	0.995874753619188
1618	0.995088296557239
1619	0.994652721249714
1620	0.994034596804337
1621	0.993458570323351
1622	0.993758007201532
1623	0.994701559522369
1624	0.995929650270483
1625	0.994979208880672
1626	0.995053720882189
1627	0.995101554690937
1628	0.996455653659002
1629	0.996681220971298
1630	0.996611579895675
1631	0.996905994454319
1632	0.996303300312296
1633	0.99568007982526
1634	0.995629547260274
1635	0.996129489878792
1636	0.995728494195716
1637	0.995585166543045
1638	0.995659866799266
1639	0.996555840705847
1640	0.996316559762459
1641	0.994703568450184
1642	0.996363626071262
1643	0.99596670616834
1644	0.995251011811436
1645	0.99490657942619
1646	0.994265719605085
1647	0.994929177889406
1648	0.994148959562001
1649	0.996157225194127
1650	0.995365331125707
1651	0.996272917582913
1652	0.996536317508277
1653	0.995631807633182
1654	0.996028162771994
1655	0.996715223983438
1656	0.996576561887894
1657	0.996839766976222
1658	0.995412600170344
1659	0.994317193443589
1660	0.993508727695397
1661	0.992924238968019
1662	0.994807099321832
1663	0.994370865781077
1664	0.994439278593495
1665	0.995027080866947
1666	0.996371661782521
1667	0.996950123726454
1668	0.994765400246778
1669	0.994015639687343
1670	0.992325249362608
1671	0.993218586386875
1672	0.993849841268702
1673	0.994568818892952
1674	0.993885441154657
1675	0.992560022724844
1676	0.992625370803348
1677	0.994389911101324
1678	0.994511605260692
1679	0.994743777285207
1680	0.996111400313194
1681	0.997383555826587
1682	0.998200331111061
1683	0.997130399326733
1684	0.995764697023308
1685	0.99692252927303
1686	0.997349367192675
1687	0.997512569539461
1688	0.99568987301924
1689	0.995491444662974
1690	0.995766540076349
1691	0.99468177171504
1692	0.994652677806321
1693	0.994392208335293
1694	0.996356975282717
1695	0.996908128446447
1696	0.997759470190707
1697	0.997898639125837
1698	0.997530868423226
1699	0.99643487455243
1700	0.997052257827191
1701	0.996095706716549
1702	0.996210189272661
1703	0.995371922673261
1704	0.993770180566868
1705	0.995437160168583
1706	0.996382909671938
1707	0.996670162653051
1708	0.996785485114763
1709	0.997005804991758
1710	0.995187294834873
1711	0.993467547308127
1712	0.993144007245568
1713	0.994641224548137
1714	0.995006807283496
1715	0.994329058755774
1716	0.993130011890654
1717	0.993891146720285
1718	0.994962179070573
1719	0.995053219308469
1720	0.995472109720107
1721	0.995886543892785
1722	0.996692674229481
1723	0.996336006604976
1724	0.996065701813041
1725	0.996213031523744
1726	0.996308322631832
1727	0.99576996288914
1728	0.99532341746662
1729	0.995359488647567
1730	0.996239151534735
1731	0.996514221935247
1732	0.996774105578701
1733	0.996370403240588
1734	0.996081438853079
1735	0.995609710743686
1736	0.995420835984505
1737	0.995017997248388
1738	0.994752028896965
1739	0.9960279113269
1740	0.996128173412334
1741	0.996650064159638
1742	0.99679654343301
1743	0.996306878468128
1744	0.995541161018757
1745	0.99389246450321
1746	0.995594520037228
1747	0.994857426518051
1748	0.994479465048589
1749	0.993345766261973
1750	0.993365476397781
1751	0.995531550813614
1752	0.996166877526196
1753	0.995288433686968
1754	0.994956986926863
1755	0.994751281144017
1756	0.99540218033833
1757	0.996531734888537
1758	0.996150257137165
1759	0.997141325998333
1760	0.995434527235667
1761	0.996110835549084
1762	0.995679829696633
1763	0.995634819708438
1764	0.996105925129196
1765	0.995470203476676
1766	0.995773780641868
1767	0.997722677586142
1768	0.996492834621172
1769	0.997670545514409
1770	0.997821490242005
1771	0.997966560896266
1772	0.997088854278254
1773	0.995911654174003
1774	0.998094117280771
1775	0.997459284243111
1776	0.996795095319906
1777	0.996551509531201
1778	0.99732858940257
1779	0.996626272977811
1780	0.995853821802508
1781	0.996083018612828
1782	0.996352894236697
1783	0.996449391228061
1784	0.997098710662625
1785	0.995757061517852
1786	0.995535072361389
1787	0.996575508714728
1788	0.99693253441811
1789	0.996969835178729
1790	0.996773110330059
1791	0.997239402749447
1792	0.997420811827345
1793	0.996306878468128
1794	0.995963316267211
1795	0.995031951792841
1796	0.997101096099846
1797	0.996589463259182
1798	0.996597362057929
1799	0.996478221843489
1800	0.996678982978319
1801	0.99713579683921
1802	0.997188226432362
1803	0.995821635514079
1804	0.995510967860545
1805	0.995551645357628
1806	0.995947027627727
1807	0.995185583428478
1808	0.995821305080998
1809	0.994852970279091
1810	0.995664324354692
1811	0.994374903383704
1812	0.995494394864306
1813	0.994782086459132
1814	0.994640171374971
1815	0.99375840214147
1816	0.99430482787415
1817	0.994015564648755
1818	0.99556670046804
1819	0.996207194311469
1820	0.996028253608179
1821	0.995812973164786
1822	0.995296343017447
1823	0.994776688946655
1824	0.994404392232361
1825	0.995956474591029
1826	0.995273918327803
1827	0.994992194505813
1828	0.994526231203039
1829	0.995387792676412
1830	0.996365400668047
1831	0.9955688449919
1832	0.994727189807838
1833	0.99546256797122
1834	0.995072427870556
1835	0.995650074921752
1836	0.996860260409572
1837	0.997512964479398
1838	0.997452191121836
1839	0.996582520215083
1840	0.997149751383664
1841	0.997632631280421
1842	0.997223380036188
1843	0.99607756580876
1844	0.995140601086078
1845	0.995092327577534
1846	0.994954977999048
1847	0.995514305103016
1848	0.995500350558562
1849	0.995218566179114
1850	0.996264506678714
1851	0.996403110849734
1852	0.996382835949816
1853	0.995147066252853
1854	0.994732632080175
1855	0.994303814194977
1856	0.994683088181498
1857	0.995808535356356
1858	0.99612891458295
1859	0.996470404665662
1860	0.996284782895099
1861	0.996739408788737
1862	0.994720607475548
1863	0.995299457777087
1864	0.995141793804689
1865	0.994865210784217
1866	0.994716060400403
1867	0.995978096236133
1868	0.994729164507524
1869	0.993179728246437
1870	0.994692830033286
1871	0.995065521687518
1872	0.995041430351338
1873	0.996128601263933
1874	0.996217166544888
1875	0.996557409933865
1876	0.997652440151213
1877	0.998053063274282
1878	0.998396445119294
1879	0.996974354608078
1880	0.997054834152049
1881	0.995565455090771
1882	0.995821635514079
1883	0.994435146205284
1884	0.996287070913802
1885	0.997571020650192
1886	0.99748094143281
1887	0.997125528400838
1888	0.996914719994002
1889	0.997029219664178
1890	0.996297997585403
1891	0.997549364776959
1892	0.997132505673065
1893	0.996081307206433
1894	0.996455402213908
1895	0.997056545558444
1896	0.996292336779634
1897	0.996339145061011
1898	0.996090522471638
1899	0.996334247805788
1900	0.99654052361861
1901	0.997468072973184
1902	0.998656510435119
1903	0.99816216543198
1904	0.998102404437124
1905	0.997766779212481
1906	0.996656780771507
1907	0.995467833837052
1908	0.995652665727741
1909	0.996752573453316
1910	0.996679317360799
1911	0.994843697089362
1912	0.994419201163546
1913	0.995363133943189
1914	0.995251933337956
1915	0.995862815901348
1916	0.995233443566555
1917	0.995086803684276
1918	0.995123651580433
1919	0.994723028457364
1920	0.994383328769034
1921	0.994692079647405
1922	0.9953334226117
1923	0.995258647316892
1924	0.995651016195269
1925	0.995907138694053
1926	0.99618547393138
1927	0.995207768521227
1928	0.996256597348235
1929	0.996959653627143
1930	0.99712017959762
1931	0.99718490103809
1932	0.996757576025856
1933	0.996527906604077
1934	0.996067089368687
1935	0.995703809133164
1936	0.995284227576635
1937	0.995215239468375
1938	0.994456615140279
1939	0.994264978434469
1940	0.994372058499688
1941	0.995000049861167
1942	0.996449522874707
1943	0.995839777738335
1944	0.996073540054331
1945	0.997108189221121
1946	0.997666859408327
1947	0.996613817888653
1948	0.995614544808519
1949	0.996213480438806
1950	0.995056106319411
1951	0.996488295444825
1952	0.996524298169516
1953	0.996468647182941
1954	0.997173662363939
1955	0.995181027138067
1956	0.996940828156795
1957	0.996686750130421
1958	0.998041525762245
1959	0.99720856452267
1960	0.995955281872418
1961	0.994955291318065
1962	0.997047423762358
1963	0.997429717722933
1964	0.99727253162786
1965	0.99784247603381
1966	0.998505316895363
1967	0.997000406162814
1968	0.997227159611388
1969	0.998929137473886
1970	0.99762996675231
1971	0.997380922893671
1972	0.996461679125979
1973	0.996451007848872
1974	0.996352326839654
1975	0.995283034858024
1976	0.995327290510939
1977	0.993955427144492
1978	0.993103144126715
1979	0.992702018113459
1980	0.994153473725485
1981	0.994491580489401
1982	0.995283528532946
1983	0.994142810347176
1984	0.994819737399828
1985	0.99508743032231
1986	0.995437291815229
1987	0.996822127642152
1988	0.997739133416865
1989	0.995946053442548
1990	0.99599915969946
1991	0.996062745029376
1992	0.997081295127853
1993	0.9975226233938
1994	0.997841817800581
1995	0.998565927011084
1996	0.999717650856442
1997	0.998588385928856
1998	0.997799559227283
1999	0.99602417256216
2000	0.996258503591666
2001	0.996872635194276
2002	0.997747228369115
2003	0.99623836165486
2004	0.995738146527785
2005	0.996749413933817
2006	0.995157147752988
2007	0.995718435075511
2008	0.995259117295417
2009	0.995396278619199
2010	0.994866152057734
2011	0.99547415287605
2012	0.996039085494195
2013	0.996471112924617
2014	0.995699351577737
2015	0.994654855241842
2016	0.994228249020294
2017	0.996859793063979
2018	0.997469257792996
2019	0.998166370225847
2020	0.996660358927339
2021	0.995410779497233
2022	0.995799100241252
2023	0.99643003917113
2024	0.996657261281764
2025	0.995075658479244
2026	0.993991679997809
2027	0.992266681086363
2028	0.993899495750561
2029	0.994047498175624
[truncated: 47,171 more rows]
