# Supplementary material for: LaF3 doped with Ce/Gd/Eu: energy transfer and excitation dependence of photoluminescence rise-and-decay kinetics
Source: Front Chem. 2025 Apr 22;13:1501039. doi: 10.3389/fchem.2025.1501039 (PMC12052759; doi:10.3389/fchem.2025.1501039)
Supplement: Supplementary file 2 [file DataSheet3.zip › LaF3CeEu394_613trace.txt]

#	Divided by Max of B
31	0.943659825438309
32	0.94670130653625
33	0.948451030673028
34	0.952065616001761
35	0.954360838408734
36	0.955838093958795
37	0.957362930514114
38	0.959911095340552
39	0.961992427662564
40	0.962989608824661
41	0.966011675974701
42	0.96795542737113
43	0.971019913436236
44	0.97293067234317
45	0.973994287361666
46	0.974745259265419
47	0.975301193935352
48	0.975092465940585
49	0.975927602358357
50	0.97760056845835
51	0.979283297641968
52	0.978670692199263
53	0.979791314648587
54	0.981855365190388
55	0.983585114282505
56	0.984504302994944
57	0.984781597013798
58	0.985742082447782
59	0.985887182069951
60	0.987775945983888
61	0.988010484429621
62	0.989116855021238
63	0.989922477749428
64	0.988810047312801
65	0.988572703383268
66	0.98877178051376
67	0.989510408288791
68	0.989948624858449
69	0.989746517805452
70	0.989528475604467
71	0.991341828113843
72	0.9909377262272
73	0.993123198107892
74	0.99324057955011
75	0.99349655189208
76	0.994245279408793
77	0.993469843686298
78	0.993880678734062
79	0.994132723398711
80	0.994594842690351
81	0.994503496137803
82	0.994642648134314
83	0.994146863037066
84	0.995317423098042
85	0.996981748307929
86	0.997304042286945
87	0.997078369170022
88	0.997810824880691
89	0.997324915086422
90	0.996153906148038
91	0.997144354149013
92	0.996584042924351
93	0.99696244657938
94	0.99620496595321
95	0.995534679763563
96	0.995400689857245
97	0.996230439746119
98	0.995965714294692
99	0.99622381880435
100	0.998420737058949
101	0.997083531260216
102	0.996050776563527
103	0.995639380419002
104	0.994748470983274
105	0.995605377955339
106	0.994476900151373
107	0.995021276228047
108	0.996629603981273
109	0.995604143542467
110	0.996551050434856
111	0.997876248762922
112	0.9975696116279
113	0.998229290844393
114	0.998429490168406
115	0.997815538093476
116	1
117	0.998709028574302
118	0.997330189395967
119	0.998050974294025
120	0.997508954823743
121	0.99682890555047
122	0.996503020552189
123	0.996478668952799
124	0.996558905789497
125	0.996232796352512
126	0.994943957094502
127	0.994708408674601
128	0.994537386382114
129	0.995744978829258
130	0.995388682386578
131	0.996065477298642
132	0.995073458226739
133	0.993945541519533
134	0.993615167747171
135	0.992188186466818
136	0.992480966756251
137	0.990836167713617
138	0.991007302225456
139	0.990639110531461
140	0.99250969491037
141	0.992133647861733
142	0.990344871390451
143	0.989880732150474
144	0.989186992116254
145	0.990667502027523
146	0.990320295352357
147	0.990638437215349
148	0.991234995290715
149	0.9911496524735
150	0.990418150627323
151	0.990714185277966
152	0.989916979001178
153	0.9900289739145
154	0.990420843891772
155	0.990675806259573
156	0.991002252354615
157	0.99141813727322
158	0.991114920584048
159	0.991159696105506
160	0.991017177528434
161	0.990890594099349
162	0.989225820012055
163	0.98836004771118
164	0.989125608130696
165	0.987729374952798
166	0.985519102595308
167	0.986106122025752
168	0.986554326117741
169	0.987345584768871
170	0.987230784371749
171	0.988676506283891
172	0.986303515865965
173	0.98527816764651
174	0.985415860791445
175	0.985163816126796
176	0.984159116268114
177	0.98424922840779
178	0.983450675498779
179	0.982810576314826
180	0.985447057771308
181	0.98526818012418
182	0.984293779490544
183	0.98241735970533
184	0.982102023326139
185	0.981403794517838
186	0.981172734872018
187	0.980173982638993
188	0.980830353628989
189	0.98004582813898
190	0.979625678884998
191	0.979652050432724
192	0.980579880035268
193	0.981026176398273
194	0.980804879836079
195	0.981445203458735
196	0.981409293266087
197	0.98041098991047
198	0.977720082068256
199	0.977882912348045
200	0.977540643324368
201	0.978268104151678
202	0.979260517113507
203	0.979125180574965
204	0.979795578983964
205	0.980238508766408
206	0.979319768931377
207	0.979626801078518
208	0.978071721407828
209	0.977310705872068
210	0.975456281079851
211	0.975758038917447
212	0.976085382767305
213	0.977063149981501
214	0.978675405412048
215	0.976364472295791
216	0.974670970054378
217	0.975785869316749
218	0.979525467003639
219	0.979897810813659
220	0.979010716835899
221	0.980262748146445
222	0.978838123472484
223	0.978540405531561
224	0.976498125544053
225	0.97548781471777
226	0.974510833039038
227	0.974479636059175
228	0.973810359843696
229	0.97306140788828
230	0.971597057563702
231	0.972461258793649
232	0.970947419734828
233	0.971365661259826
234	0.969467695359023
235	0.970603242982166
236	0.969086935097601
237	0.968436287294559
238	0.968611573922422
239	0.969182153217795
240	0.968364354689911
241	0.968496436867244
242	0.969243368874324
243	0.968715937919806
244	0.966507573291301
245	0.967380078753297
246	0.966900789900797
247	0.966493882530353
248	0.966201775557032
249	0.965511177664668
250	0.96543262411825
251	0.965102025907184
252	0.964447113768765
253	0.964094745003405
254	0.964152537969698
255	0.963500206876376
256	0.96383293725513
257	0.964627899144877
258	0.965076664333626
259	0.964470567613338
260	0.96310317480891
261	0.963047850668362
262	0.962993536501982
263	0.963723523386906
264	0.963762126844002
265	0.964108323545
266	0.965159369996069
267	0.964435891833562
268	0.962727127760274
269	0.960746231758324
270	0.960297466569575
271	0.960861032155445
272	0.960446157211008
273	0.959428664346195
274	0.960055297207904
275	0.960314075033674
276	0.959893252463579
277	0.959073265658331
278	0.958275273846079
279	0.956663018415532
280	0.95678702079952
281	0.956986546807421
282	0.95729178344493
283	0.956477183168579
284	0.956445537311307
285	0.954825426526119
286	0.954415938110578
287	0.954891523724462
288	0.956077794494721
289	0.956623292764916
290	0.958607443128074
291	0.956859626720281
292	0.956142320622135
293	0.957292681199746
294	0.955359815080463
295	0.954947296742418
296	0.952746899687907
297	0.953381836781666
298	0.954674828155701
299	0.954964466303278
300	0.952458047075794
301	0.952507984687445
302	0.951449248966376
303	0.951698658720639
304	0.95152640201528
305	0.950361004044498
306	0.951030055821272
307	0.948867925565802
308	0.947914622170347
309	0.950010094130715
310	0.949384920120582
311	0.948882177423509
312	0.950012114079051
313	0.949873410959948
314	0.949348897708582
315	0.946124274628136
316	0.947150745041111
317	0.944549388241813
318	0.944318553034697
319	0.945551955932807
320	0.944703577631496
321	0.943798865215469
322	0.940006075555719
323	0.94226684662162
324	0.943180873243865
325	0.943601359155904
326	0.943836009820989
327	0.945311806519473
328	0.945215522315435
329	0.944579014150748
330	0.945509200359685
331	0.945950671290553
332	0.94444558534119
333	0.943740623371767
334	0.943788765473786
335	0.944464325972978
336	0.942825474556001
337	0.941523056756396
338	0.941427333649119
339	0.940860289263335
340	0.942571409943016
341	0.943031621505672
342	0.941143194249791
343	0.940267434426586
344	0.940767147201154
345	0.940636411656045
346	0.939334442733847
347	0.939825963495718
348	0.938921138860338
349	0.938219094594068
350	0.937244581741081
351	0.937021601888607
352	0.937805678501207
353	0.937242449573393
354	0.935621216594684
355	0.934864297065273
356	0.935432014767169
357	0.935911191400317
358	0.935416079619181
359	0.933847253077868
360	0.934435058043777
361	0.933883275489868
362	0.934162252799003
363	0.934273911054268
364	0.934080669330081
365	0.935537613177425
366	0.934787314589784
367	0.935607750272441
368	0.935721204037338
369	0.933328575232808
370	0.931969766086616
371	0.934463561759191
372	0.933456841952172
373	0.933036019382078
374	0.931848626418298
375	0.930138403493433
376	0.930755722148924
377	0.928880087899174
378	0.929023840889118
379	0.9294383791755
380	0.929258042676795
381	0.92888928988604
382	0.928062121042262
383	0.926866591053267
384	0.927545238706834
385	0.928708504509927
386	0.930188565543789
387	0.928871837532413
388	0.926876748026819
389	0.926134247561951
390	0.924139605811571
391	0.924383795121578
392	0.923664805733152
393	0.924624617851024
394	0.923698695977464
395	0.926056312344162
396	0.924877448051137
397	0.924079007361477
398	0.924244306467011
399	0.923880042450337
400	0.924331725342238
401	0.922912936074583
402	0.922574931386283
403	0.923274170168752
404	0.924012797943782
405	0.922993621788689
406	0.922967811337723
407	0.923119644121013
408	0.923201788686696
409	0.922707574660377
410	0.922668858983928
411	0.922352961507977
412	0.920400569221441
413	0.92002979648235
414	0.919106006776478
415	0.918917029387667
416	0.919690108503769
417	0.919628275640803
418	0.919186916929288
419	0.917789000461109
420	0.917776431893682
421	0.919467914186759
422	0.920837775816932
423	0.91981983407471
424	0.91905461031325
425	0.91813699267174
426	0.916524849460545
427	0.91720557204993
428	0.916104251329154
429	0.913205288808286
430	0.913083979688746
431	0.914230973685796
432	0.91275366202606
433	0.912093756126475
434	0.914972519163979
435	0.912705182143791
436	0.912532421573542
437	0.912546785650601
438	0.912015539238114
439	0.913472092562113
440	0.912298332005217
441	0.911436824039719
442	0.910743981760315
443	0.909311447866424
444	0.908973048166005
445	0.908785080751363
446	0.909420354503177
447	0.909342586492224
448	0.909628184743128
449	0.910191525890295
450	0.910856537770397
451	0.90945985571509
452	0.907965318384818
453	0.909615728395053
454	0.909966077212076
455	0.909082574253582
456	0.907179446262585
457	0.906620091146802
458	0.905801504839067
459	0.904702204066627
460	0.90614579381108
461	0.905719248054032
462	0.905676155822855
463	0.90535341296643
464	0.904930346009295
465	0.904608500907686
466	0.904460932459773
467	0.902716931509948
468	0.902530198508179
469	0.903980745852457
470	0.904019910406314
471	0.901676321458618
472	0.902471507787069
473	0.902622442815543
474	0.90344136129256
475	0.902640959008627
476	0.902824437649189
477	0.902409113827343
478	0.902545572559406
479	0.901826358732276
480	0.899112558142249
481	0.898984740300292
482	0.899479348216537
483	0.901162805703751
484	0.901202531354368
485	0.901667065606463
486	0.902780559882547
487	0.903270172915433
488	0.900230375107773
489	0.899329365930362
490	0.898991922338822
491	0.899881597361678
492	0.900240362630103
493	0.899530799667247
494	0.898947707914124
495	0.898014716221386
496	0.899009989654498
497	0.895686640476914
498	0.897504118169671
499	0.897573469729223
500	0.898060052839604
501	0.898016736169722
502	0.898147022837424
503	0.897986212505972
504	0.896788312444262
505	0.896146295431584
506	0.8954423658802
507	0.894351876571281
508	0.894471099533067
509	0.893407260075867
510	0.892398249871874
511	0.890182191484594
512	0.89115939760203
513	0.89080526587065
514	0.892002185135223
515	0.8920899417907
516	0.889594898238931
517	0.890666144173364
518	0.890177054082658
519	0.891921317625766
520	0.890879473161564
521	0.889097093193347
522	0.888775189737675
523	0.887433104641516
524	0.889717441771342
525	0.889082280238879
526	0.887989151530801
527	0.889413551766058
528	0.889844474077835
529	0.89026197495511
530	0.88886233030891
531	0.887767375791974
532	0.888493128640746
533	0.889033128162692
534	0.887530062161666
535	0.886065532286125
536	0.886685128994462
537	0.888016948264298
538	0.886632419564816
539	0.889208463044877
540	0.885979751813437
541	0.885450591558703
542	0.88575609864485
543	0.885872582332253
544	0.886334849753437
545	0.882103411479524
546	0.885017246431116
547	0.884625676079514
548	0.884444328484447
549	0.883086557367262
550	0.883300739222538
551	0.882987134387948
552	0.882743345701028
553	0.884165501549244
554	0.884340675957756
555	0.882185228364698
556	0.882250590526285
557	0.882719330759695
558	0.882060715382658
559	0.881617336722807
560	0.879617962682352
561	0.879911265913967
562	0.880650284212342
563	0.88245690131621
564	0.882435079141015
565	0.879992512724833
566	0.879462353717866
567	0.878990874210074
568	0.878274771103382
569	0.878655150941201
570	0.879111646921111
571	0.8777299461493
572	0.87545619467095
573	0.87504094603607
574	0.874923819331781
575	0.876323052132959
576	0.876030720720933
577	0.875897012485188
578	0.875565908164844
579	0.875462615862273
580	0.876054653742139
581	0.87527848634947
582	0.875440334709928
583	0.87561001037019
584	0.87561001037019
585	0.874688963305282
586	0.874293228493526
587	0.872059277852759
588	0.873033678486394
589	0.872821397626942
590	0.872766708647926
591	0.872321871136498
592	0.871915253291983
593	0.871664878451292
594	0.870810613122774
595	0.869398444796888
596	0.871012533891647
597	0.873009326887005
598	0.872335225239389
599	0.87194227571195
600	0.872147220792361
601	0.871946985558155
602	0.869655136464904
603	0.869232190704669
604	0.867337760835648
605	0.867332037648695
606	0.867562453155434
607	0.868443009233745
608	0.869390028345486
609	0.86841300065682
610	0.866452013490113
611	0.867332710964807
612	0.867715940051973
613	0.867745512095619
614	0.867817430111751
615	0.867999967231949
616	0.869874101108963
617	0.869262434942233
618	0.870105587188321
619	0.867082733380623
620	0.86650326967915
621	0.867564594300671
622	0.867370458188248
623	0.86473359855255
624	0.863070844413592
625	0.863512950505991
626	0.86438953401924
627	0.865277722135682
628	0.862721617790089
629	0.863286387489607
630	0.86144102889884
631	0.860881220416875
632	0.860849574559604
633	0.859925335976324
634	0.858944396321046
635	0.861236566361643
636	0.862470193698457
637	0.862836579783078
638	0.861107679069262
639	0.859506255050572
640	0.857286217365069
641	0.857938990602639
642	0.860907423635573
643	0.861038551948414
644	0.860405711112151
645	0.859773003816917
646	0.859580741767673
647	0.860523968987509
648	0.860603028643204
649	0.860985808852962
650	0.85923592087593
651	0.857316348261088
652	0.858420586685017
653	0.858779688611498
654	0.859831330947326
655	0.858712020342226
656	0.859909455815818
657	0.856540497326991
658	0.85658613693746
659	0.857907472675429
660	0.856571265628929
661	0.855599249656525
662	0.856116641467811
663	0.855152706410946
664	0.85494342741916
665	0.853276258570893
666	0.852886649813564
667	0.853247947872764
668	0.854481014112818
669	0.854357797264294
670	0.852149490989852
671	0.852879158049623
672	0.851176827511786
673	0.852061199048066
674	0.852573621786445
675	0.850698611476292
676	0.85213873476496
677	0.851948223337608
678	0.853555541116666
679	0.855446549417643
680	0.854919936542201
681	0.856285680844347
682	0.855417207423669
683	0.855789425548015
684	0.855499025431037
685	0.854408071534002
686	0.854498220706064
687	0.85453583887725
688	0.854350503006413
689	0.85293443393585
690	0.853340753276889
691	0.852025399952576
692	0.851022862560808
693	0.849111542557113
694	0.848150875327779
695	0.849170345497575
696	0.849368664025248
697	0.8501358808024
698	0.847684265017671
699	0.848759734888514
700	0.847371069783716
701	0.846420634714899
702	0.847754249494368
703	0.847836618498754
704	0.846599342910806
705	0.846441507514376
706	0.846119623135994
707	0.843860415285667
708	0.84695588286948
709	0.846062473186589
710	0.845601994541875
711	0.844632755998433
712	0.846696999557519
713	0.84611147040007
714	0.84814638094273
715	0.846555571752549
716	0.844031648550536
717	0.843912307758431
718	0.841056100810684
719	0.841594358688286
720	0.841990709584285
721	0.842622234087548
722	0.844027893691017
723	0.8423203640306
724	0.842225727206651
725	0.842031592216421
726	0.840354617641174
727	0.842300501205292
728	0.842922913497171
729	0.842811323695711
730	0.843676534899826
731	0.843720593339624
732	0.844050484568773
733	0.84288524258289
734	0.844885085700236
735	0.843218504881374
736	0.84253394775673
737	0.842340721743251
738	0.841032759185463
739	0.840554545394355
740	0.840879406952146
741	0.8389597310955
742	0.838423210373467
743	0.838504344964982
744	0.837699283333552
745	0.838066577272731
746	0.838402948047265
747	0.837649521906284
748	0.838685161762513
749	0.83775210161597
750	0.836817649949462
751	0.83733022530616
752	0.835714796312337
753	0.833840921662027
754	0.835526380020287
755	0.835801317432749
756	0.834703251073182
757	0.83527444757499
758	0.835904671455964
759	0.835200270583302
760	0.837023049518248
761	0.835731853653845
762	0.836236952957311
763	0.837431303520916
764	0.836982650551519
765	0.836691151807085
766	0.837090268910111
767	0.836641922299545
768	0.835733424724774
769	0.835354837030007
770	0.834670034144982
771	0.83435767157862
772	0.834643256363202
773	0.833746958154189
774	0.832932093040167
775	0.832695158711269
776	0.83371740406564
777	0.833781930193054
778	0.834296231483386
779	0.83364844527382
780	0.833870299566194
781	0.832428195605962
782	0.833326045808613
783	0.832911444679394
784	0.833141943228454
785	0.831007228160683
786	0.830732773291435
787	0.830851619196197
788	0.830887232007563
789	0.832385472576452
790	0.831253291533869
791	0.830122008246102
792	0.82873897767497
793	0.827408319875428
794	0.82675673952957
795	0.827005509633526
796	0.826798856574578
797	0.828329640755555
798	0.827273702662932
799	0.828699807510145
800	0.827698681837825
801	0.827455900880686
802	0.827036312723464
803	0.827119916140723
804	0.827160651765508
805	0.826078183895872
806	0.82700174916304
807	0.824611028087494
808	0.824747935696965
809	0.825841513282451
810	0.825366005099921
811	0.824879756403208
812	0.825202049260031
813	0.825728396175609
814	0.825178237435725
815	0.822580149586152
816	0.823031204049682
817	0.822212532455239
818	0.822657203882026
819	0.824519525550046
820	0.823268660198568
821	0.822217134570866
822	0.820583699982011
823	0.822012403829418
824	0.821032577390112
825	0.824407206322797
826	0.823269109075976
827	0.82440577889264
828	0.825795319308383
829	0.825103965057587
830	0.824376714080465
831	0.82289867299494
832	0.822672400626678
833	0.82246274794445
834	0.822343523860471
835	0.820858749613825
836	0.822321079990066
837	0.820840313096481
838	0.82233571339357
839	0.821510584697612
840	0.822213388688895
841	0.821632213642305
842	0.822646448779328
843	0.821257577190923
844	0.820143983039616
845	0.819479652330981
846	0.818849686554517
847	0.819669828222471
848	0.820434705226134
849	0.819319773420151
850	0.820003525932041
851	0.817999176085517
852	0.816089236379853
853	0.815698288845655
854	0.816528990354635
855	0.816442918111631
856	0.817676321009741
857	0.817527293710251
858	0.819284536543615
859	0.817127069002221
860	0.818303851626266
861	0.819389686076462
862	0.815231250979815
863	0.815521116932677
864	0.816415273996453
865	0.815372732650075
866	0.81526860094675
867	0.815063742275241
868	0.816148005654509
869	0.815076535281372
870	0.81553850756566
871	0.816625050119968
872	0.814982046586966
873	0.814314510893637
874	0.815017476480788
875	0.81506811882997
876	0.815722357652277
877	0.815761746644838
878	0.815721833587903
879	0.815710970754627
880	0.815169392306398
881	0.815015336457745
882	0.814051026588243
883	0.814297171881556
884	0.813568951329233
885	0.814567620519937
886	0.813999603192371
887	0.813609716131049
888	0.814655533160314
889	0.813172654298523
890	0.814005289346938
891	0.814081313469161
892	0.813509554748399
893	0.811678162978185
894	0.809317607586657
895	0.811011584515929
896	0.81021698846127
897	0.811104157625995
898	0.81025188867975
899	0.810540479820772
900	0.8093404431026
901	0.812961823313099
902	0.810728933145209
903	0.809645791959461
904	0.810195554565033
905	0.809996365215188
906	0.810782686214829
907	0.811322266036398
908	0.811808086055186
909	0.809477462931423
910	0.809695841790464
911	0.809221153931397
912	0.806932103588786
913	0.806616940027397
914	0.806018413624596
915	0.807105370268313
916	0.808119047675157
917	0.807403166762783
918	0.805973974761194
919	0.80583022177125
920	0.804676831271134
921	0.806571242062866
922	0.806486213459836
923	0.807569797912024
924	0.807660712420068
925	0.808236269765896
926	0.806581676218217
927	0.806159532826349
928	0.807347764068688
929	0.808122638694422
930	0.805804813065565
931	0.807104312039824
932	0.807099228503177
933	0.805669972536558
934	0.806290151663332
935	0.806974120758571
936	0.805416969518643
937	0.803010934990319
938	0.801337714152398
939	0.800998459340516
940	0.80122732060923
941	0.802085629201002
942	0.803855273394957
943	0.803557892112091
944	0.804273667538274
945	0.80234724056541
946	0.803383054361635
947	0.803753939320079
948	0.803390318320292
949	0.803081072085335
950	0.802290935627725
951	0.800163593371383
952	0.801053380613591
953	0.801673224204502
954	0.801794532201848
955	0.802355237316436
956	0.803595822253075
957	0.803494600397548
958	0.805013876483975
959	0.80446383894099
960	0.80422997381137
961	0.803503129068302
962	0.802235886424589
963	0.800343705431383
964	0.80016179786175
965	0.800384588063519
966	0.80133258236143
967	0.79871624203425
968	0.797051374804893
969	0.796640354595197
970	0.79645878368362
971	0.798049717437283
972	0.799049142986419
973	0.800155991632476
974	0.799376988456781
975	0.798047309209988
976	0.799858468953226
977	0.801646011011636
978	0.800096113630623
979	0.798525584721739
980	0.798499310804849
981	0.79802948989908
982	0.798719218091465
983	0.798413308137844
984	0.796715765999758
985	0.797851943173467
986	0.796038583930929
987	0.796527989358014
988	0.797504821785008
989	0.79866131290582
990	0.79883974167554
991	0.797867300391791
992	0.795567906791504
993	0.795874233078921
994	0.793960556468834
995	0.792830585025293
996	0.791761020136753
997	0.792855359691639
998	0.791382487429469
999	0.791869538494548
1000	0.792590537731569
1001	0.793580425757977
1002	0.79302402425554
1003	0.792262453233988
1004	0.793610016878913
1005	0.795044093788895
1006	0.794324483827452
1007	0.791343264521549
1008	0.790140497506542
1009	0.791517092297836
1010	0.792488172360845
1011	0.792494073976568
1012	0.792950982923693
1013	0.793089574945638
1014	0.7929211247207
1015	0.792737141093055
1016	0.793275202586791
1017	0.792198151545277
1018	0.793681354720995
1019	0.792401156353091
1020	0.791089731828292
1021	0.792874497579934
1022	0.792068201535632
1023	0.794324259388748
1024	0.793429871153107
1025	0.791962432551961
1026	0.790797429593298
1027	0.791969897383258
1028	0.793058057018428
1029	0.790671816861608
1030	0.790312641992549
1031	0.789440922066017
1032	0.789119638061168
1033	0.789123229080433
1034	0.788656135104918
1035	0.787213143489611
1036	0.787581671841662
1037	0.78780291229418
1038	0.786821273512339
1039	0.78919557240791
1040	0.787223243231293
1041	0.787814639216467
1042	0.786214279037234
1043	0.786176124457546
1044	0.787361772410401
1045	0.788294886422233
1046	0.78807479846246
1047	0.786384291355553
1048	0.787740626065032
1049	0.787313579809674
1050	0.787266335462471
1051	0.78541533336049
1052	0.785952022411551
1053	0.78438050260579
1054	0.787429839058372
1055	0.785489820077591
1056	0.78522141158703
1057	0.786151660638804
1058	0.783548356833749
1059	0.784895140554177
1060	0.785365564077867
1061	0.785783057099787
1062	0.787013505262358
1063	0.786052907609022
1064	0.784361761974001
1065	0.78632821983412
1066	0.78686178469842
1067	0.787380179750714
1068	0.784580090334334
1069	0.783520263841163
1070	0.783496775208591
1071	0.782439248089942
1072	0.781507911632647
1073	0.782365884688556
1074	0.781989600857086
1075	0.781902967517323
1076	0.782278746361708
1077	0.780254758128581
1078	0.779630971149639
1079	0.781297550846308
1080	0.781918522241707
1081	0.78133464495312
1082	0.780342444085866
1083	0.780186461430938
1084	0.779989330184009
1085	0.781228308139528
1086	0.781738971278467
1087	0.78080384741804
1088	0.781963971079278
1089	0.782017948587602
1090	0.782829659215638
1091	0.781974456855531
1092	0.782046481480048
1093	0.782265616697521
1094	0.782468678737205
1095	0.784010627621514
1096	0.783742647808878
1097	0.78321027920287
1098	0.781351926733332
1099	0.779616005576853
1100	0.780093274481016
1101	0.780501977361092
1102	0.77873825722673
1103	0.778144292540589
1104	0.778797065778159
1105	0.779477078019046
1106	0.778518544079593
1107	0.776309957256771
1108	0.775117917289624
1109	0.774626682687101
1110	0.776072230659247
1111	0.775343141529139
1112	0.775645947495483
1113	0.776984349552509
1114	0.776964935604608
1115	0.776752167713168
1116	0.776705559649692
1117	0.776541083112009
1118	0.778619946608277
1119	0.776743711984993
1120	0.779127224089365
1121	0.777538937590217
1122	0.776249812172859
1123	0.776289711763472
1124	0.775035884943294
1125	0.773673766448411
1126	0.77287027588791
1127	0.773978618173543
1128	0.772845699849817
1129	0.773487179331799
1130	0.772031436231522
1131	0.772358699283446
1132	0.774870024741001
1133	0.775757343157464
1134	0.77613358771216
1135	0.777451708365695
1136	0.7766819183988
1137	0.77658714130066
1138	0.777569797912024
1139	0.778527477862208
1140	0.776633053604155
1141	0.776855227721681
1142	0.776670584244246
1143	0.775413765656143
1144	0.773955394378641
1145	0.774650074811031
1146	0.777174149509169
1147	0.77655499831166
1148	0.775849875868564
1149	0.774731241946157
1150	0.774557760927668
1151	0.774016708788201
1152	0.775719076358424
1153	0.774111699103109
1154	0.773066098657194
1155	0.773040737083637
1156	0.774138242346444
1157	0.773900225100798
1158	0.770906588723594
1159	0.770542397649498
1160	0.770632734227879
1161	0.771367770983644
1162	0.768301009110079
1163	0.767028473079531
1164	0.765100715185152
1165	0.766609558238421
1166	0.76676783016813
1167	0.768098260162388
1168	0.76720468888363
1169	0.767660380250786
1170	0.767285567615021
1171	0.768561657632448
1172	0.768367586607249
1173	0.768025056112482
1174	0.768451526682564
1175	0.767663185734586
1176	0.768220957435312
1177	0.767278722234548
1178	0.767459058733252
1179	0.766592164238857
1180	0.76809949457526
1181	0.76655075529796
1182	0.766383099586034
1183	0.767483634771346
1184	0.767931894973011
1185	0.765564908290418
1186	0.766228012441535
1187	0.76569743934516
1188	0.766391067160028
1189	0.766354195247533
1190	0.766033424085123
1191	0.767153746908778
1192	0.766691096819603
1193	0.768920154696621
1194	0.768970204527624
1195	0.76899377059155
1196	0.770637110782608
1197	0.768579681182577
1198	0.771590189739358
1199	0.771207798930752
1200	0.772871435113817
1201	0.770697898883406
1202	0.769235042198404
1203	0.769708759360076
1204	0.770631275376302
1205	0.770633792456368
1206	0.770069793703799
1207	0.770450520299415
1208	0.768930986108479
1209	0.766457276577723
1210	0.764590058779374
1211	0.76648973714749
1212	0.766046217091254
1213	0.767183784662734
1214	0.766236685875253
1215	0.765380948228836
1216	0.763471119620331
1217	0.763586853682461
1218	0.764848092590841
1219	0.765373724669147
1220	0.764249419180689
1221	0.763916584437936
1222	0.764743747670747
1223	0.766359493123142
1224	0.764558188483399
1225	0.764565985483978
1226	0.764878058524412
1227	0.764193587808669
1228	0.763448261660516
1229	0.764374597623486
1230	0.764812253096384
1231	0.764383409087007
1232	0.764885817370411
1233	0.765154920498761
1234	0.763056190810604
1235	0.765341030683128
1236	0.765080232909021
1237	0.763874660410213
1238	0.763684560827883
1239	0.765322402270691
1240	0.762821818449512
1241	0.7629828823967
1242	0.763946256356806
1243	0.763691144737266
1244	0.76401568534771
1245	0.764947589634927
1246	0.763915844912407
1247	0.763247062462077
1248	0.763181994315192
1249	0.763320478606559
1250	0.763465439076731
1251	0.762633673728294
1252	0.762108148258372
1253	0.761736840232972
1254	0.762575048094409
1255	0.761459924393334
1256	0.762915633827805
1257	0.760237373106565
1258	0.760184439238215
1259	0.75936708061019
1260	0.758762283389999
1261	0.758263429093473
1262	0.757252404552111
1263	0.75510904747204
1264	0.756383610184086
1265	0.756597347650727
1266	0.756426549796945
1267	0.757077800217907
1268	0.758187444248023
1269	0.759393068367732
1270	0.758302331054046
1271	0.757588877446256
1272	0.757489990875445
1273	0.75559074006306
1274	0.756504382895122
1275	0.757183643266351
1276	0.757972932467853
1277	0.757277396924
1278	0.756969495076881
1279	0.755554493212356
1280	0.755140564277057
1281	0.753490145289273
1282	0.754331006016192
1283	0.753318269007517
1284	0.754457932836493
1285	0.75444728434218
1286	0.753505555250693
1287	0.751425073551369
1288	0.752677189026429
1289	0.753401745616909
1290	0.752557899855226
1291	0.752047452177443
1292	0.753153725138223
1293	0.753541247737798
1294	0.753801065836962
1295	0.755072660347146
1296	0.755632004240994
1297	0.755232281153467
1298	0.75533122271176
1299	0.753925292659654
1300	0.753564791357853
1301	0.751549160099871
1302	0.751447040489528
1303	0.751385368100235
1304	0.75129456132277
1305	0.751591062805917
1306	0.75056005873112
1307	0.750635694574385
1308	0.750244901902892
1309	0.753409195859689
1310	0.75302248797261
1311	0.751681280431784
1312	0.751724671166438
1313	0.753717799077759
1314	0.752134994493957
1315	0.750394571097076
1316	0.751074135582748
1317	0.750395373465442
1318	0.749351974763214
1319	0.749478794975132
1320	0.747691013889501
1321	0.748219000329813
1322	0.749526364758455
1323	0.75194585550928
1324	0.752067389067523
1325	0.752296092106951
1326	0.751805531942734
1327	0.751874078889531
1328	0.751304888869737
1329	0.750890993600243
1330	0.7517056275424
1331	0.7503095851374
1332	0.750233771987558
1333	0.750089971865486
1334	0.749053120040255
1335	0.747643702210688
1336	0.746628341513563
1337	0.745685698956551
1338	0.747431916238578
1339	0.749632155063803
1340	0.749916480747255
1341	0.750576292382584
1342	0.751340580234648
1343	0.752029953813881
1344	0.753167363156075
1345	0.752272034522264
1346	0.750698134544046
1347	0.751678284175085
1348	0.749498463660961
1349	0.745844040462259
1350	0.746491770562148
1351	0.746476435787694
1352	0.747396974498938
1353	0.747838809020506
1354	0.74605523728277
1355	0.746715037696164
1356	0.748273140556197
1357	0.74809030717691
1358	0.747764857589715
1359	0.749082550687518
1360	0.75038563394788
1361	0.749107603657857
1362	0.748758116685458
1363	0.747789924026376
1364	0.745697217150843
1365	0.746273616141811
1366	0.745488259106404
1367	0.746651842490264
1368	0.746110224765262
1369	0.7448028984912
1370	0.744371123312347
1371	0.746828693455895
1372	0.745865249919791
1373	0.744546262932859
1374	0.74360503995065
1375	0.743709254696296
1376	0.744309216384609
1377	0.745225898116724
1378	0.744207433432322
1379	0.745755050516102
1380	0.746976333724193
1381	0.74556820529498
1382	0.745234016064649
1383	0.746432743182983
1384	0.745319113121483
1385	0.74520952419107
1386	0.74552331755417
1387	0.744146112289601
1388	0.743761426595246
1389	0.742585697710916
1390	0.742913432084119
1391	0.744625226079912
1392	0.744289802436709
1393	0.745115736867615
1394	0.744249120677212
1395	0.743394179788195
1396	0.743226483677302
1397	0.742081998904964
1398	0.742566594610621
1399	0.743522783165616
1400	0.742071408764713
1401	0.744031654161503
1402	0.743929017219947
1403	0.743239990398512
1404	0.744142741220267
1405	0.743047010145415
1406	0.743154994339095
1407	0.744322162009059
1408	0.743703528142762
1409	0.743144155071883
1410	0.744640824569844
1411	0.744541061565893
1412	0.74393025163282
1413	0.744104267937618
1414	0.745345493646758
1415	0.74310465385997
1416	0.740464386122551
1417	0.739916226009326
1418	0.741851724794608
1419	0.740315441865382
1420	0.739520517008021
1421	0.741584193859379
1422	0.743635142791831
1423	0.743077384557428
1424	0.741072024736736
1425	0.739829004640158
1426	0.740160691378939
1427	0.742732534488654
1428	0.742348519866024
1429	0.740322848342616
1430	0.740080984217583
1431	0.739805245558947
1432	0.739730554602626
1433	0.740825849144198
1434	0.740553010233619
1435	0.740059693962116
1436	0.739408413241928
1437	0.738412798661986
1438	0.738839869605602
1439	0.738903649474325
1440	0.739268884188394
1441	0.740346414406541
1442	0.739855118083374
1443	0.740641505292433
1444	0.740558884916698
1445	0.738550267368217
1446	0.737689446185154
1447	0.738525812527024
1448	0.738588527434097
1449	0.74039798032099
1450	0.740523301282364
1451	0.7381554437776
1452	0.737730020214072
1453	0.738584835417415
1454	0.73938486849968
1455	0.738998630811686
1456	0.738050480528876
1457	0.73890405907496
1458	0.739599551975459
1459	0.740356289709519
1460	0.737618474178159
1461	0.736002478476609
1462	0.736595819223153
1463	0.738633161559171
1464	0.737347835889073
1465	0.734940297621432
1466	0.736783562199091
1467	0.737871381809625
1468	0.738954557783372
1469	0.738528166889029
1470	0.736621405235414
1471	0.737641479145324
1472	0.737999163741389
1473	0.734733426856941
1474	0.734431414281416
1475	0.735267927630638
1476	0.736507134513634
1477	0.735273132364185
1478	0.734181574727035
1479	0.735694810045742
1480	0.734556949581753
1481	0.732331453546968
1482	0.73204319233084
1483	0.732599575878181
1484	0.733128802342332
1485	0.734330386565369
1486	0.733696128398689
1487	0.734849798324992
1488	0.735825657810203
1489	0.735320970351759
1490	0.737313536044127
1491	0.738324827667547
1492	0.738618797482112
1493	0.738581035670155
1494	0.738360198085111
1495	0.737904521306471
1496	0.737994521226795
1497	0.737557763508713
1498	0.736524784373321
1499	0.735504083157233
1500	0.735682914794427
1501	0.735844355798638
1502	0.735643691886507
1503	0.733747872741908
1504	0.733840766799321
1505	0.735074461467746
1506	0.736540495082604
1507	0.735362865202451
1508	0.734599811763259
1509	0.735203354371095
1510	0.732771495925484
1511	0.732231833061594
1512	0.732610124497271
1513	0.732626349171187
1514	0.734683555454708
1515	0.733476308643168
1516	0.731149410079699
1517	0.732286344734034
1518	0.73171685845515
1519	0.731799451898241
1520	0.732447678007667
1521	0.733420978891652
1522	0.735308887694127
1523	0.733843228891905
1524	0.732742360415117
1525	0.731559639142963
1526	0.730568068948468
1527	0.730341610296081
1528	0.730055002071008
1529	0.730243081705003
1530	0.730309779276879
1531	0.731651605146335
1532	0.731557394755922
1533	0.730371423611333
1534	0.729919474759567
1535	0.729120137437285
1536	0.729095147309782
1537	0.729701205875491
1538	0.729873767817487
1539	0.731409601869305
1540	0.731443379894265
1541	0.730756709679222
1542	0.728275154893566
1543	0.727743283419288
1544	0.728803756295926
1545	0.729113555772289
1546	0.728017884173694
1547	0.727970976484547
1548	0.726669416040791
1549	0.726289369494449
1550	0.726315179945414
1551	0.727741656238683
1552	0.72693434573144
1553	0.726190504245314
1554	0.729103655781053
1555	0.728080805564374
1556	0.72686516698969
1557	0.727244277626637
1558	0.727581285807091
1559	0.728467470808099
1560	0.727881649880335
1561	0.728263383083539
1562	0.726095791112205
1563	0.72520510611518
1564	0.725274080617709
1565	0.724944196121722
1566	0.725749894036877
1567	0.727560417496388
1568	0.728168776558814
1569	0.727805173514123
1570	0.728490855076674
1571	0.729284681306579
1572	0.727727460490652
1573	0.726598033310968
1574	0.724946596493661
1575	0.725283659661598
1576	0.726389918033863
1577	0.724983921772339
1578	0.724232164333121
1579	0.724097725549395
1580	0.724285805183389
1581	0.724964844482494
1582	0.724182451160174
1583	0.72421600474643
1584	0.723822611952551
1585	0.724489511362153
1586	0.724351400761229
1587	0.724682308697707
1588	0.723599696065107
1589	0.724334396162816
1590	0.725367456096142
1591	0.726132225369227
1592	0.725247217549221
1593	0.726057412093812
1594	0.725103274908572
1595	0.723923050517
1596	0.724382313826131
1597	0.724957513192226
1598	0.724537737628686
1599	0.724225277431488
1600	0.724819937877611
1601	0.722875692716033
1602	0.722661705000236
1603	0.723533711086116
1604	0.72331608297454
1605	0.722768375105304
1606	0.72269402417362
1607	0.721709219683858
1608	0.722768936202064
1609	0.721629971499651
1610	0.721194985725137
1611	0.72044348639043
1612	0.720863900482083
1613	0.720748314549497
1614	0.721155109700589
1615	0.721542214844174
1616	0.720942454028501
1617	0.719414699770029
1618	0.718555660630276
1619	0.720030671793296
1620	0.721188510668525
1621	0.719463290749456
1622	0.720773752432214
1623	0.719025186399149
1624	0.720391527708249
1625	0.719241657529206
1626	0.719029001857118
1627	0.718116374610192
1628	0.719383553288874
1629	0.718934962040121
1630	0.719105620741907
1631	0.719948415008261
1632	0.719734188265245
1633	0.719252206148296
1634	0.719803716009179
1635	0.718647680498936
1636	0.71896761787156
1637	0.720121300141991
1638	0.720232815878679
1639	0.720046973898564
1640	0.720957154763616
1641	0.720666282203167
1642	0.720960449523792
1643	0.720618027881796
1644	0.721624747688814
1645	0.721718851470842
1646	0.721258074322652
1647	0.720420297383527
1648	0.721201085969113
1649	0.719404487808995
1650	0.718645377757833
1651	0.719698354381756
1652	0.720074886217994
1653	0.719387245305556
1654	0.718291271836904
1655	0.71757661523766
1656	0.720108724841403
1657	0.719356529746713
1658	0.718230511790943
1659	0.719823514869457
1660	0.719798686337821
1661	0.718801360412761
1662	0.717020724333274
1663	0.716902894013647
1664	0.717140880960068
1665	0.7152162730629
1666	0.715512159583998
1667	0.716919278039043
1668	0.71732304326763
1669	0.717421235200652
1670	0.718321458842599
1671	0.716087059324424
1672	0.716300767614034
1673	0.718770560689404
1674	0.716749265720725
1675	0.716116424884462
1676	0.714708669023498
1677	0.716615612472463
1678	0.717531883481749
1679	0.715532305202074
1680	0.71399843274453
1681	0.713410178901213
1682	0.713818769561937
1683	0.714207977696179
1684	0.714437883727061
1685	0.714480130946518
1686	0.717392955923942
1687	0.719502679742017
1688	0.717176597013237
1689	0.716313930944026
1690	0.71880237712009
1691	0.717017469972065
1692	0.716468575944278
1693	0.716593505260114
1694	0.717245867774855
1695	0.716079316189134
1696	0.716566072117318
1697	0.717524364785163
1698	0.716994689443604
1699	0.716047445893159
1700	0.715280486098323
1701	0.716375414804807
1702	0.716864338810872
1703	0.716878542414258
1704	0.716699215889722
1705	0.718004163113521
1706	0.715532583506067
1707	0.714894461627098
1708	0.715384616679454
1709	0.7148694187565
1710	0.715554241841008
1711	0.715449150662223
1712	0.716014677842368
1713	0.715723551666182
1714	0.714483669222687
1715	0.71444394357207
1716	0.713295197830935
1717	0.713678944249314
1718	0.71372520779938
1719	0.713838520167894
1720	0.714236562209527
1721	0.712656625952364
1722	0.714160406790662
1723	0.714803943253367
1724	0.713373430430006
1725	0.713913258256342
1726	0.714266524776518
1727	0.712547390512909
1728	0.712854432759791
1729	0.714380988515584
1730	0.71450560249504
1731	0.712892286591617
1732	0.712662973078914
1733	0.713162623010645
1734	0.713273312812903
1735	0.712667146516616
1736	0.71214165134592
1737	0.711871394602631
1738	0.711089287439658
1739	0.712419233768509
1740	0.711415592138316
1741	0.710852771688943
1742	0.71136684517399
1743	0.709987081308195
1744	0.709545344417463
1745	0.710522291308196
1746	0.710413398137765
1747	0.709884359079932
1748	0.709147557113759
1749	0.708261478721135
1750	0.709145469833811
1751	0.709728823058025
1752	0.70996459591663
1753	0.708052093120965
1754	0.709346989979597
1755	0.708649272891541
1756	0.708368981493794
1757	0.710199134362362
1758	0.711937266240076
1759	0.70970556335293
1760	0.710873960946992
1761	0.708925702821385
1762	0.709386854782211
1763	0.707670944580585
1764	0.70761534101385
1765	0.708097490337633
1766	0.709057190236153
1767	0.709136192659979
1768	0.708244302427114
1769	0.710065705552804
1770	0.708915457194545
1771	0.709148312349998
1772	0.707997459129431
1773	0.708532340326731
1774	0.709227539212528
1775	0.710066864778711
1776	0.709998037283533
1777	0.709038225165661
1778	0.708902372418099
1779	0.709989917091221
1780	0.708570983060601
1781	0.708786966036477
1782	0.707995819604698
1783	0.707130047303823
1784	0.707692041818766
1785	0.708198123041562
1786	0.706362018058563
1787	0.706072905097553
1788	0.706915854226613
1789	0.708350734627155
1790	0.708430781813148
1791	0.707740234419493
1792	0.708004123836748
1793	0.706887813977122
1794	0.70952309244215
1795	0.708726928683143
1796	0.707836243686118
1797	0.707926692483851
1798	0.70731669950766
1799	0.70658403619119
1800	0.707350782769257
1801	0.708891778911268
1802	0.706393102819074
1803	0.706432655651888
1804	0.706266237719415
1805	0.706836369259573
1806	0.705309849413974
1807	0.704967804829001
1808	0.705981402560105
1809	0.705404899205139
1810	0.705155149426239
1811	0.703047395057792
1812	0.704729366760785
1813	0.707052251238032
1814	0.706572691936894
1815	0.707984148792088
1816	0.707751742514043
1817	0.710151777795808
1818	0.708575544777261
1819	0.706735095783145
1820	0.706881071838453
1821	0.706165692546581
1822	0.705300269247891
1823	0.706228085384114
1824	0.705234130528388
1825	0.70255026332832
1826	0.7044133884869
1827	0.70542880192712
1828	0.705007979357026
1829	0.704849444834033
1830	0.703605910772822
1831	0.703080275327936
1832	0.705562630237572
1833	0.705961731629889
1834	0.703870793331343
1835	0.703111214203289
1836	0.703208317608597
1837	0.703009128258752
1838	0.703703680761081
1839	0.702266909464457
1840	0.703558890864324
1841	0.704043418116176
1842	0.705580716630538
1843	0.706546618892644
1844	0.705664407578891
1845	0.705157567753276
1846	0.705396534374639
1847	0.703903628713745
1848	0.70241723850843
1849	0.702267837518498
1850	0.703127588128943
1851	0.702455176504769
1852	0.702565033639434
1853	0.704266823279994
1854	0.704006309420848
1855	0.703784267722157
1856	0.703496541792338
1857	0.704938178920066
1858	0.705704075997638
1859	0.70558473071676
1860	0.70436715523606
1861	0.703549089626118
1862	0.703089060981006
1863	0.702669699506875
1864	0.702807806741218
1865	0.701402093272461
1866	0.702236834678114
1867	0.702601474629617
1868	0.703028542206652
1869	0.703027684850803
1870	0.700904714660415
1871	0.702080849778799
1872	0.701068631223531
1873	0.702463854427261
1874	0.703273457575867
1875	0.702511210993816
1876	0.701727022161863
1877	0.699315652725544
1878	0.699330465680012
1879	0.697833380970448
1880	0.69877516280503
1881	0.698999755249593
1882	0.700191475391587
1883	0.699408794787725
1884	0.699010416088036
1885	0.698733317330854
1886	0.697179591025549
1887	0.696305705265523
1888	0.697182250624192
1889	0.696104353448764
1890	0.697470991016953
1891	0.697659793343575
1892	0.697957096072895
1893	0.699186336755238
1894	0.699993569831129
1895	0.698994448396436
1896	0.699047369920658
1897	0.698448909727274
1898	0.6993731404552
1899	0.697615112086372
1900	0.697103285232752
1901	0.697431153146984
1902	0.697426273849558
1903	0.697360230516504
1904	0.697098534987581
1905	0.697378381996694
1906	0.697627044370073
1907	0.696004171866631
1908	0.695395234874543
1909	0.695778529048933
1910	0.696340493264651
1911	0.697968347185129
1912	0.697577038304617
1913	0.697540679234561
1914	0.698078832748166
1915	0.696352164077261
1916	0.694242514323959
1917	0.695928872681422
1918	0.695643415826901
1919	0.697255147193074
1920	0.696150426225932
1921	0.696610941903031
1922	0.69580132416591
1923	0.696127164276451
1924	0.696119533360513
1925	0.697000277967335
1926	0.696763448002434
1927	0.698696127837593
1928	0.699012997133132
1929	0.698300258362614
1930	0.697105906676816
1931	0.697295255511682
1932	0.695694109796985
1933	0.696327588039168
1934	0.694913175326241
1935	0.694215844272756
1936	0.693436060050371
1937	0.694018113774488
1938	0.694012615026239
1939	0.694423272767427
1940	0.695471861614686
1941	0.695681354945434
1942	0.693909485441727
1943	0.692629016625185
1944	0.69044819174786
1945	0.691073096431548
1946	0.695238235512285
1947	0.694328400282838
1948	0.694956342744385
1949	0.69514608995795
1950	0.693661177681501
1951	0.694395928277919
1952	0.693878400681216
1953	0.695722022116414
1954	0.694801629290328
1955	0.695599322599103
1956	0.696457468472815
1957	0.69623074273837
1958	0.696826369393114
1959	0.695146816017158
1960	0.696287974607903
1961	0.695805319174842
1962	0.695144796068822
1963	0.695233224918217
1964	0.694361467959299
1965	0.694046666866417
1966	0.693679478413429
1967	0.693476834951929
1968	0.694506535037856
1969	0.694491176697337
1970	0.69416781439009
1971	0.695744764490296
1972	0.693466025983942
1973	0.692204037450291
1974	0.693348613120305
1975	0.694449653292701
1976	0.693694782888658
1977	0.694034198174214
1978	0.69505715275489
1979	0.695273766403524
1980	0.693567553076106
1981	0.694448250550801
1982	0.692910909393085
1983	0.693853976139248
1984	0.696013975349224
1985	0.69668301478187
1986	0.693961585520292
1987	0.695126665910308
1988	0.694334235689143
1989	0.695703424003203
1990	0.69733116570433
1991	0.696971916770498
1992	0.693278952957535
1993	0.693178407784701
1994	0.693556190866714
1995	0.691619425124948
1996	0.691836457351765
1997	0.691921070743192
1998	0.693486894294645
1999	0.694007711040555
2000	0.693337727843159
2001	0.694198849774086
2002	0.692227474461962
2003	0.690419014716334
2004	0.690489779117527
2005	0.689920087477229
2006	0.690709326180023
2007	0.691394649762841
2008	0.691224583579234
2009	0.689963291927759
2010	0.689457886265462
2011	0.690521807642789
2012	0.689627942349328
2013	0.690622966655478
2014	0.690663153527632
2015	0.691204886838567
2016	0.689407245038474
2017	0.688170475559803
2018	0.688087769897361
2019	0.688487719667979
2020	0.688562603641585
2021	0.690089987576196
2022	0.689100773988093
2023	0.689138214852703
2024	0.6886883678694
2025	0.68884069778442
2026	0.688855911361974
2027	0.688149266102271
2028	0.688444178559393
2029	0.69006586041551
[truncated: 47,171 more rows]
