# Supplementary material for: LaF3 doped with Ce/Gd/Eu: energy transfer and excitation dependence of photoluminescence rise-and-decay kinetics
Source: Front Chem. 2025 Apr 22;13:1501039. doi: 10.3389/fchem.2025.1501039 (PMC12052759; doi:10.3389/fchem.2025.1501039)
Supplement: Supplementary file 2 [file DataSheet3.zip › LaF3CeEu394_618trace.txt]

#	Divided by Max of B
31	0.945765798968237
32	0.945663666307908
33	0.950198890620049
34	0.953521763775537
35	0.951650751493333
36	0.951306838611781
37	0.954395016102865
38	0.957514956387745
39	0.959006045658379
40	0.959784435551466
41	0.961774020112229
42	0.961771358852705
43	0.963234890192403
44	0.965008926080453
45	0.966558213565531
46	0.967270269775021
47	0.968862932271127
48	0.971400500870158
49	0.969638827157565
50	0.969151475664159
51	0.970416617569483
52	0.973182683149082
53	0.974059940107705
54	0.972757342764523
55	0.975983619359067
56	0.975051632439407
57	0.977697722905969
58	0.977113046736838
59	0.978755795035204
60	0.979934248808228
61	0.98011336504435
62	0.981899794659497
63	0.98247172881996
64	0.982856780186638
65	0.984470161188837
66	0.987426428552099
67	0.987915843037384
68	0.98799860541749
69	0.985906974356647
70	0.9846451514412
71	0.983341097868456
72	0.984328906921326
73	0.983870922724086
74	0.982786153052882
75	0.985275698841533
76	0.98646361810671
77	0.985936098947886
78	0.987403128879107
79	0.986949634723017
80	0.987969966236104
81	0.990288890461077
82	0.991241205131899
83	0.989321347269612
84	0.989685161955178
85	0.989120994352378
86	0.990562540266264
87	0.990711318386512
88	0.991101102499266
89	0.99079310994691
90	0.987768885204089
91	0.989422555224169
92	0.989427166617782
93	0.990332455995473
94	0.991099646269704
95	0.992479181074744
96	0.992593252390431
97	0.993244672414486
98	0.993478882669036
99	0.994746651855194
100	0.99165847436411
101	0.989915488930896
102	0.99252796476507
103	0.992692397353109
104	0.992490830911239
105	0.993385077214752
106	0.995532287703877
107	0.994940330386936
108	0.992120220487718
109	0.99330449917899
110	0.991720849530348
111	0.99275283087993
112	0.992747612724
113	0.993023325521066
114	0.995009743996057
115	0.994364998357495
116	0.995288976014564
117	0.997059387104529
118	0.99639461830949
119	0.997987854802748
120	0.998748310015255
121	0.996966916527344
122	0.99686061176932
123	0.997203675183628
124	0.995656916683889
125	0.995113864409737
126	0.996690839672887
127	0.994925039976535
128	0.993659819192111
129	0.993892937274489
130	0.994292793641714
131	0.996275144382127
132	0.997444074413816
133	0.998854675449511
134	0.99990146179964
135	0.999437833499323
136	0.998646313269686
137	0.998900425328249
138	0.999796127861324
139	0.999003817627149
140	0.998605053432096
141	0.996977716896595
142	0.998542920970786
143	0.996618999014497
144	0.996190382113424
145	0.99555425249977
146	0.997376359739184
147	0.996656011515863
148	0.997558388434431
149	0.999071046891927
150	0.998242816328557
151	0.999070925539463
152	0.995885787430045
153	0.995494789792656
154	0.99548277589877
155	0.997914072504942
156	0.996690111558106
157	0.99606951505978
158	0.996708071722704
159	0.997338861827964
160	0.997293718711543
161	0.997466524619563
162	0.998951272010455
163	0.998141729726463
164	0.998134812636044
165	0.99866451613921
166	0.999113520254151
167	0.998787082127343
168	0.999121044106888
169	0.997933610251565
170	0.999256230751224
171	0.996950412592308
172	0.998961951027243
173	0.999190093658618
174	0.999036825497221
175	0.998365018259298
176	0.99765134442147
177	0.996867286154813
178	0.99640432650657
179	0.996457478885581
180	0.995916732308237
181	0.995109010311198
182	0.995616263608617
183	0.996223389983495
184	0.997351603836631
185	0.999335231204961
186	1
187	0.998755045076979
188	0.999057455416015
189	0.999080269679153
190	0.997778157745825
191	0.995179394740026
192	0.994911569853087
193	0.996210647974828
194	0.995938575751666
195	0.996569608561853
196	0.997156833132718
197	0.994415602334773
198	0.994069747813805
199	0.994634886236313
200	0.99361504013308
201	0.992801007807939
202	0.995839188084062
203	0.996117813340252
204	0.995913455791722
205	0.996928447796415
206	0.999567499820095
207	0.998537581462392
208	0.997570523680781
209	0.995814917591362
210	0.997941740866619
211	0.997042091951431
212	0.99663610971185
213	0.994157971054768
214	0.994485380001284
215	0.9950119283404
216	0.996327146339785
217	0.997634476429044
218	0.998555298922063
219	0.997792113279127
220	0.998216604196441
221	0.998185659318249
222	0.997208043872313
223	0.996694480246792
224	0.997241842960447
225	0.998028143820629
226	0.997828761723103
227	0.996783067545145
228	0.995911028742452
229	0.994327985856128
230	0.995307300236552
231	0.994577486521078
232	0.9956628629546
233	0.994180057203124
234	0.994126298061795
235	0.994152874251301
236	0.992878309327187
237	0.99358276037779
238	0.994252747328759
239	0.993147711796151
240	0.991295994555643
241	0.99245442517219
242	0.993800102639914
243	0.993024962565799
244	0.994773713454554
245	0.994591320701917
246	0.994319005773829
247	0.994034919656781
248	0.995674876848486
249	0.994594233161041
250	0.993672803905705
251	0.993866788245655
252	0.994803628050331
253	0.996182372850833
254	0.997070672883634
255	0.994800046939133
256	0.99257759792264
257	0.99206027237075
258	0.991995348802779
259	0.992388773489438
260	0.994054093346014
261	0.992774188913506
262	0.993300251842768
263	0.993810174894384
264	0.99357790627925
265	0.99413236568497
266	0.995171628182362
267	0.994203963638433
268	0.992643492310319
269	0.992100804093559
270	0.992662423294625
271	0.991677526700879
272	0.992463283902025
273	0.9946621905406
274	0.994974430429179
275	0.99181392686985
276	0.991363951935202
277	0.991369534148523
278	0.991502536448516
279	0.99099576856095
280	0.991580808787472
281	0.990654889490986
282	0.991067366514414
283	0.988578912897934
284	0.989066143038877
285	0.990894924663784
286	0.993597808083263
287	0.992244485410339
288	0.991585298828621
289	0.990555137765991
290	0.991443437798793
291	0.989161768780113
292	0.990642268834782
293	0.990989700937775
294	0.990619211866718
295	0.991495133948243
296	0.991937342325227
297	0.992366323283691
298	0.990629405473651
299	0.991217964921614
300	0.992825642358029
301	0.991782253876878
302	0.993532520457902
303	0.991900754557483
304	0.990937883435862
305	0.989194898002648
306	0.992408189883598
307	0.990474802435156
308	0.990808764414701
309	0.990635230391899
310	0.991316745826901
311	0.993211543191951
312	0.990255882591006
313	0.990304908986259
314	0.990640084490439
315	0.988468967566006
316	0.988182575752152
317	0.985873117019331
318	0.984304393723699
319	0.986385709825145
320	0.986793332750032
321	0.98732097326132
322	0.986154290677255
323	0.986756077543739
324	0.986931067796102
325	0.987188699076107
326	0.985355548762515
327	0.984807642389823
328	0.986141670021051
329	0.985718878038226
330	0.986632298030971
331	0.986124865131906
332	0.986636181309803
333	0.986943809804769
334	0.98809993472451
335	0.988678116109794
336	0.988971852174739
337	0.990661685228942
338	0.989800204090573
339	0.986940047878401
340	0.987234448954846
341	0.987729809710843
342	0.986604386964367
343	0.98713415235729
344	0.988571631750125
345	0.98881712778378
346	0.98960543338666
347	0.990580379078398
348	0.991152798648716
349	0.990008808975325
350	0.987736605448798
351	0.985629562625092
352	0.985596797459947
353	0.984098094535753
354	0.983579798164156
355	0.983247049709246
356	0.98358028357401
357	0.982290792296885
358	0.985306401014798
359	0.988075178821957
360	0.987146711123737
361	0.985650435248813
362	0.985720212915324
363	0.986244212852706
364	0.986508275813277
365	0.987964990785101
366	0.987656755527817
367	0.986519197534992
368	0.98275278112542
369	0.985462096225465
370	0.985193664576209
371	0.982999005273857
372	0.9815945932138
373	0.981847977157583
374	0.981888144823001
375	0.982023938229655
376	0.981615649079742
377	0.981999546384492
378	0.983225206265816
379	0.982518934928261
380	0.981518383866724
381	0.983425073773196
382	0.98391406109781
383	0.983376955094371
384	0.984909335754234
385	0.983255058971836
386	0.98267608636849
387	0.981069743809174
388	0.981602359771464
389	0.98080592355353
390	0.98080106945499
391	0.981394240296566
392	0.979974173768719
393	0.980786992569225
394	0.979904638807134
395	0.97953876112969
396	0.980832135685646
397	0.980596469201534
398	0.980683964327715
399	0.98124691840588
400	0.983550188163062
401	0.982333022954183
402	0.983314400326487
403	0.983221929749302
404	0.982538836732274
405	0.983334908892818
406	0.982545753822694
407	0.980363593824082
408	0.978493673714049
409	0.980203651277192
410	0.979705135357145
411	0.98046552989342
412	0.979204677797681
413	0.981017440897407
414	0.978223543130304
415	0.979188173862645
416	0.97686330336696
417	0.978228397228844
418	0.977842860452312
419	0.979789839376666
420	0.978564300847805
421	0.980418202432656
422	0.981223740085352
423	0.979552473958065
424	0.978156071160599
425	0.977527101342292
426	0.978328998421083
427	0.977204303789389
428	0.975290211382643
429	0.976409386904298
430	0.976015899114358
431	0.976626729166421
432	0.977257941578254
433	0.975155995558015
434	0.974541830740254
435	0.976677148687955
436	0.977196901289115
437	0.978318562109223
438	0.978001710827031
439	0.978701671836484
440	0.980930188476152
441	0.978769629216043
442	0.978522191542971
443	0.978037752508689
444	0.977639231018563
445	0.979680379454591
446	0.979087329965479
447	0.979882067248924
448	0.979767146465992
449	0.977932782627764
450	0.979979877334503
451	0.981387565911074
452	0.980189938448817
453	0.979464008012175
454	0.979163417960092
455	0.979031871889661
456	0.979192362949685
457	0.977735463522117
458	0.975557550859728
459	0.974937985857341
460	0.976033859278955
461	0.977136407086062
462	0.976729150645613
463	0.977033560873247
464	0.977670967114817
465	0.977674301880514
466	0.976920339024804
467	0.977878780781508
468	0.977587534869114
469	0.975378434623605
470	0.97589454665086
471	0.976134339118731
472	0.976027913008244
473	0.977671874831244
474	0.975744555005977
475	0.973661360368397
476	0.973205012002365
477	0.972476775868917
478	0.974631267505851
479	0.9757092414391
480	0.975253805643593
481	0.974064794206245
482	0.975673442462368
483	0.97602779165578
484	0.974119402814819
485	0.973996715474223
486	0.975667374839193
487	0.97449001323834
488	0.970795404721994
489	0.972758192231768
490	0.972508327509427
491	0.973455119429634
492	0.97375303972752
493	0.972684288581498
494	0.974465864098104
495	0.973818691410272
496	0.97296437006725
497	0.971548186818234
498	0.969909370339686
499	0.97106714565293
500	0.97199112331
501	0.971694901946603
502	0.971280662885405
503	0.969598575758947
504	0.970533194813541
505	0.972392071849396
506	0.971113380941523
507	0.972227517908893
508	0.972140144135175
509	0.970994334174832
510	0.970501679578771
511	0.969295187319056
512	0.970825168840716
513	0.970276988211458
514	0.969367725754112
515	0.970244815246335
516	0.97127356619334
517	0.969573982468695
518	0.970420379495851
519	0.970945186427115
520	0.971437634723988
521	0.970844342529949
522	0.969972667784646
523	0.967420625477294
524	0.967142306029312
525	0.966769690863094
526	0.968877097744191
527	0.970137464430076
528	0.968107965830544
529	0.967275570450627
530	0.968054328041678
531	0.969514611989454
532	0.969403106064844
533	0.97026597668892
534	0.970030795614662
535	0.967926422545152
536	0.967381637357822
537	0.968478212196675
538	0.970246074884906
539	0.96929272993167
540	0.970104665286242
541	0.968237407649258
542	0.967376777191659
543	0.968749799009982
544	0.970398250874132
545	0.973293477948255
546	0.969921821102441
547	0.970503584812448
548	0.969319490576921
549	0.967829283538696
550	0.965247157955643
551	0.96493514742322
552	0.965716561419698
553	0.963839930518434
554	0.964087477408722
555	0.964929259401691
556	0.966539291075898
557	0.966211020526891
558	0.967431547199009
559	0.967546467981941
560	0.966459437514342
561	0.965279118553954
562	0.965837097181116
563	0.966161350963581
564	0.964256117286671
565	0.963709545791078
566	0.966403365395059
567	0.966631591759634
568	0.966715203606984
569	0.96543857569099
570	0.965944858168702
571	0.965523695949461
572	0.966861311973034
573	0.967568137891348
574	0.966589239749873
575	0.966438519990209
576	0.966416617084073
577	0.967393685230398
578	0.967261566376339
579	0.965589604899436
580	0.966331123060014
581	0.9654710386885
582	0.96558395594226
583	0.963388405912826
584	0.962903436568279
585	0.964600106620274
586	0.963095434368401
587	0.963137212381009
588	0.965801102826918
589	0.964493692645034
590	0.96422383753138
591	0.961375155194632
592	0.962006177083097
593	0.962187873272593
594	0.962922417307094
595	0.962490438942782
596	0.962791028994865
597	0.965084954612358
598	0.964469736455215
599	0.96561032097848
600	0.966170399003259
601	0.966029960224303
602	0.965843528861681
603	0.965755791030573
604	0.96659924040639
605	0.966320270509203
606	0.96737014285248
607	0.965031559528419
608	0.962032852781623
609	0.962342388937315
610	0.962901459736648
611	0.961906005478578
612	0.963619259558236
613	0.963255489773082
614	0.961736718791999
615	0.961903754390381
616	0.961124771083747
617	0.962576720544329
618	0.964723013608829
619	0.964991513215465
620	0.96333420262148
621	0.960896781356475
622	0.95933430407214
623	0.961423356393133
624	0.96222285676077
625	0.961161111292466
626	0.96100253638784
627	0.960682622169469
628	0.960411870261111
629	0.960939486501905
630	0.961698128708607
631	0.961882584453123
632	0.962461634722046
633	0.962458799928499
634	0.963118559293845
635	0.962839264172057
636	0.963045383758356
637	0.960399139174165
638	0.959716155374355
639	0.959348259605442
640	0.960853758267592
641	0.960822206627082
642	0.958759524196407
643	0.957021364950666
644	0.95716124550829
645	0.957137905788986
646	0.956503470255722
647	0.959620619433942
648	0.962689045598067
649	0.960600221419705
650	0.960975304895031
651	0.959621487104056
652	0.958344109229838
653	0.956771502655374
654	0.958634187731533
655	0.958631551956026
656	0.960522951452098
657	0.958848116348859
658	0.958914604150084
659	0.957291820759014
660	0.955223776976501
661	0.954003168998232
662	0.954287689557099
663	0.952816220552763
664	0.954225365358896
665	0.956602825158162
666	0.956281960750002
667	0.957452462296093
668	0.960142448375752
669	0.958641381505569
670	0.958399197180643
671	0.955783219114372
672	0.955095432184057
673	0.955137383730688
674	0.956879222383122
675	0.956468565646647
676	0.958480670797585
677	0.957555809694581
678	0.956860730694734
679	0.957048387717238
680	0.959273948210895
681	0.960798237088492
682	0.960316652264152
683	0.957995586168198
684	0.957090340477393
685	0.957285753135839
686	0.955891534682716
687	0.955679466398656
688	0.955511137183014
689	0.955164117678396
690	0.955534688055605
691	0.954140248740999
692	0.952413087669024
693	0.953706894239751
694	0.95438373032376
695	0.953879874895318
696	0.954703683374919
697	0.954821381915741
698	0.956646347005671
699	0.955854220013715
700	0.956549750444726
701	0.956272065670128
702	0.956423500195802
703	0.95275500915665
704	0.95401983069147
705	0.953107709170084
706	0.952830661495919
707	0.952920041225859
708	0.955343749662488
709	0.954801823539199
710	0.955838989066022
711	0.957500425643766
712	0.958710673762226
713	0.958062044844832
714	0.957104573907837
715	0.956221613383429
716	0.956686271966161
717	0.957847913568892
718	0.957879773444659
719	0.955627714427073
720	0.955888708383841
721	0.954291017041648
722	0.954941047579995
723	0.956183508709891
724	0.953991033751882
725	0.953191719053514
726	0.95162669215392
727	0.952573601786017
728	0.951673274510558
729	0.950912403059101
730	0.949006359961259
731	0.950547850550558
732	0.951515443496534
733	0.952785562066385
734	0.953041038126638
735	0.95220818160736
736	0.952290521680892
737	0.951657668583752
738	0.95152664311539
739	0.951227421919095
740	0.948944285749131
741	0.948771383972665
742	0.949177224229864
743	0.950107148157645
744	0.950490500589834
745	0.951890786666131
746	0.953467276519427
747	0.952914151990805
748	0.953550484263073
749	0.953603720375285
750	0.953806578007366
751	0.954073432074597
752	0.952196837579072
753	0.951536316120255
754	0.953056862487878
755	0.952559771245752
756	0.951509341894669
757	0.951540563456477
758	0.953426073717496
759	0.952384205782712
760	0.952341214245469
761	0.952882843055223
762	0.954083625681531
763	0.953247021798179
764	0.953031952467696
765	0.951661354058069
766	0.949479270511509
767	0.947409522940409
768	0.949244781146293
769	0.94921382291933
770	0.94863477871803
771	0.949306221898562
772	0.947766551596216
773	0.949327458579674
774	0.94936415677816
775	0.949173374929722
776	0.950022144397539
777	0.950808476809362
778	0.949894492527661
779	0.951014379174752
780	0.949205742058786
781	0.951105210280156
782	0.9514414184938
783	0.949834312627488
784	0.947300872439266
785	0.948273997844052
786	0.948668557176245
787	0.948190069266773
788	0.947612869622918
789	0.949056114471293
790	0.948835131635265
791	0.949480524082457
792	0.952360252019942
793	0.950778834043104
794	0.952741526897956
795	0.952730545713534
796	0.951966941404599
797	0.951808447806124
798	0.948806681763722
799	0.950038826720696
800	0.94885291583879
801	0.94701787849439
802	0.943513704758436
803	0.945760822303709
804	0.948182893695606
805	0.944951974155809
806	0.944329349857817
807	0.945075060746009
808	0.946504971385696
809	0.94427865972029
810	0.946754833680988
811	0.947390485165936
812	0.948271570794782
813	0.950482612679706
814	0.950709468974969
815	0.950808476809362
816	0.949268563802089
817	0.948887115390053
818	0.947021640420758
819	0.946229087481656
820	0.946041233868162
821	0.946616687250067
822	0.945108795517337
823	0.946983981110761
824	0.94737486103626
825	0.946469122654454
826	0.945832692086691
827	0.94646458164527
828	0.946682581637746
829	0.945630625672672
830	0.944573354469696
831	0.943470260576504
832	0.942258920285872
833	0.942637297267058
834	0.946254450146527
835	0.947662336527613
836	0.946674815080082
837	0.946190936694182
838	0.945252880937822
839	0.94473827246759
840	0.943358079932198
841	0.94202381930424
842	0.941560607242873
843	0.941882454605987
844	0.941183441359274
845	0.941939035192093
846	0.942687173129555
847	0.945479371962169
848	0.944863144152528
849	0.946172476557435
850	0.945846220459322
851	0.945818978044791
852	0.945692310343392
853	0.946173055408685
854	0.946154698421532
855	0.94525507984446
856	0.945327353731145
857	0.945445514624853
858	0.944188389263268
859	0.944008890766886
860	0.943978454355516
861	0.944926173408544
862	0.944341500879987
863	0.945838246388945
864	0.946419125439493
865	0.944919286656241
866	0.944724559639214
867	0.943337652672018
868	0.94350065936861
869	0.944238907080297
870	0.941897209852024
871	0.940933023269699
872	0.940822187210688
873	0.941652556004465
874	0.94415922583924
875	0.944225679661776
876	0.943615695436383
877	0.941607864319208
878	0.941739167684713
879	0.940438945209241
880	0.940924609903405
881	0.940998734415158
882	0.943068058466161
883	0.943364271334886
884	0.942605017511767
885	0.943773610183608
886	0.944313902902739
887	0.944411834340781
888	0.942642573672171
889	0.943762789184437
890	0.942606716446256
891	0.941390643409548
892	0.941467386707464
893	0.942626545438792
894	0.939853521508935
895	0.939249500543598
896	0.939013712707023
897	0.937269717621312
898	0.937511126503997
899	0.936709350777669
900	0.936901983251176
901	0.940036349916916
902	0.940344278152467
903	0.942306896982316
904	0.941284460003988
905	0.940014097515685
906	0.939878227656979
907	0.939560607000168
908	0.939579124172573
909	0.939683744558404
910	0.93923566636276
911	0.940215179761224
912	0.938438077296423
913	0.939485773790028
914	0.938788118477381
915	0.939582491703436
916	0.94038208308542
917	0.93815660025734
918	0.938393358913624
919	0.938690021999988
920	0.936598070568642
921	0.936600793717923
922	0.936596128929226
923	0.937558818022151
924	0.93702274836875
925	0.935743385168229
926	0.9339908917695
927	0.933627362262224
928	0.935388398874383
929	0.937346619890955
930	0.940458656489887
931	0.941292401309199
932	0.940911011146345
933	0.939441520187164
934	0.940121959225815
935	0.938067101601986
936	0.939486623257273
937	0.941042847249164
938	0.941003132228435
939	0.940103821886621
940	0.937969656787322
941	0.940009816200772
942	0.939330321284288
943	0.938633719311024
944	0.938071046770574
945	0.936145183174869
946	0.937455425723252
947	0.935503782010201
948	0.934537545784768
949	0.934473488673386
950	0.935304574660222
951	0.937688786510557
952	0.937018556854661
953	0.935216191234008
954	0.935850626767271
955	0.936787294251449
956	0.938508036991629
957	0.936943357160081
958	0.937579239214709
959	0.938385650605142
960	0.938506944819457
961	0.936524700869211
962	0.934916332937279
963	0.93262935960242
964	0.933894256375768
965	0.934114956460557
966	0.936570356093028
967	0.936773869028412
968	0.936684640989052
969	0.937632185294533
970	0.936634719012618
971	0.936221513874409
972	0.934882389439714
973	0.934538355205699
974	0.933178809578447
975	0.933017566133149
976	0.932521234557444
977	0.932642344316014
978	0.934920440718169
979	0.935099303327642
980	0.933324587865797
981	0.93703489939092
982	0.93536694982646
983	0.935687805739947
984	0.934329750320947
985	0.935216017699985
986	0.93650814839319
987	0.93604980013856
988	0.937885741558814
989	0.937421382716667
990	0.936756104241281
991	0.937852855041206
992	0.938596624289982
993	0.937055569356027
994	0.9360864862018
995	0.936094644727921
996	0.937476122385901
997	0.937127078722193
998	0.93625658473636
999	0.936244516233865
1000	0.934791807106861
1001	0.936593337822566
1002	0.937315749037766
1003	0.937881701735304
1004	0.936932396605577
1005	0.937529127928432
1006	0.936021282309638
1007	0.934768318124027
1008	0.933305939632732
1009	0.931656197791895
1010	0.932422089594767
1011	0.933297404913974
1012	0.934664618803394
1013	0.936828609911171
1014	0.936181952971309
1015	0.935213681665063
1016	0.934865036037434
1017	0.934142018059916
1018	0.932764841133243
1019	0.932678100819384
1020	0.931258076764899
1021	0.933280172864157
1022	0.934194404704884
1023	0.93381648643601
1024	0.933124068695688
1025	0.933023325521066
1026	0.933489020453836
1027	0.932122955772245
1028	0.933642138138179
1029	0.935991355578615
1030	0.934682440626184
1031	0.935645725559705
1032	0.935342072571443
1033	0.935177275926013
1034	0.935374837736587
1035	0.935360518145895
1036	0.934593085166736
1037	0.93393881335979
1038	0.932942084900853
1039	0.933008512025847
1040	0.933466979205891
1041	0.933620149071793
1042	0.933423926992416
1043	0.9327831835581
1044	0.934862170905771
1045	0.935514834792577
1046	0.934136018394121
1047	0.93332185258127
1048	0.934076070277153
1049	0.932746150426815
1050	0.931344535541042
1051	0.931962527815502
1052	0.930346719764033
1053	0.928286582094517
1054	0.928274141039959
1055	0.929347988989448
1056	0.929476583767967
1057	0.932434024609551
1058	0.932972346564676
1059	0.932920904041874
1060	0.932264574097147
1061	0.932660220747412
1062	0.93272996079466
1063	0.932590955188297
1064	0.932675901912745
1065	0.932931041826675
1066	0.932002521946896
1067	0.932438190639623
1068	0.932223510850549
1069	0.930224608847638
1070	0.930220149144605
1071	0.930344506295098
1072	0.930692938342391
1073	0.930434457595141
1074	0.929808326210955
1075	0.929776673847901
1076	0.928098544025278
1077	0.926103388172916
1078	0.926620713724806
1079	0.925646010737994
1080	0.928090170705297
1081	0.928961966803063
1082	0.930734229731621
1083	0.927810210572008
1084	0.927996792411685
1085	0.928881146062373
1086	0.928544757033558
1087	0.927125456239756
1088	0.926235905063055
1089	0.926536328862264
1090	0.926125110263882
1091	0.925590431309712
1092	0.926138944444721
1093	0.92470904836733
1094	0.923434483443216
1095	0.925682235661873
1096	0.926565782318679
1097	0.927176666979352
1098	0.927779913715971
1099	0.926322186664602
1100	0.92755245793954
1101	0.928830299380168
1102	0.927501292100355
1103	0.929741259558479
1104	0.929192464885755
1105	0.926799465903538
1106	0.927757634617198
1107	0.929533118240137
1108	0.929906088969073
1109	0.928703039478748
1110	0.928596089125618
1111	0.927781360237336
1112	0.92662758227424
1113	0.927380815801644
1114	0.926765938644923
1115	0.926925878764763
1116	0.927631701098203
1117	0.927012387295417
1118	0.924059633085973
1119	0.924493647744622
1120	0.925255420844883
1121	0.924773486525447
1122	0.923349900776158
1123	0.925860197836067
1124	0.927639710360794
1125	0.925736539675763
1126	0.923531149175064
1127	0.924954544400985
1128	0.923385578400427
1129	0.923145785932555
1130	0.920196314307249
1131	0.922786946697993
1132	0.924363436551289
1133	0.923279435041179
1134	0.925599489057588
1135	0.928749910654249
1136	0.929483539691175
1137	0.928702692410702
1138	0.923572985436855
1139	0.924968621286751
1140	0.923999621865724
1141	0.921841732359812
1142	0.923744538987452
1143	0.925922261126474
1144	0.926685447982934
1145	0.926764759098977
1146	0.925321271545675
1147	0.924999367146903
1148	0.925607936402572
1149	0.924269916275295
1150	0.924631504143155
1151	0.924195606094272
1152	0.924409793192345
1153	0.925136854633947
1154	0.926973038759127
1155	0.92695115648291
1156	0.926210906455575
1157	0.923712016527235
1158	0.924458940940062
1159	0.924303124376931
1160	0.924028018342182
1161	0.924463188276284
1162	0.926207537711188
1163	0.925224984433513
1164	0.926282299323375
1165	0.92366232997458
1166	0.922705519194987
1167	0.925195550393492
1168	0.923968726742042
1169	0.920992711692395
1170	0.923116175931462
1171	0.924910774994451
1172	0.922602005543623
1173	0.923395529302433
1174	0.922716751579008
1175	0.923208889213574
1176	0.922570939312968
1177	0.923854848376771
1178	0.924852486979184
1179	0.925033854303504
1180	0.925493592043841
1181	0.924248758473284
1182	0.925341173349688
1183	0.925112788013386
1184	0.92451080941001
1185	0.923778032267377
1186	0.923255731264484
1187	0.925037670838481
1188	0.926642314463309
1189	0.926247676252015
1190	0.926339817964024
1191	0.924510515737048
1192	0.924016125800759
1193	0.920167724880374
1194	0.923346260202253
1195	0.923828514892192
1196	0.922694879010987
1197	0.921499553604963
1198	0.920553697312249
1199	0.921326768326861
1200	0.922541572016802
1201	0.922890868093634
1202	0.925268903103577
1203	0.92606871898762
1204	0.923052544767227
1205	0.924290227037111
1206	0.924421002519399
1207	0.925361075153702
1208	0.926865929434271
1209	0.924222003895657
1210	0.927310238422399
1211	0.926328254287777
1212	0.923322544290312
1213	0.92284580264279
1214	0.922287737855379
1215	0.92190600062448
1216	0.920945840516894
1217	0.92237407285201
1218	0.923446549518662
1219	0.920499119041791
1220	0.922235312377624
1221	0.923260464010561
1222	0.92459315676469
1223	0.922772707199927
1224	0.923027142056043
1225	0.921552847966357
1226	0.92005894331857
1227	0.921238853321156
1228	0.918389740183162
1229	0.920049477826417
1230	0.920116282357573
1231	0.919713770798447
1232	0.920421544479501
1233	0.921359924246938
1234	0.920504153955502
1235	0.921842581827056
1236	0.923837777725731
1237	0.926204991736504
1238	0.925984098701298
1239	0.926455953485115
1240	0.925125894079444
1241	0.924727736646709
1242	0.92120629202815
1243	0.919445680149613
1244	0.919823309599623
1245	0.918173684257151
1246	0.919164744342518
1247	0.918472790168606
1248	0.918680931486948
1249	0.917110523819122
1250	0.916247019735187
1251	0.917621880043333
1252	0.919082865408347
1253	0.920212512434077
1254	0.919528312682582
1255	0.920490958088621
1256	0.92205506999064
1257	0.921495877838844
1258	0.921105001553918
1259	0.922214041717822
1260	0.921582706740001
1261	0.92231910139957
1262	0.922528951360598
1263	0.921270040904275
1264	0.920607906671218
1265	0.920213060947212
1266	0.919818544088382
1267	0.919102564553746
1268	0.91915680910493
1269	0.917878570841746
1270	0.918449991681289
1271	0.920000378619686
1272	0.920034750491447
1273	0.920161069911276
1274	0.919056420279502
1275	0.918592919399271
1276	0.916651767820215
1277	0.918169054660669
1278	0.918395807806337
1279	0.917554988138404
1280	0.917955704894594
1281	0.919575067359719
1282	0.921284360494968
1283	0.919611349319255
1284	0.918088057958907
1285	0.919597197194962
1286	0.917806520243593
1287	0.919814862254639
1288	0.921335737487439
1289	0.919767527512727
1290	0.920189518569293
1291	0.918233802267568
1292	0.917603074052064
1293	0.917850328482916
1294	0.919207853591651
1295	0.917110523819122
1296	0.915986199312441
1297	0.917739412331279
1298	0.915959928931143
1299	0.915528948084081
1300	0.91535471507109
1301	0.915272719638554
1302	0.916818832543187
1303	0.916250702782454
1304	0.915013593296199
1305	0.913587275902956
1306	0.914776523977609
1307	0.916531291521504
1308	0.917992623954564
1309	0.918663511340812
1310	0.917635478800392
1311	0.917087992307225
1312	0.915913421813032
1313	0.916524067409352
1314	0.918289067392969
1315	0.915234644089607
1316	0.915636056195413
1317	0.916906570374296
1318	0.917781278931186
1319	0.916053583908372
1320	0.917023796854034
1321	0.914857478206008
1322	0.914769553492105
1323	0.913678182246887
1324	0.914718659482439
1325	0.915607066305409
1326	0.915722898445341
1327	0.916137864407796
1328	0.917306548093984
1329	0.915252657649289
1330	0.913236842753541
1331	0.914332234405875
1332	0.915085351434914
1333	0.916186464855902
1334	0.916711021801091
1335	0.916881492887714
1336	0.914891270012993
1337	0.914734361277691
1338	0.914532969583369
1339	0.913332899296022
1340	0.912075771507388
1341	0.913943628625541
1342	0.916325049369216
1343	0.916377427519511
1344	0.914556056889549
1345	0.915106427930774
1346	0.915193923056956
1347	0.914882822668009
1348	0.915560831016816
1349	0.914506218646316
1350	0.917101462430673
1351	0.916026036899158
1352	0.915560831016816
1353	0.916588990977323
1354	0.915624845654835
1355	0.91480753681318
1356	0.914148592936389
1357	0.912984944163911
1358	0.913593235522439
1359	0.911687613517645
1360	0.912903638013368
1361	0.914427096840115
1362	0.91364479333008
1363	0.91325762314939
1364	0.912926048172802
1365	0.910796776004832
1366	0.909866127602843
1367	0.910495641080187
1368	0.912076584568894
1369	0.91291852553359
1370	0.913130255244277
1371	0.912700083818147
1372	0.911678644357068
1373	0.909964903654032
1374	0.911821295391434
1375	0.910949741998595
1376	0.91102916354538
1377	0.910898531258999
1378	0.912538176574873
1379	0.912789930755071
1380	0.912704741325696
1381	0.912174723519649
1382	0.912724677108399
1383	0.912760320753977
1384	0.911279456641918
1385	0.910781547484187
1386	0.911249725288361
1387	0.909359978612842
1388	0.910830937936831
1389	0.910373606615845
1390	0.909577899726217
1391	0.908276623911362
1392	0.908072995691138
1393	0.907591069866375
1394	0.910423023766031
1395	0.912759835344124
1396	0.912426844184286
1397	0.912888468955431
1398	0.911132620161086
1399	0.910390185789408
1400	0.911407968900761
1401	0.91103205658811
1402	0.91052116393031
1403	0.908796221181369
1404	0.907478255762209
1405	0.909396794523218
1406	0.910490786981648
1407	0.907687059665002
1408	0.907863696670295
1409	0.910342494271254
1410	0.909392152791489
1411	0.911007627123683
1412	0.910033773604116
1413	0.9106355604706
1414	0.907948526896378
1415	0.90827719669499
1416	0.908629197718234
1417	0.908259721940246
1418	0.908486964136342
1419	0.910244392939762
1420	0.910618029893723
1421	0.911019034255252
1422	0.910249137821085
1423	0.909684198416617
1424	0.910673696695779
1425	0.912177674811561
1426	0.913622226625968
1427	0.914706160178699
1428	0.913596803284866
1429	0.912077799307053
1430	0.912041228528654
1431	0.911547645586247
1432	0.910204466765747
1433	0.911399110170926
1434	0.91045098337362
1435	0.90829352102838
1436	0.908392065296363
1437	0.908339523320242
1438	0.909181696068144
1439	0.908095620644433
1440	0.908133117342129
1441	0.907717155075949
1442	0.910030133030211
1443	0.909586753601954
1444	0.91009360036862
1445	0.909011166732339
1446	0.910298381437248
1447	0.910047940290705
1448	0.90920117435206
1449	0.91101964101757
1450	0.910516635056372
1451	0.907907071681323
1452	0.908379450707782
1453	0.908433439205268
1454	0.908915874710377
1455	0.906545375688417
1456	0.906554434649818
1457	0.907969810904951
1458	0.910591994936204
1459	0.910824263551339
1460	0.909668228432421
1461	0.90934030495146
1462	0.908567714492603
1463	0.909724993474271
1464	0.910043774260633
1465	0.909158094227518
1466	0.906364075107952
1467	0.904111243075173
1468	0.904732081064902
1469	0.906583541038187
1470	0.906921204267869
1471	0.904869568551946
1472	0.906076987944482
1473	0.905754278978877
1474	0.906459094086871
1475	0.907293954135322
1476	0.908705752919831
1477	0.908805513139499
1478	0.908511528302004
1479	0.908660618298083
1480	0.908578636214318
1481	0.909145645891813
1482	0.907574601123554
1483	0.905718722707073
1484	0.905351510152529
1485	0.906800768015471
1486	0.904386151305407
1487	0.903497291837748
1488	0.904783459270897
1489	0.903947426957649
1490	0.90389843575461
1491	0.904464859299706
1492	0.904250410080312
1493	0.906479556539266
1494	0.907380000313089
1495	0.907479008147483
1496	0.908518269431351
1497	0.909599938547113
1498	0.910193992834622
1499	0.907620719913782
1500	0.908152039831762
1501	0.906731734239561
1502	0.905659138647495
1503	0.90564057172058
1504	0.907572228682893
1505	0.90787297163908
1506	0.906503108625381
1507	0.905038246049158
1508	0.902275346555331
1509	0.900671378863726
1510	0.900199429424987
1511	0.901588127554545
1512	0.902775131822147
1513	0.903768224561278
1514	0.901693340140398
1515	0.903776550553798
1516	0.904647665864244
1517	0.905705859345942
1518	0.90400631809466
1519	0.90536231052178
1520	0.906245433658489
1521	0.904127734874963
1522	0.904734675580571
1523	0.905590166761342
1524	0.903666409844403
1525	0.903938920149958
1526	0.903791364049017
1527	0.902706908680694
1528	0.902965235310315
1529	0.902925067644897
1530	0.901985153982321
1531	0.90357037635889
1532	0.904614900699099
1533	0.903011591951371
1534	0.903034042157118
1535	0.905200547687938
1536	0.90557986636424
1537	0.907422632647041
1538	0.904821020285399
1539	0.90387104407655
1540	0.904724326642484
1541	0.905291319330634
1542	0.902474243243004
1543	0.902961285287628
1544	0.903577458488659
1545	0.901117347953555
1546	0.90009799090075
1547	0.902603329499
1548	0.90457849496005
1549	0.904983042813513
1550	0.90391821620616
1551	0.902973244572906
1552	0.900960371260873
1553	0.901057817289061
1554	0.903237592711765
1555	0.901638772791661
1556	0.902201743859171
1557	0.90156713357836
1558	0.902232296768906
1559	0.902049873678153
1560	0.90107620461433
1561	0.900042902949945
1562	0.900281598391546
1563	0.900629600851118
1564	0.903466542337023
1565	0.902650027140479
1566	0.901965412363559
1567	0.90256664343576
1568	0.901132084996722
1569	0.90212432098746
1570	0.90042076418316
1571	0.901143006718437
1572	0.902172116868733
1573	0.900721428260246
1574	0.900129228238378
1575	0.900385351107262
1576	0.899783495069874
1577	0.901021233161891
1578	0.902957347400187
1579	0.903715193534729
1580	0.903601243571505
1581	0.903834604358811
1582	0.905474608877976
1583	0.903986173585719
1584	0.90250085098415
1585	0.902776774934503
1586	0.902538347681846
1587	0.899934700239392
1588	0.901457132424298
1589	0.902116681849882
1590	0.902914388628109
1591	0.902438760996202
1592	0.90173309278039
1593	0.902430485971716
1594	0.901734842682914
1595	0.903978528380519
1596	0.902745678365732
1597	0.902815811594961
1598	0.901622511561553
1599	0.900549399007992
1600	0.900431238114285
1601	0.901143329515989
1602	0.901295862281458
1603	0.901313264224723
1604	0.900162163296972
1605	0.898937964499308
1606	0.899281916213648
1607	0.898430832554352
1608	0.898554605999496
1609	0.89720499792548
1610	0.89600430631352
1611	0.899108654020365
1612	0.899699761870061
1613	0.899562633586309
1614	0.90086450281471
1615	0.900711190966426
1616	0.901162714358509
1617	0.901863718999148
1618	0.900598498214723
1619	0.900106171270314
1620	0.9008195720651
1621	0.900059047681689
1622	0.89934650484882
1623	0.90044328841391
1624	0.900017500238761
1625	0.900782468549385
1626	0.899754444503638
1627	0.902360352742487
1628	0.90205864382069
1629	0.903880596942476
1630	0.903896099719688
1631	0.904365446148085
1632	0.903383239938455
1633	0.90264862673305
1634	0.90128122717436
1635	0.900236746521037
1636	0.900508777484361
1637	0.900856432875887
1638	0.90281066139641
1639	0.902477241862377
1640	0.901686423049978
1641	0.899899143967587
1642	0.900213722318138
1643	0.899040696640806
1644	0.898651276585443
1645	0.900177325073761
1646	0.899903269951346
1647	0.898978564179495
1648	0.898462330799777
1649	0.898563296049407
1650	0.899329636856394
1651	0.90330684249506
1652	0.90255773373789
1653	0.903322422937849
1654	0.900186930121247
1655	0.901400714450494
1656	0.900288021577439
1657	0.899170301071822
1658	0.898849892948924
1659	0.899407181080569
1660	0.898310640220405
1661	0.898964001883876
1662	0.898658193675862
1663	0.897255601902758
1664	0.89778927848558
1665	0.897013420004881
1666	0.89587416671814
1667	0.894938426366784
1668	0.895843665989965
1669	0.896214357719637
1670	0.894348118229822
1671	0.893091756175233
1672	0.892726522879369
1673	0.893069427321949
1674	0.89428974769488
1675	0.896409168469863
1676	0.896900645947028
1677	0.897063258248115
1678	0.896754703833852
1679	0.898166272048681
1680	0.89730760750099
1681	0.89782365278439
1682	0.896575263586652
1683	0.896716068850048
1684	0.898165866731453
1685	0.897209930903121
1686	0.897205764873049
1687	0.898472767111638
1688	0.896120228254276
1689	0.894677916606344
1690	0.896251102032059
1691	0.895587733644449
1692	0.893480084058425
1693	0.894670741035178
1694	0.893894592522091
1695	0.895682458950406
1696	0.894168353971545
1697	0.894442983091112
1698	0.892286461227463
1699	0.894392234704402
1700	0.896935533566759
1701	0.893463148108619
1702	0.894636137380212
1703	0.895383294789768
1704	0.894412835498605
1705	0.893706124865132
1706	0.893194595106899
1707	0.894832590029269
1708	0.894394780679086
1709	0.892473651042982
1710	0.893286041469292
1711	0.891916942976113
1712	0.892551859065132
1713	0.893330405502897
1714	0.893163406310255
1715	0.893273056755698
1716	0.893215535688
1717	0.895380706341722
1718	0.896440356052982
1719	0.896029014888612
1720	0.896737790941014
1721	0.896004885164771
1722	0.894569222418314
1723	0.894191846594953
1724	0.893074814157804
1725	0.894938194583578
1726	0.89599754091368
1727	0.896521333338349
1728	0.896905790077956
1729	0.894592522091306
1730	0.8904660116627
1731	0.888957345701253
1732	0.891084997813835
1733	0.890572843090415
1734	0.891162074831026
1735	0.894415902075358
1736	0.895768967481059
1737	0.894538460782342
1738	0.894055294735403
1739	0.895027133804076
1740	0.89630601887589
1741	0.898537651846821
1742	0.897909870069131
1743	0.896887418528507
1744	0.89554728565484
1745	0.895082857641789
1746	0.893626799186793
1747	0.896004215299172
1748	0.89422312519242
1749	0.892076231433225
1750	0.892104917942071
1751	0.891458518269431
1752	0.893334745066992
1753	0.894479178890399
1754	0.894192301666691
1755	0.895018626996385
1756	0.895209963425581
1757	0.893811133578846
1758	0.89410723358978
1759	0.892488349253361
1760	0.891927015230584
1761	0.892137742569922
1762	0.89166283091755
1763	0.892195376495411
1764	0.892134849527193
1765	0.894423771782616
1766	0.894859497511
1767	0.894121310475545
1768	0.893096852978699
1769	0.892477227300081
1770	0.891844131498015
1771	0.893689174353031
1772	0.893362372168832
1773	0.892628382715089
1774	0.893698761197647
1775	0.892601128165312
1776	0.889834989774235
1777	0.888449230801343
1778	0.888101922477862
1779	0.886613567278231
1780	0.888981129570574
1781	0.890182761664126
1782	0.890908504004449
1783	0.889353372184729
1784	0.890618350264227
1785	0.888981880742323
1786	0.888455884556916
1787	0.8891428620663
1788	0.886377650808044
1789	0.886957025088044
1790	0.88863448019097
1791	0.889548671985383
1792	0.892005924669973
1793	0.891872256144955
1794	0.890305320371111
1795	0.890309544650365
1796	0.89329690130125
1797	0.892477955414862
1798	0.892543899557051
1799	0.892370922542057
1800	0.890611832423412
1801	0.889695650448598
1802	0.889830708459323
1803	0.888340154353052
1804	0.888902426430372
1805	0.890248103898096
1806	0.888701639071319
1807	0.888929917617453
1808	0.888679708254115
1809	0.888154167140447
1810	0.888301326418832
1811	0.88587827207198
1812	0.885491208681458
1813	0.88884508739137
1814	0.888128482891548
1815	0.886963092711219
1816	0.887038126152924
1817	0.88808068579675
1818	0.890787800776632
1819	0.891178913698861
1820	0.889432536464292
1821	0.888313825722572
1822	0.890007544482656
1823	0.889201711943473
1824	0.888368161288103
1825	0.889103456494353
1826	0.888358613276275
1827	0.887541822609639
1828	0.885984917830427
1829	0.886456636699485
1830	0.888201914480735
1831	0.889288046940104
1832	0.886890221770414
1833	0.887160169111939
1834	0.887649826302151
1835	0.886754180804734
1836	0.888346025385236
1837	0.888804009582476
1838	0.887138082963583
1839	0.886498919538341
1840	0.885200148438334
1841	0.885786944635002
1842	0.884999645044044
1843	0.885679062294952
1844	0.885378472242869
1845	0.885571875304519
1846	0.885310029453456
1847	0.883663640581186
1848	0.881344173910701
1849	0.883508430780373
1850	0.882895964897101
1851	0.884661364130323
1852	0.887062844436214
1853	0.886196873256696
1854	0.885503222575345
1855	0.888543465843347
1856	0.888274708969488
1857	0.88930446714194
1858	0.888864928519152
1859	0.887248581662745
1860	0.886773418810773
1861	0.888142196933448
1862	0.888573873130125
1863	0.888859224953367
1864	0.890873918552353
1865	0.891963336022908
1866	0.891097085732724
1867	0.891459734221116
1868	0.890280747710777
1869	0.889812653639803
1870	0.88908742704745
1871	0.888140454312072
1872	0.886915643897992
1873	0.885549654454928
1874	0.884312997613361
1875	0.887156164480644
1876	0.886648668478297
1877	0.887591780991811
1878	0.888973903031372
1879	0.887581538843892
1880	0.885176249284172
1881	0.885287215190319
1882	0.884718360955379
1883	0.883324500492024
1884	0.882937710144544
1885	0.883718006484833
1886	0.883388499354223
1887	0.8845777486424
1888	0.885457995725724
1889	0.883749679477806
1890	0.885105671904927
1891	0.883986074076699
1892	0.883354879867736
1893	0.883534278855098
1894	0.883224046136265
1895	0.883671460533934
1896	0.884667710864164
1897	0.887534378849528
1898	0.887200700834747
1899	0.885280419452363
1900	0.883468263114955
1901	0.885780074872043
1902	0.887081168658202
1903	0.885984455477541
1904	0.883940809607814
1905	0.883464379836123
1906	0.886002740866741
1907	0.886831720174811
1908	0.885387695030095
1909	0.885122297192426
1910	0.884397458927955
1911	0.881489415820162
1912	0.882438292575693
1913	0.884410200936623
1914	0.882326579138371
1915	0.882848673842076
1916	0.88564253520344
1917	0.885428195201262
1918	0.882160811673233
1919	0.880977382449206
1920	0.882613508543638
1921	0.883831805971002
1922	0.882796131865956
1923	0.881883399941678
1924	0.882322157054601
1925	0.882003296175614
1926	0.882579356319836
1927	0.88467322633363
1928	0.884448791020015
1929	0.886441519823107
1930	0.885547803829859
1931	0.883685522857404
1932	0.88477268074509
1933	0.883735117182186
1934	0.883415059767909
1935	0.882199037699235
1936	0.882714421611709
1937	0.88235079987656
1938	0.882554600417283
1939	0.882644698553806
1940	0.881711502963609
1941	0.881619150098314
1942	0.882589957671047
1943	0.882618795870473
1944	0.882265737867272
1945	0.884701325496553
1946	0.883888870753437
1947	0.881910386302511
1948	0.882225856593668
1949	0.881762483133525
1950	0.881018642286795
1951	0.881727415912148
1952	0.883698711443137
1953	0.885956595378971
1954	0.885088237196496
1955	0.884923521857217
1956	0.884246496463365
1957	0.883665582220602
1958	0.882558305307993
1959	0.882011305438204
1960	0.882119511789331
1961	0.880588509693453
1962	0.882083510153985
1963	0.882730561489354
1964	0.881074707124931
1965	0.881558539396895
1966	0.88050367946737
1967	0.881351117698662
1968	0.880361098817432
1969	0.881413728288679
1970	0.8834294679459
1971	0.885174398659104
1972	0.885391578308927
1973	0.8856953599308
1974	0.885242274732512
1975	0.885357478266684
1976	0.886406525413208
1977	0.882449266478967
1978	0.882367232213643
1979	0.883254318721809
1980	0.881111671085312
1981	0.882132473445957
1982	0.883592892094967
1983	0.881685521401174
1984	0.880755914203323
1985	0.881788502315223
1986	0.881769253387463
1987	0.881391922464513
1988	0.882385635314732
1989	0.880911920076297
1990	0.880630314403603
1991	0.879162476264975
1992	0.878599602279436
1993	0.878172630917768
1994	0.878151204926813
1995	0.880220948857339
1996	0.881255002906998
1997	0.880885397281875
1998	0.88183151569591
1999	0.883334974423148
2000	0.880166786825831
2001	0.879801656679561
2002	0.878598631459728
2003	0.878395972845687
2004	0.880744110249199
2005	0.880941947529865
2006	0.879997946716318
2007	0.881175264630283
2008	0.882111542573053
2009	0.878011649593791
2010	0.880045152824618
2011	0.882568555950585
2012	0.8819405921442
2013	0.880303148162014
2014	0.88110704148883
2015	0.880744689100449
2016	0.881049754631386
2017	0.87941096485038
2018	0.880953409270042
2019	0.878661420437866
2020	0.877506944698105
2021	0.87785546897327
2022	0.879313518822192
2023	0.881143149914343
2024	0.881285904098303
2025	0.881561573208483
2026	0.880971521125219
2027	0.880620046771667
2028	0.879875259375722
2029	0.877397363423567
[truncated: 47,171 more rows]
