# Supplementary material for: LaF3 doped with Ce/Gd/Eu: energy transfer and excitation dependence of photoluminescence rise-and-decay kinetics
Source: Front Chem. 2025 Apr 22;13:1501039. doi: 10.3389/fchem.2025.1501039 (PMC12052759; doi:10.3389/fchem.2025.1501039)
Supplement: Supplementary file 2 [file DataSheet3.zip › LaF3CeEu394_694trace.txt]

#	Divided by Max of B
31	0.893609169103183
32	0.899250740357992
33	0.905428391862497
34	0.911231131429285
35	0.914612144767515
36	0.920389662324505
37	0.924223695207885
38	0.926879484841073
39	0.926611104548452
40	0.928004851395216
41	0.930908891018762
42	0.934539970271015
43	0.93884118258051
44	0.940207127229018
45	0.944134828964858
46	0.948315721071617
47	0.951464614094406
48	0.950404470736922
49	0.952636549934664
50	0.95745423992851
51	0.957881732266606
52	0.958218208425047
53	0.958837254005147
54	0.957554170411315
55	0.958633351719221
56	0.961884719806927
57	0.9606857206001
58	0.961815452746642
59	0.963061729551546
60	0.965028633027841
61	0.96618176998886
62	0.965956127485151
63	0.967061666390974
64	0.968457015523326
65	0.968767172233507
66	0.971918647988064
67	0.972195397043743
68	0.975643473663747
69	0.977076088652564
70	0.976912378301784
71	0.979222085692937
72	0.980632224175593
73	0.979856641651856
74	0.980730816877098
75	0.978584223430424
76	0.979009719269812
77	0.979636739399848
78	0.98139025785718
79	0.982455650607446
80	0.981610542877412
81	0.983199441750476
82	0.983772449596346
83	0.984495004097063
84	0.986439237775604
85	0.985186078772604
86	0.986734329186296
87	0.985626849734594
88	0.987149457220607
89	0.989847991000984
90	0.987213969561994
91	0.986374129027915
92	0.987801434856154
93	0.990279971010381
94	0.991778027920556
95	0.991317180065822
96	0.991122998312461
97	0.993349609392721
98	0.995733384342646
99	0.995338281063215
100	0.993076896570737
101	0.993732656108933
102	0.994952919934487
103	0.992415254355455
104	0.995196074402345
105	0.995579180886353
106	0.994366193472015
107	0.995431590037246
108	0.99657757266595
109	0.99734698766183
110	0.996472428396709
111	0.994116601885391
112	0.994119581373591
113	0.992800904149919
114	0.993252711807636
115	0.994334783587876
116	0.993320625826758
117	0.99409108230827
118	0.995780860318939
119	0.99611780571816
120	0.995914929658003
121	0.996760819456002
122	0.997185105951268
123	0.996739959223638
124	0.996857781895505
125	0.994928426583135
126	0.994738314126505
127	0.995017012629649
128	0.996235519027677
129	0.996050153660014
130	0.995386222465321
131	0.995753222164207
132	0.998439560770945
133	0.998496691153732
134	0.995684679947402
135	0.996998517251275
136	0.995852284106492
137	0.993492531995485
138	0.993770330166727
139	0.995211294843772
140	0.994671259746317
141	0.995352579554602
142	0.995949692896979
143	0.99458388177227
144	0.99027651465147
145	0.990292946980331
146	0.989986647200457
147	0.990457668297017
148	0.989308804097566
149	0.990487470808948
150	0.989941917999457
151	0.990547447156135
152	0.993244585930727
153	0.996709944345284
154	0.997097659307839
155	1
156	0.999246400580194
157	0.999160295533031
158	0.996633207582188
159	0.996921447314509
160	0.996824337363001
161	0.996205078144822
162	0.994284878750097
163	0.996471397084319
164	0.996998335404578
165	0.995501943091096
166	0.995598334557401
167	0.993100040695892
168	0.993411884892561
169	0.994623737990436
170	0.993384172981826
171	0.994946066984462
172	0.992708795618424
173	0.991994670920214
174	0.989626604727325
175	0.9916406891559
176	0.991118929015731
177	0.989544747008624
178	0.988433506000757
179	0.98756754566829
180	0.98876361498147
181	0.990234310957754
182	0.99251927575313
183	0.991286151678252
184	0.988127773379115
185	0.987186843884319
186	0.98680623747449
187	0.991090316773094
188	0.988053985584494
189	0.98731858736597
190	0.989803968840291
191	0.990679873516644
192	0.989948116047039
193	0.988060041206691
194	0.989470355177769
195	0.990237799108045
196	0.990216943962301
197	0.988745303146183
198	0.987577792666119
199	0.989246035195498
200	0.987698176451616
201	0.988373298212318
202	0.987745354860586
203	0.987588101975055
204	0.987763158033782
205	0.984811646248909
206	0.986621720300864
207	0.986998893241577
208	0.983981255384832
209	0.985444756335834
210	0.981985219558911
211	0.98133316053743
212	0.984085875732119
213	0.984031994428441
214	0.985670873166943
215	0.982898313792416
216	0.980158532603054
217	0.980294168621359
218	0.980386921882055
219	0.981606184914945
220	0.983206271810707
221	0.982239977880727
222	0.982706293852943
223	0.981570885037463
224	0.982945746532431
225	0.984327781434542
226	0.984076248030386
227	0.982902418695493
228	0.9818684320144
229	0.981912819140144
230	0.981526324966608
231	0.983257874308216
232	0.980815042417834
233	0.981282167162775
234	0.985625759926064
235	0.98418115958672
236	0.982255965130257
237	0.982185383178466
238	0.981288861155897
239	0.978671273317422
240	0.979067537618076
241	0.976304177397471
242	0.975900267905584
243	0.975611347837715
244	0.976811154545612
245	0.975298326088304
246	0.976131663377545
247	0.976231915589123
248	0.977095068106847
249	0.976333266510818
250	0.977215286577164
251	0.975465234651984
252	0.97511216975109
253	0.974184965231172
254	0.976854581571658
255	0.977765959070604
256	0.976926800143728
257	0.977806224761753
258	0.976616082633591
259	0.978085734580932
260	0.976381207912925
261	0.972648599707244
262	0.971403352943075
263	0.971214528673191
264	0.974974375733862
265	0.975736097215611
266	0.974598026825737
267	0.972369183990552
268	0.972964270314496
269	0.975577903305211
270	0.978355110579597
271	0.975537903390005
272	0.974536964484985
273	0.972451346906507
274	0.973232589567666
275	0.973960866516911
276	0.973960426524202
277	0.97255934222677
278	0.971366728000845
279	0.970956881150697
280	0.97135193865054
281	0.971295731489449
282	0.970478693005269
283	0.967603099037525
284	0.968858529216763
285	0.967436706765869
286	0.967979763316146
287	0.971375035724452
288	0.97052142062094
289	0.971485880824081
290	0.974616581547173
291	0.974094555631061
292	0.972295934106092
293	0.97097149501258
294	0.970014578268254
295	0.96639210176362
296	0.965523481128415
297	0.964117746387813
298	0.965069004266374
299	0.967228850903838
300	0.970019243971286
301	0.968337734262911
302	0.966751598696659
303	0.965513133669822
304	0.967419726353605
305	0.969299487112071
306	0.970893030070029
307	0.967174932722158
308	0.964263350911453
309	0.967286386944642
310	0.965677940187409
311	0.964011817507296
312	0.964101469200891
313	0.963143404151893
314	0.963706971229349
315	0.960898169680815
316	0.962744900466382
317	0.964181275739709
318	0.963161114494258
319	0.9639989394548
320	0.96433329194901
321	0.963825138519783
322	0.961113272705992
323	0.959634780211504
324	0.959021333729374
325	0.957589521155007
326	0.957620689424652
327	0.959257352939746
328	0.961284209873435
329	0.96023573140936
330	0.958116932531011
331	0.955444236241562
332	0.953746332353984
333	0.954679054585937
334	0.955541135098303
335	0.954833010069461
336	0.955922603690376
337	0.958715191634749
338	0.95784454398111
339	0.956977656611981
340	0.958269403992883
341	0.957809827793377
342	0.960089716141082
343	0.958128250262542
344	0.955759853439293
345	0.954505050186083
346	0.956354583699773
347	0.958580450861724
348	0.95944144410887
349	0.9598137567833
350	0.960902194469613
351	0.959373893783143
352	0.956852907234085
353	0.956637577854278
354	0.953807212848038
355	0.955192125505931
356	0.953157180844991
357	0.956622660066795
358	0.9558113338579
359	0.954118645028414
360	0.954344761859522
361	0.955216541286315
362	0.95516058845627
363	0.95498713468313
364	0.954620770811858
365	0.954150297798701
366	0.953557412709958
367	0.953773212602199
368	0.952239679054465
369	0.953475465975391
370	0.95180879139691
371	0.948536027709988
372	0.947815126361067
373	0.947491490105466
374	0.947498816111236
375	0.949120734783958
376	0.949800180172437
377	0.953139960089889
378	0.953865534771774
379	0.952402749762666
380	0.950409525566455
381	0.95220475304362
382	0.952236101888308
383	0.952681057867654
384	0.953538337881533
385	0.951404946759439
386	0.951840042324145
387	0.952450272790202
388	0.95181364148995
389	0.950639472623111
390	0.950809365761612
391	0.951120539795975
392	0.951965901857055
393	0.951439631155791
394	0.950689608902142
395	0.949719595380619
396	0.950260010702988
397	0.947131052147558
398	0.94619910689695
399	0.948038488786952
400	0.946926400856703
401	0.946256585713269
402	0.944745522313418
403	0.943427279995834
404	0.942981819169363
405	0.943860532932115
406	0.942225565805095
407	0.942059741963326
408	0.9417259693439
409	0.943893468802528
410	0.947218248274907
411	0.946812646209911
412	0.942591421014276
413	0.941643441462894
414	0.94220882319236
415	0.943259421505699
416	0.942875165445365
417	0.944293106804503
418	0.943874710616255
419	0.941457740378251
420	0.943758225725688
421	0.943307145454762
422	0.94147567071697
423	0.940845879650191
424	0.942279768837546
425	0.945412410106517
426	0.942939981712352
427	0.945806546927975
428	0.944179591228894
429	0.943830991109506
430	0.944195541600422
431	0.946748970617665
432	0.944652686395132
433	0.944212702587728
434	0.944865776390082
435	0.944343679261277
436	0.942996188873442
437	0.940368361667069
438	0.936709692582982
439	0.93613611757888
440	0.936994612023502
441	0.935759961962351
442	0.937820081581846
443	0.938355569240205
444	0.937594873984225
445	0.938377580320551
446	0.938792824075488
447	0.93846858759862
448	0.938401229292832
449	0.936138533723814
450	0.93675045421967
451	0.934284626987794
452	0.934264876910444
453	0.937617674762469
454	0.936755230556707
455	0.936728913651758
456	0.938438576535232
457	0.93777520995546
458	0.939566661888253
459	0.939521562635581
460	0.938599997906601
461	0.939368574881686
462	0.937985740108436
463	0.937835482598316
464	0.938964914634223
465	0.938580620424233
466	0.936923984292123
467	0.937671580227596
468	0.936076942374487
469	0.932614433739296
470	0.933310753992654
471	0.932750844195635
472	0.931901037699533
473	0.930778125439981
474	0.932141212679191
475	0.93333195502862
476	0.93284990613792
477	0.932193477709073
478	0.933446058108944
479	0.934390516446999
480	0.934386574315792
481	0.932413179039556
482	0.93224141911118
483	0.93249558484166
484	0.935102516209322
485	0.93471008340587
486	0.932557934097503
487	0.934117207218713
488	0.933969089904342
489	0.933574018416292
490	0.931919531381518
491	0.933236026444818
492	0.932752878844001
493	0.928821938202294
494	0.9271107989271
495	0.929099110719164
496	0.930713398188861
497	0.930419486874221
498	0.931229358309534
499	0.930570845637769
500	0.929632872741378
501	0.928615167062173
502	0.925053769429809
503	0.928611648392157
504	0.927346997440859
505	0.928173725937878
506	0.926554650686247
507	0.926795555596005
508	0.927303327528664
509	0.926401978302848
510	0.92490847137508
511	0.926519177863654
512	0.928058151552454
513	0.928796713649186
514	0.927590941606613
515	0.927128093438205
516	0.923220875524782
517	0.925167073910651
518	0.92493334367969
519	0.926486131359236
520	0.924620643659052
521	0.923701618425563
522	0.923013780112578
523	0.920620906469495
524	0.923684871997862
525	0.92491045388558
526	0.926689933184399
527	0.924475218438799
528	0.925239975361578
529	0.925109301341974
530	0.924152749562698
531	0.9272528428161
532	0.928226930720975
533	0.923184054747647
534	0.926577511232286
535	0.926943517768439
536	0.924865310124976
537	0.924149622562491
538	0.92079372441502
539	0.922654537510585
540	0.92462414325424
541	0.924465756052246
542	0.924218116456398
543	0.924338117473671
544	0.92523040234102
545	0.926089563132982
546	0.92351315912073
547	0.921645278165406
548	0.920206053112713
549	0.921076863538221
550	0.922338276855308
551	0.924279420411644
552	0.921913162512488
553	0.919158665728824
554	0.921165758596955
555	0.922308709599595
556	0.923141199966453
557	0.923164216926085
558	0.921511065129301
559	0.919283888162465
560	0.919662714254974
561	0.921413098082169
562	0.922040200869795
563	0.921322987321037
564	0.921774737754268
565	0.92381857764353
566	0.922960879255081
567	0.923558048550288
568	0.921838104334294
569	0.920376875831185
570	0.921208750716913
571	0.923219279597471
572	0.918522641008116
573	0.917974298187054
574	0.916740704871397
575	0.916469767280112
576	0.915135240145674
577	0.916191095481728
578	0.91737767697525
579	0.916712923019625
580	0.916228794972626
581	0.916849304227894
582	0.915705323184519
583	0.914861485838058
584	0.918923454019523
585	0.919261323912094
586	0.919177323454334
587	0.91935755514984
588	0.919532433176835
589	0.918054706218795
590	0.917768710957951
591	0.91686532708377
592	0.915062074190459
593	0.91541395136537
594	0.915069289562225
595	0.91464088799064
596	0.915648010955035
597	0.916164701005809
598	0.914662474338141
599	0.915258659372201
600	0.915736420241472
601	0.914035302881132
602	0.912076654990578
603	0.911532895214959
604	0.912197024787868
605	0.913006167564735
606	0.911156485267384
607	0.911816040696436
608	0.910918852326528
609	0.910872906151474
610	0.910475957700306
611	0.91033881095559
612	0.912677003423857
613	0.912858214293889
614	0.912207762644616
615	0.909858125279295
616	0.912002864652646
617	0.911607159880292
618	0.90969255576857
619	0.908153126827198
620	0.90839149096981
621	0.910725843039287
622	0.912219763255005
623	0.912549387735076
624	0.91094468345918
625	0.91102372446155
626	0.91018646665924
627	0.911073476700702
628	0.913049038877447
629	0.911912939553177
630	0.912785729945876
631	0.910450550028845
632	0.910474926387916
633	0.911419049008991
634	0.909389702174365
635	0.910502274605256
636	0.911203663676354
637	0.911977395941734
638	0.912741304670475
639	0.910878589178689
640	0.909709017345501
641	0.909524013127923
642	0.907699872025832
643	0.909554029277931
644	0.910276118352835
645	0.907872255065269
646	0.906561613430985
647	0.907092702433909
648	0.906131481136634
649	0.905566765754508
650	0.905811082515245
651	0.905441793836948
652	0.906756469161616
653	0.904929529146368
654	0.903381712367109
655	0.908968393895644
656	0.906610151239393
657	0.904552906832369
658	0.90805123036541
659	0.907562459505173
660	0.90869498039163
661	0.90835244098106
662	0.908523014455107
663	0.90578119861738
664	0.907135572474965
665	0.906792487524302
666	0.903148189415951
667	0.903523593484241
668	0.903981933634865
669	0.902712630968742
670	0.902987244915292
671	0.903915426066425
672	0.90617192613117
673	0.906183423166089
674	0.907677791004447
675	0.90699105140158
676	0.905571678158655
677	0.905253716028683
678	0.904286622227564
679	0.905054624414486
680	0.907783419774331
681	0.905055719309637
682	0.902145248925602
683	0.905761742292387
684	0.90622882125774
685	0.9041336421036
686	0.904081122742672
687	0.903554911809203
688	0.90046966004397
689	0.902291268008846
690	0.903040072016786
691	0.903662271301852
692	0.904706566020225
693	0.900775756359007
694	0.903565130830618
695	0.901616612945613
696	0.902538477785227
697	0.904363844762958
698	0.905907346816027
699	0.904767021781433
700	0.903571188996125
701	0.902194425104935
702	0.900470893549541
703	0.897928600417133
704	0.898871080059653
705	0.900206858502835
706	0.902043620783067
707	0.902029052700771
708	0.899771737505024
709	0.900310664990776
710	0.899165793788742
711	0.897392501092609
712	0.897911560237074
713	0.895803744644931
714	0.896720273619207
715	0.89759205813262
716	0.8978425513228
717	0.897962613379524
718	0.89981811222789
719	0.901106721163689
720	0.90147079605555
721	0.901749034219501
722	0.901224094941261
723	0.902727445752151
724	0.900892543903518
725	0.902652926755773
726	0.903811023172182
727	0.901975770346706
728	0.898412592397022
729	0.89830373870948
730	0.897715979662962
731	0.899060935641927
732	0.900592209458321
733	0.899431732503325
734	0.899350113855807
735	0.898143001488624
736	0.894523997874418
737	0.897578718469275
738	0.897925929941154
739	0.898531492160868
740	0.897273697974561
741	0.897869291688941
742	0.897936174395673
743	0.895400083125813
744	0.892589047279044
745	0.890881151996337
746	0.890808475628385
747	0.894306799161425
748	0.891978271272894
749	0.891656669665658
750	0.893449503887683
751	0.893392224721235
752	0.896694930802162
753	0.894994383143365
754	0.893477882145758
755	0.89736721550005
756	0.896714424005157
757	0.897082523685815
758	0.897157977348786
759	0.895701207268908
760	0.895135582653294
761	0.895737832211138
762	0.894122536318845
763	0.894507084859882
764	0.894880951497001
765	0.893339508253746
766	0.892077714711746
767	0.894568927996944
768	0.895972073647501
769	0.897156832859081
770	0.896005349049859
771	0.893753538849596
772	0.894568505807409
773	0.893439657461251
774	0.892833489933648
775	0.894331048354974
776	0.892449673866023
777	0.891195374188283
778	0.890058199043691
779	0.890895159278677
780	0.890170908389885
781	0.888692026768897
782	0.889132688368537
783	0.890291802109128
784	0.888400214957039
785	0.889223026755955
786	0.887524680332358
787	0.888360157817348
788	0.888773318601021
789	0.888754846537175
790	0.889319240190528
791	0.889805012487737
792	0.890734046919528
793	0.892419154140544
794	0.892952156984587
795	0.892339356503313
796	0.893112239303001
797	0.894453548174771
798	0.894383680893218
799	0.894061115371319
800	0.892308901632251
801	0.893256920604945
802	0.887979478923171
803	0.889881487289856
804	0.892379732828467
805	0.892316738843423
806	0.889270027133193
807	0.889232425559748
808	0.889725788367014
809	0.888824693472244
810	0.886466336367023
811	0.884978541714539
812	0.885725834996068
813	0.886270065284122
814	0.889224247544975
815	0.886878297979815
816	0.889837524896959
817	0.889606761437646
818	0.893047097492276
819	0.89125724275845
820	0.89093093602687
821	0.890845315480349
822	0.890892370538761
823	0.890057817547122
824	0.888249396646963
825	0.887195499659961
826	0.887752089165179
827	0.887522334128462
828	0.88974759979749
829	0.889525970637682
830	0.890804533497177
831	0.888675782645011
832	0.889646760081197
833	0.889518635730325
834	0.889722609228944
835	0.886504940004788
836	0.887015891075517
837	0.884261020425216
838	0.88484263229036
839	0.886513078598249
840	0.887413537665405
841	0.886218436081853
842	0.886704844206676
843	0.885585823212122
844	0.888246853336507
845	0.888949613251941
846	0.890799534620475
847	0.890483059055464
848	0.890093169562469
849	0.889358915833651
850	0.886610741719782
851	0.88818509921531
852	0.888273812427347
853	0.887355643017826
854	0.885561446853051
855	0.884826281347435
856	0.884208751580367
857	0.885282879330396
858	0.885894830345977
859	0.884355674810479
860	0.883965444513882
861	0.882573872197559
862	0.883882947152602
863	0.883148533195225
864	0.883755548916865
865	0.880545897478924
866	0.881562143297927
867	0.882875944995454
868	0.883643915390994
869	0.885625336083376
870	0.886061946189459
871	0.885303988807186
872	0.886071891804999
873	0.883874336775051
874	0.883801086890591
875	0.881393013152563
876	0.881747932126781
877	0.881918119017639
878	0.881816672721801
879	0.881377718955133
880	0.881485971149752
881	0.883491291330494
882	0.880487340298972
883	0.878405895021298
884	0.879186055503857
885	0.880521218465909
886	0.883457926912269
887	0.881817873164337
888	0.880515760521669
889	0.879514651214849
890	0.88116322505281
891	0.878031774053133
892	0.878160428684235
893	0.877941164803152
894	0.87790544909441
895	0.878177124245727
896	0.880062800744316
897	0.882704401248467
898	0.883635577147662
899	0.883420588571456
900	0.882845808038198
901	0.882376960200423
902	0.878314629597218
903	0.877147664657248
904	0.877136750040423
905	0.878315480334566
906	0.879819281311407
907	0.881726695484468
908	0.879632406488989
909	0.88127178625965
910	0.876739697313527
911	0.879592802058559
912	0.879493923234627
913	0.878311960392894
914	0.87836235100297
915	0.880889310516636
916	0.880405886966634
917	0.879840194953292
918	0.881218486102411
919	0.883518712032182
920	0.882346245911694
921	0.881873489005746
922	0.877342067678618
923	0.878312555527541
924	0.87833137602492
925	0.878759796671332
926	0.879232598085213
927	0.87879142019355
928	0.880546090770519
929	0.881351221475141
930	0.878373849309545
931	0.877490048925879
932	0.878378358598984
933	0.878261307821841
934	0.878476166689213
935	0.876254539225793
936	0.877056345823648
937	0.875815950424175
938	0.876823320089684
939	0.878482229941342
940	0.87810756470474
941	0.878680877747864
942	0.878827620402933
943	0.876662870262909
944	0.877831653669856
945	0.880328383395435
946	0.880923304404199
947	0.881051491066176
948	0.879864483568153
949	0.875124988925949
950	0.874137389684275
951	0.871889679300467
952	0.876039598972486
953	0.876426309327411
954	0.875711003261494
955	0.876188202059154
956	0.875306362567851
957	0.874179714185238
958	0.873921148527669
959	0.87428182810007
960	0.875555573929561
961	0.877108008088953
962	0.874845451130355
963	0.875380816709812
964	0.875746277705872
965	0.872999774546973
966	0.875913029855958
967	0.87576737955273
968	0.876303898523479
969	0.875519555566874
970	0.873996939179275
971	0.8728578832566
972	0.874417534059413
973	0.874286436578617
974	0.875383806371254
975	0.874368174761727
976	0.875639409072141
977	0.878325144914301
978	0.875425203835556
979	0.876573058340756
980	0.877200111533828
981	0.87554543375077
982	0.874977894022382
983	0.87395624621197
984	0.873923279821831
985	0.870908517177558
986	0.872273885766247
987	0.874361777064273
988	0.877287433555045
989	0.876331729969806
990	0.875657466576383
991	0.875359957749102
992	0.873153958928438
993	0.873562160256721
994	0.874908513784782
995	0.874588227069052
996	0.875189243121325
997	0.874551126527766
998	0.875805995907048
999	0.876138358260826
1000	0.876818648028376
1001	0.874632068654702
1002	0.874015811814518
1003	0.871354948276969
1004	0.869419932827178
1005	0.872332037288182
1006	0.869215897017453
1007	0.86895151989549
1008	0.869175140467386
1009	0.869721421935323
1010	0.873177684200032
1011	0.875352142156069
1012	0.875132447183863
1013	0.874987645074673
1014	0.875432892263066
1015	0.874116530723565
1016	0.873245355333006
1017	0.871137113736362
1018	0.871256649327822
1019	0.874381360554789
1020	0.875271852388265
1021	0.873507672373499
1022	0.873964003308862
1023	0.872053468493871
1024	0.873873374984052
1025	0.870778761293028
1026	0.873123898270496
1027	0.874331893166408
1028	0.874762602792232
1029	0.872832357321202
1030	0.873048793041058
1031	0.873188355930708
1032	0.873311771342269
1033	0.873108433671265
1034	0.870995774344358
1035	0.87062570486975
1036	0.872487865919857
1037	0.870212874716437
1038	0.866368363393976
1039	0.866449982041494
1040	0.868422450281069
1041	0.868962710461499
1042	0.868214889443051
1043	0.865681585641452
1044	0.865413934007277
1045	0.867072302133807
1046	0.868269462527173
1047	0.865739954616431
1048	0.864611614932364
1049	0.863780842571719
1050	0.8638509476528
1051	0.866000963123693
1052	0.86413550721489
1053	0.864621222287614
1054	0.864632597243631
1055	0.864958062139451
1056	0.865471762528783
1057	0.865544061215133
1058	0.866054747781574
1059	0.867861615990699
1060	0.86586979061524
1061	0.867482249444718
1062	0.868511145689932
1063	0.867233132185495
1064	0.870957937514695
1065	0.870946619783163
1066	0.869179527677924
1067	0.868261822422562
1068	0.866232536627387
1069	0.865638730860258
1070	0.864350925610564
1071	0.862006629197201
1072	0.862334774742242
1073	0.864278441262551
1074	0.865877547712132
1075	0.86473140485487
1076	0.865703112221156
1077	0.864715937712328
1078	0.862642386870311
1079	0.863686740084825
1080	0.86395293948873
1081	0.865947783773701
1082	0.865105652988557
1083	0.865710024938978
1084	0.866979102522125
1085	0.867240380620296
1086	0.86709719224159
1087	0.865176781752096
1088	0.864741102497641
1089	0.864338895752104
1090	0.865608033103047
1091	0.864269285344907
1092	0.864561766047415
1093	0.864802236051086
1094	0.865624708318056
1095	0.866573778949624
1096	0.867709875730583
1097	0.866375337151248
1098	0.864831695216104
1099	0.865371123734016
1100	0.865984045022536
1101	0.864410750630779
1102	0.866947086058442
1103	0.865548790500927
1104	0.866187361075402
1105	0.86781474405064
1106	0.867502214431802
1107	0.86533407405894
1108	0.865228444017401
1109	0.865783445225238
1110	0.865440861306736
1111	0.864187423811241
1112	0.865807894068658
1113	0.864542879423964
1114	0.865506284153266
1115	0.863730643981582
1116	0.863192066201018
1117	0.865120022692637
1118	0.86549803746911
1119	0.866926225826077
1120	0.86431977005747
1121	0.863220866648629
1122	0.864220167661714
1123	0.863670127180923
1124	0.861221291806208
1125	0.862032443798336
1126	0.86270858288322
1127	0.863979220787333
1128	0.863684832601983
1129	0.865543940407886
1130	0.86719065890087
1131	0.864607337084176
1132	0.863717425125484
1133	0.863297867916012
1134	0.864227505112382
1135	0.866049475498998
1136	0.863952454988088
1137	0.864797149430173
1138	0.865174355433921
1139	0.864700960157049
1140	0.86193359803744
1141	0.863332014402203
1142	0.864878082655522
1143	0.861572613267784
1144	0.860554398926488
1145	0.858810323780881
1146	0.858315268400506
1147	0.859579548028477
1148	0.860086587487724
1149	0.861889382585152
1150	0.866095435662259
1151	0.862871227586919
1152	0.860771979136049
1153	0.861543396988914
1154	0.861585236989235
1155	0.861761072572617
1156	0.859243831048207
1157	0.857304004926687
1158	0.856588614931526
1159	0.856056427218485
1160	0.855614272695606
1161	0.857985019537717
1162	0.858178150903859
1163	0.856350688238312
1164	0.858859918334784
1165	0.858057179613647
1166	0.859587118192051
1167	0.859839347191617
1168	0.861392165390889
1169	0.861999571510684
1170	0.860864428471146
1171	0.859375494415579
1172	0.859155926608896
1173	0.86231136865611
1174	0.863552127748979
1175	0.863787764191127
1176	0.864542636537816
1177	0.866322582534103
1178	0.863683892848769
1179	0.860755780791751
1180	0.859596461043013
1181	0.860159109985393
1182	0.860214532535208
1183	0.860729251520379
1184	0.861340626476141
1185	0.859522196377681
1186	0.860621711452687
1187	0.85784628195231
1188	0.860186456931078
1189	0.860110845582859
1190	0.860412573762187
1191	0.860869769423105
1192	0.860892214137885
1193	0.859146295092197
1194	0.862328953104607
1195	0.86121515098311
1196	0.861450440263381
1197	0.865278216603037
1198	0.866410879914879
1199	0.865467657625706
1200	0.862044745791014
1201	0.863520111285296
1202	0.859404186772495
1203	0.859552461772114
1204	0.85645823720759
1205	0.858456803627415
1206	0.857611859940905
1207	0.858391533379512
1208	0.859578325967802
1209	0.859867141759942
1210	0.859462937244042
1211	0.860627168125272
1212	0.863450378799197
1213	0.862469893196869
1214	0.859730525295456
1215	0.8579069399067
1216	0.862389778917487
1217	0.861704865411527
1218	0.85910796358865
1219	0.860141492473861
1220	0.859711673006697
1221	0.862507833030605
1222	0.861391440547409
1223	0.859796923501546
1224	0.857798259164269
1225	0.858196161356858
1226	0.857942211807767
1227	0.860068753794802
1228	0.857512218123837
1229	0.857636661032823
1230	0.859138585046547
1231	0.857261134885631
1232	0.854510507748827
1233	0.856268157813996
1234	0.855849195739171
1235	0.854208076344157
1236	0.854702424684226
1237	0.855929261695655
1238	0.858415000505095
1239	0.859105729290414
1240	0.858021897539338
1241	0.856806195141088
1242	0.85831507002229
1243	0.860473394488446
1244	0.858501438725928
1245	0.85774111606493
1246	0.856932343339734
1247	0.854555682029157
1248	0.857314312963968
1249	0.854667652543663
1250	0.853955979596734
1251	0.854344482985531
1252	0.853802203416598
1253	0.855064281809369
1254	0.857217702772964
1255	0.859405076931155
1256	0.859148893083828
1257	0.85918733776469
1258	0.859906070941446
1259	0.859308248015451
1260	0.857817359425798
1261	0.856933450951438
1262	0.857257556447819
1263	0.855284150998341
1264	0.856487827353097
1265	0.855262348469452
1266	0.855791227335589
1267	0.85550144127051
1268	0.857087103781018
1269	0.855922521922945
1270	0.859687473407702
1271	0.858685260304144
1272	0.857839735471195
1273	0.857968360854227
1274	0.857816693078458
1275	0.855829563925757
1276	0.85424101221457
1277	0.852778608702031
1278	0.851399150173412
1279	0.852211507694696
1280	0.851610653142637
1281	0.854491467255093
1282	0.855260044230178
1283	0.855335962047307
1284	0.854353881789323
1285	0.851398735613807
1286	0.854152250679635
1287	0.853775713566537
1288	0.851316713851582
1289	0.852507873303927
1290	0.851233003331214
1291	0.850919994298356
1292	0.851945928858543
1293	0.855253376941816
1294	0.856634690815413
1295	0.85678114353309
1296	0.857603014307137
1297	0.854877602821855
1298	0.852465576779378
1299	0.851107780897573
1300	0.851810816762192
1301	0.852578907964979
1302	0.851142369919783
1303	0.848487153803102
1304	0.849939384073816
1305	0.850560460487315
1306	0.850036538533257
1307	0.848986659976777
1308	0.848140373422346
1309	0.849961892371356
1310	0.848557730668273
1311	0.849616129314783
1312	0.851223501523348
1313	0.852125995238869
1314	0.853526305098267
1315	0.850565872651967
1316	0.847241440341464
1317	0.847341851509946
1318	0.848852500350192
1319	0.85070776394234
1320	0.850373018506664
1321	0.850309498056356
1322	0.849689179549372
1323	0.848181374130217
1324	0.848807574042631
1325	0.851122219271035
1326	0.849689967975614
1327	0.850022199348903
1328	0.850937821633001
1329	0.853317347982808
1330	0.854744931031887
1331	0.85520268240614
1332	0.854593515043854
1333	0.854747478157309
1334	0.855351121449284
1335	0.852846440063563
1336	0.853414126032303
1337	0.85337857563874
1338	0.851563923627963
1339	0.851338391758259
1340	0.850873970552333
1341	0.849764490786958
1342	0.847092753325551
1343	0.847049929064083
1344	0.850691695306875
1345	0.853659738609716
1346	0.855078314524813
1347	0.853807632112767
1348	0.851154539660318
1349	0.849122854251727
1350	0.849719316506628
1351	0.851427220690921
1352	0.852765550074491
1353	0.851815584197643
1354	0.850732322148109
1355	0.851635816656295
1356	0.848591523634309
1357	0.846596965471764
1358	0.846072834966249
1359	0.846026755267397
1360	0.848700489227512
1361	0.848319549644013
1362	0.847415911438786
1363	0.847841623459563
1364	0.847545874603118
1365	0.84914696101989
1366	0.850985543038754
1367	0.850630528690394
1368	0.851114647835806
1369	0.850790169744444
1370	0.852221148112982
1371	0.852716494702405
1372	0.85268692236007
1373	0.851481901865738
1374	0.850260349853437
1375	0.847764007982704
1376	0.849480825198492
1377	0.84937108135229
1378	0.851043269827842
1379	0.84922633519593
1380	0.849502538711515
1381	0.85017146115298
1382	0.851580455145931
1383	0.85134015045744
1384	0.852931970322563
1385	0.850723613853105
1386	0.849523171317595
1387	0.84803475355405
1388	0.848036935714422
1389	0.846449962127373
1390	0.843959679693802
1391	0.844288402570317
1392	0.845585432407038
1393	0.846154270495414
1394	0.848125406040309
1395	0.847682268527939
1396	0.84785138595675
1397	0.846895864218209
1398	0.846107216708657
1399	0.8478777028617
1400	0.847380598844752
1401	0.850077485831608
1402	0.849733808289609
1403	0.850901864309766
1404	0.848029230755393
1405	0.848893921975943
1406	0.847921725022393
1407	0.845374233363412
1408	0.848468078974678
1409	0.849955741375017
1410	0.848812364367876
1411	0.844738822852179
1412	0.846071197074315
1413	0.847032297564343
1414	0.847692031025127
1415	0.848967535553798
1416	0.848819762857994
1417	0.84824617513734
1418	0.847397981100067
1419	0.848907308690531
1420	0.849886228885273
1421	0.848724953330794
1422	0.848574007855195
1423	0.850336724194794
1424	0.848660098914151
1425	0.851266778494078
1426	0.84860389175306
1427	0.845697778059837
1428	0.845432808346538
1429	0.847491447759347
1430	0.845817733297522
1431	0.846916723178919
1432	0.846449513233078
1433	0.848173248253308
1434	0.846953105235001
1435	0.844140568835062
1436	0.845226338588706
1437	0.844411880292984
1438	0.841542898932427
1439	0.840619295740116
1440	0.841963435316425
1441	0.844104489432925
1442	0.845309957549898
1443	0.844089261361566
1444	0.845291738545442
1445	0.847665155863532
1446	0.845563966866784
1447	0.844116093286883
1448	0.846120920065397
1449	0.845745878418847
1450	0.844858104112593
1451	0.843879524721453
1452	0.844010418737412
1453	0.846514213779438
1454	0.847182739464471
1455	0.844254322210199
1456	0.843262117033287
1457	0.844070695195233
1458	0.843453852121988
1459	0.843924032654443
1460	0.843915847009738
1461	0.84496581331043
1462	0.84611004868485
1463	0.848631423088753
1464	0.849467004849471
1465	0.850294642579979
1466	0.850021349883211
1467	0.849065707337423
1468	0.846676478258224
1469	0.84615633693516
1470	0.845924641352565
1471	0.846972691268827
1472	0.844306532558907
1473	0.846588130011238
1474	0.849120946768885
1475	0.846474555939489
1476	0.847891637659692
1477	0.848191748293569
1478	0.848161355733613
1479	0.848713508433739
1480	0.846739518022856
1481	0.843873764123268
1482	0.842243199466649
1483	0.841316448927649
1484	0.842346076374619
1485	0.841544627111882
1486	0.84285804476953
1487	0.84589395504025
1488	0.844540349262423
1489	0.844370170001496
1490	0.846680480157227
1491	0.844929062474332
1492	0.846728141795184
1493	0.846606121389408
1494	0.844711482264771
1495	0.846250820918622
1496	0.845684756310299
1497	0.844769254833447
1498	0.844737117562518
1499	0.844775501203929
1500	0.846238867359476
1501	0.8456369140973
1502	0.844995007971161
1503	0.845424753682322
1504	0.845640553574563
1505	0.847279879935705
1506	0.845930490966615
1507	0.846235815386928
1508	0.84431103803338
1509	0.841984610919286
1510	0.840301441700838
1511	0.837952718655626
1512	0.842487172880474
1513	0.843626760355035
1514	0.84354226013677
1515	0.842336411794884
1516	0.841677058559012
1517	0.842308656647871
1518	0.842448063123928
1519	0.841768681318211
1520	0.840923094174156
1521	0.841716958013455
1522	0.844304592013028
1523	0.84527587973309
1524	0.843342096517215
1525	0.84282701638196
1526	0.84509008708927
1527	0.844447740970422
1528	0.845133200016475
1529	0.841344827185723
1530	0.841581302920322
1531	0.843093173821242
1532	0.843721564795615
1533	0.845383207434358
1534	0.843742666642473
1535	0.843883344773758
1536	0.843277690994868
1537	0.843913724617162
1538	0.842950199080614
1539	0.838724529449956
1540	0.841176789392201
1541	0.840606452022311
1542	0.843149508147856
1543	0.843948616293316
1544	0.845513577528363
1545	0.845585675293186
1546	0.843930050126983
1547	0.844394517112497
1548	0.840702679445091
1549	0.838494270837769
1550	0.841362897406517
1551	0.839847875343941
1552	0.841194932097343
1553	0.842160216333072
1554	0.841009382339672
1555	0.840027721727913
1556	0.839530196793085
1557	0.839149455587802
1558	0.838391915308443
1559	0.838329216347412
1560	0.840027085900299
1561	0.843096274116689
1562	0.843693429423689
1563	0.841156824405117
1564	0.839340947790355
1565	0.841770652383815
1566	0.843590645346551
1567	0.841649043994333
1568	0.839583405391147
1569	0.836883744924237
1570	0.837068628334569
1571	0.839135655585264
1572	0.839503759080888
1573	0.837698649570944
1574	0.837503154197733
1575	0.838366685668714
1576	0.840154251423129
1577	0.84020689794958
1578	0.84073272738648
1579	0.840296676808698
1580	0.841741022816996
1581	0.84018623100881
1582	0.840275246874791
1583	0.842758346999632
1584	0.843880201242034
1585	0.842324118703792
1586	0.840739122540623
1587	0.842088482261644
1588	0.842185847815853
1589	0.84281612974155
1590	0.841326717543617
1591	0.840002161457825
1592	0.839836210450532
1593	0.841433115664913
1594	0.841912028653821
1595	0.840953414249764
1596	0.839612360980695
1597	0.840317531954442
1598	0.840289617850526
1599	0.840963914306984
1600	0.842448000812822
1601	0.840240088151039
1602	0.841171066943674
1603	0.841320936598949
1604	0.841536623313876
1605	0.840904909504392
1606	0.843502058028382
1607	0.843203601817957
1608	0.843952592759215
1609	0.843214489730022
1610	0.843153958941155
1611	0.839656564988086
1612	0.83728565155914
1613	0.835958424997368
1614	0.834990059541021
1615	0.836826456856203
1616	0.836329399890498
1617	0.835771618844332
1618	0.837161705867349
1619	0.838027120659723
1620	0.839595613281339
1621	0.835240702786519
1622	0.835494849442169
1623	0.837986130125094
1624	0.836933345836417
1625	0.839669623615625
1626	0.840300168773955
1627	0.839798638125157
1628	0.843393538786165
1629	0.840871431908852
1630	0.839401558693501
1631	0.838771199196835
1632	0.838517122482221
1633	0.837990495717493
1634	0.837568279476939
1635	0.838873980730662
1636	0.838425750239103
1637	0.837309479834808
1638	0.834484996233999
1639	0.834300186579671
1640	0.834264325902233
1641	0.835649473816344
1642	0.836564550560349
1643	0.834875015435828
1644	0.834740306454184
1645	0.834475354544058
1646	0.836566066373381
1647	0.83831302181808
1648	0.837971516263211
1649	0.83958737804208
1650	0.840313971319803
1651	0.836771267019295
1652	0.837843272376748
1653	0.837708048374736
1654	0.838932132252596
1655	0.838665327540803
1656	0.838720508476124
1657	0.839028424529794
1658	0.838810366177866
1659	0.837631541781237
1660	0.839051217678105
1661	0.842512154547434
1662	0.838805661053522
1663	0.839714640210707
1664	0.838625004625169
1665	0.838151903100655
1666	0.834287804472713
1667	0.836017684131007
1668	0.836447630763694
1669	0.836046805035735
1670	0.833482766598923
1671	0.833214447345753
1672	0.832625373407729
1673	0.831379067354754
1674	0.831979465382586
1675	0.833690936559795
1676	0.836110316584457
1677	0.834555916446081
1678	0.834742722599118
1679	0.832384565143767
1680	0.832634191065082
1681	0.833174390206061
1682	0.834595464923681
1683	0.835668996267408
1684	0.836898051045556
1685	0.836144031979525
1686	0.836934862921104
1687	0.8352857193816
1688	0.835710579393374
1689	0.837172802330871
1690	0.837137330779933
1691	0.837662315837761
1692	0.836481538178701
1693	0.836186902020581
1694	0.837657992209985
1695	0.834312967986371
1696	0.83228537603596
1697	0.834236985314825
1698	0.831865475479577
1699	0.832356080066653
1700	0.83074832636152
1701	0.833404178305814
1702	0.83039734951851
1703	0.832391940744091
1704	0.831052124795559
1705	0.83070788772526
1706	0.830226502638589
1707	0.830665638251955
1708	0.830604756486245
1709	0.829715233654053
1710	0.833048369172937
1711	0.832945658851803
1712	0.833339800759882
1713	0.833382305835888
1714	0.834268096359985
1715	0.836196664517769
1716	0.835628303300103
1717	0.835343961191056
1718	0.832682768294802
1719	0.834990892475196
1720	0.835231674034398
1721	0.831958849308025
1722	0.833249088505827
1723	0.832818624309462
1724	0.83333207545437
1725	0.833586351818854
1726	0.834171805354444
1727	0.831142126194342
1728	0.832783101892315
1729	0.833824110653578
1730	0.833671098738234
1731	0.832016090324816
1732	0.83411630523366
1733	0.834438608794582
1734	0.833010298358713
1735	0.832403805287371
1736	0.83393477390651
1737	0.833762563812184
1738	0.836592504085577
1739	0.83509560692497
1740	0.834550363127699
1741	0.836885970320887
1742	0.836869616834651
1743	0.837582328723901
1744	0.840892776641858
1745	0.838728391466885
1746	0.835881290206186
1747	0.835344772507092
1748	0.835634407245199
1749	0.835282860700647
1750	0.834977432004605
1751	0.835789364793043
1752	0.833627608129426
1753	0.834331038207165
1754	0.834190784808726
1755	0.834531627831221
1756	0.833890145166273
1757	0.832661573617112
1758	0.832718209326015
1759	0.832711296608194
1760	0.834115230684992
1761	0.835380839192677
1762	0.834853483769503
1763	0.835920529671565
1764	0.833053897058215
1765	0.832642412316133
1766	0.829610367877306
1767	0.831865406810195
1768	0.833417356468945
1769	0.832275838621748
1770	0.832554548569789
1771	0.83132064115529
1772	0.829200157333763
1773	0.830297691169924
1774	0.831081549625887
1775	0.832200556632233
1776	0.831654889373771
1777	0.830407081495972
1778	0.832413749631257
1779	0.834977597319784
1780	0.835486005080057
1781	0.833445855534267
1782	0.832435639904356
1783	0.832171625204134
1784	0.830847261138281
1785	0.829903367415147
1786	0.829307605842278
1787	0.827917801126721
1788	0.829309668467058
1789	0.826828830616868
1790	0.828665276254948
1791	0.830588264389589
1792	0.829299602044271
1793	0.833232632015517
1794	0.832873803973128
1795	0.830365558137803
1796	0.83082747926955
1797	0.832044524535721
1798	0.832822565169015
1799	0.832706166751003
1800	0.83314048660602
1801	0.832247862206726
1802	0.829871901578178
1803	0.830410415775981
1804	0.830973282171405
1805	0.832612518245026
1806	0.83291637136024
1807	0.834273863316445
1808	0.833051929807577
1809	0.832675265528956
1810	0.831486649387068
1811	0.830693591777183
1812	0.83137060703252
1813	0.831109562918911
1814	0.832771691329951
1815	0.832829599965738
1816	0.833312619129377
1817	0.832143428792757
1818	0.833556700633896
1819	0.832937412167648
1820	0.831275808950216
1821	0.831884804639047
1822	0.830984287075751
1823	0.828885860114158
1824	0.829807620678043
1825	0.83624638750885
1826	0.832142696319345
1827	0.830245513884252
1828	0.829231930911297
1829	0.830076304896264
1830	0.830651426233123
1831	0.828611691246938
1832	0.830873503015572
1833	0.831399226905088
1834	0.830504464853355
1835	0.829824054278559
1836	0.828079459025963
1837	0.830521685608457
1838	0.83284930680681
1839	0.831759673764583
1840	0.83251598308168
1841	0.833473992177848
1842	0.83232776539134
1843	0.832661913149058
1844	0.833284642714355
1845	0.831590113799752
1846	0.830600998745045
1847	0.831106933135899
1848	0.832995684496829
1849	0.830651299067601
1850	0.83131370427602
1851	0.830515318430729
1852	0.827115751642718
1853	0.82710350814618
1854	0.828535264767717
1855	0.828726823096342
1856	0.82732731946636
1857	0.824914989498283
1858	0.82462721392012
1859	0.827052260440479
1860	0.827602063121743
1861	0.826518596335718
1862	0.827365274559958
1863	0.827665367390663
1864	0.827887907055615
1865	0.828482109579175
1866	0.83035493345837
1867	0.830564445015508
1868	0.829348742617258
1869	0.830011058809811
1870	0.831481308435109
1871	0.831157890904207
1872	0.829732146668589
1873	0.829594553572887
1874	0.833515285366421
1875	0.832248331447505
1876	0.83131281411736
1877	0.832735491120568
1878	0.830204948082469
1879	0.831101922814299
1880	0.831234734486343
1881	0.829852128611034
1882	0.828829017125454
1883	0.826716416294686
1884	0.826586994855482
1885	0.826164474689329
1886	0.824390228251775
1887	0.82472474987613
1888	0.827876165862892
1889	0.827292388368893
1890	0.826934567477445
1891	0.827345688526132
1892	0.824622890292344
1893	0.826503414043947
1894	0.828142959129788
1895	0.83037217074499
1896	0.826355774871942
1897	0.827370124652999
1898	0.829079024543336
1899	0.828090373642788
1900	0.82938930841904
1901	0.826225430211042
1902	0.824092610062145
1903	0.823807807613905
1904	0.827601698156693
1905	0.827365274559958
1906	0.827795495870174
1907	0.827280321632432
1908	0.826102746001237
1909	0.825336836958821
1910	0.823719506418163
1911	0.822978472223668
1912	0.823533121183007
1913	0.824824512500445
1914	0.825631473116941
1915	0.828769630826292
1916	0.828845368068379
1917	0.825541152532696
1918	0.823932478149177
1919	0.823201617196508
1920	0.823835276638492
1921	0.822373332193489
1922	0.822794074585634
1923	0.823115634228247
1924	0.822392716034134
1925	0.823778511220756
1926	0.821698846260402
1927	0.823109239074104
1928	0.825460596988949
1929	0.825807260377424
1930	0.826979394595898
1931	0.828117144528654
1932	0.828326616664479
1933	0.829042273707239
1934	0.830757442857851
1935	0.830052655923984
1936	0.82712601644372
1937	0.824597838684346
1938	0.824778286561242
1939	0.8269704930093
1940	0.828430428239041
1941	0.826626255939
1942	0.827358057916538
1943	0.826697172336117
1944	0.829182282947874
1945	0.828359300747157
1946	0.829185207754899
1947	0.827325859606157
1948	0.826265678099017
1949	0.825383042551541
1950	0.824632046209988
1951	0.823974727622482
1952	0.822799774144367
1953	0.825146812246402
1954	0.824245427414239
1955	0.820841070300983
1956	0.820725521348664
1957	0.821015458740716
1958	0.821609194566807
1959	0.820587673921917
1960	0.82232030417047
1961	0.823970658325751
1962	0.823804452987413
1963	0.825581508511366
1964	0.823755239930078
1965	0.826978954603189
1966	0.82569368757733
1967	0.82392564173067
1968	0.825975589379994
1969	0.828169409558537
1970	0.827631410381102
1971	0.823967352022158
1972	0.820831125957098
1973	0.821549808267645
1974	0.823702339072581
1975	0.824344811085296
1976	0.826563181839677
1977	0.826749685338769
1978	0.827106305787682
1979	0.829291899628553
1980	0.8253429612504
1981	0.821486607002799
1982	0.823857773491135
1983	0.823304183820602
1984	0.821483521967215
1985	0.823865492438371
1986	0.825026555626427
1987	0.826427877723386
1988	0.824271319586343
1989	0.821454052628955
1990	0.821946310367828
1991	0.818368465146741
1992	0.818759669531243
1993	0.820907164581474
1994	0.821041233920538
1995	0.821502076688651
1996	0.822950790832658
1997	0.82343446489874
1998	0.822435101574549
1999	0.821733104652252
2000	0.82023688019726
2001	0.821244102350763
2002	0.823984646533262
2003	0.823084314631629
2004	0.82328899644221
2005	0.823011034227444
2006	0.823633112705263
2007	0.823266620396813
2008	0.821893791006899
2009	0.819054312047639
2010	0.817622301095055
2011	0.818220813258184
2012	0.816417026269677
2013	0.816596329656867
2014	0.816602344586096
2015	0.817184158644422
2016	0.819748127140197
2017	0.821363459910491
2018	0.823383346901874
2019	0.821808173003689
2020	0.822301579047233
2021	0.822441711638425
2022	0.822045204451622
2023	0.82299945326328
2024	0.824222954723045
2025	0.824748716762218
2026	0.825296740397818
2027	0.823110298362909
2028	0.821588424621963
2029	0.822967254952899
[truncated: 47,171 more rows]
