# Supplementary material for: LaF3 doped with Ce/Gd/Eu: energy transfer and excitation dependence of photoluminescence rise-and-decay kinetics
Source: Front Chem. 2025 Apr 22;13:1501039. doi: 10.3389/fchem.2025.1501039 (PMC12052759; doi:10.3389/fchem.2025.1501039)
Supplement: Supplementary file 2 [file DataSheet3.zip › LaF3CeGd250_312trace.txt]

31	7.97544575
32	7.972673
33	7.96594429
34	7.94176626
35	7.938269
36	7.91509
37	7.92668247
38	7.90747261
39	7.882871
40	7.871342
41	7.864237
42	7.855179
43	7.83483171
44	7.80188274
45	7.79402542
46	7.80317736
47	7.79344225
48	7.80200768
49	7.77867556
50	7.795426
51	7.81947041
52	7.826219
53	7.830968
54	7.847393
55	7.83603573
56	7.83858967
57	7.82793665
58	7.816002
59	7.811185
60	7.825689
61	7.82319975
62	7.78634357
63	7.75657225
64	7.7410326
65	7.747842
66	7.77729464
67	7.76664
68	7.73553038
69	7.743099
70	7.75551367
71	7.76770353
72	7.78746033
73	7.77713633
74	7.76580954
75	7.76047945
76	7.775487
77	7.760556
78	7.759214
79	7.75637865
80	7.73143768
81	7.729362
82	7.724579
83	7.71622753
84	7.67478561
85	7.67220068
86	7.700423
87	7.718622
88	7.70718575
89	7.723554
90	7.721365
91	7.73685837
92	7.69219637
93	7.68597937
94	7.67598248
95	7.70282173
96	7.715628
97	7.69326544
98	7.699575
99	7.705992
100	7.71477365
101	7.72420073
102	7.680744
103	7.663854
104	7.672725
105	7.665879
106	7.63770866
107	7.64514971
108	7.647004
109	7.63835049
110	7.647346
111	7.638031
112	7.639961
113	7.629714
114	7.59664869
115	7.59607124
116	7.60940456
117	7.60919
118	7.61463833
119	7.642834
120	7.652668
121	7.687674
122	7.680735
123	7.67008972
124	7.66942453
125	7.641851
126	7.67015457
127	7.66732931
128	7.65078068
129	7.64697742
130	7.670806
131	7.644172
132	7.63124752
133	7.6164856
134	7.630658
135	7.624129
136	7.61699867
137	7.620251
138	7.641492
139	7.62825537
140	7.63447571
141	7.65558147
142	7.616569
143	7.600522
144	7.57569742
145	7.577002
146	7.57334232
147	7.58973169
148	7.603097
149	7.58378458
150	7.587069
151	7.609701
152	7.62395763
153	7.644096
154	7.61761427
155	7.60682726
156	7.61471653
157	7.59737635
158	7.604228
159	7.5857873
160	7.588295
161	7.608013
162	7.61086941
163	7.579341
164	7.55945635
165	7.5758543
166	7.579339
167	7.55694771
168	7.5913744
169	7.56535673
170	7.57050753
171	7.58192158
172	7.562105
173	7.520299
174	7.54582548
175	7.53636456
176	7.555283
177	7.569889
178	7.55938959
179	7.548406
180	7.54497957
181	7.55520248
182	7.55152845
183	7.54758167
184	7.555822
185	7.54411
186	7.535484
187	7.5350585
188	7.52843237
189	7.52682257
190	7.539722
191	7.54952765
192	7.58390951
193	7.571417
194	7.56203651
195	7.54012537
196	7.57206869
197	7.57067633
198	7.56733036
199	7.55920362
200	7.547307
201	7.54482126
202	7.549891
203	7.51858
204	7.52401447
205	7.538514
206	7.55836535
207	7.589074
208	7.57693624
209	7.53940535
210	7.51766968
211	7.515572
212	7.515384
213	7.520363
214	7.555464
215	7.55897
216	7.546005
217	7.555181
218	7.56882
219	7.56657648
220	7.55030966
221	7.52586126
222	7.52834558
223	7.51175976
224	7.50926876
225	7.53532648
226	7.53977776
227	7.531462
228	7.502552
229	7.51753139
230	7.522364
231	7.50963736
232	7.5229
233	7.51381826
234	7.551806
235	7.51724339
236	7.479008
237	7.487891
238	7.471184
239	7.484628
240	7.469666
241	7.49329472
242	7.46985674
243	7.47212267
244	7.4879694
245	7.46648836
246	7.491171
247	7.489354
248	7.49003553
249	7.50346136
250	7.51226473
251	7.505515
252	7.49273729
253	7.518518
254	7.50990629
255	7.49311972
256	7.4971447
257	7.4805913
258	7.47995
259	7.481734
260	7.51282
261	7.51847744
262	7.518966
263	7.49924374
264	7.502343
265	7.503513
266	7.51492
267	7.49878
268	7.47998953
269	7.46949
270	7.4766
271	7.467938
272	7.49676657
273	7.49793434
274	7.470999
275	7.457974
276	7.465253
277	7.451516
278	7.451892
279	7.456964
280	7.457456
281	7.44747
282	7.436497
283	7.46583748
284	7.45492744
285	7.4602747
286	7.46337843
287	7.426014
288	7.430607
289	7.438116
290	7.43430567
291	7.423573
292	7.447985
293	7.455837
294	7.453415
295	7.465048
296	7.43112755
297	7.4382844
298	7.427329
299	7.447709
300	7.450449
301	7.46262455
302	7.468633
303	7.443381
304	7.429156
305	7.4500103
306	7.43682528
307	7.450593
308	7.414544
309	7.40016174
310	7.41468954
311	7.40413475
312	7.421188
313	7.42961025
314	7.43382
315	7.432889
316	7.41114235
317	7.41504765
318	7.43191
319	7.43688
320	7.45678043
321	7.46162176
322	7.463331
323	7.4791
324	7.44211531
325	7.41018629
326	7.409115
327	7.415984
328	7.42643833
329	7.41429853
330	7.42412663
331	7.39648151
332	7.39240932
333	7.4185853
334	7.405974
335	7.39242172
336	7.394902
337	7.41440535
338	7.404405
339	7.390844
340	7.40826273
341	7.41425943
342	7.39926052
343	7.417703
344	7.43118238
345	7.389509
346	7.41585541
347	7.376903
348	7.3992877
349	7.39644527
350	7.394736
351	7.388511
352	7.386213
353	7.422402
354	7.403743
355	7.37558365
356	7.38698
357	7.390417
358	7.41928625
359	7.44958
360	7.41895676
361	7.4010663
362	7.38546944
363	7.389049
364	7.380779
365	7.357328
366	7.35668945
367	7.36670542
368	7.35395527
369	7.351246
370	7.36722
371	7.38006973
372	7.377858
373	7.38779449
374	7.38758755
375	7.39616966
376	7.36236668
377	7.35140467
378	7.3667345
379	7.36785173
380	7.34168959
381	7.359419
382	7.37952566
383	7.37900352
384	7.36167669
385	7.37867832
386	7.409103
387	7.407325
388	7.39752245
389	7.371758
390	7.38354826
391	7.386696
392	7.39973736
393	7.38206339
394	7.403261
395	7.375787
396	7.364979
397	7.354722
398	7.365524
399	7.35387659
400	7.340212
401	7.326428
402	7.31287956
403	7.31979227
404	7.303813
405	7.31025934
406	7.32127237
407	7.323591
408	7.326066
409	7.32423449
410	7.30730772
411	7.3143
412	7.333133
413	7.336948
414	7.349671
415	7.370547
416	7.349013
417	7.35333967
418	7.36080265
419	7.382486
420	7.36057949
421	7.369248
422	7.37101173
423	7.362602
424	7.353312
425	7.362089
426	7.36075926
427	7.322673
428	7.31579447
429	7.301078
430	7.33243465
431	7.33951426
432	7.33084154
433	7.341546
434	7.342567
435	7.37984276
436	7.349995
437	7.33510351
438	7.339835
439	7.31391144
440	7.307897
441	7.26369572
442	7.276455
443	7.279167
444	7.30478954
445	7.32676
446	7.30445957
447	7.26217842
448	7.29365158
449	7.300782
450	7.34195328
451	7.32799673
452	7.2872467
453	7.29521036
454	7.29553
455	7.26300144
456	7.26582861
457	7.24973726
458	7.25063
459	7.2834363
460	7.31427956
461	7.31511736
462	7.314568
463	7.28914452
464	7.28804064
465	7.28463268
466	7.281935
467	7.31225729
468	7.294547
469	7.299425
470	7.31252146
471	7.311241
472	7.320823
473	7.3181386
474	7.319205
475	7.31106567
476	7.311901
477	7.30843353
478	7.31439829
479	7.27868176
480	7.251885
481	7.255577
482	7.286137
483	7.26568031
484	7.26564169
485	7.243646
486	7.24986029
487	7.28689051
488	7.27510929
489	7.28113651
490	7.258133
491	7.280782
492	7.287069
493	7.305051
494	7.28470755
495	7.307165
496	7.293762
497	7.296791
498	7.30642
499	7.283433
500	7.27363825
501	7.26924467
502	7.2745676
503	7.28735447
504	7.300373
505	7.2686553
506	7.258583
507	7.26268435
508	7.26940727
509	7.26240349
510	7.27453375
511	7.267692
512	7.27966261
513	7.270534
514	7.28729534
515	7.28949642
516	7.26136255
517	7.28285837
518	7.26319551
519	7.2831
520	7.26815653
521	7.277214
522	7.295559
523	7.280817
524	7.26048565
525	7.25500345
526	7.256617
527	7.25385666
528	7.246357
529	7.25211954
530	7.259953
531	7.26929951
532	7.249685
533	7.24068069
534	7.23228741
535	7.22172832
536	7.2275033
537	7.23173141
538	7.26236725
539	7.246985
540	7.240184
541	7.27732563
542	7.281119
543	7.23822069
544	7.24320555
545	7.249339
546	7.24185276
547	7.255682
548	7.25806236
549	7.275311
550	7.275771
551	7.24939
552	7.264502
553	7.263291
554	7.276002
555	7.284351
556	7.293198
557	7.28287458
558	7.289516
559	7.272472
560	7.281483
561	7.291289
562	7.282485
563	7.267316
564	7.225017
565	7.225083
566	7.21712875
567	7.207186
568	7.187173
569	7.18708944
570	7.22952175
571	7.205063
572	7.23316765
573	7.24022436
574	7.240775
575	7.236101
576	7.206807
577	7.225559
578	7.18493176
579	7.175283
580	7.2006073
581	7.194544
582	7.19775152
583	7.214554
584	7.20717573
585	7.21276951
586	7.20205927
587	7.20622969
588	7.20407724
589	7.22222567
590	7.207003
591	7.189457
592	7.19261456
593	7.21541643
594	7.19453239
595	7.210692
596	7.18848562
597	7.212396
598	7.20995474
599	7.18423
600	7.202751
601	7.2184763
602	7.230059
603	7.20361853
604	7.187825
605	7.20039749
606	7.21161652
607	7.22993469
608	7.23353243
609	7.201397
610	7.173843
611	7.15592337
612	7.15619135
613	7.16735029
614	7.169372
615	7.20448446
616	7.192032
617	7.182127
618	7.214211
619	7.20017862
620	7.2146306
621	7.2117877
622	7.18776274
623	7.176715
624	7.188015
625	7.21417761
626	7.16775751
627	7.173795
628	7.17674
629	7.190668
630	7.192263
631	7.167197
632	7.166952
633	7.178426
634	7.148849
635	7.16344738
636	7.15431643
637	7.159268
638	7.14565325
639	7.162798
640	7.14839554
641	7.142422
642	7.155392
643	7.154712
644	7.160576
645	7.16075373
646	7.156514
647	7.15493059
648	7.177032
649	7.152705
650	7.15648365
651	7.15002871
652	7.154363
653	7.13825369
654	7.16202641
655	7.14001751
656	7.16751671
657	7.18551254
658	7.160336
659	7.150352
660	7.153442
661	7.12365961
662	7.10671425
663	7.10692167
664	7.121519
665	7.13038158
666	7.1383357
667	7.1428
668	7.121546
669	7.13487053
670	7.145697
671	7.14467669
672	7.1713686
673	7.153868
674	7.12854147
675	7.107581
676	7.117312
677	7.108966
678	7.117224
679	7.132771
680	7.10895348
681	7.14628649
682	7.123235
683	7.143585
684	7.130829
685	7.140354
686	7.17478228
687	7.158485
688	7.12803
689	7.135365
690	7.11373043
691	7.12644434
692	7.11544037
693	7.151799
694	7.11833954
695	7.12440348
696	7.100537
697	7.12453938
698	7.130375
699	7.163712
700	7.170497
701	7.17607641
702	7.153276
703	7.142293
704	7.14351034
705	7.107353
706	7.12936449
707	7.1570015
708	7.13355064
709	7.133132
710	7.11295462
711	7.141463
712	7.144344
713	7.15509558
714	7.10494661
715	7.11385441
716	7.116308
717	7.118647
718	7.123224
719	7.13522148
720	7.13288164
721	7.08818436
722	7.09664631
723	7.054669
724	7.051131
725	7.09226
726	7.08407354
727	7.06526136
728	7.089626
729	7.09517765
730	7.082869
731	7.06242657
732	7.061836
733	7.07227945
734	7.071154
735	7.0653615
736	7.06519747
737	7.07159376
738	7.088256
739	7.09124136
740	7.08707952
741	7.08937
742	7.09673166
743	7.10869026
744	7.162121
745	7.15663
746	7.12678051
747	7.12107229
748	7.09551525
749	7.085752
750	7.05046272
751	7.05885839
752	7.09790754
753	7.09235048
754	7.09241867
755	7.11449432
756	7.10170126
757	7.10762835
758	7.09567356
759	7.075195
760	7.069499
761	7.08090925
762	7.059043
763	7.058397
764	7.05518
765	7.06753731
766	7.06626
767	7.076911
768	7.08381271
769	7.104919
770	7.10094
771	7.081025
772	7.045427
773	7.06887245
774	7.078793
775	7.06058073
776	7.049408
777	7.0275054
778	7.05555964
779	7.072911
780	7.082662
781	7.10229826
782	7.10885239
783	7.091759
784	7.06830072
785	7.069564
786	7.08159
787	7.08504057
788	7.0607357
789	7.077924
790	7.079875
791	7.08772135
792	7.06517
793	7.05288935
794	7.056372
795	7.04568768
796	7.06509256
797	7.04533148
798	7.048757
799	7.02564955
800	7.024311
801	7.042404
802	7.012155
803	7.01930571
804	7.00502729
805	7.03657675
806	7.03472853
807	7.035802
808	7.05140543
809	7.04325867
810	7.03864574
811	7.016903
812	7.02967834
813	7.043218
814	7.0212
815	7.014467
816	7.005341
817	7.01937532
818	7.03157854
819	7.062139
820	7.07587528
821	7.054831
822	7.08488464
823	7.09155
824	7.08492756
825	7.076558
826	7.086316
827	7.08187437
828	7.09758
829	7.10557842
830	7.063756
831	7.04221535
832	7.050222
833	7.039125
834	7.04643631
835	7.039308
836	7.02777147
837	7.03616047
838	7.037947
839	7.026121
840	7.01704073
841	7.077374
842	7.07005358
843	7.06206
844	7.04760027
845	7.06103849
846	7.05155468
847	7.06838465
848	7.09212446
849	7.064481
850	7.06804752
851	7.02860928
852	7.01739645
853	6.991738
854	7.01431561
855	7.023606
856	6.99930573
857	7.01652575
858	6.999878
859	6.968788
860	6.97109127
861	6.98296928
862	6.994086
863	6.99113655
864	6.995276
865	6.974082
866	6.990096
867	7.019735
868	7.031827
869	7.02061
870	7.01236439
871	7.011207
872	7.00914574
873	6.99964
874	7.01685953
875	7.022732
876	7.016526
877	7.02882242
878	7.02504635
879	7.00370455
880	7.03711
881	7.01965952
882	7.04811954
883	7.01825476
884	7.02209139
885	7.01273727
886	7.012108
887	7.01694775
888	7.03645945
889	7.029909
890	7.022755
891	6.98505354
892	6.976418
893	6.99971151
894	7.032873
895	7.025207
896	7.01008654
897	7.01791334
898	6.992656
899	7.004839
900	6.995807
901	6.99934959
902	7.021673
903	7.02653837
904	7.00363159
905	7.006675
906	7.01780844
907	7.02233553
908	7.017756
909	6.999522
910	6.99075842
911	6.986046
912	6.966071
913	6.979888
914	6.98549366
915	6.992806
916	6.991665
917	6.995041
918	6.95724344
919	6.975894
920	6.980837
921	6.9645977
922	6.971434
923	6.94272041
924	6.930508
925	6.966571
926	6.990069
927	6.989857
928	6.983002
929	6.942945
930	6.944902
931	6.968627
932	6.998676
933	6.998686
934	6.99844646
935	6.9558177
936	6.942632
937	6.91522837
938	6.9192276
939	6.93671942
940	6.982988
941	6.95746136
942	6.926018
943	6.93438339
944	6.938834
945	6.94986248
946	6.96466351
947	6.9923954
948	6.993762
949	7.0066514
950	6.96643162
951	6.94117
952	6.926275
953	6.93916941
954	6.95522547
955	6.976239
956	6.964707
957	6.93238926
958	6.97183847
959	6.965172
960	6.96140575
961	6.97145033
962	6.96607733
963	6.9729743
964	6.962583
965	6.956929
966	6.924138
967	6.93673038
968	6.9481287
969	6.94164133
970	6.94949436
971	6.946964
972	6.94966841
973	6.95678949
974	6.9825325
975	7.000687
976	6.99269772
977	6.99078751
978	6.969031
979	6.921149
980	6.91693354
981	6.900633
982	6.91243649
983	6.89910173
984	6.87964153
985	6.90119076
986	6.93301153
987	6.9343977
988	6.9090066
989	6.915288
990	6.899419
991	6.89652872
992	6.905053
993	6.90865231
994	6.91702747
995	6.926766
996	6.95095158
997	6.93516731
998	6.894945
999	6.89231825
1000	6.915223
1001	6.944729
1002	6.93760061
1003	6.93053627
1004	6.92024565
1005	6.9261
1006	6.94127274
1007	6.922666
1008	6.959242
1009	6.95300531
1010	6.93209
1011	6.965545
1012	6.955119
1013	6.960004
1014	6.96052837
1015	6.94128275
1016	6.95728874
1017	6.914598
1018	6.916672
1019	6.91420937
1020	6.931049
1021	6.944154
1022	6.9298625
1023	6.909931
1024	6.91563225
1025	6.88276243
1026	6.90258455
1027	6.88772535
1028	6.90740252
1029	6.91249371
1030	6.911748
1031	6.90979671
1032	6.906046
1033	6.882655
1034	6.885116
1035	6.883488
1036	6.857856
1037	6.85898972
1038	6.839459
1039	6.83992624
1040	6.867195
1041	6.85165262
1042	6.859757
1043	6.86658669
1044	6.837024
1045	6.85167074
1046	6.854674
1047	6.88031864
1048	6.88118744
1049	6.89524126
1050	6.88672829
1051	6.866064
1052	6.899277
1053	6.893534
1054	6.86758137
1055	6.881127
1056	6.89753675
1057	6.88706064
1058	6.88617468
1059	6.89859962
1060	6.9048996
1061	6.89256954
1062	6.91187954
1063	6.90623474
1064	6.8923173
1065	6.88543844
1066	6.880345
1067	6.876922
1068	6.93026733
1069	6.925214
1070	6.902466
1071	6.89875841
1072	6.88541031
1073	6.866637
1074	6.871217
1075	6.86914873
1076	6.83931637
1077	6.84640932
1078	6.866844
1079	6.871112
1080	6.860158
1081	6.880387
1082	6.8812747
1083	6.882456
1084	6.892879
1085	6.90571
1086	6.901674
1087	6.896576
1088	6.90966272
1089	6.890147
1090	6.875771
1091	6.89251328
1092	6.92149544
1093	6.88806725
1094	6.87838745
1095	6.872689
1096	6.888
1097	6.90048075
1098	6.887395
1099	6.901801
1100	6.91504526
1101	6.926227
1102	6.87812042
1103	6.885815
1104	6.89047766
1105	6.88470745
1106	6.897534
1107	6.87374735
1108	6.890035
1109	6.869487
1110	6.85367775
1111	6.838795
1112	6.84065676
1113	6.822176
1114	6.78264427
1115	6.8201313
1116	6.83872843
1117	6.83672762
1118	6.82184839
1119	6.81489563
1120	6.819003
1121	6.837434
1122	6.849363
1123	6.8178215
1124	6.835375
1125	6.818739
1126	6.827647
1127	6.84081125
1128	6.844475
1129	6.81793
1130	6.84168243
1131	6.85020161
1132	6.860384
1133	6.87000751
1134	6.8516655
1135	6.85371542
1136	6.85310268
1137	6.84900856
1138	6.861002
1139	6.852231
1140	6.82669973
1141	6.82268572
1142	6.832677
1143	6.831885
1144	6.81520844
1145	6.799993
1146	6.825731
1147	6.8338294
1148	6.817748
1149	6.8205905
1150	6.832342
1151	6.83136749
1152	6.834977
1153	6.85833168
1154	6.855336
1155	6.835498
1156	6.850113
1157	6.83986044
1158	6.827069
1159	6.82791948
1160	6.80233955
1161	6.8017
1162	6.782169
1163	6.790337
1164	6.79602
1165	6.79355
1166	6.808638
1167	6.812485
1168	6.820316
1169	6.80766439
1170	6.79816437
1171	6.817469
1172	6.83209562
1173	6.85024071
1174	6.856267
1175	6.8241
1176	6.817901
1177	6.8063
1178	6.81957674
1179	6.81730652
1180	6.81737566
1181	6.80611134
1182	6.77582
1183	6.8031497
1184	6.808661
1185	6.831083
1186	6.80701351
1187	6.841253
1188	6.85786057
1189	6.85168552
1190	6.80337143
1191	6.799742
1192	6.81210232
1193	6.82802534
1194	6.817589
1195	6.81552649
1196	6.81215429
1197	6.81293726
1198	6.793247
1199	6.80267239
1200	6.798127
1201	6.80160952
1202	6.79894352
1203	6.800272
1204	6.80192375
1205	6.800356
1206	6.80500031
1207	6.79464626
1208	6.79326248
1209	6.78242254
1210	6.75550556
1211	6.76280451
1212	6.78405571
1213	6.78285027
1214	6.791213
1215	6.78119946
1216	6.771921
1217	6.77166033
1218	6.77721
1219	6.783331
1220	6.79756
1221	6.79853964
1222	6.80838966
1223	6.78610659
1224	6.80725574
1225	6.77890444
1226	6.80304861
1227	6.8231163
1228	6.830981
1229	6.80080175
1230	6.783558
1231	6.77131033
1232	6.78439236
1233	6.78205252
1234	6.76241159
1235	6.76317644
1236	6.76802731
1237	6.76300859
1238	6.772861
1239	6.76646852
1240	6.78643942
1241	6.79993963
1242	6.78536129
1243	6.75406
1244	6.76446724
1245	6.737299
1246	6.74745369
1247	6.75195026
1248	6.77136755
1249	6.754818
1250	6.75945
1251	6.74862576
1252	6.73841858
1253	6.74650955
1254	6.737585
1255	6.728644
1256	6.725095
1257	6.73823452
1258	6.761531
1259	6.76552153
1260	6.786151
1261	6.74798
1262	6.7357
1263	6.717186
1264	6.73891735
1265	6.708838
1266	6.720504
1267	6.72867775
1268	6.73243666
1269	6.73461246
1270	6.762579
1271	6.77381134
1272	6.757365
1273	6.762816
1274	6.76635838
1275	6.781083
1276	6.74682236
1277	6.733014
1278	6.714734
1279	6.72607565
1280	6.71716642
1281	6.727383
1282	6.74181747
1283	6.72738838
1284	6.748847
1285	6.75865555
1286	6.76154947
1287	6.765457
1288	6.73783445
1289	6.72849846
1290	6.734699
1291	6.738914
1292	6.719901
1293	6.7185626
1294	6.72687864
1295	6.71529627
1296	6.740922
1297	6.7559514
1298	6.751171
1299	6.7483325
1300	6.71372366
1301	6.740992
1302	6.7533226
1303	6.74722862
1304	6.739684
1305	6.72383356
1306	6.71540546
1307	6.70986843
1308	6.70402956
1309	6.689396
1310	6.73137951
1311	6.71873951
1312	6.71254349
1313	6.71885443
1314	6.707531
1315	6.705166
1316	6.7078476
1317	6.718743
1318	6.708449
1319	6.71069241
1320	6.72463846
1321	6.710582
1322	6.698044
1323	6.69860268
1324	6.6915617
1325	6.69012928
1326	6.714878
1327	6.68165827
1328	6.685982
1329	6.71262
1330	6.72534275
1331	6.74719429
1332	6.72655964
1333	6.71659851
1334	6.69374752
1335	6.703903
1336	6.674877
1337	6.70526266
1338	6.694826
1339	6.707431
1340	6.677569
1341	6.659475
1342	6.68520641
1343	6.7145896
1344	6.7178607
1345	6.72026968
1346	6.7241807
1347	6.70334244
1348	6.704323
1349	6.70821571
1350	6.713209
1351	6.705871
1352	6.715068
1353	6.69424868
1354	6.6850853
1355	6.681886
1356	6.69194365
1357	6.68414545
1358	6.70002
1359	6.68593168
1360	6.69070625
1361	6.714055
1362	6.690976
1363	6.67631769
1364	6.697017
1365	6.69491959
1366	6.687195
1367	6.65914
1368	6.65752935
1369	6.66145658
1370	6.65051
1371	6.65747738
1372	6.665552
1373	6.67200756
1374	6.65956974
1375	6.64842653
1376	6.626654
1377	6.658886
1378	6.63524437
1379	6.63901949
1380	6.673247
1381	6.697709
1382	6.699692
1383	6.68742
1384	6.676601
1385	6.683938
1386	6.66354132
1387	6.67925453
1388	6.682119
1389	6.67079
1390	6.68334055
1391	6.66645956
1392	6.65840673
1393	6.675403
1394	6.674119
1395	6.67838
1396	6.679816
1397	6.68015766
1398	6.664302
1399	6.658889
1400	6.68523264
1401	6.6831975
1402	6.696081
1403	6.670625
1404	6.64660072
1405	6.64525843
1406	6.64246845
1407	6.64982128
1408	6.63059
1409	6.61902332
1410	6.641661
1411	6.676878
1412	6.65267229
1413	6.63457155
1414	6.62159538
1415	6.60268
1416	6.62537861
1417	6.65014267
1418	6.676153
1419	6.665887
1420	6.65024662
1421	6.681425
1422	6.68871355
1423	6.68259525
1424	6.71122646
1425	6.70041656
1426	6.68744659
1427	6.640451
1428	6.64831352
1429	6.63884974
1430	6.60199356
1431	6.631686
1432	6.620652
1433	6.62223148
1434	6.63012457
1435	6.65445375
1436	6.62967253
1437	6.635554
1438	6.63003254
1439	6.64177275
1440	6.623211
1441	6.636374
1442	6.644392
1443	6.63936567
1444	6.582923
1445	6.603031
1446	6.597089
1447	6.59034538
1448	6.635785
1449	6.62759447
1450	6.624438
1451	6.631888
1452	6.62379265
1453	6.645449
1454	6.619671
1455	6.64038
1456	6.64476
1457	6.6260376
1458	6.658237
1459	6.678617
1460	6.68859
1461	6.67025566
1462	6.63716173
1463	6.65688944
1464	6.63541746
1465	6.6420784
1466	6.64807844
1467	6.63346863
1468	6.622766
1469	6.600854
1470	6.61237
1471	6.61134148
1472	6.61011744
1473	6.61383057
1474	6.634863
1475	6.64590454
1476	6.620403
1477	6.632012
1478	6.63402748
1479	6.61053562
1480	6.602526
1481	6.609796
1482	6.607859
1483	6.611088
1484	6.607046
1485	6.61650133
1486	6.62768364
1487	6.60884476
1488	6.620725
1489	6.621923
1490	6.65689564
1491	6.65433836
1492	6.639586
1493	6.6202116
1494	6.614019
1495	6.58706
1496	6.62266541
1497	6.614253
1498	6.617404
1499	6.5996685
1500	6.594573
1501	6.59011841
1502	6.589525
1503	6.60998726
1504	6.63740349
1505	6.62188625
1506	6.60393047
1507	6.583468
1508	6.56784534
1509	6.597711
1510	6.602227
1511	6.619179
1512	6.61183929
1513	6.60673761
1514	6.587401
1515	6.60739
1516	6.557663
1517	6.565975
1518	6.564669
1519	6.54949951
1520	6.559668
1521	6.57821369
1522	6.564572
1523	6.58852863
1524	6.5841
1525	6.578303
1526	6.57222748
1527	6.580946
1528	6.587554
1529	6.59379339
1530	6.58008766
1531	6.61084175
1532	6.6052804
1533	6.601239
1534	6.622218
1535	6.618654
1536	6.603501
1537	6.599888
1538	6.617742
1539	6.60619354
1540	6.59620476
1541	6.58366346
1542	6.6111927
1543	6.5992527
1544	6.61237669
1545	6.564832
1546	6.555465
1547	6.58997154
1548	6.59074736
1549	6.593298
1550	6.57023048
1551	6.61072445
1552	6.62052631
1553	6.60750771
1554	6.59700441
1555	6.57767963
1556	6.595477
1557	6.598266
1558	6.60191
1559	6.60457325
1560	6.58127451
1561	6.591832
1562	6.55534363
1563	6.535804
1564	6.556178
1565	6.567992
1566	6.569539
1567	6.576529
1568	6.532587
1569	6.544161
1570	6.557011
1571	6.583086
1572	6.56568336
1573	6.581465
1574	6.57934475
1575	6.573893
1576	6.541952
1577	6.54476833
1578	6.50502872
1579	6.48879528
1580	6.52578735
1581	6.53721
1582	6.52544355
1583	6.555943
1584	6.54175758
1585	6.53402042
1586	6.55317545
1587	6.557032
1588	6.5615406
1589	6.54751062
1590	6.55957127
1591	6.562326
1592	6.571121
1593	6.555199
1594	6.57954025
1595	6.58285427
1596	6.562446
1597	6.5716877
1598	6.54669857
1599	6.516633
1600	6.512468
1601	6.535327
1602	6.53000259
1603	6.524993
1604	6.52676153
1605	6.52775526
1606	6.53171349
1607	6.531766
1608	6.524503
1609	6.5176816
1610	6.534336
1611	6.526357
1612	6.50918961
1613	6.49837542
1614	6.524426
1615	6.539938
1616	6.51139164
1617	6.505583
1618	6.49527168
1619	6.52121735
1620	6.50925732
1621	6.54049158
1622	6.53966427
1623	6.532245
1624	6.53211927
1625	6.50723267
1626	6.5243516
1627	6.52967453
1628	6.526933
1629	6.49732447
1630	6.497674
1631	6.51746225
1632	6.512639
1633	6.50620651
1634	6.535127
1635	6.536428
1636	6.531741
1637	6.53388643
1638	6.51472044
1639	6.51373625
1640	6.487754
1641	6.490934
1642	6.50096273
1643	6.5087533
1644	6.52649
1645	6.533143
1646	6.539009
1647	6.534381
1648	6.50982571
1649	6.52643871
1650	6.515734
1651	6.52746773
1652	6.50490761
1653	6.501927
1654	6.49441767
1655	6.53676462
1656	6.54616642
1657	6.54854727
1658	6.555265
1659	6.52904
1660	6.528593
1661	6.524714
1662	6.524173
1663	6.52111053
1664	6.499913
1665	6.48696
1666	6.478571
1667	6.47021675
1668	6.48726273
1669	6.46432
1670	6.478922
1671	6.475073
1672	6.511343
1673	6.526855
1674	6.495467
1675	6.49347925
1676	6.512142
1677	6.510621
1678	6.522092
1679	6.528568
1680	6.500329
1681	6.513145
1682	6.535143
1683	6.51423454
1684	6.51171064
1685	6.48978758
1686	6.513976
1687	6.49578667
1688	6.48761845
1689	6.481304
1690	6.478087
1691	6.483794
1692	6.497144
1693	6.48209763
1694	6.457346
1695	6.45255232
1696	6.4428196
1697	6.46267653
1698	6.45678568
1699	6.44176626
1700	6.447209
1701	6.48672867
1702	6.487671
1703	6.512363
1704	6.52481461
1705	6.52837849
1706	6.50122166
1707	6.485369
1708	6.478419
1709	6.48309326
1710	6.4742527
1711	6.46315336
1712	6.479757
1713	6.473166
1714	6.47941351
1715	6.471925
1716	6.461848
1717	6.479669
1718	6.49312925
1719	6.46839333
1720	6.484642
1721	6.49696445
1722	6.49085426
1723	6.47621775
1724	6.500214
1725	6.47676563
1726	6.46220064
1727	6.459828
1728	6.44992733
1729	6.455848
1730	6.453189
1731	6.469576
1732	6.473436
1733	6.469326
1734	6.42987537
1735	6.43429136
1736	6.43043756
1737	6.42276049
1738	6.42194939
1739	6.444742
1740	6.44466734
1741	6.473229
1742	6.447384
1743	6.435758
1744	6.4261446
1745	6.45507
1746	6.483712
1747	6.47714
1748	6.44433641
1749	6.451574
1750	6.43515
1751	6.41127062
1752	6.42788553
1753	6.437075
1754	6.441595
1755	6.4508996
1756	6.46512365
1757	6.445262
1758	6.42920446
1759	6.43854046
1760	6.446881
1761	6.438904
1762	6.45103645
1763	6.43661
1764	6.43576431
1765	6.44306326
1766	6.424606
1767	6.408265
1768	6.41669
1769	6.40793467
1770	6.392555
1771	6.395141
1772	6.410947
1773	6.38196135
1774	6.41529369
1775	6.416478
1776	6.44171762
1777	6.425939
1778	6.43939
1779	6.459054
1780	6.45998
1781	6.434246
1782	6.443376
1783	6.45321369
1784	6.46068954
1785	6.46017361
1786	6.461921
1787	6.465957
1788	6.497072
1789	6.44519854
1790	6.470473
1791	6.45606232
1792	6.45679331
1793	6.44695568
1794	6.429184
1795	6.427569
1796	6.44676542
1797	6.43479443
1798	6.442688
1799	6.447007
1800	6.44620132
1801	6.45793962
1802	6.433224
1803	6.442943
1804	6.437957
1805	6.449625
1806	6.43006229
1807	6.42758751
1808	6.44164228
1809	6.44570971
1810	6.45658159
1811	6.443578
1812	6.4630084
1813	6.461599
1814	6.44344
1815	6.414781
1816	6.44056129
1817	6.418929
1818	6.404103
1819	6.415235
1820	6.428714
1821	6.4176445
1822	6.422845
1823	6.41537952
1824	6.38121128
1825	6.391953
1826	6.421775
1827	6.42034626
1828	6.42867041
1829	6.41039562
1830	6.428695
1831	6.43685055
1832	6.44165325
1833	6.42150974
1834	6.40700245
1835	6.41262627
1836	6.42928076
1837	6.41129971
1838	6.394616
1839	6.38615942
1840	6.398467
1841	6.40318155
1842	6.393189
1843	6.390056
1844	6.401123
1845	6.422035
1846	6.42624
1847	6.431505
1848	6.40929174
1849	6.42533445
1850	6.39862061
1851	6.399598
1852	6.4083724
1853	6.43781328
1854	6.42427444
1855	6.40783834
1856	6.40030241
1857	6.44238329
1858	6.43819571
1859	6.429379
1860	6.416882
1861	6.435225
1862	6.422054
1863	6.43639135
1864	6.421486
1865	6.4289937
1866	6.429828
1867	6.42204046
1868	6.42911768
1869	6.43244028
1870	6.43726826
1871	6.42808437
1872	6.39788675
1873	6.38479948
1874	6.390153
1875	6.367494
1876	6.35323048
1877	6.38240242
1878	6.39969444
1879	6.40267944
1880	6.383538
1881	6.40753174
1882	6.362618
1883	6.34690332
1884	6.34940243
1885	6.340405
1886	6.36449337
1887	6.346549
1888	6.363062
1889	6.346563
1890	6.3579216
1891	6.34383631
1892	6.33844233
1893	6.34783649
1894	6.36298275
1895	6.352223
1896	6.365136
1897	6.389328
1898	6.387473
1899	6.384848
1900	6.38393354
1901	6.394425
1902	6.395499
1903	6.38133049
1904	6.38499165
1905	6.38911152
1906	6.36115742
1907	6.32721424
1908	6.32986927
1909	6.36035538
1910	6.36687326
1911	6.37162971
1912	6.37554264
1913	6.397702
1914	6.38473558
1915	6.40348148
1916	6.409268
1917	6.411022
1918	6.39866924
1919	6.37921667
1920	6.36390162
1921	6.349563
1922	6.373515
1923	6.376998
1924	6.367592
1925	6.36889839
1926	6.37941933
1927	6.38177347
1928	6.36199141
1929	6.34058571
1930	6.32872248
1931	6.336306
1932	6.341913
1933	6.330273
1934	6.31649971
1935	6.311824
1936	6.317158
1937	6.334541
1938	6.31805372
1939	6.321221
1940	6.34296036
1941	6.334552
1942	6.31803274
1943	6.33036757
1944	6.33162546
1945	6.34608936
1946	6.33010626
1947	6.33154774
1948	6.32698631
1949	6.31500673
1950	6.310506
1951	6.289821
1952	6.30701256
1953	6.33070326
1954	6.339584
1955	6.30712843
1956	6.29152441
1957	6.2806344
1958	6.287459
1959	6.31791544
1960	6.346759
1961	6.33638525
1962	6.33133268
1963	6.347209
1964	6.357983
1965	6.32620955
1966	6.354426
1967	6.365692
1968	6.352729
1969	6.353543
1970	6.370968
1971	6.35555744
1972	6.332232
1973	6.35376
1974	6.33204937
1975	6.31237936
1976	6.337326
1977	6.32333755
1978	6.35148764
1979	6.34658
1980	6.36045456
1981	6.33935
1982	6.32902336
1983	6.309986
1984	6.29817152
1985	6.31316042
1986	6.298692
1987	6.270817
1988	6.29962254
1989	6.307648
1990	6.3120904
1991	6.32662344
1992	6.315753
1993	6.3376565
1994	6.344143
1995	6.327703
1996	6.337018
1997	6.33735037
1998	6.33696842
1999	6.31908274
2000	6.315088
2001	6.313652
2002	6.345197
2003	6.356454
2004	6.34984875
2005	6.35406256
2006	6.33089
2007	6.31464243
2008	6.29573345
2009	6.27740574
2010	6.289646
2011	6.313926
2012	6.275837
2013	6.289925
2014	6.278899
2015	6.293426
2016	6.27662468
2017	6.281836
2018	6.2855134
2019	6.25720072
2020	6.28583956
2021	6.29702
2022	6.29293346
2023	6.285512
2024	6.278185
2025	6.281364
2026	6.28851938
2027	6.28047228
2028	6.27102757
2029	6.27456141
2030	6.27325535
[truncated: 47,170 more rows]
