# Supplementary material for: LaF3 doped with Ce/Gd/Eu: energy transfer and excitation dependence of photoluminescence rise-and-decay kinetics
Source: Front Chem. 2025 Apr 22;13:1501039. doi: 10.3389/fchem.2025.1501039 (PMC12052759; doi:10.3389/fchem.2025.1501039)
Supplement: Supplementary file 2 [file DataSheet3.zip › LaF3CeGd272_312trace.txt]

#	Divided by Max of B
31	0.991753723379815
32	0.991335495598247
33	0.994722876966039
34	0.988236717766028
35	0.991460499301981
36	0.979404894768868
37	0.979390663842239
38	0.982833234066107
39	1
40	0.995609402717618
41	0.985192308600693
42	0.980246675120484
43	0.97787654735562
44	0.98261757154433
45	0.980090233693802
46	0.976915324268883
47	0.97332109204541
48	0.977801704018197
49	0.980672374782661
50	0.983375550890163
51	0.981962175966224
52	0.976656981849771
53	0.972642709698974
54	0.963997219945112
55	0.963933846373841
56	0.96578336441607
57	0.962498888879824
58	0.955921997860637
59	0.9612156234447
60	0.965187048224977
61	0.958892997946092
62	0.95396600122556
63	0.953514806991447
64	0.949706015851552
65	0.953147564059567
66	0.944799287680715
67	0.946474861201229
68	0.947200131745573
69	0.945950567068502
70	0.941862757012296
71	0.936917462772643
72	0.937906095637495
73	0.937671203758614
74	0.936528718860186
75	0.937702727365248
76	0.931042207107648
77	0.941098714278292
78	0.933428919012114
79	0.936867091991303
80	0.929748210506065
81	0.940539611487974
82	0.945961624592965
83	0.936215045876918
84	0.936960357379191
85	0.934107030824943
86	0.937188056499441
87	0.939986198491797
88	0.939014424594339
89	0.942658469355198
90	0.933607471193538
91	0.926582761169066
92	0.923741904925902
93	0.930100810269628
94	0.92443973563284
95	0.928766577161553
96	0.934151321041374
97	0.931254137983305
98	0.929119335809933
99	0.940101213922948
100	0.947299194282208
101	0.946706957566159
102	0.940825282095699
103	0.938670331609791
104	0.936132503067121
105	0.929205996742432
106	0.923038032301713
107	0.936672668504864
108	0.938545929091853
109	0.938857381981861
110	0.952957340285331
111	0.957156305301042
112	0.944276221684686
113	0.948744449230074
114	0.944192351971954
115	0.938917174203461
116	0.932827634449836
117	0.932119768234287
118	0.926165478108034
119	0.920340082216452
120	0.914059202200684
121	0.929064915612838
122	0.928327771649023
123	0.930116015976083
124	0.932553824379029
125	0.923483085852338
126	0.921957297772907
127	0.924205998889524
128	0.923868553302206
129	0.921077943309038
130	0.92539498980346
131	0.925180057293006
132	0.930609645339028
133	0.931088893478895
134	0.933177163871654
135	0.930269747772499
136	0.919038403319233
137	0.922844841246155
138	0.929646850580853
139	0.934000822765704
140	0.931745465663488
141	0.925497620807212
142	0.922200348601878
143	0.920758717945525
144	0.922356175960212
145	0.915230226247686
146	0.924190131878693
147	0.926585037086722
148	0.925683464513505
149	0.921574698838123
150	0.929962593360934
151	0.929004921564578
152	0.924976010539646
153	0.919540586697218
154	0.917633732706783
155	0.922627388049543
156	0.919670301121083
157	0.923372514901893
158	0.911405469330721
159	0.913235148241682
160	0.910968913970742
161	0.913849512889209
162	0.911781412279907
163	0.916853857315422
164	0.921631824371299
165	0.912765793902344
166	0.915426899886677
167	0.913249151576545
168	0.91808308473585
169	0.923319786613396
170	0.930544837510215
171	0.923895890079189
172	0.924183883840598
173	0.916676078087164
174	0.922733656227362
175	0.919957174100401
176	0.918893534719124
177	0.915427926196714
178	0.911225173710489
179	0.916661314681687
180	0.912511801491886
181	0.908472756192107
182	0.904928907632526
183	0.907046275417814
184	0.90126633776078
185	0.906847759573777
186	0.91118708859031
187	0.910775010080598
188	0.909934638221418
189	0.909631709287161
190	0.910808994254811
191	0.911555864545969
192	0.905649282806816
193	0.906730223456466
194	0.905282318996913
195	0.899471287151672
196	0.903106743544016
197	0.897602110333912
198	0.897928296570106
199	0.902396421055073
200	0.900753302979176
201	0.911166639684876
202	0.908275056243078
203	0.908907469347039
204	0.910593889976988
205	0.911972761130418
206	0.912841878259018
207	0.920048193629921
208	0.91544871004852
209	0.91122947218893
210	0.89921144176807
211	0.901280998105836
212	0.898228691935651
213	0.899432995910648
214	0.892975702217216
215	0.88595480113418
216	0.895283989434589
217	0.89836812409849
218	0.901301863547142
219	0.912807683669776
220	0.909583592952557
221	0.912641618976172
222	0.9079893727528
223	0.90933517009908
224	0.903779285799863
225	0.903544892046355
226	0.91118176380183
227	0.919988912416247
228	0.913960186900076
229	0.911786123000037
230	0.915030976098141
231	0.918709249801716
232	0.918116562196321
233	0.915268015069152
234	0.914040453792216
235	0.905087208440992
236	0.897038704770968
237	0.889137525974447
238	0.895910974689649
239	0.889421749442078
240	0.886734229930379
241	0.889641040549553
242	0.89460243798017
243	0.896765663359143
244	0.889693571305574
245	0.884539171763506
246	0.893963278712741
247	0.894193876407365
248	0.889599958088762
249	0.886803641124716
250	0.898035024225641
251	0.902416285951447
252	0.897113062865569
253	0.894574770551
254	0.894244719548973
255	0.893923956867496
256	0.901305140009731
257	0.895958275129244
258	0.89222309489589
259	0.891462096738524
260	0.888036518601762
261	0.888842670106595
262	0.889280041361583
263	0.885667004905247
264	0.884454812513768
265	0.873898702769878
266	0.880283076920434
267	0.890073177193931
268	0.891342615355745
269	0.892869326684791
270	0.899791225349772
271	0.891465678088195
272	0.890409102640022
273	0.889818532067465
274	0.891105705210263
275	0.888579857441671
276	0.885718603823284
277	0.8861657056998
278	0.88676770739085
279	0.886846527142895
280	0.896309341869027
281	0.893383692663515
282	0.898163772458047
283	0.90086029257995
284	0.901988125721691
285	0.887121638351531
286	0.88792963206141
287	0.894672364476618
288	0.896089526871073
289	0.90164781161929
290	0.895581615051288
291	0.910244360555169
292	0.89823685088574
293	0.897553646170382
294	0.893453820986623
295	0.896674626652885
296	0.899035448920464
297	0.900438908572953
298	0.892420588724073
299	0.892115491226767
300	0.897077202132836
301	0.893259195673524
302	0.895501348159148
303	0.896091983144468
304	0.896628562938356
305	0.898250287388282
306	0.897697930761432
307	0.895226627721278
308	0.881678841394734
309	0.880886409808604
310	0.88945450118541
311	0.88766714575449
312	0.879119571990067
313	0.877822651049005
314	0.881565968761527
315	0.882997001371133
316	0.885482823048261
317	0.87989914678853
318	0.873397318110164
319	0.880675784364961
320	0.894060125450299
321	0.884613297972157
322	0.885327609758276
323	0.882118630275459
324	0.88302454426896
325	0.882757428831411
326	0.876612399628811
327	0.882670712074516
328	0.882730401235695
329	0.879216367197414
330	0.883662994995987
331	0.882631909825566
332	0.874597229134666
333	0.8797624671978
334	0.882116113883484
335	0.875957055580915
336	0.878037008138768
337	0.880069102013071
338	0.883711622338518
339	0.8825295278845
340	0.879497030786295
341	0.889822826251723
342	0.8883097747228
343	0.884326270402206
344	0.884778233295301
345	0.889208272660088
346	0.880883133346016
347	0.883490789618896
348	0.878820151404349
349	0.876078430698952
350	0.892378922254224
351	0.889984120106616
352	0.890347674334219
353	0.892551844760086
354	0.895697918737716
355	0.885193493795548
356	0.884966305683224
357	0.881385827731928
358	0.870334787487263
359	0.86836404891763
360	0.866565824906355
361	0.878510227243937
362	0.885304266572653
363	0.893819852958543
364	0.889530568365346
365	0.890863371510063
366	0.87959702086673
367	0.881705461042946
368	0.8842789184324
369	0.884595176514591
370	0.880781571594143
371	0.869692119871295
372	0.87191616807609
373	0.861959483512694
374	0.865002011825325
375	0.866650695164018
376	0.873038371542269
377	0.891621230618736
378	0.881976157830166
379	0.886477227296755
380	0.894875694101208
381	0.894085516961813
382	0.88525810838607
383	0.887825820156987
384	0.887372779423643
385	0.890097224625773
386	0.890516912429989
387	0.891962025669775
388	0.887172318314138
389	0.888540642951032
390	0.886470700136684
391	0.8875572146375
392	0.890610590059565
393	0.887969662447058
394	0.887369812142321
395	0.87192712254013
396	0.881112674671312
397	0.874135741740888
398	0.875243211860881
399	0.880222747925802
400	0.873302004396386
401	0.864753571795111
402	0.881835214114468
403	0.880814336220027
404	0.883858543558702
405	0.881194680708077
406	0.881565711110472
407	0.866844096634605
408	0.867676558606383
409	0.872525852062776
410	0.878413286034325
411	0.874372707710766
412	0.869795609711899
413	0.870080314128167
414	0.866845075708616
415	0.858601427129196
416	0.858776140309894
417	0.858596153870928
418	0.865300801165957
419	0.867341977239965
420	0.869603578086091
421	0.873920603109591
422	0.874279334968273
423	0.867381698444346
424	0.873979154311941
425	0.880631378205555
426	0.875365596112217
427	0.869674084297414
428	0.872162293540989
429	0.868496618974025
430	0.870897578981857
431	0.87400949272372
432	0.877379851945115
433	0.877215101271895
434	0.873884102543403
435	0.877190959367999
436	0.867763683310782
437	0.873956730081748
438	0.871413988992288
439	0.873827217484544
440	0.868863874788458
441	0.869739437487627
442	0.868919776479121
443	0.864522497446034
444	0.862591072133278
445	0.853441097318668
446	0.861249057963329
447	0.866008049018972
448	0.869749065048733
449	0.874506518786412
450	0.870712061633568
451	0.873266783497106
452	0.876110637080882
453	0.870899112005637
454	0.871107152350357
455	0.878987031992961
456	0.880261988181546
457	0.873951203466609
458	0.879297042037058
459	0.885768257475853
460	0.887489289230916
461	0.89194482316764
462	0.882881414813476
463	0.875641415861257
464	0.86759547152505
465	0.869817660348061
466	0.868454656205461
467	0.867886952164076
468	0.871909924332179
469	0.876596738738824
470	0.8682943628955
471	0.860418747377864
472	0.867085305258529
473	0.872044246415752
474	0.876702495908716
475	0.873988266570935
476	0.872173655952534
477	0.861426175887211
478	0.871419515607427
479	0.871104386895696
480	0.874968384068405
481	0.874415293136047
482	0.868048404903787
483	0.866662572877675
484	0.870439831822568
485	0.878611393930858
486	0.879265144836394
487	0.87127403293897
488	0.872511681254726
489	0.880810192332219
490	0.8802086458247
491	0.873978948191096
492	0.865288433915296
493	0.866958871591438
494	0.862049064490489
495	0.861458528271406
496	0.852397065182711
497	0.850515551173579
498	0.848966368378314
499	0.847358265080853
500	0.851463346346143
501	0.861038767466058
502	0.868486312931807
503	0.877371761701974
504	0.883788715828492
505	0.875638448579935
506	0.873788926243521
507	0.872634494924489
508	0.871897432550174
509	0.870562276192484
510	0.863846777493837
511	0.853248163914166
512	0.859427593826853
513	0.863753409045527
514	0.859166108064865
515	0.86495906998275
516	0.862945312275226
517	0.85527756533494
518	0.852798451173622
519	0.856662323814988
520	0.855253784142522
521	0.855943000715841
522	0.848458147377263
523	0.849524054087827
524	0.85245675434389
525	0.853940004234066
526	0.85577411474318
527	0.85687824398782
528	0.8638039344175
529	0.864608290953313
530	0.862617996668572
531	0.858020527059587
532	0.863435205697867
533	0.865088324928899
534	0.870606918532025
535	0.86642136425375
536	0.862733690580836
537	0.857702877661697
538	0.863093560398346
539	0.859151366130309
540	0.866539329789486
541	0.861155071152486
542	0.867963534646123
543	0.867526056036528
544	0.871580564693818
545	0.870381336444613
546	0.857840218556802
547	0.857556622040073
548	0.858271500658513
549	0.857544134552252
550	0.855542628152414
551	0.860782546373969
552	0.855233949305437
553	0.849002740118975
554	0.856412818827078
555	0.854751579293615
556	0.861395154700135
557	0.866498535039041
558	0.870250793243187
559	0.866483406627902
560	0.868835619056044
561	0.861941770002632
562	0.863093865285428
563	0.859950659822882
564	0.863910357185952
565	0.875393143304229
566	0.874465771271993
567	0.865626386216356
568	0.869029218059106
569	0.865303034141771
570	0.861627358419672
571	0.845782874879065
572	0.845410461749339
573	0.845334085388136
574	0.848595441036341
575	0.857073281542608
576	0.863548001035757
577	0.868472369715523
578	0.858726997665252
579	0.853445142440239
580	0.855398884628581
581	0.847367020922554
582	0.856659403769693
583	0.860184701453281
584	0.852166604901983
585	0.853600402966251
586	0.857635407438644
587	0.854201537232081
588	0.859192839361867
589	0.857144084052645
590	0.859785518378894
591	0.861132037148129
592	0.866004772556384
593	0.873045877776351
594	0.875820685171452
595	0.866306799711946
596	0.86086471988392
597	0.848270843648322
598	0.853759708613833
599	0.849741704816915
600	0.85216645031135
601	0.84983128579471
602	0.845503731431411
603	0.840056378345116
604	0.841417063628216
605	0.848605729901822
606	0.842347776535804
607	0.846829260227996
608	0.840671842303813
609	0.844010961334736
610	0.850227913829463
611	0.852263919705625
612	0.854035064590973
613	0.859078674179199
614	0.863886812173669
615	0.860504029877217
616	0.857834283994158
617	0.855308942939309
618	0.845484583663807
619	0.853042279249943
620	0.864213101470286
621	0.86015275701659
622	0.855769352492838
623	0.845631861301284
624	0.829916430880166
625	0.835952525216524
626	0.822962377363465
627	0.829536185158355
628	0.843951731651273
629	0.846186871734005
630	0.842609206473397
631	0.848735908097586
632	0.849096138626574
633	0.854651962807211
634	0.852880255383726
635	0.85602182476207
636	0.850852644637788
637	0.849711963296748
638	0.845278849296033
639	0.838601079300271
640	0.844802263550406
641	0.844949592718094
642	0.842334928336506
643	0.8494564679218
644	0.836902059533712
645	0.831182476636417
646	0.834048183323879
647	0.835915208755326
648	0.828893895430602
649	0.842330831684724
650	0.839798327930534
651	0.831160567708336
652	0.828396169415875
653	0.829344986604292
654	0.83288876216274
655	0.838662915553578
656	0.834754507927279
657	0.831904419187961
658	0.83458645073218
659	0.841527600225187
660	0.844939454149062
661	0.843142870516174
662	0.834906547815098
663	0.835357969640976
664	0.833233379037768
665	0.834814145558246
666	0.831087622400355
667	0.834046899362786
668	0.840726923805283
669	0.837467702366654
670	0.831412168258163
671	0.824948785411454
672	0.833190265427823
673	0.840073168605562
674	0.835256996192347
675	0.838442387721038
676	0.83685291688907
677	0.831710815890715
678	0.835567774895426
679	0.831093660023421
680	0.833421606016324
681	0.832441205102693
682	0.839806826121179
683	0.825851225409891
684	0.832512922273977
685	0.826150585877029
686	0.830153237965227
687	0.827777527760828
688	0.830613754873363
689	0.838954907200531
690	0.839712478598859
691	0.842547468986328
692	0.843696700048224
693	0.837139330390672
694	0.83126509674153
695	0.837399888608861
696	0.847355091678687
697	0.8521724922286
698	0.848056147318003
699	0.839736079435538
700	0.836583143351465
701	0.835531635040715
702	0.84335428608972
703	0.842376955517834
704	0.836292328310999
705	0.834167351231207
706	0.833635142916893
707	0.831793285699379
708	0.831426605305637
709	0.834262261291665
710	0.84045054581229
711	0.841151038913468
712	0.83949283966246
713	0.8346653864272
714	0.830198507255668
715	0.837068429114398
716	0.839436049075656
717	0.836340805357081
718	0.838680474473007
719	0.84490167821015
720	0.842672580044668
721	0.840711876983645
722	0.844297525132787
723	0.839594281177173
724	0.842354840468908
725	0.842142501645746
726	0.843867883409462
727	0.845813689945296
728	0.847739532818518
729	0.850489446827478
730	0.845119646708873
731	0.834764388845255
732	0.839637330374354
733	0.837796516643614
734	0.839702138203167
735	0.829414299032392
736	0.824067893629621
737	0.833014384229007
738	0.835798389766787
739	0.833432560480365
740	0.837182688769119
741	0.82539747184196
742	0.827318603995052
743	0.840435546226679
744	0.84103069010547
745	0.845842920457537
746	0.846794296979771
747	0.840334547012944
748	0.834202215713193
749	0.833136631066448
750	0.831200598093984
751	0.835348269078739
752	0.836266120904476
753	0.826072470371202
754	0.826962727768901
755	0.826514758467165
756	0.833396884397554
757	0.831514958146733
758	0.838595960632637
759	0.839297784930935
760	0.831479994898509
761	0.836814166170331
762	0.843414537789036
763	0.842698379503687
764	0.839984764234255
765	0.842148028260886
766	0.840638674024608
767	0.839623919636918
768	0.83396059484758
769	0.832193490789619
770	0.840652269411967
771	0.83858050156931
772	0.836555450157189
773	0.837163901712993
774	0.83399402077784
775	0.830872105880842
776	0.829881209980887
777	0.834932961342465
778	0.8393104785396
779	0.834306285268672
780	0.832087218317616
781	0.835381952660054
782	0.840178109880446
783	0.840123286030031
784	0.839625529956015
785	0.835143406430369
786	0.829498048507964
787	0.835201558273583
788	0.844751738178433
789	0.839485500901564
790	0.838136306855536
791	0.839215005941004
792	0.832737190341006
793	0.836651279173078
794	0.83679835068971
795	0.844612452017859
796	0.845303420618354
797	0.843916974523893
798	0.849748210506065
799	0.838810549608349
800	0.850214039320128
801	0.848489834162898
802	0.840944793537768
803	0.83809086150354
804	0.838879913566659
805	0.836020562271898
806	0.839932345127024
807	0.841688134009467
808	0.836789852499065
809	0.829085553462379
810	0.822341541380263
811	0.821788119795717
812	0.820146178326307
813	0.826019793612916
814	0.827694997833584
815	0.835709268266708
816	0.835121549032499
817	0.832556332182635
818	0.831670222966929
819	0.833750201289887
820	0.829221206743072
821	0.828955770331567
822	0.828597635364497
823	0.824954449440489
824	0.827469926754099
825	0.816214174157513
826	0.812080321857699
827	0.814040823092062
828	0.811187762777238
829	0.810839255371273
830	0.812491687532824
831	0.815187082578452
832	0.816082918121501
833	0.819905171529043
834	0.820939889579346
835	0.828325680381289
836	0.826707133627714
837	0.823769606708546
838	0.824822549276838
839	0.834612812729336
840	0.846908814285549
841	0.85207236473427
842	0.835427818842108
843	0.830405349522981
844	0.830544897628794
845	0.838732537162944
846	0.843623445558976
847	0.838302586258353
848	0.830224083417106
849	0.837500582935513
850	0.833108933577987
851	0.827307958712277
852	0.817574666202322
853	0.817172258195558
854	0.819655924192189
855	0.816566670860653
856	0.821219239147845
857	0.826537332993807
858	0.827389251914455
859	0.828818747206096
860	0.839408304351168
861	0.837299967235374
862	0.831592309287762
863	0.826679487669465
864	0.826521925460691
865	0.834245878978723
866	0.834283350030553
867	0.838573334575784
868	0.840264315629414
869	0.836466685074403
870	0.831386677980411
871	0.82617157584968
872	0.833292248009753
873	0.833913242877773
874	0.835630074920633
875	0.839993721902616
876	0.843496135878296
877	0.842186933570258
878	0.833140723424045
879	0.828223298440224
880	0.831268527794752
881	0.833457286393319
882	0.828736127100983
883	0.819790967698717
884	0.824756972789043
885	0.822986854213733
886	0.819156012437675
887	0.825224553630282
888	0.819949504687317
889	0.820584013353195
890	0.825308195751248
891	0.828152809405638
892	0.819903690035474
893	0.819554160613656
894	0.822300385918339
895	0.826233875874886
896	0.820690951423758
897	0.825956063624352
898	0.832478289677941
899	0.82922781119846
900	0.824726720260949
901	0.83287919042603
902	0.836873447384004
903	0.832086299362185
904	0.820324459974123
905	0.812741501702
906	0.821622669170462
907	0.82057618076111
908	0.817847664672304
909	0.81969457614469
910	0.818393408255398
911	0.815585552818252
912	0.813697245409624
913	0.833096699447038
914	0.827330941186423
915	0.823308686147091
916	0.825260431539753
917	0.820910044998757
918	0.810576902184065
919	0.808702812819514
920	0.815090845615058
921	0.817618844769963
922	0.81568066470537
923	0.807825914629041
924	0.802733110865961
925	0.811335959370146
926	0.816664445142011
927	0.81898374264782
928	0.826609818824072
929	0.824079822873488
930	0.825801876644404
931	0.829900714165784
932	0.827141331480536
933	0.827572768172881
934	0.826758474894696
935	0.822828209870526
936	0.817995045370204
937	0.823208197941282
938	0.820495505921465
939	0.821302932799022
940	0.823694767665308
941	0.81701602288972
942	0.812558801338583
943	0.81369313587529
944	0.818274699825785
945	0.816665518688075
946	0.811280414096776
947	0.814936658635111
948	0.810259265668727
949	0.811723470851721
950	0.814483467605318
951	0.821086806505346
952	0.812026163605844
953	0.816358630515933
954	0.828562538996561
955	0.831729345295786
956	0.825903696047332
957	0.83216144758669
958	0.826243563554571
959	0.827109850815745
960	0.815457779365672
961	0.818832368358561
962	0.828359003251127
963	0.817341646587777
964	0.817308272187728
965	0.815005764942366
966	0.816256712346767
967	0.815362920835425
968	0.810094021164317
969	0.809791946772727
970	0.816484458703045
971	0.810997126761313
972	0.813607136247167
973	0.814577248295316
974	0.81432703047282
975	0.809814263648313
976	0.812227084193065
977	0.814409191100217
978	0.818715145716702
979	0.819900194569489
980	0.820614879949638
981	0.811698182400629
982	0.818345188860371
983	0.819366186991971
984	0.813799764764586
985	0.802516525094569
986	0.807226420741597
987	0.807262715186941
988	0.800963091056889
989	0.802746418542975
990	0.809931490584357
991	0.816162570945292
992	0.818783586425397
993	0.819955082832667
994	0.810788575408667
995	0.806384593153954
996	0.811057837938345
997	0.817060763995498
998	0.821707135774806
999	0.825966811967548
1000	0.825209601280698
1001	0.815810379129234
1002	0.82369573815095
1003	0.826698991854362
1004	0.828413264563404
1005	0.823924459287054
1006	0.809163376963677
1007	0.806407116150384
1008	0.818583224082129
1009	0.805514093298024
1010	0.807355628451719
1011	0.815105308427637
1012	0.81168861066392
1013	0.806715232459224
1014	0.801492503857251
1015	0.810670940525119
1016	0.813109371584782
1017	0.809069080971568
1018	0.80840122796493
1019	0.808597257476282
1020	0.810604698438763
1021	0.805836852775181
1022	0.813667615538248
1023	0.807584474119166
1024	0.806857339898855
1025	0.803926876912791
1026	0.802738281063807
1027	0.799333589839273
1028	0.802753894717767
1029	0.798905927734891
1030	0.801062299595789
1031	0.804036425847382
1032	0.803347449748382
1033	0.797501987133765
1034	0.795001938824192
1035	0.795594523369166
1036	0.79485000629098
1037	0.802123633000119
1038	0.804833821510514
1039	0.805033874672515
1040	0.803495122450811
1041	0.80363027760613
1042	0.79939993498605
1043	0.795761966495916
1044	0.799257110417648
1045	0.800953364729546
1046	0.804096879373358
1047	0.805501365335885
1048	0.803882341927857
1049	0.804587850636248
1050	0.811458919042174
1051	0.813753026863129
1052	0.808150825492511
1053	0.809496317951709
1054	0.808358144414276
1055	0.799317873124891
1056	0.797460574020787
1057	0.798997316564258
1058	0.800769487759643
1059	0.800122848023237
1060	0.803688991987482
1061	0.817175839545229
1062	0.817057015172641
1063	0.811411107594651
1064	0.814140078866988
1065	0.81031936277741
1066	0.810848109979212
1067	0.807058436547631
1068	0.795836874246102
1069	0.800276060223358
1070	0.794243731886594
1071	0.800792216876917
1072	0.802073674460468
1073	0.806632968771404
1074	0.81065809232582
1075	0.807515651228072
1076	0.804738812683818
1077	0.795034956806948
1078	0.811331506301071
1079	0.814247476415267
1080	0.814230789215242
1081	0.813347084742721
1082	0.810192001566518
1083	0.802682993441492
1084	0.806608655100138
1085	0.803207034217349
1086	0.791385368254212
1087	0.795916716014001
1088	0.80142375396729
1089	0.800526741817754
1090	0.798641440338107
1091	0.804750175095363
1092	0.805536517528216
1093	0.804455302050774
1094	0.813084894734514
1095	0.813627456327073
1096	0.807761008033989
1097	0.807047271668561
1098	0.811822318679143
1099	0.810270834201116
1100	0.814612928672311
1101	0.816286608457568
1102	0.817735354577236
1103	0.81437878398149
1104	0.820616159616547
1105	0.812017150113088
1106	0.807293637607779
1107	0.803578270740588
1108	0.805726895893085
1109	0.799624812827244
1110	0.799410223851531
1111	0.800225586381596
1112	0.804844672914132
1113	0.798629871805717
1114	0.804557799934814
1115	0.802064660967712
1116	0.801029947211593
1117	0.786306589296918
1118	0.784193133513489
1119	0.793045534241611
1120	0.791916576023594
1121	0.794035098944447
1122	0.79076473409767
1123	0.793767116081677
1124	0.788028759010809
1125	0.790097924577807
1126	0.793021065979712
1127	0.7868639014124
1128	0.781695180765833
1129	0.782152876394912
1130	0.782584055436201
1131	0.79102695845935
1132	0.790484310983106
1133	0.797980531027414
1134	0.799879384952577
1135	0.798324108709851
1136	0.798506139180524
1137	0.806263630277606
1138	0.806205834851685
1139	0.820747617479219
1140	0.811850935123035
1141	0.809725807746794
1142	0.806497774968427
1143	0.794504569226759
1144	0.797607748597842
1145	0.807734285325355
1146	0.805227787151028
1147	0.800642178078962
1148	0.808264775965966
1149	0.806502073446869
1150	0.790612183201924
1151	0.788282090116892
1152	0.789065765861321
1153	0.792563623707504
1154	0.796423030397242
1155	0.80170520339189
1156	0.796739348598013
1157	0.789755304498459
1158	0.792799460306923
1159	0.795696952546258
1160	0.795481234200086
1161	0.796078323344345
1162	0.793192807584904
1163	0.79720098628824
1164	0.795772817899534
1165	0.795077662469388
1166	0.796025341698977
1167	0.7957494231837
1168	0.794964772659444
1169	0.78926247814797
1170	0.780317078271385
1171	0.786882894589371
1172	0.792355072354858
1173	0.792621316073003
1174	0.80288939770201
1175	0.802063742012281
1176	0.796240750863883
1177	0.791316515303829
1178	0.799808994684229
1179	0.800339180437758
1180	0.79783017016564
1181	0.79898247156928
1182	0.8026759810386
1183	0.804110397465401
1184	0.793925756130699
1185	0.790884722194191
1186	0.786431034756698
1187	0.782648605613959
1188	0.79419916684237
1189	0.805699713706736
1190	0.80321179646769
1191	0.795898182314746
1192	0.787966703754105
1193	0.783912044800366
1194	0.790780090100574
1195	0.789450413121997
1196	0.798289403112682
1197	0.792846833747651
1198	0.788062734596654
1199	0.785809954004993
1200	0.788867842614712
1201	0.792782055978127
1202	0.783753507811765
1203	0.780658465919851
1204	0.784355814389897
1205	0.781103364879842
1206	0.774801898544744
1207	0.777377554556538
1208	0.778538457211245
1209	0.78539119803876
1210	0.784001831899004
1211	0.784862193185903
1212	0.788734868904996
1213	0.787770846010123
1214	0.786567765877639
1215	0.784465054143222
1216	0.776665338332336
1217	0.775397244250195
1218	0.787571205089811
1219	0.790728899130041
1220	0.795565803864852
1221	0.793271129211575
1222	0.790710674612053
1223	0.795466135848237
1224	0.796220533844399
1225	0.799639657822222
1226	0.799428293778886
1227	0.805506007349067
1228	0.803794036322787
1229	0.79687321120387
1230	0.796648741310181
1231	0.792381537412436
1232	0.793219839474804
1233	0.792965623766764
1234	0.791827604819964
1235	0.789190722329028
1236	0.784001780368793
1237	0.785644490497185
1238	0.784064952113404
1239	0.784529557084953
1240	0.785965506535534
1241	0.781103674061109
1242	0.776014808064993
1243	0.778949565235315
1244	0.775783733715917
1245	0.784652241929188
1246	0.78815421360389
1247	0.785920610839122
1248	0.795793958168634
1249	0.787715867569075
1250	0.789884920156085
1251	0.790465575457191
1252	0.783993127587514
1253	0.7800809324907
1254	0.775980918362834
1255	0.784408847565477
1256	0.791381172836193
1257	0.784133749239393
1258	0.784723263442622
1259	0.786742938536052
1260	0.793385753871959
1261	0.801981529854672
1262	0.799206688106097
1263	0.797089801269447
1264	0.780345845011725
1265	0.776131472462899
1266	0.777241798215423
1267	0.781380103584313
1268	0.785495727071955
1269	0.78267583933052
1270	0.789951926607238
1271	0.788234072548525
1272	0.786565820612171
1273	0.784393440032361
1274	0.783621740767826
1275	0.766690017009264
1276	0.764648123806485
1277	0.767881532903543
1278	0.773792928423249
1279	0.775283345306951
1280	0.774951679691643
1281	0.781124505148942
1282	0.783576282533277
1283	0.785519993507193
1284	0.787102348875847
1285	0.788189584799618
1286	0.792161675178456
1287	0.783682709595913
1288	0.781768126073815
1289	0.780526497049251
1290	0.780851712799804
1291	0.7877591228871
1292	0.79541254013452
1293	0.792465235357798
1294	0.786267787047967
1295	0.784551328599138
1296	0.784769473159416
1297	0.783418256552603
1298	0.783138756687655
1299	0.789609667239368
1300	0.797166353692204
1301	0.797068446291135
1302	0.793695089729127
1303	0.79020777839948
1304	0.787095538299615
1305	0.775386800794081
1306	0.779962275591298
1307	0.787989943879306
1308	0.788372388223457
1309	0.785673003880654
1310	0.778447287385276
1311	0.765717805105012
1312	0.772484138356899
1313	0.791585829363718
1314	0.789409820198211
1315	0.786942429159916
1316	0.789919320866171
1317	0.789939950127344
1318	0.791820231705594
1319	0.783591947717448
1320	0.780392071905257
1321	0.786930306677757
1322	0.793798751337102
1323	0.792588452680881
1324	0.793547644618464
1325	0.787911725313057
1326	0.783262841435958
1327	0.781433239820314
1328	0.785603025853995
1329	0.775486979818622
1330	0.76682429185681
1331	0.770106332590583
1332	0.776128715596606
1333	0.775602248606645
1334	0.775257545847932
1335	0.779641409849399
1336	0.778871810440966
1337	0.782446319476144
1338	0.789626968507741
1339	0.787024946204607
1340	0.789015133134742
1341	0.777484900574605
1342	0.780800676419904
1343	0.778877083699234
1344	0.782056330250252
1345	0.77700422247138
1346	0.788850236459256
1347	0.789445753932077
1348	0.787105779929069
1349	0.796391919032297
1350	0.795374248893496
1351	0.786707618870535
1352	0.797018899993172
1353	0.790835579549549
1354	0.790902590294886
1355	0.785613417779898
1356	0.779406895858732
1357	0.780320354733973
1358	0.780251295662745
1359	0.776451002713495
1360	0.776674553651753
1361	0.771047626368181
1362	0.782214407761137
1363	0.782673434587335
1364	0.775334330156639
1365	0.776431348232149
1366	0.769422320568584
1367	0.775363491961931
1368	0.769439827957802
1369	0.774794169013081
1370	0.768975222986253
1371	0.771225461420834
1372	0.768704113957344
1373	0.771367616096492
1374	0.769067977366214
1375	0.773581564379913
1376	0.7768137925763
1377	0.780067521753264
1378	0.778414625819813
1379	0.780644746001148
1380	0.781572452979756
1381	0.774944770349173
1382	0.778358573832701
1383	0.772165733182579
1384	0.768417447098871
1385	0.77318273772282
1386	0.760761547812951
1387	0.767202794139813
1388	0.768335286471473
1389	0.756790256152385
1390	0.762411802823083
1391	0.775589056872606
1392	0.776011428541983
1393	0.784118955774626
1394	0.785163554742905
1395	0.791404309900972
1396	0.788043999070739
1397	0.791082782854696
1398	0.785192832491172
1399	0.781647420848522
1400	0.781273624991465
1401	0.77355555880005
1402	0.769817922293301
1403	0.772243286150268
1404	0.768390110321888
1405	0.770937768252323
1406	0.770071008630881
1407	0.780305505444811
1408	0.7848040928729
1409	0.790001631790018
1410	0.779818991545181
1411	0.779250467314602
1412	0.772567578651205
1413	0.776245629057199
1414	0.772894121304694
1415	0.768219802974238
1416	0.769647559121255
1417	0.767444775716903
1418	0.7608730720723
1419	0.763222926993285
1420	0.771703889371508
1421	0.772877640225513
1422	0.769530272066632
1423	0.770226526807948
1424	0.774823446761348
1425	0.778583095256601
1426	0.782613693895946
1427	0.78827932466223
1428	0.793273126007255
1429	0.79090566063663
1430	0.786050857741835
1431	0.782324261582811
1432	0.771806219782362
1433	0.782709677502468
1434	0.784997696170146
1435	0.783868737952129
1436	0.785844131417497
1437	0.77738236833709
1438	0.779240710927969
1439	0.778368656577338
1440	0.776049002654235
1441	0.763923785100125
1442	0.773033158402581
1443	0.779257788898761
1444	0.770532903972163
1445	0.767507586750037
1446	0.770812609957956
1447	0.765375219379138
1448	0.768851649245877
1449	0.766106394426836
1450	0.776516373080446
1451	0.772026339667398
1452	0.768636751088898
1453	0.771086484441527
1454	0.771437289236069
1455	0.770982870069579
1456	0.786107867332036
1457	0.775035416284663
1458	0.780646691266617
1459	0.778554019334994
1460	0.771873483884571
1461	0.770393969934698
1462	0.75993367202996
1463	0.762874368057109
1464	0.768241097833971
1465	0.762770796627004
1466	0.767538045398975
1467	0.76227641148763
1468	0.760387322537468
1469	0.761596955595129
1470	0.762722998062035
1471	0.759307146252616
1472	0.767339885972231
1473	0.769319685270647
1474	0.767322683470096
1475	0.766973819646838
1476	0.763082554404094
1477	0.75497841528283
1478	0.763671819544636
1479	0.770739514353526
1480	0.768219493792972
1481	0.767944292406465
1482	0.766164958511739
1483	0.762810225826856
1484	0.766887463601421
1485	0.767866176900638
1486	0.758706527288897
1487	0.757747932242926
1488	0.759257952077763
1489	0.76884330135168
1490	0.769925337018316
1491	0.767915572902152
1492	0.76603923338505
1493	0.770613836462863
1494	0.76855340956083
1495	0.761646201300193
1496	0.768715583723496
1497	0.769340005350554
1498	0.763455792017197
1499	0.768645043158699
1500	0.759405946844011
1501	0.760495029267013
1502	0.769378193531155
1503	0.77218426258765
1504	0.767213954724698
1505	0.766066364041188
1506	0.767400236437785
1507	0.763559045677668
1508	0.761878709906812
1509	0.762995945001806
1510	0.764858199594543
1511	0.772007805968143
1512	0.767735586463185
1513	0.770778617195374
1514	0.762111579224908
1515	0.759999141163149
1516	0.759210917877591
1517	0.762624661242539
1518	0.75927658883744
1519	0.759189051891352
1520	0.769660613441398
1521	0.762284295609927
1522	0.765829913373421
1523	0.76025765534963
1524	0.76052297581816
1525	0.767514036614791
1526	0.765482535337916
1527	0.759784346066592
1528	0.761359946683408
1529	0.763232850853104
1530	0.761098641277159
1531	0.768042577695749
1532	0.763458248290593
1533	0.764525627906358
1534	0.758530173729813
1535	0.760937008181709
1536	0.767909329158241
1537	0.763901816053464
1538	0.762644268487859
1539	0.766108442752727
1540	0.764326493699788
1541	0.761494423357614
1542	0.753045813363587
1543	0.762150789421363
1544	0.760737161140553
1545	0.760307515123044
1546	0.758380547173547
1547	0.762376796633016
1548	0.761840418665788
1549	0.759825505822699
1550	0.758807371911999
1551	0.758650217650729
1552	0.762160975226422
1553	0.759274076739649
1554	0.762253274422851
1555	0.758155510447536
1556	0.764399696658824
1557	0.76890017782217
1558	0.766102503895899
1559	0.758618273214038
1560	0.763719734052581
1561	0.760160138719328
1562	0.752793031913089
1563	0.760577443251282
1564	0.755986513684921
1565	0.757594586923093
1566	0.762228342389052
1567	0.765286677593934
1568	0.764363762924958
1569	0.769468800818987
1570	0.766438888819705
1571	0.778278611827644
1572	0.778095761167778
1573	0.780540521855036
1574	0.776412763002683
1575	0.763066077619098
1576	0.765220796219057
1577	0.761914596404651
1578	0.766026179064907
1579	0.757141168301534
1580	0.755971565629521
1581	0.764735510456124
1582	0.769875953899356
1583	0.775837788907349
1584	0.770392973683951
1585	0.768956075218649
1586	0.771961020830659
1587	0.776161265513277
1588	0.773445855274826
1589	0.768371374795973
1590	0.769144869029527
1591	0.765802885777705
1592	0.765278540114766
1593	0.765018849321798
1594	0.759896299744367
1595	0.769893328168861
1596	0.762038835743588
1597	0.751630033696464
1598	0.751194298525678
1599	0.749258012196342
1600	0.753480268867465
1601	0.754292664116208
1602	0.758369283528239
1603	0.748679147570071
1604	0.754233743614011
1605	0.755979192100762
1606	0.772320379640242
1607	0.770619874085929
1608	0.769149377922998
1609	0.759733717634197
1610	0.750698157064942
1611	0.754913044915879
1612	0.748870702541427
1613	0.750939674870133
1614	0.744168583662089
1615	0.752263825233571
1616	0.75771181815332
1617	0.753470336419277
1618	0.749899889682407
1619	0.751572594687837
1620	0.751761744916008
1621	0.748353777228886
1622	0.751626602643242
1623	0.746744651915571
1624	0.749770325554991
1625	0.737089376145205
1626	0.741472166600608
1627	0.747300890484989
1628	0.756003454241817
1629	0.749840763059366
1630	0.755210000639834
1631	0.758322189209488
1632	0.756702255434398
1633	0.762040935599689
1634	0.760824951443512
1635	0.758882468606293
1636	0.756358772224014
1637	0.740961180144894
1638	0.741459777879025
1639	0.743637427422918
1640	0.742413460378206
1641	0.742133599801781
1642	0.7519638464039
1643	0.760111661673246
1644	0.758797289167362
1645	0.760000270533608
1646	0.754574980966028
1647	0.75663617223286
1648	0.755086581490091
1649	0.750366903691324
1650	0.750531083238038
1651	0.744763624480457
1652	0.739528455626691
1653	0.74464823974946
1654	0.745765938616354
1655	0.752554021911505
1656	0.752672592927221
1657	0.746698068604747
1658	0.751450609795636
1659	0.750680293258431
1660	0.749857454553575
1661	0.746993899252426
1662	0.744522514622771
1663	0.749209840037342
1664	0.74594392825964
1665	0.74398644583681
1666	0.746858907276109
1667	0.747619909727659
1668	0.742123207875878
1669	0.741414474235109
1670	0.747777523466643
1671	0.750910856599581
1672	0.754638509127933
1673	0.745848558721467
1674	0.744606981227115
1675	0.749060668664608
1676	0.753354852922042
1677	0.761976801957805
1678	0.75981127489607
1679	0.758896549236473
1680	0.758913030315653
1681	0.758764782192533
1682	0.763499356516489
1683	0.756403715156452
1684	0.759149785870502
1685	0.757265716821737
1686	0.755969770660501
1687	0.764561613170435
1688	0.753028580802162
1689	0.752777882031029
1690	0.750520012831023
1691	0.749563672231786
1692	0.747608461432428
1693	0.757539840367994
1694	0.757719418859456
1695	0.754087492286572
1696	0.754562184296941
1697	0.74771118261405
1698	0.747172399903639
1699	0.75174536689725
1700	0.749188442117187
1701	0.746968662331545
1702	0.75350186861428
1703	0.746457010277271
1704	0.748607718109133
1705	0.751002434373056
1706	0.743239472485229
1707	0.751004993706873
1708	0.748839174640609
1709	0.741727095143235
1710	0.742052976492347
1711	0.739710799572815
1712	0.742446070413457
1713	0.746127341457644
1714	0.743147022992351
1715	0.737860972349318
1716	0.741506155069006
1717	0.745332350537696
1718	0.75264882891154
1719	0.749867026290284
1720	0.746790419331387
1721	0.743305259388053
1722	0.750574123846851
1723	0.748274790003654
1724	0.748362739191431
1725	0.750079519704079
1726	0.749563053869253
1727	0.749453865646139
1728	0.751499035311507
1729	0.751772497553389
1730	0.746686036300457
1731	0.746510404164328
1732	0.750886130686627
1733	0.755710084161717
1734	0.761768345077212
1735	0.76100073387609
1736	0.758869723467416
1737	0.758002504368259
1738	0.750611594898681
1739	0.752922188093
1740	0.748740524345663
1741	0.746459767143564
1742	0.74905744373223
1743	0.750338703783305
1744	0.748627041938292
1745	0.744326300461496
1746	0.745291143545562
1747	0.73569335401985
1748	0.738517849420994
1749	0.742709136435252
1750	0.748934282233543
1751	0.74424066154485
1752	0.742955107309518
1753	0.742517225046603
1754	0.740857007528993
1755	0.745343356531948
1756	0.748459079215246
1757	0.751705113214021
1758	0.750173656811371
1759	0.756795009814358
1760	0.754789368115081
1761	0.750181850114934
1762	0.743389051805468
1763	0.745349291094592
1764	0.748959772511295
1765	0.747440129409537
1766	0.744687248119255
1767	0.743172998512924
1768	0.734220392995155
1769	0.738006150130694
1770	0.743290611925551
1771	0.743052164462104
1772	0.743713958374754
1773	0.743820436967602
1774	0.741805416769906
1775	0.741012216524794
1776	0.7443454482291
1777	0.742533809186205
1778	0.738787777549232
1779	0.737949788962315
1780	0.740112237093937
1781	0.744987377245375
1782	0.744852338033032
1783	0.749368170905098
1784	0.747632079445844
1785	0.750119343968883
1786	0.757294741213133
1787	0.759232766687093
1788	0.756211803767803
1789	0.751942152185031
1790	0.749041834372454
1791	0.749161569112105
1792	0.749962533242354
1793	0.745658472361127
1794	0.752105541601842
1795	0.752122997460849
1796	0.751783142836163
1797	0.748365706472753
1798	0.739856436831906
1799	0.738096808948737
1800	0.747026917235181
1801	0.734841898871102
1802	0.733014903825302
1803	0.730634285368297
1804	0.737256767741744
1805	0.738726297713218
1806	0.735706000392489
1807	0.730330927015615
1808	0.737119117665372
1809	0.735423017944108
1810	0.728464412592094
1811	0.734004726179194
1812	0.733679871140119
1813	0.731210689426988
1814	0.737820379425533
1815	0.738882584549267
1816	0.742013044872937
1817	0.730664280245335
1818	0.727972316252929
1819	0.723283663935422
1820	0.724309935325291
1821	0.730971323008111
1822	0.726239767495688
1823	0.729700205820252
1824	0.729602946841005
1825	0.728924362667908
1826	0.732239146556644
1827	0.737685387449216
1828	0.741618113040965
1829	0.741513579713587
1830	0.742733759287784
1831	0.735729699995405
1832	0.741464643189789
1833	0.744100246013816
1834	0.743948820194346
1835	0.745843182402776
1836	0.74090502509736
1837	0.741682487157169
1838	0.739395615036687
1839	0.741656348457594
1840	0.747156683189256
1841	0.74641329548153
1842	0.740648099759053
1843	0.742405833906965
1844	0.744648480223779
1845	0.744598238267967
1846	0.750034164529952
1847	0.749984506583199
1848	0.746792257242249
1849	0.748332740020208
1850	0.745067442310855
1851	0.746518949591001
1852	0.747093206557563
1853	0.739643685767055
1854	0.74405156284689
1855	0.737719225621165
1856	0.735472517006043
1857	0.737248578732365
1858	0.738954610901817
1859	0.740705431413074
1860	0.742100431522576
1861	0.746241446521732
1862	0.746657780568043
1863	0.744597559786854
1864	0.733651718468127
1865	0.732854073742309
1866	0.742296027321318
1867	0.74801683835531
1868	0.742578958239488
1869	0.741743936933892
1870	0.746054653800718
1871	0.739203192640112
1872	0.741368912940138
1873	0.740953910090947
1874	0.735358566532588
1875	0.732166063834767
1876	0.734134651018087
1877	0.742213407216205
1878	0.744180152194479
1879	0.743239317894596
1880	0.738765151492379
1881	0.733977084515129
1882	0.735734359185325
1883	0.738922924116182
1884	0.734977453385556
1885	0.730574291320037
1886	0.739626590619526
1887	0.739035285741462
1888	0.74297706776781
1889	0.736722030152903
1890	0.738608817420303
1891	0.739324408873331
1892	0.747949419662469
1893	0.75462878280059
1894	0.749684699520898
1895	0.740892842496622
1896	0.741865977650489
1897	0.735962771140162
1898	0.735293041575004
1899	0.728656993873487
1900	0.730237403976672
1901	0.730782988674948
1902	0.727057079585405
1903	0.728953077878038
1904	0.727326496705717
1905	0.727821508795992
1906	0.734908806556017
1907	0.727206710435856
1908	0.720426352378184
1909	0.725795641488862
1910	0.718230117604824
1911	0.72099810154114
1912	0.721053131512399
1913	0.721318177153136
1914	0.728979341108956
1915	0.734503787685224
1916	0.731213759768732
1917	0.736064229831612
1918	0.737051750502742
1919	0.731318190035689
1920	0.725065402573333
1921	0.71669573256851
1922	0.727346305777696
1923	0.725417031851253
1924	0.721193753164277
1925	0.728773452150549
1926	0.730368295007023
1927	0.731523258804903
1928	0.728866262354905
1929	0.730957809210252
1930	0.731037565094466
1931	0.734215686569209
1932	0.734345297932651
1933	0.732301309167955
1934	0.739261344483326
1935	0.741656966820127
1936	0.744621774691882
1937	0.740631562855478
1938	0.731544145717131
1939	0.73395752880002
1940	0.739523440019479
1941	0.740231254704816
1942	0.747937649303419
1943	0.747224612890025
1944	0.746960009550266
1945	0.739517655753284
1946	0.731802097365475
1947	0.734042914359795
1948	0.735021777955462
1949	0.728602577970577
1950	0.729096924462293
1951	0.727689028917466
1952	0.733527887076695
1953	0.726724555133247
1954	0.72212787994835
1955	0.720803987235967
1956	0.724288434344714
1957	0.728669687482152
1958	0.725965081411292
1959	0.730722075671256
1960	0.735146124649004
1961	0.729408781005621
1962	0.729593370810111
1963	0.730537275451737
1964	0.727161814739444
1965	0.730354527852294
1966	0.72405080707046
1967	0.721551218238603
1968	0.728044548726324
1969	0.73232932442605
1970	0.731028654662132
1971	0.736601376457822
1972	0.736141117200742
1973	0.73553747942549
1974	0.729228639976021
1975	0.727245358094172
1976	0.721307342926255
1977	0.717307868534408
1978	0.719908967587927
1979	0.717553895233069
1980	0.715022903031737
1981	0.719568958372607
1982	0.719653321916529
1983	0.716762434132581
1984	0.719552477293427
1985	0.719856295123825
1986	0.719026083304598
1987	0.721424161914794
1988	0.723221209319582
1989	0.721613771620681
1990	0.723337156588717
1991	0.724310188682162
1992	0.718694267392842
1993	0.719987804516709
1994	0.72681581943127
1995	0.729349160551391
1996	0.725098064138795
1997	0.722514369414071
1998	0.729933431555641
1999	0.730016906203422
2000	0.725810894431345
2001	0.722049098843963
2002	0.7168687023104
2003	0.721537906267405
2004	0.718950793372013
2005	0.719761436593578
2006	0.715391906579163
2007	0.715757762489528
2008	0.708206576886725
2009	0.716578351041834
2010	0.722258517621829
2011	0.721787359725104
2012	0.724099589003625
2013	0.721316888897859
2014	0.713114228307177
2015	0.706201489137217
2016	0.711625653628521
2017	0.711696911322089
2018	0.716749736229732
2019	0.722332540770059
2020	0.724714288597524
2021	0.730432334176854
2022	0.720282814975195
2023	0.72734651189854
2024	0.721498103473523
2025	0.717032924798957
2026	0.723869352020478
2027	0.727017766328528
2028	0.734877171300592
2029	0.737748353072983
[truncated: 47,171 more rows]
