# Supplementary material for: LaF3 doped with Ce/Gd/Eu: energy transfer and excitation dependence of photoluminescence rise-and-decay kinetics
Source: Front Chem. 2025 Apr 22;13:1501039. doi: 10.3389/fchem.2025.1501039 (PMC12052759; doi:10.3389/fchem.2025.1501039)
Supplement: Supplementary file 2 [file DataSheet3.zip › LaF3CeGdEu250_312trace.txt]

31	0.99749473847945
32	0.995213619532928
33	1
34	0.993304128229895
35	0.992470322816164
36	0.990629488355812
37	0.987246820915293
38	0.983702371408587
39	0.983222922131977
40	0.982867791977333
41	0.978626324807274
42	0.976663495758347
43	0.979071632964861
44	0.982746902596469
45	0.983482343283469
46	0.982719753683809
47	0.979038762028437
48	0.9825594253813
49	0.980071188524992
50	0.975367760656913
51	0.976615739869581
52	0.978501118790231
53	0.981084078521597
54	0.980258087707845
55	0.981245456213246
56	0.981272745292541
57	0.978862251301906
58	0.976617352406084
59	0.977810257295084
60	0.975653758890813
61	0.977226727470043
62	0.979739430226352
63	0.978211158678182
64	0.97897778830199
65	0.976252331200609
66	0.978276713248712
67	0.978813831792348
68	0.980547103865833
69	0.979459634055928
70	0.9786766855627
71	0.97532614108975
72	0.973109465303982
73	0.973072208268269
74	0.974199539980548
75	0.971996137851032
76	0.973016846168855
77	0.967625848860923
78	0.970605638940921
79	0.970460936117134
80	0.970850510051498
81	0.969526533233819
82	0.970290915229824
83	0.974833514909078
84	0.973045708091448
85	0.972030554341674
86	0.968583860519066
87	0.968124698192086
88	0.967902777197196
89	0.968400147956426
90	0.9688251220287
91	0.965486881209273
92	0.971376112603672
93	0.971454010520932
94	0.96796961311404
95	0.969676499128672
96	0.96756403909632
97	0.96972901448095
98	0.970630422386571
99	0.96873366143903
100	0.972402926232781
101	0.971741094115941
102	0.969369372945334
103	0.969539979307436
104	0.972381423678709
105	0.973314416212789
106	0.973519718158389
107	0.973792623836291
108	0.972795456070598
109	0.97307882711041
110	0.970880691773199
111	0.972914935102228
112	0.969540866202512
113	0.968514108391975
114	0.96707051609727
115	0.967452486301813
116	0.964294306270051
117	0.960923727891659
118	0.958032745158576
119	0.96052170269466
120	0.959516490852639
121	0.963691507874202
122	0.964826929558079
123	0.964791323511663
124	0.964494178929283
125	0.967013581154559
126	0.96897730950269
127	0.96796956721877
128	0.964784435499966
129	0.964185068085633
130	0.958001610799926
131	0.95954431206898
132	0.961326344765514
133	0.960170544341467
134	0.95973657603674
135	0.962439807423448
136	0.96259168727509
137	0.965388268400003
138	0.962382376315659
139	0.962108617233823
140	0.959603355713273
141	0.958266349600643
142	0.958709514325092
143	0.959780982811229
144	0.959179055185093
145	0.959687781922548
146	0.958750323902765
147	0.957211219830527
148	0.96052726222436
149	0.961532237147557
150	0.962081452195797
151	0.959500773583377
152	0.95394923338154
153	0.958196437460315
154	0.958092101386868
155	0.960167941955632
156	0.962600068743672
157	0.962643323174767
158	0.962692851613275
159	0.960602632180548
160	0.963512516322281
161	0.961211798855173
162	0.960359263209744
163	0.961552168098744
164	0.963409400814926
165	0.961714538120549
166	0.958352114215216
167	0.956146945738023
168	0.956055712143876
169	0.956421821191285
170	0.955676953367801
171	0.954020802713229
172	0.953447899503748
173	0.956638149165333
174	0.957737216833938
175	0.955747284767621
176	0.953604719919155
177	0.952559424140887
178	0.951304870740935
179	0.949890237121012
180	0.948934473090673
181	0.949558834820816
182	0.949996483430009
183	0.952655737225021
184	0.955885899645899
185	0.953462154326442
186	0.956649933085937
187	0.953870416318472
188	0.957875336787552
189	0.956603596229294
190	0.95585200909024
191	0.95406463021499
192	0.95578528977219
193	0.950663205253694
194	0.949447724853641
195	0.95058357075866
196	0.951293707026677
197	0.953143822254815
198	0.950742839748727
199	0.948076776088019
200	0.949326503042174
201	0.951288621334627
202	0.953042812968217
203	0.953826443688427
204	0.950974052675117
205	0.9528886296702
206	0.951860499963222
207	0.948972977981558
208	0.944924311877956
209	0.946597504562548
210	0.940219091613533
211	0.943332614307441
212	0.946626479362696
213	0.949428414108801
214	0.94941659049499
215	0.948822152480708
216	0.945109464559735
217	0.945014862004708
218	0.946323001233094
219	0.94757681038543
220	0.951378861358205
221	0.946559583906042
222	0.945369063090243
223	0.946364218906544
224	0.948237454186908
225	0.943827414931567
226	0.944009203614116
227	0.943795976671807
228	0.946775875908122
229	0.944640187907638
230	0.943335095132832
231	0.945116621740986
232	0.945537447873207
233	0.948088232539672
234	0.945421345244934
235	0.944491610034591
236	0.945149980159599
237	0.945464139482919
238	0.940726044560834
239	0.941093793433826
240	0.942790678000896
241	0.943914567567946
242	0.944823782631072
243	0.945996558102853
244	0.945702004742594
245	0.943711064220755
246	0.9450767585982
247	0.946186599251064
248	0.945881752946259
249	0.945298172264298
250	0.947602294664253
251	0.946046265160789
252	0.943920244936852
253	0.941821455492814
254	0.940613841790074
255	0.940274216794121
256	0.93848619786592
257	0.937666818451834
258	0.937679003025739
259	0.940085585995145
260	0.938837110617399
261	0.9403051390422
262	0.939975344316857
263	0.938789106646094
264	0.942956968967231
265	0.94365003591615
266	0.943528599513287
267	0.944514975688531
268	0.943280765056781
269	0.937223152600655
270	0.939897447640009
271	0.936998037543075
272	0.938556033100661
273	0.938274676491066
274	0.938445554503548
275	0.93898279088639
276	0.941432922264701
277	0.939832089054685
278	0.938364761463057
279	0.939516181989878
280	0.938465482973909
281	0.934315558260758
282	0.93339752882502
283	0.93544557422611
284	0.935742336761379
285	0.938467793862761
286	0.936350207204739
287	0.939126871023004
288	0.944314345137142
289	0.943686504049389
290	0.940914370218287
291	0.939887155935877
292	0.941039463357775
293	0.940859658095126
294	0.934572075606131
295	0.935419449894336
296	0.937513342189053
297	0.936263307612549
298	0.936155338370319
299	0.931627707991471
300	0.930576210149727
301	0.93068416202618
302	0.932290548563832
303	0.935474397695909
304	0.936255563716093
305	0.93703342651727
306	0.934406728593857
307	0.931965533148603
308	0.936543463502655
309	0.937164123841315
310	0.931366901298997
311	0.934963600709665
312	0.937464966093939
313	0.934386261784386
314	0.928780676801417
315	0.930566694943942
316	0.933323972352193
317	0.930753305110637
318	0.931208076376675
319	0.935450287794352
320	0.934423405942544
321	0.929979359532751
322	0.926978808665473
323	0.929371974090756
324	0.930035514255877
325	0.929638375044484
326	0.932645590649174
327	0.932325149875965
328	0.931013495318
329	0.929040703274305
330	0.931770405067929
331	0.928861463639845
332	0.927822245883784
333	0.926275575294105
334	0.925173468614396
335	0.924253082394537
336	0.929627542520417
337	0.930717741238252
338	0.932898583982079
339	0.933137126507086
340	0.932833226637168
341	0.930895492377478
342	0.929961213535433
343	0.931062451926256
344	0.927233497642534
345	0.924904919265879
346	0.925749841258185
347	0.925778665968397
348	0.922218557491826
349	0.923578596827793
350	0.928133837552825
351	0.929272288324504
352	0.927167252162132
353	0.922091415190565
354	0.922319527085217
355	0.923659095890476
356	0.920891563990472
357	0.92159171369588
358	0.922179818162941
359	0.921017155775864
360	0.924534952534988
361	0.926160147450338
362	0.927891040412274
363	0.925389455474952
364	0.924170189335353
365	0.923635023201299
366	0.922907730785294
367	0.922000068718863
368	0.922138591806603
369	0.924623841749141
370	0.924302450819807
371	0.926207972802215
372	0.927400174377217
373	0.927751790442695
374	0.923570979453432
375	0.923642427224677
376	0.927446605505225
377	0.929180691289438
378	0.926668106372335
379	0.926947630892379
380	0.926501015339812
381	0.920335238896663
382	0.921320498700482
383	0.921128978980339
384	0.92539714479325
385	0.925026479710011
386	0.9252231334983
387	0.926621898518612
388	0.924696529933081
389	0.925886887014405
390	0.926910078638444
391	0.927597607144678
392	0.927749557699843
393	0.924062896118042
394	0.921912423638644
395	0.923404052155385
396	0.925749888393868
397	0.92742816677051
398	0.923164209677873
399	0.923702215116587
400	0.922542095575535
401	0.921980609124501
402	0.922377206275546
403	0.918647409342268
404	0.918542222345712
405	0.923430936860141
406	0.923447930514066
407	0.927654542087389
408	0.926959910978062
409	0.923089327203875
410	0.926396323267922
411	0.924961482084781
412	0.922487603005421
413	0.921946835167635
414	0.924596552669846
415	0.928093561352611
416	0.926474165366611
417	0.922009920076489
418	0.923144525568813
419	0.923178016711584
420	0.92345710956801
421	0.921577388169663
422	0.922675059133574
423	0.91711768030918
424	0.920377239270523
425	0.915786092319203
426	0.916919062947595
427	0.918870870929725
428	0.918487062433568
429	0.91537222366179
430	0.911479623802676
431	0.911706556064855
432	0.915108557818055
433	0.91625849853253
434	0.916196601939038
435	0.915465809078407
436	0.914345161950142
437	0.914670150076292
438	0.913612540721198
439	0.912409835331494
440	0.914757162546036
441	0.913370745834105
442	0.914851498412334
443	0.910975704904828
444	0.909107572682292
445	0.914663575889007
446	0.912769589744665
447	0.912636193282595
448	0.9098134382094
449	0.910526994295218
450	0.910808125149702
451	0.914274086302706
452	0.913098135374424
453	0.913439593700341
454	0.914712980286245
455	0.912951271751722
456	0.914606809642423
457	0.911684805428244
458	0.913520626140482
459	0.918386426511192
460	0.918150003851481
461	0.916507515102335
462	0.917167068581053
463	0.916017300283943
464	0.914091340021556
465	0.911589585147695
466	0.911305374348489
467	0.911699609753762
468	0.912510801203647
469	0.909322278196534
470	0.909414025321537
471	0.910525931261538
472	0.908433106962151
473	0.908914811309041
474	0.911375862040308
475	0.911337728032818
476	0.906651946275742
477	0.903826766195728
478	0.907127324517886
479	0.908258037595172
480	0.909261826683832
481	0.907191667205213
482	0.905843621419595
483	0.904677261362273
484	0.905075251496775
485	0.906715057233262
486	0.908999805627331
487	0.908820647860108
488	0.909249050433071
489	0.910649352324713
490	0.909344686251874
491	0.913636969408818
492	0.916434704117538
493	0.914575225013964
494	0.908964672178151
495	0.907587889751624
496	0.906902437696241
497	0.908031337290167
498	0.906303627227208
499	0.90328101313932
500	0.9067254667766
501	0.906882622103435
502	0.908127717356586
503	0.910139341760118
504	0.909953144650851
505	0.904294386896876
506	0.904955734012352
507	0.905766508683571
508	0.905454379915833
509	0.90635950905954
510	0.907732893995696
511	0.905880426945088
512	0.905726820438975
513	0.907346381399863
514	0.913458816375879
515	0.909910499262389
516	0.908933241360867
517	0.905420888773062
518	0.905742403743665
519	0.903462713752567
520	0.904055566519426
521	0.90357160462143
522	0.902802253532168
523	0.901193224915475
524	0.898339654269693
525	0.898976495791962
526	0.900392426883564
527	0.899841586894693
528	0.900543089890351
529	0.900950689502003
530	0.8985502428542
531	0.897893505112299
532	0.899473730105796
533	0.902387831650693
534	0.903505122222204
535	0.902230299238399
536	0.897309009005768
537	0.898147852975868
538	0.89979172478517
539	0.902343584889441
540	0.901407285415116
541	0.902972854932619
542	0.902603539418393
543	0.902301057340186
544	0.901781145801457
545	0.902251262212948
546	0.900595599040566
547	0.899732400807608
548	0.900377817302839
549	0.898746724225124
550	0.900894622848179
551	0.900308614678572
552	0.901186304653049
553	0.904277766607172
554	0.902536878399739
555	0.902043943356306
556	0.897847606121338
557	0.900073917432921
558	0.898018974096834
559	0.899359061394599
560	0.898148721264755
561	0.900359384770188
562	0.90244023164459
563	0.902743657676858
564	0.899490901138736
565	0.896643067401669
566	0.897923137331175
567	0.897949510985901
568	0.899396028173742
569	0.898660825645979
570	0.897599342482039
571	0.899358174499521
572	0.900417684166864
573	0.897183308064059
574	0.898291686270356
575	0.894503467139545
576	0.896746221361817
577	0.899567319243651
578	0.896454386986185
579	0.896701035608155
580	0.896513981373715
581	0.897563618596416
582	0.900147320094574
583	0.897364193726166
584	0.892790792118864
585	0.88815357003798
586	0.892659484511773
587	0.895419689293986
588	0.895030199707684
589	0.895570399436456
590	0.895628450750592
591	0.893828061186581
592	0.895481293150081
593	0.893634983508093
594	0.894724264320534
595	0.890378776141853
596	0.892990770213176
597	0.898192672807785
598	0.896024638565448
599	0.897318016882761
600	0.897805499071985
601	0.89342491217568
602	0.89034044738957
603	0.88846680401343
604	0.889473328212083
605	0.886367901691836
606	0.887406003076472
607	0.887869793383217
608	0.889107678117371
609	0.886141030209879
610	0.890532304501966
611	0.894978066402517
612	0.888613172711467
613	0.887619230018781
614	0.888264492702838
615	0.889572577353066
616	0.889369452331746
617	0.891435900495582
618	0.892584353955236
619	0.892073628912928
620	0.890623686945636
621	0.891391945231314
622	0.887525364268895
623	0.88562353003343
624	0.887320714780373
625	0.889316824101913
626	0.891688527906743
627	0.887673436053563
628	0.887600068123465
629	0.888319478957205
630	0.888332253967553
631	0.887155987974447
632	0.888812828298478
633	0.890691293158764
634	0.88937887946823
635	0.890179608037031
636	0.89093572144201
637	0.892610570077549
638	0.890730270646886
639	0.892616424825471
640	0.894144917167101
641	0.889846074707824
642	0.894614909537322
643	0.893274271496321
644	0.889803903157012
645	0.889288254916717
646	0.888478215810226
647	0.888462090445188
648	0.889454420601369
649	0.891917756172821
650	0.891727228782834
651	0.891645733668757
652	0.887574397782738
653	0.890144000750202
654	0.890866878537424
655	0.892602880759252
656	0.893064269627019
657	0.893221090042426
658	0.892490026771827
659	0.893471698061719
660	0.8911920353597
661	0.890912208178959
662	0.884104688102569
663	0.885954052881026
664	0.886610234918039
665	0.887185705781799
666	0.886925963363419
667	0.888621979641603
668	0.888079989997312
669	0.890902508151682
670	0.887301312244994
671	0.886336147126838
672	0.887976008681897
673	0.885833283820193
674	0.885275594272419
675	0.883097429579601
676	0.882913476376898
677	0.886442698577358
678	0.886378941364824
679	0.885716685026842
680	0.882283063913629
681	0.882823174332686
682	0.883026353932164
683	0.879872232530741
684	0.88060788904955
685	0.881245741508166
686	0.883854671760132
687	0.882474122200249
688	0.885192824014092
689	0.885476200015555
690	0.887197154790976
691	0.886786079542953
692	0.884775539260116
693	0.883984913852718
694	0.879785975472327
695	0.880623503364557
696	0.883228831458057
697	0.880748245467253
698	0.883042280831171
699	0.882447081203493
700	0.880628884274829
701	0.882126558563046
702	0.876455515761738
703	0.880029071552338
704	0.882051885718794
705	0.883056535653864
706	0.880793487039486
707	0.881048267807086
708	0.880507944037045
709	0.878330059677495
710	0.877428414853049
711	0.877793797018619
712	0.878214048839762
713	0.876280245447903
714	0.87647325366328
715	0.875614479982406
716	0.875667417075
717	0.87473448408073
718	0.876159801375196
719	0.878004915259346
720	0.883042162991965
721	0.882436041530506
722	0.883253349455391
723	0.884872126475455
724	0.879634853512843
725	0.879733058226336
726	0.879052939945543
727	0.880370944176095
728	0.878686273952834
729	0.878458038016913
730	0.879498744268208
731	0.878411092117636
732	0.874449452128319
733	0.874534860744449
734	0.876465066939491
735	0.875945085937652
736	0.878441912651875
737	0.879927870001773
738	0.878689499025842
739	0.880517451800354
740	0.880885649702741
741	0.879534421018148
742	0.879826833426096
743	0.876973264020726
744	0.878119199442608
745	0.877227300540708
746	0.876972802587203
747	0.878414167100708
748	0.876642168102465
749	0.87544929298337
750	0.877034416366601
751	0.877206671237174
752	0.878829087628087
753	0.879142568445662
754	0.877928877961129
755	0.87833905018871
756	0.879320869087712
757	0.876215743987751
758	0.874658715952067
759	0.875779118719031
760	0.871839509699593
761	0.874428185252659
762	0.874981069441652
763	0.875952652455093
764	0.874873617451515
765	0.87220598590916
766	0.873854618422386
767	0.872367519892808
768	0.871492551383786
769	0.873136791595658
770	0.871864748376703
771	0.874869400048351
772	0.874880282188927
773	0.873730041294579
774	0.877217501280416
775	0.874377080249616
776	0.875368958895576
777	0.876058459657996
778	0.875947007336917
779	0.876305500250377
780	0.874477487936056
781	0.872212187972636
782	0.872564837301889
783	0.87217472750924
784	0.875329507569805
785	0.878354132366671
786	0.877809674301117
787	0.877047859959391
788	0.873210472109755
789	0.870565118379406
790	0.870789997758574
791	0.873159987313059
792	0.873701591189001
793	0.873648461832439
794	0.870951680591746
795	0.870411728945514
796	0.871251525552564
797	0.870993168675164
798	0.872874444310618
799	0.872572031695521
800	0.872083061011063
801	0.873058149430781
802	0.870531056646795
803	0.867979841557125
804	0.868933712717691
805	0.868323866296908
806	0.867039170868461
807	0.868708766356237
808	0.870316465250521
809	0.868579300761998
810	0.863520416510737
811	0.864280462023959
812	0.862571824546601
813	0.863621709851841
814	0.86317895818482
815	0.867716989424117
816	0.867912827020852
817	0.862374971051869
818	0.863615229935922
819	0.867130837366639
820	0.864545146246517
821	0.866507068553764
822	0.866232447385105
823	0.862319276521853
824	0.865051037400552
825	0.867426923876989
826	0.866232034327677
827	0.869433863241772
828	0.867150119581986
829	0.866081620643841
830	0.861604798809402
831	0.866051632426521
832	0.866546934177376
833	0.869899934667463
834	0.869362215764082
835	0.86775426878726
836	0.867890291203006
837	0.86635914065697
838	0.869646270271289
839	0.86525421700003
840	0.867361098896492
841	0.870344558117242
842	0.870548670507067
843	0.866310924575094
844	0.865239208006417
845	0.86712728978633
846	0.86148455940479
847	0.862077809103711
848	0.863708445709555
849	0.865978526223503
850	0.862763220225475
851	0.864870635499396
852	0.862674488543735
853	0.861539677142903
854	0.866698470434701
855	0.862956445513074
856	0.86080590108974
857	0.860471836863899
858	0.864150810367816
859	0.864193336676659
860	0.860661464954682
861	0.86275853766755
862	0.861441064333632
863	0.862054978067643
864	0.862032989271795
865	0.859623069592238
866	0.858734792695408
867	0.86340649824922
868	0.86187297603411
869	0.86018195489785
870	0.858170171721493
871	0.858882837190996
872	0.859064836743703
873	0.860133297229055
874	0.864325058581591
875	0.865070759962406
876	0.862147479363564
877	0.862015704120887
878	0.859919326039128
879	0.858472136547607
880	0.859567420957492
881	0.860638927896423
882	0.861348529546568
883	0.860441966485786
884	0.859127117865131
885	0.861242350219857
886	0.857368913496472
887	0.858968485206776
888	0.859678934058793
889	0.860036747226096
890	0.861276538474563
891	0.858498971635855
892	0.857819840723568
893	0.856987858716498
894	0.857613238825463
895	0.857204470745053
896	0.856100839598141
897	0.85591422695062
898	0.856318904149962
899	0.854698509631743
900	0.854254193804312
901	0.855671603467847
902	0.85844976198341
903	0.853936985546587
904	0.854279913761548
905	0.852430262447758
906	0.855122278022876
907	0.855637121235332
908	0.853891737772291
909	0.852994410824437
910	0.853700927568209
911	0.857889886828467
912	0.860740188986797
913	0.857925774448565
914	0.857536938559754
915	0.858204207405437
916	0.857876208797677
917	0.859869004976908
918	0.857295481064914
919	0.85994441834754
920	0.855171925541003
921	0.856537523166258
922	0.856060202437833
923	0.852539922372493
924	0.854324072453498
925	0.853809581518248
926	0.850307864228892
927	0.849746205360493
928	0.853473447043619
929	0.854441415494466
930	0.854469017157761
931	0.853624727775929
932	0.853041788387331
933	0.853556256995152
934	0.854307485654937
935	0.854111713800075
936	0.849723257725631
937	0.851085899447433
938	0.849713381559752
939	0.850061270185081
940	0.84977051744932
941	0.848999175497682
942	0.853798013429452
943	0.853889803968899
944	0.850977895473647
945	0.849086677930441
946	0.853192816075451
947	0.851542943149529
948	0.85287589063182
949	0.854642201097443
950	0.853917341130733
951	0.857425385765247
952	0.856600849955587
953	0.855563778113489
954	0.858269949278284
955	0.859257006440099
956	0.85765848659976
957	0.856049320297257
958	0.852939345183657
959	0.853819968734158
960	0.85359517246264
961	0.85349456258893
962	0.854453695580149
963	0.855465996380724
964	0.853915929541086
965	0.856640419120565
966	0.857463432943848
967	0.855236810288678
968	0.857585675614963
969	0.858249310051449
970	0.851726702847851
971	0.852292863173921
972	0.85396839279603
973	0.852254121364211
974	0.848410901094081
975	0.845289326881368
976	0.84784986243203
977	0.849457809408853
978	0.850095592404358
979	0.848014961361765
980	0.847846885441562
981	0.848056515187055
982	0.850622556929671
983	0.85033147300372
984	0.850624253814238
985	0.852578012965538
986	0.854141694574919
987	0.858294557825745
988	0.856286619928743
989	0.852619869451526
990	0.850490993797564
991	0.849048349178158
992	0.848936420538605
993	0.845351671263843
994	0.84434147916485
995	0.84414789911922
996	0.843765510895599
997	0.84720534399559
998	0.843310252147371
999	0.842762557845096
1000	0.842745394254632
1001	0.843792844629751
1002	0.845584413619086
1003	0.847365936506003
1004	0.847598306737438
1005	0.849243590136387
1006	0.849130897402613
1007	0.847074398589006
1008	0.847757451686236
1009	0.849055484031981
1010	0.847782632063949
1011	0.849441008018896
1012	0.846505163279865
1013	0.845094161588314
1014	0.839023301524604
1015	0.839884843806613
1016	0.842602730669315
1017	0.840983390501887
1018	0.841922474702713
1019	0.841480880340737
1020	0.840814287519972
1021	0.83855656647812
1022	0.83955435445016
1023	0.842472724255142
1024	0.844855382144483
1025	0.843899716106747
1026	0.840951059144986
1027	0.839723918865598
1028	0.841661939660621
1029	0.840360685963105
1030	0.840249665305645
1031	0.839556279570663
1032	0.841432674182162
1033	0.839021172976419
1034	0.838956599572331
1035	0.841517679664166
1036	0.840454397901817
1037	0.840286446022883
1038	0.84034856092901
1039	0.84255422929252
1040	0.842236994986128
1041	0.842894661797137
1042	0.841485966032787
1043	0.840748456337411
1044	0.83914911162263
1045	0.83597099567803
1046	0.835492670215322
1047	0.839143653806771
1048	0.843917506105621
1049	0.841842915872854
1050	0.838108529412604
1051	0.838045268365147
1052	0.839883897371727
1053	0.841892723404219
1054	0.843799225312655
1055	0.845616294706179
1056	0.841563823016428
1057	0.838557397554626
1058	0.838746905325377
1059	0.841605873006796
1060	0.842093355196021
1061	0.84050814002225
1062	0.839360561053547
1063	0.838251604814935
1064	0.839772345817632
1065	0.836561288233086
1066	0.832648356769484
1067	0.840020129417218
1068	0.837275592287759
1069	0.841012667962733
1070	0.838226052313413
1071	0.838501120030643
1072	0.839673274055665
1073	0.844430788878906
1074	0.841259673823558
1075	0.839248096555709
1076	0.836569301299097
1077	0.834149431028899
1078	0.83543760333413
1079	0.838326097799347
1080	0.84065894195526
1081	0.836305888499551
1082	0.840557476196791
1083	0.838143881174418
1084	0.839915127242154
1085	0.843308004519568
1086	0.842404202617445
1087	0.83727025851317
1088	0.840144974474167
1089	0.839476332491631
1090	0.840080661556745
1091	0.838742256258595
1092	0.835309076732301
1093	0.838042873128233
1094	0.838324609304112
1095	0.837474430442804
1096	0.835923418408692
1097	0.841447596346885
1098	0.837990764631319
1099	0.838973345143716
1100	0.840772885025031
1101	0.83875664504586
1102	0.836857077044389
1103	0.83409028318994
1104	0.837533909471953
1105	0.839166319867951
1106	0.836733531939945
1107	0.83332773080266
1108	0.831311936131647
1109	0.832179356729419
1110	0.833550632963992
1111	0.828930906904174
1112	0.829469427114156
1113	0.833435274583336
1114	0.831354978452171
1115	0.833145390136462
1116	0.832988974095593
1117	0.833878101915532
1118	0.834224133643056
1119	0.833780481436418
1120	0.831481500547084
1121	0.829714780745272
1122	0.833508458932354
1123	0.833773371390849
1124	0.834208577627445
1125	0.833791470252485
1126	0.834491539331068
1127	0.831580418497878
1128	0.831484725620092
1129	0.833977086848611
1130	0.834417805479226
1131	0.834975543403095
1132	0.834661174450029
1133	0.836065941827373
1134	0.835197280816906
1135	0.834524977136093
1136	0.834413215952253
1137	0.831657391067267
1138	0.833348197612131
1139	0.833711762573102
1140	0.832643147036164
1141	0.831830428638251
1142	0.831270426961213
1143	0.830422932352977
1144	0.831617386517433
1145	0.831315781411002
1146	0.82625626206844
1147	0.826643554883858
1148	0.829880697106973
1149	0.830348967784374
1150	0.829499197018842
1151	0.831441718031123
1152	0.831912117256708
1153	0.827612332083783
1154	0.828163586370494
1155	0.826927325336558
1156	0.830109107941085
1157	0.828390640193117
1158	0.828967638004905
1159	0.830938491283558
1160	0.832491072439729
1161	0.832175561066571
1162	0.834229102736313
1163	0.837541124952601
1164	0.835152750001147
1165	0.831848001564905
1166	0.830145576074325
1167	0.825976921129475
1168	0.825379573107009
1169	0.823655860894166
1170	0.827360185952748
1171	0.824570967917594
1172	0.825382589790684
1173	0.823745505519651
1174	0.823903784660387
1175	0.827615585686283
1176	0.825987137168433
1177	0.825538739142823
1178	0.827597190366012
1179	0.831304436596491
1180	0.828618876129039
1181	0.826516802072184
1182	0.830475649892524
1183	0.83139227021944
1184	0.827658111995126
1185	0.82720202589163
1186	0.825871029578509
1187	0.822637482071385
1188	0.824881670210732
1189	0.823932348883933
1190	0.825509161502105
1191	0.825426550016603
1192	0.82657864532793
1193	0.824625206203106
1194	0.825565533297452
1195	0.825414943475014
1196	0.825036755288779
1197	0.820442075642103
1198	0.82283632022643
1199	0.822808196349391
1200	0.824248851346834
1201	0.825867836756232
1202	0.825140322306354
1203	0.822130957066464
1204	0.827225980741601
1205	0.825102999528767
1206	0.823415759170402
1207	0.821819013120217
1208	0.821607815493077
1209	0.825172971208905
1210	0.821403271439634
1211	0.817592351516088
1212	0.821122728540767
1213	0.823593716218136
1214	0.825327068918446
1215	0.825231060975835
1216	0.819085157184477
1217	0.817246557947802
1218	0.817593161505578
1219	0.819538995660168
1220	0.821822406889351
1221	0.821004434103262
1222	0.821407860966607
1223	0.821379547306425
1224	0.817278651145465
1225	0.818987319633141
1226	0.816643135624367
1227	0.819794039395259
1228	0.820826975701432
1229	0.823379205448686
1230	0.82721534916439
1231	0.825131331795139
1232	0.824226611987621
1233	0.818545318415799
1234	0.816446706350777
1235	0.819438504866077
1236	0.82088235392621
1237	0.822190400123644
1238	0.820761515402266
1239	0.818326055625315
1240	0.818330435522542
1241	0.816429671763233
1242	0.817788956928282
1243	0.819695677149353
1244	0.821962449482643
1245	0.822927200302959
1246	0.818658610268905
1247	0.820795998875194
1248	0.818648471135535
1249	0.817409922780589
1250	0.815400666324892
1251	0.817479894460726
1252	0.816091452154864
1253	0.822523282236186
1254	0.820446541127806
1255	0.818001871286592
1256	0.817455467013519
1257	0.819820952629507
1258	0.816562398402448
1259	0.817705897653797
1260	0.818783519827315
1261	0.817218987294825
1262	0.813911882074461
1263	0.814411313159179
1264	0.815642359498144
1265	0.81145312114503
1266	0.815378797849075
1267	0.81566871950833
1268	0.814332298870493
1269	0.812607325157939
1270	0.812268054920016
1271	0.811475752474654
1272	0.811807650939929
1273	0.813541163653477
1274	0.814513895289074
1275	0.814937203487098
1276	0.816927042522464
1277	0.816509935147503
1278	0.818502258729497
1279	0.818446837090275
1280	0.817091844993564
1281	0.814858854059617
1282	0.817484683694143
1283	0.815116538633336
1284	0.813094118918117
1285	0.814682467374355
1286	0.814115052991051
1287	0.814980853609843
1288	0.814893461573813
1289	0.810958128256936
1290	0.812780744776033
1291	0.810538496642141
1292	0.811297207471303
1293	0.812904303525017
1294	0.812917608191586
1295	0.811673350217004
1296	0.814427114776503
1297	0.81423678709296
1298	0.812258452885343
1299	0.814135197293221
1300	0.813693362291181
1301	0.814602088631704
1302	0.812250606034633
1303	0.810049313847112
1304	0.807351752386833
1305	0.805532066962935
1306	0.806593984271319
1307	0.808404366600003
1308	0.806510046784646
1309	0.804737041811707
1310	0.801702716987563
1311	0.805926084055574
1312	0.808922553965085
1313	0.812231411888587
1314	0.814196025891382
1315	0.814407095756015
1316	0.811591731061658
1317	0.810315182663794
1318	0.810263664603323
1319	0.813139269940223
1320	0.810588680018552
1321	0.812664283668491
1322	0.810672551763352
1323	0.808633263675891
1324	0.805367140450565
1325	0.80657029238884
1326	0.80504731368164
1327	0.806653027915612
1328	0.804283963708998
1329	0.808548683655442
1330	0.808747773614264
1331	0.811074280501717
1332	0.812598275106914
1333	0.814540028303737
1334	0.811674962753508
1335	0.811107225862903
1336	0.808047375826316
1337	0.812348754929555
1338	0.808618709913738
1339	0.809021844039687
1340	0.811002286948886
1341	0.809272779527931
1342	0.810530597694098
1343	0.812198664993433
1344	0.809008199500039
1345	0.806702644423421
1346	0.80621921838371
1347	0.808906702731252
1348	0.812433723199178
1349	0.81059713839272
1350	0.809036977074569
1351	0.811087825808349
1352	0.813882897351012
1353	0.810849639281786
1354	0.807285351854845
1355	0.810645343310882
1356	0.809470997476628
1357	0.80995633375189
1358	0.809072671190286
1359	0.808655674212056
1360	0.807346096104943
1361	0.806572401090422
1362	0.805878174355634
1363	0.808063501191354
1364	0.807632705862302
1365	0.806234636713512
1366	0.80457923650862
1367	0.807645560259063
1368	0.8104788327915
1369	0.809650897010643
1370	0.809958727748392
1371	0.809356697168001
1372	0.809645275460308
1373	0.808314932844677
1374	0.807922838391716
1375	0.805933181697016
1376	0.804739071126876
1377	0.800469491243493
1378	0.802079781359897
1379	0.801142494517066
1380	0.800821971876619
1381	0.802940910584479
1382	0.79949373796257
1383	0.799159074617398
1384	0.799271083883777
1385	0.797721854322708
1386	0.800542382855115
1387	0.799772706777727
1388	0.800875361719847
1389	0.803395872874072
1390	0.807525038040356
1391	0.806605396068115
1392	0.806000818920461
1393	0.804046300636592
1394	0.804299409327879
1395	0.806959567383745
1396	0.805078145379593
1397	0.804913182895255
1398	0.8047149202917
1399	0.805714217845991
1400	0.803207605516016
1401	0.802964908848893
1402	0.80210882314233
1403	0.801592228467149
1404	0.803517835211918
1405	0.798919674967219
1406	0.79554274195459
1407	0.79551926094227
1408	0.794470279897884
1409	0.795155089419491
1410	0.797255785377841
1411	0.797222708532911
1412	0.796065237272963
1413	0.799050603008026
1414	0.799416460251657
1415	0.798896167906232
1416	0.799063497097993
1417	0.799504618862733
1418	0.79784857860489
1419	0.800694209369011
1420	0.799369880274126
1421	0.796141433344005
1422	0.794745020146163
1423	0.799589317962801
1424	0.798648221812583
1425	0.801408811122731
1426	0.804482234995441
1427	0.801659250445897
1428	0.80087920575879
1429	0.803331078676524
1430	0.800007764983472
1431	0.801547927127739
1432	0.800860752139123
1433	0.798956439559093
1434	0.797121696765488
1435	0.796984817224569
1436	0.797448947404393
1437	0.797784017604929
1438	0.796577279633552
1439	0.794924429717162
1440	0.795879671533757
1441	0.793461164477111
1442	0.797697959012547
1443	0.797733220224234
1444	0.799492993714953
1445	0.8002811519415
1446	0.800080655354682
1447	0.797173421974879
1448	0.796267890937458
1449	0.794934174399296
1450	0.792079243020787
1451	0.794044418930534
1452	0.796372115373762
1453	0.79742676758499
1454	0.797889884347642
1455	0.799391706575912
1456	0.800471975790121
1457	0.799435314524625
1458	0.805389734567809
1459	0.802144548268365
1460	0.800763052273596
1461	0.801451812509636
1462	0.797489167786036
1463	0.794692968708233
1464	0.794981432882572
1465	0.796293679117392
1466	0.795251618335433
1467	0.794509553844641
1468	0.790142886859601
1469	0.789516323396925
1470	0.795727046194085
1471	0.793355468911351
1472	0.790104012325733
1473	0.790209248938796
1474	0.794478678732244
1475	0.79539830457912
1476	0.799664375334989
1477	0.799215141271222
1478	0.801103421517166
1479	0.798500708213628
1480	0.796171292558404
1481	0.794058745697164
1482	0.794703439031794
1483	0.796941521859855
1484	0.79315783395662
1485	0.792897133939639
1486	0.795563862461552
1487	0.791203191631481
1488	0.792433122839434
1489	0.788720317079255
1490	0.790883041114843
1491	0.793522267206478
1492	0.790904455599614
1493	0.792203088305104
1494	0.793288394835269
1495	0.794061226522554
1496	0.794437157157684
1497	0.793776244186651
1498	0.791773161264938
1499	0.79509606066015
1500	0.797930569884045
1501	0.796922610527904
1502	0.79417182171846
1503	0.794935841513958
1504	0.793875660783348
1505	0.794824159716531
1506	0.794497107543657
1507	0.79190582216228
1508	0.790253715253095
1509	0.790276664128369
1510	0.789445227902885
1511	0.789594456992597
1512	0.786067847101273
1513	0.791033255092235
1514	0.787948559589364
1515	0.788137713842497
1516	0.789998626863146
1517	0.78947529674703
1518	0.790122999322859
1519	0.785248063312649
1520	0.787056556492798
1521	0.784961257570084
1522	0.786216608555399
1523	0.784363275696731
1524	0.784626482587769
1525	0.783493654606837
1526	0.787650153507273
1527	0.78987297305712
1528	0.789009962126479
1529	0.78578175087477
1530	0.786272427126684
1531	0.787432912589482
1532	0.784675693480627
1533	0.787159198162502
1534	0.79362559358399
1535	0.793978705587179
1536	0.79294473105558
1537	0.790385081159583
1538	0.790040676853515
1539	0.791901419937625
1540	0.790966974880279
1541	0.788439129165787
1542	0.789342784699212
1543	0.787352412286387
1544	0.788711078485501
1545	0.786793586520584
1546	0.787940410077956
1547	0.787984816852445
1548	0.786784655549179
1549	0.787998776456918
1550	0.786073407871386
1551	0.787701382551586
1552	0.788704504298216
1553	0.7897832564877
1554	0.786590965106819
1555	0.78562808606926
1556	0.784786660800342
1557	0.783999370862681
1558	0.780465931259057
1559	0.782510658556187
1560	0.782292995898079
1561	0.785249009747535
1562	0.78345383735932
1563	0.786565100021298
1564	0.783262441680447
1565	0.782971891131955
1566	0.781431808374101
1567	0.785169752337961
1568	0.7881941985154
1569	0.784502978416943
1570	0.784449927206381
1571	0.785481696284207
1572	0.783725429440178
1573	0.782752926040517
1574	0.782885356221098
1575	0.783405585305476
1576	0.785285058621284
1577	0.783638534809639
1578	0.78422120378827
1579	0.783646408949429
1580	0.782799271580049
1581	0.783778366532772
1582	0.78462399804114
1583	0.783828996457754
1584	0.786248897738269
1585	0.783090835545713
1586	0.78282354893732
1587	0.780894157693418
1588	0.782471976286286
1589	0.777666195764661
1590	0.776990364350142
1591	0.774583179780578
1592	0.779008570383435
1593	0.781665086587628
1594	0.785841785608806
1595	0.78621115073954
1596	0.785622644378766
1597	0.787866699793955
1598	0.790676796455595
1599	0.79110106225222
1600	0.787047980279423
1601	0.78158019398318
1602	0.784122604623539
1603	0.784837934499511
1604	0.781804791788666
1605	0.78123709583168
1606	0.780030298320494
1607	0.775979358540421
1608	0.77649177302482
1609	0.778889709077328
1610	0.782542134028328
1611	0.782233271267217
1612	0.782741468348451
1613	0.782505749002739
1614	0.778883320951947
1615	0.776748538452732
1616	0.777924775916346
1617	0.779489354344105
1618	0.780651416371438
1619	0.781045948235345
1620	0.781568410062575
1621	0.781174454990571
1622	0.77875775893646
1623	0.781407280453465
1624	0.783977989869053
1625	0.782549992042753
1626	0.782703952066484
1627	0.780246197111749
1628	0.779045502431023
1629	0.780796501242335
1630	0.782296839937022
1631	0.781786397708809
1632	0.77923093048442
1633	0.778326033297887
1634	0.777087667283607
1635	0.778366844115972
1636	0.783345301248488
1637	0.78166851136708
1638	0.783788540397699
1639	0.78147091362473
1640	0.78236125208746
1641	0.784437112502827
1642	0.778082850388987
1643	0.775736319519395
1644	0.770667201863398
1645	0.773512053648345
1646	0.774433595932836
1647	0.770744153345771
1648	0.77075610472209
1649	0.772360772047747
1650	0.773352536575739
1651	0.773315200153613
1652	0.77328447885239
1653	0.772217871543606
1654	0.775947416673107
1655	0.776091615889339
1656	0.778721166761951
1657	0.776352635932796
1658	0.772800711699188
1659	0.774002056356166
1660	0.772809856021577
1661	0.772857363827804
1662	0.776918796258866
1663	0.777588878360542
1664	0.77630502269149
1665	0.779910350412865
1666	0.7751662680187
1667	0.771319717240484
1668	0.773426713254914
1669	0.771286417121268
1670	0.775169331838057
1671	0.774418986352111
1672	0.773712469608339
1673	0.776690859262404
1674	0.777106397515305
1675	0.774582653845596
1676	0.776545161627635
1677	0.775949014324658
1678	0.777852084011167
1679	0.776004731182102
1680	0.773614816878494
1681	0.77261540272541
1682	0.771275889738723
1683	0.770758289088846
1684	0.772649594701354
1685	0.769203356110205
1686	0.769032055116994
1687	0.772623421993485
1688	0.769812934601846
1689	0.772590382360935
1690	0.773703538636933
1691	0.778819500478365
1692	0.77651901868967
1693	0.774593197353505
1694	0.775563785555965
1695	0.776767268684429
1696	0.776652691763771
1697	0.773667105235249
1698	0.769363533082365
1699	0.774669062234358
1700	0.769886042045277
1701	0.769541492610924
1702	0.769840059946665
1703	0.77276222417408
1704	0.773410835972415
1705	0.768488258191406
1706	0.769443677387016
1707	0.770470596451204
1708	0.769594830356818
1709	0.768186793251609
1710	0.772634089542664
1711	0.770982480038969
1712	0.771044918692809
1713	0.773578382236397
1714	0.774310569320898
1715	0.770801053556927
1716	0.76625929487748
1717	0.764280574901514
1718	0.766731585732426
1719	0.766001478820015
1720	0.770336225024756
1721	0.769029527155921
1722	0.77408131376574
1723	0.771523953671578
1724	0.772121675058265
1725	0.77104006867917
1726	0.769217438515534
1727	0.772023099461376
1728	0.772349910994187
1729	0.769623307751475
1730	0.76441690990126
1731	0.767210091054975
1732	0.769646257867163
1733	0.769899408732481
1734	0.770512058485955
1735	0.771069997356681
1736	0.769712917645404
1737	0.769546652727736
1738	0.771436415266851
1739	0.772222272527848
1740	0.770402959227759
1741	0.769998336606576
1742	0.77122241926867
1743	0.771506182278894
1744	0.771369736882419
1745	0.76970428189222
1746	0.76625229026699
1747	0.769963643503903
1748	0.767804666755067
1749	0.770260807932886
1750	0.76884859807937
1751	0.770123814274
1752	0.772394604304009
1753	0.770764617674417
1754	0.768047738026823
1755	0.765683685087498
1756	0.769482004898886
1757	0.768202963271504
1758	0.768711160352739
1759	0.767370321364881
1760	0.763340793588753
1761	0.764483585804866
1762	0.765670536712929
1763	0.767923054223525
1764	0.767214526770773
1765	0.768637142446389
1766	0.770600929093917
1767	0.771758296159199
1768	0.765242312759394
1769	0.763828647901786
1770	0.763258306144521
1771	0.762312797846346
1772	0.765278156965048
1773	0.767571097044556
1774	0.768190638530964
1775	0.764787859039005
1776	0.768329361325148
1777	0.763551167581864
1778	0.762128256688026
1779	0.759361219712688
1780	0.761021345889948
1781	0.763133113772017
1782	0.764902629464044
1783	0.767969641643532
1784	0.768260313752468
1785	0.769030236671983
1786	0.76851579535324
1787	0.768872489668293
1788	0.770251218302339
1789	0.769331415076447
1790	0.764290629686822
1791	0.765191210237176
1792	0.764062589736106
1793	0.764582694779215
1794	0.758745436676746
1795	0.761145263118202
1796	0.761758822094181
1797	0.758809069848011
1798	0.758286359938242
1799	0.759767325867455
1800	0.760744205443105
1801	0.762768591212445
1802	0.763985187983924
1803	0.762272458385084
1804	0.762304924946969
1805	0.765227957463272
1806	0.762799522143413
1807	0.764488832750567
1808	0.762288055334314
1809	0.7633963640775
1810	0.763564439997703
1811	0.762920360667357
1812	0.759150477317007
1813	0.757010471439932
1814	0.755144642663771
1815	0.758624419533374
1816	0.759185287018473
1817	0.763205216481165
1818	0.764766057545474
1819	0.762737534999795
1820	0.765035238264052
1821	0.764722525261935
1822	0.763249747296924
1823	0.762387288349932
1824	0.762999928180105
1825	0.764498594798478
1826	0.764695200210672
1827	0.762001271919178
1828	0.761047518597818
1829	0.762717543268386
1830	0.763010678836935
1831	0.763957984493105
1832	0.765056160304983
1833	0.759062362120376
1834	0.758145325014795
1835	0.758559994978809
1836	0.75044633149806
1837	0.753989385540484
1838	0.753616756883949
1839	0.755268391195898
1840	0.757491685823807
1841	0.756369717656022
1842	0.756352268770638
1843	0.758126346700558
1844	0.761214354105326
1845	0.760116836952589
1846	0.758763050537018
1847	0.761500347377575
1848	0.761989083624034
1849	0.761066993077133
1850	0.763551227121673
1851	0.762369756356898
1852	0.756856500252486
1853	0.757580525421452
1854	0.756180511305555
1855	0.752909588923512
1856	0.756082851133235
1857	0.755913275554083
1858	0.75420633868253
1859	0.753918866838348
1860	0.754023986852618
1861	0.755674671008442
1862	0.757011053193486
1863	0.756724365290127
1864	0.758644591124624
1865	0.761951110870195
1866	0.75963696469525
1867	0.758003843542778
1868	0.759646783802145
1869	0.759401557933537
1870	0.760526917389631
1871	0.760532339233522
1872	0.759480381198668
1873	0.758625364727848
1874	0.758830777070178
1875	0.757636064899881
1876	0.75559193548167
1877	0.755337030672801
1878	0.757081852228891
1879	0.754568843090647
1880	0.749912645176351
1881	0.748994262222996
1882	0.751759680459766
1883	0.755042624921653
1884	0.756162701460077
1885	0.757100602307192
1886	0.754345512986935
1887	0.755292346045868
1888	0.755010508156148
1889	0.754761975347294
1890	0.755064015838582
1891	0.75766838633348
1892	0.75645914769011
1893	0.757830423924683
1894	0.756507412148081
1895	0.753919945997393
1896	0.753378628656783
1897	0.755534380332612
1898	0.755094733418566
1899	0.754982944945647
1900	0.754314806570665
1901	0.752359990587749
1902	0.753048526309091
1903	0.752495674370829
1904	0.753176603881524
1905	0.751752190847913
1906	0.751068445600399
1907	0.748618955515452
1908	0.749538845570232
1909	0.750051756219708
1910	0.745632851734835
1911	0.747557658413415
1912	0.74523774555985
1913	0.74448048105189
1914	0.743793719120701
1915	0.744634625897113
1916	0.745331199492721
1917	0.748585552441982
1918	0.75321153762426
1919	0.75221904249319
1920	0.752398081180794
1921	0.752997304707255
1922	0.754427436043391
1923	0.753073368054139
1924	0.751968069792565
1925	0.749731481661801
1926	0.749109538736414
1927	0.747142616325593
1928	0.744889721729537
1929	0.747342446810794
1930	0.753815416419566
1931	0.754121550272748
1932	0.750388073035003
1933	0.747245981155898
1934	0.746584120509567
1935	0.746407387749163
1936	0.748186299567356
1937	0.74704970941472
1938	0.748027437432653
1939	0.747361301083761
1940	0.74444323021824
1941	0.749297957424819
1942	0.751747222995068
1943	0.751569069962129
1944	0.752589392511604
1945	0.754664790253036
1946	0.754249279289214
1947	0.753229445462341
1948	0.751477924437284
1949	0.748823325911117
1950	0.749385995715863
1951	0.748794166289478
1952	0.748316609882641
1953	0.748402668475023
1954	0.745390110412855
1955	0.745119805880375
1956	0.748920919101152
1957	0.751177926905705
1958	0.754107285526753
1959	0.756660841275179
1960	0.757127278622616
1961	0.755121074822562
1962	0.753343258288779
1963	0.75052553184865
1964	0.748765076130949
1965	0.743990798370544
1966	0.741631523500921
1967	0.742140311018598
1968	0.74285785875247
1969	0.74166949625476
1970	0.742828550281307
1971	0.744741084316681
1972	0.745231760568595
1973	0.745824181671836
1974	0.747463263007309
1975	0.744606468528931
1976	0.74172255118656
1977	0.743309951967499
1978	0.747724742003463
1979	0.747032517294764
1980	0.744236701504484
1981	0.742841799129305
1982	0.744248981590167
1983	0.745394309209829
1984	0.74199930338423
1985	0.742428122735859
1986	0.744620897009402
1987	0.746285425411318
1988	0.746398574616964
1989	0.746186294109541
1990	0.745015884104769
1991	0.745940408341378
1992	0.742852028812802
1993	0.7451291784387
1994	0.743189048942095
1995	0.744055565279013
1996	0.744165579961778
1997	0.743796795344185
1998	0.745415424755139
1999	0.742829949466827
2000	0.746532705403349
2001	0.744765489436459
2002	0.743151495447747
2003	0.742583975629364
2004	0.74482775815376
2005	0.743762739813638
2006	0.743129670386375
2007	0.741063973912633
2008	0.74063074861511
2009	0.738499960244773
2010	0.738746758956679
2011	0.739152125825479
2012	0.74362976757271
2013	0.743008196771131
2014	0.740677297582324
2015	0.73955284486791
2016	0.738875842503808
2017	0.739663982124165
2018	0.7410635310853
2019	0.740958662874808
2020	0.73807073403778
2021	0.740392502548738
2022	0.742577525483349
2023	0.742492557213726
2024	0.745566132416784
2025	0.744091821301682
2026	0.73996167248813
2027	0.740778182827652
2028	0.741634315669898
2029	0.740124733419807
2030	0.737984525355462
[truncated: 47,170 more rows]
