# Supplementary material for: LaF3 doped with Ce/Gd/Eu: energy transfer and excitation dependence of photoluminescence rise-and-decay kinetics
Source: Front Chem. 2025 Apr 22;13:1501039. doi: 10.3389/fchem.2025.1501039 (PMC12052759; doi:10.3389/fchem.2025.1501039)
Supplement: Supplementary file 2 [file DataSheet3.zip › LaF3CeGdEu250_552trace.txt]

31	0.620243359256683
32	0.624491778670352
33	0.631039142857858
34	0.636310221305728
35	0.645494463254271
36	0.647641903707101
37	0.653756907199118
38	0.65754637318331
39	0.661224499303683
40	0.671320650074277
41	0.678228653010297
42	0.679556025669874
43	0.683572610457472
44	0.693616853802266
45	0.695839242597994
46	0.700512198697037
47	0.704473747011064
48	0.710035036990907
49	0.714205292791258
50	0.721834798515747
51	0.7276637263816
52	0.731786680714469
53	0.732356643024045
54	0.735173161503645
55	0.737605064384678
56	0.740976452038095
57	0.744564565884256
58	0.748648042759759
59	0.747569878590165
60	0.751264847331673
61	0.755344300947086
62	0.757696414500647
63	0.763695424887139
64	0.767422116610293
65	0.764762777849012
66	0.768946457959644
67	0.776554559606691
68	0.782142204512893
69	0.782663295268351
70	0.781379314852575
71	0.784419455946206
72	0.788128837777091
73	0.788996209819202
74	0.796773716721882
75	0.801362986785962
76	0.798740830847015
77	0.8018579479065
78	0.800667279867317
79	0.808669503855404
80	0.812056780118058
81	0.812379514277219
82	0.815732254196609
83	0.820476377358155
84	0.821644972399017
85	0.823536120197711
86	0.827232756374009
87	0.831941843935335
88	0.832160102666143
89	0.828695548658362
90	0.831580881156541
91	0.836152211346734
92	0.834772156648197
93	0.840437894242636
94	0.845122565496533
95	0.846024426598519
96	0.843113822519854
97	0.842740456195695
98	0.846330238867335
99	0.852033672447942
100	0.852798050144312
101	0.853126844921333
102	0.858353570160065
103	0.860355326320743
104	0.86255984477698
105	0.86216447220752
106	0.862386982271233
107	0.865938381956881
108	0.870143404954687
109	0.872811908349217
110	0.878578170427689
111	0.879267893216308
112	0.878163447826814
113	0.882813545188874
114	0.879975056621858
115	0.877375315790455
116	0.879557388544014
117	0.88828131279825
118	0.89085547609783
119	0.888784046473452
120	0.886383627375747
121	0.891644691480062
122	0.889138532818705
123	0.887223972789244
124	0.889527369155043
125	0.890532836505446
126	0.890910031393389
127	0.893565231467485
128	0.893441321175754
129	0.894758580752935
130	0.896517340626472
131	0.898868897904873
132	0.894639259731269
133	0.897383722498799
134	0.89994125734318
135	0.90052214767826
136	0.900074346175038
137	0.901978560877224
138	0.901905152025829
139	0.901996068247174
140	0.90449131000853
141	0.906683811530638
142	0.911146488666033
143	0.907028839807495
144	0.91000557109572
145	0.908928299747757
146	0.910975253265127
147	0.915092662925345
148	0.911015786254608
149	0.914437280392997
150	0.917329064292336
151	0.915708636144034
152	0.917039069707675
153	0.91652326356623
154	0.916006901149626
155	0.921425438407407
156	0.922421170942522
157	0.919062103393195
158	0.919086023225044
159	0.918854399983534
160	0.921260573747762
161	0.925921195835835
162	0.930580614978877
163	0.932185136438999
164	0.928621732335413
165	0.928243981172311
166	0.925518474871521
167	0.926169074828188
168	0.92835301110353
169	0.930556485153155
170	0.930038446957634
171	0.931310587056645
172	0.935154170269707
173	0.934528777921884
174	0.934120950351608
175	0.934362868855628
176	0.932149449996843
177	0.935086582837854
178	0.935465823427695
179	0.932306041454181
180	0.937736955834256
181	0.942103530873132
182	0.942381648983143
183	0.942929991658654
184	0.940150010722204
185	0.940054676285406
186	0.941606579678212
187	0.942436507448663
188	0.945801219800169
189	0.944973763282112
190	0.944103664101033
191	0.945365806544744
192	0.947409512805871
193	0.950805945357647
194	0.954493814637435
195	0.952364072078797
196	0.956110065159291
197	0.959267501042321
198	0.958135983131512
199	0.954801808895563
200	0.95659560993207
201	0.958694156579776
202	0.958253970483484
203	0.959042764487283
204	0.953809927175237
205	0.951634517207399
206	0.951719139175317
207	0.94815885160331
208	0.948345722508256
209	0.953199779548154
210	0.953392068573151
211	0.956713031274068
212	0.956924589670582
213	0.955705290148951
214	0.95734690681807
215	0.956959739307209
216	0.957038452242248
217	0.958310137586317
218	0.954613178770426
219	0.956256607505876
220	0.959084807763821
221	0.961772771054111
222	0.9600108710073
223	0.962188529717471
224	0.961436405372172
225	0.962388289517857
226	0.963798864253007
227	0.960058052875623
228	0.964364529336978
229	0.958519355455098
230	0.96578115078311
231	0.967689313648239
232	0.965999811422721
233	0.966875065883839
234	0.966153791168186
235	0.968136141669932
236	0.971294984929115
237	0.969930407196198
238	0.972869591301859
239	0.973550163364107
240	0.974651792610608
241	0.969926930476452
242	0.975463032317084
243	0.976816815530535
244	0.973184616878
245	0.972181096490655
246	0.967869644147999
247	0.967503861244949
248	0.971632784410277
249	0.971483110234545
250	0.969503466011449
251	0.974522180498495
252	0.976419217860438
253	0.973876066900988
254	0.975708391382964
255	0.976987903518524
256	0.979835259111579
257	0.977757401727735
258	0.979287312782118
259	0.976462106675218
260	0.978938031781669
261	0.975595858308929
262	0.97202227993268
263	0.970493496726182
264	0.973542337963304
265	0.9736573116946
266	0.97958025145306
267	0.97831695056633
268	0.976233004750868
269	0.97605739702721
270	0.980474046565237
271	0.979215474017361
272	0.979665563202176
273	0.981082012203008
274	0.981879197617585
275	0.980325046873136
276	0.979834396885082
277	0.978549977011929
278	0.980854889227537
279	0.979864171512982
280	0.974507791050812
281	0.974570715506142
282	0.977931805115673
283	0.9793556553575
284	0.977375454859244
285	0.976859057675443
286	0.974938097700275
287	0.976660224073197
288	0.984397670820281
289	0.979048784775194
290	0.980779997902843
291	0.982752410548868
292	0.984039446305958
293	0.986677385161861
294	0.984524703206342
295	0.982617374753953
296	0.977800106971713
297	0.978656834688651
298	0.981397264461277
299	0.980815599513037
300	0.983519374924729
301	0.983934912468713
302	0.983824393110755
303	0.982142691253658
304	0.983059802639136
305	0.981244280448347
306	0.978151875912813
307	0.979187799328187
308	0.981510196662738
309	0.981778168313844
310	0.980457740749631
311	0.982024852705291
312	0.985753236895617
313	0.987506755266465
314	0.990092044069231
315	0.98972073040041
316	0.992259627245579
317	0.991566124567253
318	0.986479036909691
319	0.984633678900734
320	0.98551246153705
321	0.985943827890691
322	0.98961948832142
323	0.985172068422957
324	0.982381618388009
325	0.981998379570461
326	0.983780128905643
327	0.986912236189982
328	0.987644989643547
329	0.991811629655363
330	0.990827300761012
331	0.99034848691766
332	0.990068175692834
333	0.992783720496209
334	0.995907713116662
335	0.995291598047808
336	0.994212652311615
337	0.991914998096148
338	0.988608736357004
339	0.98751106639895
340	0.987730934155656
341	0.98414629702924
342	0.983513184972894
343	0.987602017387493
344	0.988726666690772
345	0.987437359940345
346	0.984151648396273
347	0.988158292546775
348	0.989045626522977
349	0.989878434408066
350	0.987099203052393
351	0.989063074093348
352	0.983859473212987
353	0.984363585059896
354	0.989514129806252
355	0.992016617051558
356	0.991811907792942
357	0.991251738707545
358	0.996074783407313
359	0.995055548246718
360	0.995445914339745
361	0.997082753995933
362	0.994541463776891
363	0.993724750322848
364	0.99324793211663
365	0.992426537607121
366	0.992075304080862
367	0.98917808398253
368	0.98719588784714
369	0.990383393183905
370	0.99398430135873
371	0.993794889666994
372	0.993719179227128
373	0.991459646548327
374	0.992132238843415
375	0.987546250802775
376	0.984107683189059
377	0.983345347022523
378	0.977074441854366
379	0.977756009649149
380	0.983060796980983
381	0.987839788860201
382	0.992067933435002
383	0.990871427288022
384	0.989610866056451
385	0.99092214567567
386	0.991154251485881
387	0.987729543467758
388	0.990098580302352
389	0.985591174472088
390	0.988846356244731
391	0.98929900985803
392	0.99292773179082
393	0.988153703276711
394	0.988892908131436
395	0.988373608581991
396	0.98525165192862
397	0.987092969989233
398	0.985771215708765
399	0.98863136841186
400	0.986594603074032
401	0.989803718310047
402	0.994472232551943
403	0.996956987135859
404	0.994396171658726
405	0.991865926282972
406	0.996486495168889
407	1
408	0.995040250679838
409	0.993062745334729
410	0.9925077051063
411	0.998515718806245
412	0.9937722965514
413	0.993782045273566
414	0.989436473794016
415	0.983450814011347
416	0.984196083655996
417	0.984888229022933
418	0.984082047248343
419	0.986536800522231
420	0.984034805580441
421	0.983097932519929
422	0.987279377795109
423	0.99031479472195
424	0.990793443073443
425	0.993407444018554
426	0.996912533797193
427	0.99565882865696
428	0.995356584893291
429	0.993224085991239
430	0.990266019125296
431	0.991044665279502
432	0.9910219581275
433	0.990204689788985
434	0.993244455396884
435	0.992101309944559
436	0.990860353240289
437	0.986599135325893
438	0.98720122113523
439	0.986388642196308
440	0.985698801199218
441	0.986483487110965
442	0.987043831423038
443	0.988076326792743
444	0.98767419408941
445	0.987455768476054
446	0.987044073402732
447	0.987447744206881
448	0.984821146410788
449	0.988582628973091
450	0.988804128006702
451	0.988799339868269
452	0.98875142093536
453	0.988710612589675
454	0.989708824721313
455	0.99016804377218
456	0.994461688356299
457	0.991760089371167
458	0.988047945634116
459	0.988455760688201
460	0.991714334348628
461	0.995317327164613
462	0.991359238882076
463	0.991197290494954
464	0.989719061574932
465	0.992899880484282
466	0.990762494704956
467	0.986324068385131
468	0.986491177615043
469	0.989216781263985
470	0.987668301744785
471	0.992333101459304
472	0.991250626157226
473	0.989066051556138
474	0.988022746369401
475	0.991406383201825
476	0.989993109141464
477	0.985528841059115
478	0.988220873502194
479	0.987555370934011
480	0.984709664696804
481	0.987501922626019
482	0.986684547204536
483	0.982368163482594
484	0.984679486769413
485	0.985559653140187
486	0.984818360862927
487	0.984967830607539
488	0.986717818021813
489	0.982669247412556
490	0.983525983473621
491	0.985413388931181
492	0.990621426105938
493	0.988235614793915
494	0.988969619866588
495	0.984684354177056
496	0.98469780351972
497	0.987394295898889
498	0.987354508318121
499	0.987853514949756
500	0.986813914555579
501	0.983455493676125
502	0.984011065147331
503	0.981620390599729
504	0.986793749581055
505	0.987150878233315
506	0.987974999881792
507	0.986548339059723
508	0.987253712649947
509	0.986159874037053
510	0.987956167186274
511	0.990330510885888
512	0.988012548455043
513	0.984496611310798
514	0.983734236205002
515	0.986439320254006
516	0.988187534541211
517	0.989955339448837
518	0.989757963287508
519	0.988479776477516
520	0.986198952366993
521	0.985173598179645
522	0.984756291680655
523	0.986658713786139
524	0.983392405119623
525	0.988184437479261
526	0.986954574292355
527	0.986536137164104
528	0.984810489569424
529	0.983011394184088
530	0.984871478187199
531	0.982689045245475
532	0.982342713894057
533	0.985399863100683
534	0.984161316458541
535	0.986537167663836
536	0.987089687965793
537	0.983189445346383
538	0.981034354719425
539	0.981369413154739
540	0.976982168321632
541	0.97640990025152
542	0.97991576325263
543	0.982180622266081
544	0.98247445654003
545	0.981313326711805
546	0.980552435469995
547	0.983865099936223
548	0.980258535833716
549	0.982491830403942
550	0.981139490724529
551	0.981233640295237
552	0.982473527560514
553	0.981027436047131
554	0.983217960011048
555	0.983291858384582
556	0.980925844905479
557	0.98203102040612
558	0.979441556758284
559	0.978057071328104
560	0.97860398854852
561	0.977802494782834
562	0.978562443138249
563	0.975722581962277
564	0.976220071353415
565	0.978042289706434
566	0.976553220374245
567	0.978878510339625
568	0.978393299331941
569	0.978841289968718
570	0.980433716616189
571	0.979441460800819
572	0.981349623665948
573	0.981047983460827
574	0.981729759858795
575	0.976059121480204
576	0.976435767046426
577	0.975968495912629
578	0.976042808711158
579	0.977805081462325
580	0.978739997824964
581	0.974601588777482
582	0.975575070306227
583	0.976632271246443
584	0.97697099414437
585	0.979420322344767
586	0.980255430427639
587	0.977481803544196
588	0.974000893656043
589	0.97070088444969
590	0.968170971448343
591	0.969748644287902
592	0.969521903751603
593	0.968245109020196
594	0.971251560699494
595	0.97641648376803
596	0.978464962870024
597	0.97273159334172
598	0.97059529508033
599	0.971402677018577
600	0.969955300509576
601	0.969187223583397
602	0.970115008498494
603	0.969313282487929
604	0.969229917701872
605	0.96867508468594
606	0.970598431081541
607	0.969315862213981
608	0.968711092377
609	0.965352065157622
610	0.966361947942102
611	0.968314208129795
612	0.968639431620293
613	0.966439268798554
614	0.966467594329665
615	0.967770572932819
616	0.971256010900768
617	0.971379865564982
618	0.970065538948579
619	0.974862964395887
620	0.975005861749491
621	0.972413289914203
622	0.973595008876761
623	0.97397198125464
624	0.976823073626077
625	0.973091540918349
626	0.974412177085747
627	0.972775754635928
628	0.971729070077598
629	0.968901298151525
630	0.967115862102726
631	0.968253098522172
632	0.966748155878313
633	0.968209291853378
634	0.968940469657554
635	0.972502812666274
636	0.97392140332647
637	0.974928746714848
638	0.972587177356931
639	0.969161690553586
640	0.968292391018048
641	0.966261550010667
642	0.968014074039667
643	0.96999929213986
644	0.968157697332355
645	0.968935429804611
646	0.972206790840262
647	0.970846111205523
648	0.964899871862017
649	0.96735540948388
650	0.966184693643972
651	0.966403128992143
652	0.967349948252503
653	0.96756429080619
654	0.962876329184726
655	0.959675474634826
656	0.961196816270381
657	0.963067974321226
658	0.96339389593705
659	0.96373229897676
660	0.962663089446542
661	0.962202255807026
662	0.966249215999697
663	0.966825140188294
664	0.973509446803824
665	0.970663219058654
666	0.966525078413937
667	0.968639153482714
668	0.968540931977839
669	0.965389200696568
670	0.9664223594244
671	0.965003617179223
672	0.962566248894751
673	0.964475433915485
674	0.965102528465295
675	0.961522943708013
676	0.963763262642813
677	0.964014661466236
678	0.96561950556595
679	0.966207118486331
680	0.963126605723014
681	0.957324516742909
682	0.960777650421671
683	0.96028459593424
684	0.961908289417727
685	0.96029840546507
686	0.963397928931955
687	0.964950910107881
688	0.962697681417322
689	0.962851064557679
690	0.963667113262907
691	0.962067110147766
692	0.961254839941558
693	0.960980218020923
694	0.960954109246322
695	0.960779541757212
696	0.959734161664131
697	0.962859732715349
698	0.961114141265521
699	0.96028328590624
700	0.960456206820879
701	0.95974264486031
702	0.962148673992996
703	0.964077836245387
704	0.966599153404835
705	0.962173567306374
706	0.961285012306197
707	0.963983095632322
708	0.964860750420753
709	0.963463986607119
710	0.958758215836431
711	0.958849266954502
712	0.960483325234894
713	0.959428574686754
714	0.96316888263512
715	0.960278755045068
716	0.958874994680619
717	0.960053741743138
718	0.957903042908563
719	0.95631702872299
720	0.952488040779419
721	0.955363578662731
722	0.956729894755521
723	0.957503498275408
724	0.953998190158769
725	0.951270066583355
726	0.955920410097173
727	0.958404036833203
728	0.954509069092991
729	0.956775612229487
730	0.955230222818796
731	0.958806093048702
732	0.958640442650395
733	0.960756595406892
734	0.958757818099692
735	0.957357946098606
736	0.960497608990297
737	0.96199041371018
738	0.959583615527086
739	0.955724947522392
740	0.956437586066197
741	0.958358413926015
742	0.955081893438262
743	0.955668950083483
744	0.955492225637443
745	0.953872551241982
746	0.955805820195737
747	0.955877784122405
748	0.951236919537302
749	0.948569263071701
750	0.950626630060053
751	0.948884648836008
752	0.954410658454562
753	0.952440228929479
754	0.952798849789853
755	0.951087837794614
756	0.948896585110238
757	0.950080145343574
758	0.954954645495576
759	0.949914097208528
760	0.951855358445634
761	0.953347149354039
762	0.95235647475081
763	0.951707806459634
764	0.949918470921968
765	0.948362433014041
766	0.946645424372584
767	0.942240070001666
768	0.942502565123828
769	0.941711753231889
770	0.944134637501902
771	0.943376751536641
772	0.947452440559913
773	0.948493092314141
774	0.949196780390633
775	0.948423418850441
776	0.949808325659054
777	0.947184246398744
778	0.951892414715369
779	0.953487608831758
780	0.951905701347549
781	0.954100624057287
782	0.951004813727091
783	0.953128625001843
784	0.951280079536222
785	0.948672977793774
786	0.950278179300278
787	0.946213024737834
788	0.946972044113733
789	0.946720319869342
790	0.945034868717672
791	0.942980323435066
792	0.946786161987883
793	0.943224749349367
794	0.940938041238346
795	0.940683036361204
796	0.943609636132074
797	0.941918337137792
798	0.942432510611644
799	0.943052721256359
800	0.946824405905083
801	0.95040862582513
802	0.950111992096443
803	0.949110418672155
804	0.945082152106211
805	0.942693645641042
806	0.938171545802445
807	0.932416183935719
808	0.935139786384776
809	0.937039386784515
810	0.932718892189146
811	0.93115403314788
812	0.931062720580484
813	0.933116673430046
814	0.935466657840434
815	0.937500867093905
816	0.937258420128483
817	0.937836013142557
818	0.938200333041938
819	0.937260088953961
820	0.942225082558187
821	0.944079132366509
822	0.944127540821557
823	0.941602468804784
824	0.937056770383243
825	0.934161401290503
826	0.93578852838241
827	0.937252125875056
828	0.936145174465969
829	0.935124733578966
830	0.938388733703572
831	0.94053182130328
832	0.942795641472872
833	0.943686823482488
834	0.943547035707024
835	0.936890122861713
836	0.936156578106734
837	0.93387439807551
838	0.934868662044205
839	0.939233696200891
840	0.937662275894122
841	0.93672977654705
842	0.939202601810175
843	0.935324070610231
844	0.937005640351978
845	0.940016390647568
846	0.939383252168152
847	0.940158367365784
848	0.935031895426945
849	0.932698910785424
850	0.932408257014699
851	0.934000733726935
852	0.935495306011137
853	0.934869029185811
854	0.937763100766742
855	0.937817198525982
856	0.941729064514846
857	0.939697026125185
858	0.936874273191737
859	0.93276427311664
860	0.932441077249097
861	0.926344023365782
862	0.925764696163899
863	0.931598398261306
864	0.936335281501654
865	0.931612854462008
866	0.932052936256708
867	0.934441442721877
868	0.930501623906259
869	0.932790835255496
870	0.932203825893663
871	0.934023337968033
872	0.932938387241495
873	0.935767374628791
874	0.939737877582195
875	0.935350257263354
876	0.932483354161202
877	0.930573197049628
878	0.932478903959928
879	0.928297244518812
880	0.928777104159464
881	0.931523729446676
882	0.925320795540231
883	0.927054803950555
884	0.928174914048534
885	0.930247406158467
886	0.92828399960727
887	0.926936384094647
888	0.923401560018057
889	0.922406429650801
890	0.927473540076705
891	0.929234201020598
892	0.92922160138824
893	0.932053909738236
894	0.929399585797516
895	0.927230681467665
896	0.928319912731553
897	0.926472105721207
898	0.925656805206068
899	0.928371333416589
900	0.92903542165518
901	0.926020068182646
902	0.922138305024027
903	0.922442587536154
904	0.917945710603967
905	0.924179556721014
906	0.92619841834284
907	0.92444009097324
908	0.921648173762559
909	0.917717262302929
910	0.922230602198455
911	0.926113967429533
912	0.925327430512193
913	0.920641141888271
914	0.921540348167059
915	0.921358129113133
916	0.918418493033905
917	0.922976750757855
918	0.924357008496825
919	0.925649791966997
920	0.922720789087439
921	0.922373053141244
922	0.920277481174953
923	0.921596316401523
924	0.920489284332538
925	0.916832644340192
926	0.91863371033028
927	0.918897502964251
928	0.917909918469531
929	0.918766860352406
930	0.918123893881613
931	0.915672023503738
932	0.918150419862583
933	0.914927400528962
934	0.915063736617063
935	0.914918448670961
936	0.910019231822944
937	0.914707164239963
938	0.914277398568092
939	0.913508630470028
940	0.917329926518833
941	0.91980264469899
942	0.92117441924178
943	0.918633493382968
944	0.914445297708731
945	0.912838775048723
946	0.916339136488508
947	0.916602869322899
948	0.914713806165364
949	0.909444562034832
950	0.909329308775268
951	0.911567825378552
952	0.9143317758556
953	0.916690799737327
954	0.919581108116806
955	0.919284613456908
956	0.921240148714601
957	0.920633163511798
958	0.919487514821256
959	0.922308852034423
960	0.921346515478495
961	0.91964684176169
962	0.91880274010018
963	0.916059830731032
964	0.916072263480842
965	0.911270635374706
966	0.911734354691611
967	0.911425836144145
968	0.914734229807837
969	0.913344107919606
970	0.914668920322762
971	0.913919838802584
972	0.915064710098591
973	0.913550529115025
974	0.916038330696126
975	0.915189139116908
976	0.915494154521557
977	0.917070841363397
978	0.913868301299765
979	0.912684547760812
980	0.909835723601336
981	0.90962818290216
982	0.906054721343694
983	0.904914079129585
984	0.904021470274185
985	0.90563732444999
986	0.911520230475924
987	0.909493567094989
988	0.913375672362832
989	0.912320696523252
990	0.911473214099461
991	0.913965927590219
992	0.916721768966132
993	0.914840066719643
994	0.916367645590421
995	0.919390027599592
996	0.917509817561217
997	0.915241924066772
998	0.914539169141859
999	0.912760062113684
1000	0.90972380660204
1001	0.910841330020529
1002	0.908527450649354
1003	0.907626718785941
1004	0.907816861979511
1005	0.907457091020245
1006	0.90974204269245
1007	0.907821944943779
1008	0.906789838966686
1009	0.905084021190746
1010	0.899125436710767
1011	0.902353822708988
1012	0.903100712505038
1013	0.905854323217562
1014	0.906609010600658
1015	0.907109608179247
1016	0.903141369265742
1017	0.902138544222345
1018	0.901726968748183
1019	0.907143629967989
1020	0.902019918544628
1021	0.902956879218478
1022	0.902184264477687
1023	0.900847012371281
1024	0.89762065816808
1025	0.897893537556778
1026	0.902267321921719
1027	0.905331146430257
1028	0.906931271925933
1029	0.907564517488318
1030	0.907125589964574
1031	0.904713316643224
1032	0.901690961057123
1033	0.895160572996791
1034	0.894731924047302
1035	0.89570281611518
1036	0.894899318368234
1037	0.894799606045932
1038	0.894374611824241
1039	0.897000091507264
1040	0.897257196323133
1041	0.89851933459478
1042	0.901268808010807
1043	0.898391814077266
1044	0.896527619200727
1045	0.896376089847339
1046	0.896481132676354
1047	0.896844195393875
1048	0.896687882074116
1049	0.899262507082078
1050	0.896636982897042
1051	0.8977010969468
1052	0.893846246380387
1053	0.890972850156438
1054	0.8935144713592
1055	0.895671515902655
1056	0.895778877008397
1057	0.897014357183724
1058	0.894581062224105
1059	0.897867880755744
1060	0.898813168868728
1061	0.902003826894958
1062	0.896466901767092
1063	0.895390546882453
1064	0.895695348121167
1065	0.897104949374788
1066	0.898061325442385
1067	0.892872436649299
1068	0.895721449942328
1069	0.895135108110687
1070	0.895595720630827
1071	0.893583513450594
1072	0.893708116304898
1073	0.892087820271946
1074	0.892400485850724
1075	0.895127748590329
1076	0.895521316046897
1077	0.894476353160185
1078	0.892534837427194
1079	0.893488685224191
1080	0.897756136201748
1081	0.897878310914981
1082	0.897327687511317
1083	0.898450022709933
1084	0.895947246201545
1085	0.893037882616485
1086	0.888776119552432
1087	0.887961814769829
1088	0.889386951397961
1089	0.8904911158685
1090	0.887222582101346
1091	0.886605777251294
1092	0.886538136973301
1093	0.883342562865351
1094	0.882489236771012
1095	0.882337462656553
1096	0.881187792096609
1097	0.881030629066545
1098	0.882877185848471
1099	0.888634760299643
1100	0.885316581755899
1101	0.883892162722722
1102	0.883781366617872
1103	0.880675721342859
1104	0.882532209027066
1105	0.884627522325408
1106	0.883035638046217
1107	0.880296476580955
1108	0.880592338477859
1109	0.882766310474411
1110	0.882661337179791
1111	0.879571209200346
1112	0.88387797770616
1113	0.881113521018718
1114	0.881398381183659
1115	0.877409888291604
1116	0.877504559370274
1117	0.879770083132541
1118	0.882056361521001
1119	0.883033691083159
1120	0.883478779354292
1121	0.883245075643687
1122	0.880132298921132
1123	0.881090900089366
1124	0.884024867724721
1125	0.883274800206823
1126	0.881998184874155
1127	0.877663047725905
1128	0.874239537090063
1129	0.875616179040498
1130	0.876983225244434
1131	0.874345507507907
1132	0.875625079443046
1133	0.87376986841033
1134	0.875319474386728
1135	0.87356797390402
1136	0.874139407561393
1137	0.878500782818218
1138	0.879337057688237
1139	0.881008480971078
1140	0.882159279378908
1141	0.883283421081104
1142	0.881189917067718
1143	0.879018423277
1144	0.87812896432969
1145	0.877359997363256
1146	0.876543072524652
1147	0.875410987213181
1148	0.87695740990498
1149	0.877627902261342
1150	0.873998715838795
1151	0.872958852604605
1152	0.870674436347241
1153	0.870005800559223
1154	0.872426636345962
1155	0.875065429084235
1156	0.875606583294
1157	0.875677091170439
1158	0.873903754106354
1159	0.875002962165223
1160	0.86988571048715
1161	0.874731284330869
1162	0.874489101596148
1163	0.873316220455183
1164	0.875266490568494
1165	0.873786513553783
1166	0.871844633460563
1167	0.872514162070211
1168	0.875814171276565
1169	0.876303039793422
1170	0.878679169136297
1171	0.876218282928778
1172	0.878744019694366
1173	0.878077041606322
1174	0.878852170710833
1175	0.87750827389765
1176	0.874586096514296
1177	0.869008251785713
1178	0.867530441462748
1179	0.868716141964758
1180	0.871740192799408
1181	0.871470399347155
1182	0.866806032136572
1183	0.869496735082021
1184	0.867727678555287
1185	0.870062049712642
1186	0.868336432713096
1187	0.866498032315693
1188	0.8732214589818
1189	0.867110870923859
1190	0.865320575811543
1191	0.867213154628084
1192	0.863496194938842
1193	0.865418455207194
1194	0.866349747437171
1195	0.866520711653937
1196	0.86807442989445
1197	0.867896053311186
1198	0.864914696595012
1199	0.868663357014894
1200	0.863311287685208
1201	0.864816235891819
1202	0.868204270079378
1203	0.86731947410859
1204	0.868507816917607
1205	0.866637821481845
1206	0.864940285252339
1207	0.867972263008008
1208	0.863959232818677
1209	0.864564208477467
1210	0.863137613017729
1211	0.859686266372916
1212	0.855448469033413
1213	0.859836182528343
1214	0.86166585914056
1215	0.865800981992539
1216	0.86308649828403
1217	0.861437003367968
1218	0.862030409894132
1219	0.863001073889195
1220	0.866991933732053
1221	0.863413588077688
1222	0.865982466763255
1223	0.865501010612896
1224	0.864738147375647
1225	0.86455200519116
1226	0.864516264512176
1227	0.86153137544874
1228	0.859313598174082
1229	0.857811538426236
1230	0.858182932754956
1231	0.85938926133056
1232	0.860307903863414
1233	0.855017448961059
1234	0.857950131600796
1235	0.861927359920875
1236	0.859090719578076
1237	0.858415518352491
1238	0.859962804661475
1239	0.859958563063385
1240	0.859713598952868
1241	0.857988097380417
1242	0.858281036051359
1243	0.859196883301538
1244	0.85544362804884
1245	0.853042031038485
1246	0.8546288907623
1247	0.852573130018471
1248	0.855990513283434
1249	0.855331744426053
1250	0.855766506839542
1251	0.854652810594149
1252	0.856892836093803
1253	0.853074723329596
1254	0.854128173584551
1255	0.858339988702052
1256	0.854205982572456
1257	0.851685462277174
1258	0.847499390183357
1259	0.84621005005642
1260	0.848167615718445
1261	0.849533549372063
1262	0.852138446874193
1263	0.850042819280386
1264	0.8526873875455
1265	0.853472672843732
1266	0.851831243917479
1267	0.849652831454468
1268	0.85151986889707
1269	0.852750210480614
1270	0.84870601080342
1271	0.848576302733842
1272	0.847732608543886
1273	0.84697669735544
1274	0.847833661489321
1275	0.848625374547018
1276	0.846265293742488
1277	0.848034109680217
1278	0.845082791822644
1279	0.847292546218817
1280	0.846613897477932
1281	0.847375618960416
1282	0.848294406124812
1283	0.849466027302541
1284	0.849383355079056
1285	0.851257409932794
1286	0.850525312883917
1287	0.847708271505667
1288	0.847098732999883
1289	0.844489524365269
1290	0.844961245700341
1291	0.845120127620647
1292	0.847313038004997
1293	0.846753703332338
1294	0.848530083221545
1295	0.848016726081489
1296	0.849413904320116
1297	0.84955389096395
1298	0.848307240783425
1299	0.847805678067433
1300	0.845824505478337
1301	0.844618858339802
1302	0.844769469839178
1303	0.84479867428504
1304	0.84437622641289
1305	0.84423294244805
1306	0.845360843179635
1307	0.844208387071832
1308	0.843527549388195
1309	0.846627150733602
1310	0.846635582474329
1311	0.844591322719418
1312	0.848557842742681
1313	0.847252682150215
1314	0.844487577402212
1315	0.843417025858173
1316	0.840638153299977
1317	0.839298086441266
1318	0.835518753009101
1319	0.835614067976268
1320	0.838576319422097
1321	0.839988880059566
1322	0.839307910260579
1323	0.836618091792633
1324	0.837499231644936
1325	0.836186978544189
1326	0.838783440133528
1327	0.838105154362185
1328	0.836374026066498
1329	0.83614961354174
1330	0.834877506819238
1331	0.834768973363598
1332	0.837020106287495
1333	0.836527797208778
1334	0.839549105606892
1335	0.83620677498642
1336	0.836977584614319
1337	0.839851346589185
1338	0.839170376790198
1339	0.834704783382281
1340	0.837159430963889
1341	0.839036689962543
1342	0.833289202170697
1343	0.834641228945333
1344	0.832549078071272
1345	0.834571277344053
1346	0.832547270177004
1347	0.83399881179626
1348	0.834615259239522
1349	0.834345151491805
1350	0.840324756219365
1351	0.838456250210342
1352	0.839175349890122
1353	0.83731816408059
1354	0.836031576125004
1355	0.8330190346234
1356	0.83534987621487
1357	0.833150202915271
1358	0.830608617870395
1359	0.830099464779856
1360	0.831342239113208
1361	0.830773803778944
1362	0.829358005620048
1363	0.824392693548293
1364	0.827673048162581
1365	0.830857862518263
1366	0.829975658789718
1367	0.836114003587419
1368	0.837588235670421
1369	0.836722757745228
1370	0.835561812878493
1371	0.834663801200609
1372	0.832623410339431
1373	0.832200015408822
1374	0.833336808198828
1375	0.83242641939865
1376	0.83233289285612
1377	0.827710931891616
1378	0.829034670683715
1379	0.828127524967715
1380	0.830071706649407
1381	0.83042605392587
1382	0.830924401371441
1383	0.829444228269737
1384	0.830310626830319
1385	0.832376354634314
1386	0.826738051140044
1387	0.826845942097875
1388	0.826648389319183
1389	0.829167481377994
1390	0.829820617949386
1391	0.82615483418411
1392	0.823745189262888
1393	0.824719922410741
1394	0.825609069843962
1395	0.827860651960049
1396	0.825712039157321
1397	0.822969463553269
1398	0.824522396055119
1399	0.823368173773684
1400	0.822905813158856
1401	0.82795341084286
1402	0.825121733865169
1403	0.830279571378864
1404	0.825916232470727
1405	0.825812864029941
1406	0.821781537950621
1407	0.821673342432141
1408	0.819915885633165
1409	0.821262533227011
1410	0.821694404400359
1411	0.818745109993678
1412	0.819472996039599
1413	0.818582061572429
1414	0.820261794215462
1415	0.81649896685796
1416	0.813274620808084
1417	0.815711961278799
1418	0.817358517671332
1419	0.817326052062348
1420	0.818503083016002
1421	0.819221559667603
1422	0.817417420257261
1423	0.817935242896158
1424	0.818460575249705
1425	0.82140229736078
1426	0.823525182437392
1427	0.823890431316289
1428	0.824241386704968
1429	0.819631467706975
1430	0.825375448183942
1431	0.823964500744435
1432	0.823266689715001
1433	0.823883070405244
1434	0.82464812536662
1435	0.821486114120405
1436	0.816406390155265
1437	0.816205992029133
1438	0.817000074819009
1439	0.815533512379765
1440	0.815277151581921
1441	0.814666500525819
1442	0.814894784725685
1443	0.813489476525605
1444	0.813849821838973
1445	0.818166861965604
1446	0.819132195453953
1447	0.820676961836465
1448	0.820439426780699
1449	0.819511657163169
1450	0.816252479944194
1451	0.816922972300557
1452	0.814603735999597
1453	0.812509500484377
1454	0.813602275221029
1455	0.811715665236947
1456	0.810159361707631
1457	0.811826076121249
1458	0.809585900427303
1459	0.814921969892719
1460	0.814910766511012
1461	0.812510099870861
1462	0.811915302656798
1463	0.812108747343438
1464	0.812814871905128
1465	0.81265260365979
1466	0.814709571520714
1467	0.809177594460389
1468	0.810578394050303
1469	0.809525871384177
1470	0.809585420639978
1471	0.813122631137001
1472	0.812450215459276
1473	0.807585482108383
1474	0.805988329903433
1475	0.805887226893234
1476	0.805921486489606
1477	0.803960567879059
1478	0.806626460952404
1479	0.80892845689549
1480	0.810045303048972
1481	0.808640788931682
1482	0.809411925371237
1483	0.810980981508579
1484	0.808596425987729
1485	0.809246016304981
1486	0.805910278935835
1487	0.807353985419472
1488	0.809315062568439
1489	0.807018968704794
1490	0.803375192575507
1491	0.804204836645627
1492	0.803072335518475
1493	0.802018333160424
1494	0.801943375082711
1495	0.800364944318247
1496	0.802669554754581
1497	0.803593704411512
1498	0.804402667561899
1499	0.80016517200167
1500	0.798703828814108
1501	0.798221532688258
1502	0.802113916530356
1503	0.805061992694438
1504	0.806820891636765
1505	0.808957633527594
1506	0.808662408565747
1507	0.809288710423456
1508	0.809940108634976
1509	0.808206616169862
1510	0.811474948287271
1511	0.805417903104099
1512	0.796927497598977
1513	0.796160477595601
1514	0.798926772772445
1515	0.802432285320205
1516	0.801227243130906
1517	0.804260817396282
1518	0.802375044606314
1519	0.804853710758612
1520	0.805285409486661
1521	0.80059103401261
1522	0.802318026402488
1523	0.800426046972431
1524	0.798334199268331
1525	0.798861054425127
1526	0.798126493077295
1527	0.794491549206849
1528	0.793639889156612
1529	0.795326963241059
1530	0.79806828305394
1531	0.798195053990676
1532	0.799986059744508
1533	0.796886416678464
1534	0.796889058985471
1535	0.797519541251002
1536	0.797117485035503
1537	0.797966093916491
1538	0.797913110098258
1539	0.796031838965017
1540	0.796142120515345
1541	0.800296338902853
1542	0.795547879576441
1543	0.792800436564745
1544	0.792092159218189
1545	0.791952883215871
1546	0.793378350827723
1547	0.794381734927655
1548	0.796366438473325
1549	0.796581342864923
1550	0.795728025114711
1551	0.790220119471216
1552	0.79198243394302
1553	0.790094920011804
1554	0.787397102307068
1555	0.789958148638391
1556	0.7888135513079
1557	0.789451660105865
1558	0.787951479177369
1559	0.794477226512185
1560	0.792811562067931
1561	0.794500502455538
1562	0.791031620627017
1563	0.792867606790228
1564	0.79549745462394
1565	0.797465220981698
1566	0.794752094584578
1567	0.793981336412131
1568	0.795474509664307
1569	0.794699904849134
1570	0.790386897717408
1571	0.788684278523635
1572	0.790304847131414
1573	0.791568843362094
1574	0.79266322990602
1575	0.791685800214333
1576	0.790025424556155
1577	0.792875255573668
1578	0.790196234406564
1579	0.788409969507777
1580	0.788025153650152
1581	0.786966083625401
1582	0.789787372164492
1583	0.789105460869797
1584	0.786607046949345
1585	0.787517394028887
1586	0.789235130000114
1587	0.787121423463631
1588	0.785609961274905
1589	0.78527709317303
1590	0.789715612668944
1591	0.786063109973096
1592	0.790744304507247
1593	0.790015809340027
1594	0.792672115011002
1595	0.791991808570142
1596	0.79344015299792
1597	0.792722513540433
1598	0.790906041509809
1599	0.788040807233135
1600	0.786549989806258
1601	0.785906978833452
1602	0.790355468170909
1603	0.787312782118424
1604	0.788852476662171
1605	0.788883981305817
1606	0.784871896784257
1607	0.783792184779032
1608	0.783252251593242
1609	0.783209696543556
1610	0.781655602817311
1611	0.783008185867107
1612	0.782207764321791
1613	0.778886403884136
1614	0.777687925741716
1615	0.779257559014536
1616	0.777759729739277
1617	0.780282159449043
1618	0.780506060200654
1619	0.779103551455313
1620	0.778433100819588
1621	0.776008677058072
1622	0.77626849510603
1623	0.774763353593802
1624	0.778696018710871
1625	0.780330770944525
1626	0.782781503739699
1627	0.781943241576673
1628	0.783574752116836
1629	0.782053061418618
1630	0.77758792554702
1631	0.77820711403613
1632	0.778390962976272
1633	0.776950722086877
1634	0.777461566253901
1635	0.775566753992595
1636	0.774917580881713
1637	0.776583485914974
1638	0.776849107303531
1639	0.780355726838858
1640	0.777781841676858
1641	0.778205235216779
1642	0.777849530628927
1643	0.775399525163524
1644	0.779841247413668
1645	0.781409951706972
1646	0.780572535082188
1647	0.778096480641764
1648	0.775938623936576
1649	0.774537320917643
1650	0.77606726256716
1651	0.778542172471444
1652	0.773763588063781
1653	0.7741579426497
1654	0.777411918695935
1655	0.771661702374433
1656	0.774156596463814
1657	0.772230910931168
1658	0.768194856512995
1659	0.76883429480859
1660	0.765715259990493
1661	0.764034335527932
1662	0.767021850210119
1663	0.766482363435144
1664	0.765942220255481
1665	0.768216551244207
1666	0.769834656943719
1667	0.769068275266087
1668	0.764930355740746
1669	0.764705481507606
1670	0.76760965504543
1671	0.767986392397054
1672	0.768594818352519
1673	0.766978615114052
1674	0.768325581175426
1675	0.76805147659069
1676	0.767322060788081
1677	0.769168059904159
1678	0.766154076259205
1679	0.764348352855347
1680	0.762797834587687
1681	0.765403606832505
1682	0.765087164145396
1683	0.765768245199415
1684	0.76540977731471
1685	0.765175891423989
1686	0.765805237497507
1687	0.772319914956654
1688	0.770646778346322
1689	0.769048115854315
1690	0.769134405257023
1691	0.763618725668177
1692	0.760011819456447
1693	0.761145775243141
1694	0.762780491318909
1695	0.762567437932904
1696	0.763096316540592
1697	0.763800622082511
1698	0.759704060224574
1699	0.761065355934051
1700	0.763275222975944
1701	0.764263242755976
1702	0.764858039970039
1703	0.765299896282497
1704	0.763456226568647
1705	0.762987425678162
1706	0.764288970482093
1707	0.760137767105948
1708	0.761940339211029
1709	0.760347065634628
1710	0.763613884683603
1711	0.762879508297261
1712	0.759550340537746
1713	0.765054603969635
1714	0.76543114245289
1715	0.765055200574744
1716	0.758542187769011
1717	0.75811306459495
1718	0.75893489438977
1719	0.757757237626563
1720	0.762991269539513
1721	0.763635304058611
1722	0.763390586099852
1723	0.763412624330975
1724	0.759690104671515
1725	0.761145320488198
1726	0.765133396173884
1727	0.764620186446745
1728	0.766352612254241
1729	0.764668131802724
1730	0.760733174831998
1731	0.758334879314714
1732	0.756642647168852
1733	0.758398016545292
1734	0.75341704115574
1735	0.752584877159147
1736	0.755691648891358
1737	0.752661469295141
1738	0.757198085134019
1739	0.7553761310117
1740	0.754586419153889
1741	0.755545020322122
1742	0.758035554604943
1743	0.755467559006192
1744	0.753859549700821
1745	0.754083355885655
1746	0.754800863227792
1747	0.75450047464178
1748	0.75434541294113
1749	0.753770822422228
1750	0.753295721715564
1751	0.752724930556
1752	0.757436773070052
1753	0.75528640939126
1754	0.756037405888673
1755	0.758062860761824
1756	0.758160023953208
1757	0.754240137867236
1758	0.752262795232611
1759	0.751578309774617
1760	0.75220556147216
1761	0.752897706839097
1762	0.75414348505831
1763	0.754206483220099
1764	0.753944199482497
1765	0.754566447484983
1766	0.756252261606194
1767	0.755563377402379
1768	0.753530191695201
1769	0.755097775094059
1770	0.754976785246915
1771	0.75496496439978
1772	0.75229953164413
1773	0.749872682522919
1774	0.746396240914984
1775	0.745793099573532
1776	0.748594814180455
1777	0.749830228993451
1778	0.750002989978981
1779	0.752084478448927
1780	0.749860583538205
1781	0.750863408581601
1782	0.746559265694539
1783	0.74584080016844
1784	0.748633077567286
1785	0.748130011517677
1786	0.74429732295361
1787	0.744422654528372
1788	0.745334660698576
1789	0.747133073256154
1790	0.742183012858578
1791	0.743529198744042
1792	0.748212340241251
1793	0.747504427254924
1794	0.74885688375212
1795	0.746717289560412
1796	0.748862486833662
1797	0.752628052455635
1798	0.754338459501639
1799	0.751803044938967
1800	0.74946776149035
1801	0.748562586379102
1802	0.75102936910331
1803	0.752758359911697
1804	0.750860349068225
1805	0.745806450177354
1806	0.744182336706122
1807	0.744012462788669
1808	0.743147652393666
1809	0.741776236648353
1810	0.742340855935025
1811	0.74238863162708
1812	0.742707199285298
1813	0.741717271481469
1814	0.738307582892648
1815	0.740441544798368
1816	0.73664551337661
1817	0.738438488344506
1818	0.738365212999149
1819	0.737422688183019
1820	0.740297518206191
1821	0.739679870599272
1822	0.740911041032803
1823	0.742092061870036
1824	0.743293755282876
1825	0.740146383808165
1826	0.74201112383436
1827	0.745581676073743
1828	0.743868874263179
1829	0.740849065026619
1830	0.740222379339051
1831	0.735564729151016
1832	0.739475065383192
1833	0.739951556777754
1834	0.739545653919529
1835	0.734170241893472
1836	0.738732716183129
1837	0.73771826081684
1838	0.737645337315522
1839	0.736540574849187
1840	0.737575289756777
1841	0.738052148292945
1842	0.737391072284341
1843	0.738699339673572
1844	0.73596228927254
1845	0.734180520467727
1846	0.733753397102863
1847	0.735965525403279
1848	0.734217656006673
1849	0.734453708589139
1850	0.733655916834639
1851	0.733116840312593
1852	0.732955937722771
1853	0.734984673228674
1854	0.731832957244969
1855	0.733381446498985
1856	0.731647856685718
1857	0.733122263995396
1858	0.735273759694138
1859	0.733568715140669
1860	0.732552777301081
1861	0.7357548361867
1862	0.732196695836809
1863	0.735420443890889
1864	0.736842771329467
1865	0.734086288846433
1866	0.729745395640972
1867	0.731697504243684
1868	0.730222021932261
1869	0.732112278300012
1870	0.733118231000491
1871	0.733130649843422
1872	0.732574282898739
1873	0.730907176311134
1874	0.729647352144149
1875	0.730561590368429
1876	0.726435419374452
1877	0.726196813489005
1878	0.724253986337326
1879	0.724128824426487
1880	0.72766041098165
1881	0.725426336235514
1882	0.727918633910589
1883	0.73202885649575
1884	0.730034422306856
1885	0.727781883397495
1886	0.733701009889738
1887	0.736632118270774
1888	0.732909562453429
1889	0.730726804090736
1890	0.732577253408089
1891	0.731467345396531
1892	0.731268755164667
1893	0.727419561916624
1894	0.726635474000673
1895	0.726822865022892
1896	0.730047870258832
1897	0.727350131823306
1898	0.731275473577903
1899	0.72988939581008
1900	0.730198944857278
1901	0.731941522686431
1902	0.732364269556479
1903	0.731727821239865
1904	0.726411601062819
1905	0.72665389644326
1906	0.725236996859549
1907	0.72598878883044
1908	0.726033881885539
1909	0.729594301572896
1910	0.72658450111714
1911	0.727394959257017
1912	0.725539184995701
1913	0.725056135117011
1914	0.726372476840179
1915	0.725904371293643
1916	0.72482035093731
1917	0.722912189462869
1918	0.724743427817596
1919	0.723155690569718
1920	0.721289241388096
1921	0.719168796968745
1922	0.718616554804368
1923	0.723598199114799
1924	0.723820369850665
1925	0.725534013027408
1926	0.722657615698975
1927	0.725261400650786
1928	0.725000229463503
1929	0.726483352214239
1930	0.726712722541354
1931	0.723155760104112
1932	0.724477976092962
1933	0.727881498371644
1934	0.726247210627748
1935	0.721593322250478
1936	0.719819143820214
1937	0.719509654572596
1938	0.719499502550939
1939	0.716706444976182
1940	0.714510687853704
1941	0.714379406916113
1942	0.715016944141352
1943	0.712872457509617
1944	0.715667462047432
1945	0.717442675149492
1946	0.716772319080544
1947	0.715942741763442
1948	0.71932325372016
1949	0.719182564778938
1950	0.717567745274929
1951	0.719205879661551
1952	0.718292246386506
1953	0.719392618451146
1954	0.718242042553381
1955	0.716370130749695
1956	0.713609976850609
1957	0.713512730217951
1958	0.714959462838455
1959	0.716577889786872
1960	0.717397984003195
1961	0.720078724060542
1962	0.717948251390757
1963	0.718439242097346
1964	0.715207005284336
1965	0.713189951556778
1966	0.711533446183021
1967	0.71193235249043
1968	0.714740151356908
1969	0.715668018322591
1970	0.716206402282063
1971	0.714635571626963
1972	0.717704680749514
1973	0.71591681238758
1974	0.712994657255233
1975	0.713369592275341
1976	0.709805922550366
1977	0.705786068255518
1978	0.707071830142493
1979	0.709378003712024
1980	0.708597829191818
1981	0.707660493032236
1982	0.704897418688565
1983	0.708156448494622
1984	0.71034080475771
1985	0.708766662874724
1986	0.707762415157608
1987	0.708384568593316
1988	0.704910153217648
1989	0.708734743806085
1990	0.711946577836941
1991	0.712408663095566
1992	0.711571841685202
1993	0.710527201438083
1994	0.708859302158375
1995	0.707373224195856
1996	0.70880817212711
1997	0.707627401613699
1998	0.705263934484137
1999	0.710046241763303
2000	0.708855733653229
2001	0.708870508321459
2002	0.709496562636722
2003	0.708855920005407
2004	0.704741939781545
2005	0.703663600385276
2006	0.702361673142173
2007	0.699427147840971
2008	0.699796016680467
2009	0.702597220904932
2010	0.702889592175211
2011	0.704624807702631
2012	0.703405488711369
2013	0.704860618305402
2014	0.704594805001915
2015	0.704432233586615
2016	0.702799604933382
2017	0.700580898679208
2018	0.702616513918144
2019	0.705081962972657
2020	0.709376875864139
2021	0.706774217369525
2022	0.705091280581575
2023	0.705395500512747
2024	0.706993647059543
2025	0.70529668518414
2026	0.704604539817202
2027	0.703262108789064
2028	0.70503273262106
2029	0.699765047451662
2030	0.69788529216823
[truncated: 47,170 more rows]
