# Supplementary material for: LaF3 doped with Ce/Gd/Eu: energy transfer and excitation dependence of photoluminescence rise-and-decay kinetics
Source: Front Chem. 2025 Apr 22;13:1501039. doi: 10.3389/fchem.2025.1501039 (PMC12052759; doi:10.3389/fchem.2025.1501039)
Supplement: Supplementary file 2 [file DataSheet3.zip › LaF3CeGdEu250_583trace.txt]

31	0.629716821882111
32	0.631929351281081
33	0.637525036532888
34	0.637800381781431
35	0.643783523451855
36	0.652137765265389
37	0.658682965100189
38	0.661811293111758
39	0.669268509708755
40	0.676474778257544
41	0.67791611506059
42	0.686238762468095
43	0.694850440241114
44	0.698517505006248
45	0.703017870650679
46	0.70374770142995
47	0.70618970415935
48	0.70850148738486
49	0.715480126136811
50	0.720832281706946
51	0.721161233184199
52	0.728776000026021
53	0.735118577036355
54	0.73689655223564
55	0.742089617333657
56	0.745380282142564
57	0.746990086637438
58	0.748590632391625
59	0.755090593776152
60	0.75480246859037
61	0.757081861230819
62	0.759467595902801
63	0.761748666206211
64	0.766727200548129
65	0.770534800390721
66	0.774256853639829
67	0.774614507055239
68	0.778770444702623
69	0.779401231758154
70	0.786162973332996
71	0.784103176031931
72	0.784493840862481
73	0.789943160289197
74	0.797141713484034
75	0.798588421336105
76	0.802027710970134
77	0.805017813455325
78	0.809551138384126
79	0.806749654502927
80	0.810229005843801
81	0.810008448454753
82	0.814661917431359
83	0.814407108546735
84	0.819956575921682
85	0.819683058409528
86	0.825219978066121
87	0.828662711490407
88	0.831215964442316
89	0.837877605460536
90	0.841253823181809
91	0.844163825949115
92	0.84534838079688
93	0.845150119580167
94	0.844110532505026
95	0.840067510105348
96	0.842013581762191
97	0.846915482292565
98	0.847099505490202
99	0.849591270988817
100	0.852275847669107
101	0.85548369564121
102	0.860267652674158
103	0.863348897122142
104	0.865429388759155
105	0.86720772887383
106	0.86815187872668
107	0.869992252877872
108	0.869816587980351
109	0.873013625926431
110	0.872412226407668
111	0.875289686936765
112	0.87673007590763
113	0.877172503433297
114	0.876754665833842
115	0.881181779847894
116	0.882234247962374
117	0.882717215850137
118	0.886993629286591
119	0.883363795369522
120	0.882921078755039
121	0.886096237574945
122	0.883844888129287
123	0.888221985039155
124	0.891159961493559
125	0.890247979485209
126	0.894683281189583
127	0.895521542390626
128	0.900499653367503
129	0.904220842509606
130	0.908590980751546
131	0.908642740287223
132	0.908542799282351
133	0.905088063143215
134	0.903342135729685
135	0.902621217732355
136	0.907265121502536
137	0.906443982889841
138	0.90863884627668
139	0.911468706673653
140	0.913823275043808
141	0.914301299986748
142	0.918029079721948
143	0.922702622204426
144	0.919259544401114
145	0.920764201133003
146	0.917621560855503
147	0.917614343113445
148	0.915252503290743
149	0.918946363271631
150	0.92060886091688
151	0.921243118617913
152	0.921363335332854
153	0.92219600590375
154	0.921326139238636
155	0.923517599907945
156	0.923463164326077
157	0.924507926564926
158	0.927127260796765
159	0.929259346098825
160	0.928022646263629
161	0.928243412175757
162	0.931208354455708
163	0.933748342496246
164	0.933282325007317
165	0.930956913534766
166	0.926854759044765
167	0.926467253654818
168	0.934061965947413
169	0.934993081528055
170	0.940665425866931
171	0.937958928987738
172	0.936877768413424
173	0.942432222965363
174	0.944959061414112
175	0.94686460218718
176	0.943922788592163
177	0.943334875145613
178	0.943186381437277
179	0.945030922890625
180	0.945569705456079
181	0.947107988114304
182	0.948431210810131
183	0.947041214916882
184	0.949598898984237
185	0.949526811607721
186	0.951297139381027
187	0.954365512267995
188	0.952342230201698
189	0.95015963176328
190	0.945654629639765
191	0.94313583038763
192	0.94849807089217
193	0.949884395515438
194	0.950804740563064
195	0.951243059236227
196	0.951673112812773
197	0.948602926406899
198	0.946137851862496
199	0.944106963442948
200	0.942838684998927
201	0.946792408969404
202	0.951349949430705
203	0.957023347443021
204	0.954482569542332
205	0.958839103233036
206	0.957338665934072
207	0.956616057636019
208	0.956605208116989
209	0.960483686850067
210	0.963054365696621
211	0.962951576456046
212	0.960480527409464
213	0.961016368535717
214	0.958673959272722
215	0.957564363732982
216	0.962156727548608
217	0.960874587058941
218	0.963521646961791
219	0.963394725913891
220	0.960591509079522
221	0.963851176616674
222	0.963992670584355
223	0.958272552344123
224	0.959020113904058
225	0.962670967579459
226	0.959829682645265
227	0.962168025708204
228	0.964343618087085
229	0.965503202296045
230	0.968601774696016
231	0.965202785306597
232	0.966213964271558
233	0.962326062506882
234	0.966832740713637
235	0.9698595843336
236	0.970357254678209
237	0.970887193969415
238	0.971028432022407
239	0.967652931494151
240	0.969509314530879
241	0.966441286022937
242	0.972492562609683
243	0.968896755867906
244	0.966431649729098
245	0.970835369665206
246	0.971931603930636
247	0.973077324514231
248	0.975105577960316
249	0.974711911661194
250	0.974681487827908
251	0.971064062613807
252	0.969533904457091
253	0.967710355906829
254	0.966514464986181
255	0.969512327057494
256	0.971877103580236
257	0.975003212084782
258	0.974010098801189
259	0.975982954615743
260	0.980480004427261
261	0.97970919886281
262	0.987907842965812
263	0.988912175422985
264	0.987447368715421
265	0.981650517141266
266	0.980591946567262
267	0.979093897805394
268	0.978147487372794
269	0.976135555596863
270	0.977941491845485
271	0.979783982821881
272	0.983264615315919
273	0.980881825242579
274	0.980358877793427
275	0.98437300710879
276	0.983042250726846
277	0.982098999734849
278	0.980661928176617
279	0.982805496465547
280	0.983847434164497
281	0.983168422987323
282	0.983550857475102
283	0.980833169857294
284	0.98396169059474
285	0.981285323720857
286	0.981228573848748
287	0.984599223055958
288	0.983385288570027
289	0.984438208484512
290	0.982700792603967
291	0.988964148220903
292	0.990656145563062
293	0.987334603541142
294	0.979550544393495
295	0.975829089858382
296	0.982757111212434
297	0.983976077107525
298	0.983523212369827
299	0.983049932906672
300	0.986556022593368
301	0.989187204727468
302	0.989154504517228
303	0.988959093115939
304	0.991349756515261
305	0.988576010942836
306	0.990045244026685
307	0.988887770324048
308	0.988325625275056
309	0.993040695444818
310	0.993792307407606
311	0.992856737015714
312	0.987800124997896
313	0.987751915093737
314	0.990935007268996
315	0.989804649465333
316	0.987231782706161
317	0.987556366256781
318	0.987336720366346
319	0.993601733109879
320	0.993748391183225
321	0.994363316267209
322	0.99437270138552
323	0.993522273178716
324	0.989637425013383
325	0.984787574687221
326	0.988023266809358
327	0.986639487115496
328	0.987199995574256
329	0.986609891055648
330	0.98630800650604
331	0.990042623270705
332	0.989484283767919
333	0.987407807779912
334	0.984821698225453
335	0.98254328343187
336	0.983722004372562
337	0.987857712121765
338	0.99591839293196
339	0.991415242240638
340	0.988518894575617
341	0.990444662087425
342	0.987985429348697
343	0.989450161809408
344	0.98948774967426
345	0.989833424070624
346	0.989382818332957
347	0.989229000967204
348	0.98885167213544
349	0.988352270417381
350	0.988099624169849
351	0.987832063782951
352	0.990593313767792
353	0.991656307558639
354	0.990003210828904
355	0.990850966148959
356	0.993793353182445
357	0.991634033502389
358	1
359	0.997000343366425
360	0.99587359048449
361	0.99363344283549
362	0.994546089906088
363	0.993962470139317
364	0.992424525541236
365	0.990368519568895
366	0.990697349407685
367	0.990394308502816
368	0.991932711219785
369	0.990593787683882
370	0.996957374974225
371	0.997078594811557
372	0.994708057048875
373	0.993455520517658
374	0.992074250999354
375	0.995232105563078
376	0.996749115707724
377	0.992058883480262
378	0.992957681142977
379	0.996715594042927
380	0.991492124068269
381	0.990002608955469
382	0.988287711987821
383	0.988952853220748
384	0.991206877132876
385	0.988606341572624
386	0.987913318276377
387	0.983597522412807
388	0.980891303564388
389	0.985277953042918
390	0.984110234854126
391	0.982780111940023
392	0.984497647040575
393	0.986011966921548
394	0.983346978772996
395	0.984038523451042
396	0.987976238535983
397	0.987801316107004
398	0.987392326520957
399	0.990061105998232
400	0.989708354454918
401	0.990291337594407
402	0.990241036140568
403	0.989044827696139
404	0.99278707135042
405	0.992748210231004
406	0.990218604112287
407	0.988553894858616
408	0.990490274931409
409	0.992022275041996
410	0.993122603942448
411	0.994666701551103
412	0.999395515287488
413	0.995780483349643
414	0.993873358117112
415	0.991986042577162
416	0.988685442907279
417	0.985512459362228
418	0.988539993319963
419	0.983467037515907
420	0.98576395083422
421	0.986963016992674
422	0.984911788094524
423	0.982997386670285
424	0.983103385902512
425	0.986623517722968
426	0.985898227059843
427	0.989565637783724
428	0.99022176355289
429	0.988331555545068
430	0.98694984686452
431	0.989382818332957
432	0.985372112271486
433	0.988882634653348
434	0.987762085333037
435	0.987647609321672
436	0.991381594198217
437	0.99092884635982
438	0.992984124081102
439	0.995843610552609
440	0.99836359775441
441	0.998052279115162
442	0.998039799324781
443	0.995920604540382
444	0.996413910117798
445	0.992627751818857
446	0.995196460754196
447	0.9880386848795
448	0.985632044189048
449	0.987718770982092
450	0.987912054500135
451	0.989576289837716
452	0.989492248717679
453	0.996078892514587
454	0.993072256676721
455	0.992545690088357
456	0.992196203826906
457	0.990762582377813
458	0.986768447582305
459	0.986667433947348
460	0.98780842484836
461	0.985269024463774
462	0.987368156800345
463	0.992416535315951
464	0.990438027262159
465	0.991318343777067
466	0.989878847348172
467	0.989291371484146
468	0.986885868192312
469	0.987796509018126
470	0.988676007237918
471	0.988464433718224
472	0.991003628739171
473	0.986067257132099
474	0.987646081732141
475	0.987550298551103
476	0.990805312232247
477	0.991060437060931
478	0.988850030806047
479	0.989961741591271
480	0.989213112140412
481	0.987147869543468
482	0.992085043648454
483	0.994067276682717
484	0.996642603066399
485	0.994622706340708
486	0.992586288900105
487	0.994560307388801
488	0.988225471007944
489	0.992380830477698
490	0.994453202352362
491	0.996668213491926
492	0.989694822570816
493	0.989445716476479
494	0.989456940389221
495	0.99089583020552
496	0.988780204009282
497	0.99055903383725
498	0.98817781400589
499	0.983326985832861
500	0.985382764325479
501	0.988539519403873
502	0.991859617561436
503	0.991521802273572
504	0.990696671707675
505	0.991817281057358
506	0.995054710871826
507	0.993008605006614
508	0.989660097159149
509	0.98900458906062
510	0.991631347977877
511	0.986353395029741
512	0.986174046224477
513	0.981715968112796
514	0.983710399747227
515	0.984654773920359
516	0.979960623986549
517	0.978896857712474
518	0.983548145095344
519	0.983130759295896
520	0.986022786425892
521	0.986061570139013
522	0.982520233732951
523	0.985193888227076
524	0.983998675006438
525	0.983630326884587
526	0.981780370150046
527	0.983996943632987
528	0.980571451276071
529	0.981667834035211
530	0.98458780799706
531	0.984072948715851
532	0.986929421081023
533	0.986308954338221
534	0.991320680183393
535	0.991174966782787
536	0.988960083600568
537	0.990545448242658
538	0.989168248083851
539	0.985250067820157
540	0.987946862057258
541	0.987807732930868
542	0.990109129495396
543	0.989770595434795
544	0.986892029101487
545	0.986102800838881
546	0.985346114814485
547	0.981168190619945
548	0.978877160180035
549	0.982057500482529
550	0.983240821568739
551	0.982440535264023
552	0.984811001939291
553	0.982050976237684
554	0.985450218382351
555	0.977853501424694
556	0.977990524783921
557	0.976459278199918
558	0.977664961806715
559	0.978667689268062
560	0.978425044229759
561	0.977631392750309
562	0.975528688666137
563	0.976810096165584
564	0.976019972201567
565	0.978130631757178
566	0.978829926543022
567	0.980569040622891
568	0.981244421602812
569	0.981457949236519
570	0.979605834604046
571	0.985240515251494
572	0.987072591131943
573	0.984274522606037
574	0.983465141851545
575	0.979068622280571
576	0.980231770338531
577	0.97635186195858
578	0.97668656203801
579	0.977920544754287
580	0.983544917726769
581	0.983513569757107
582	0.98116276744015
583	0.978418567376523
584	0.977444102691089
585	0.981432588406799
586	0.978633725281581
587	0.980075272187427
588	0.978737196961326
589	0.976887344488325
590	0.983070843664303
591	0.981072600164784
592	0.982194098896996
593	0.982054562202769
594	0.982502833113831
595	0.979019650951226
596	0.981041061048965
597	0.984376798437514
598	0.982446854145229
599	0.981826024066757
600	0.983707839020618
601	0.983579632080393
602	0.979553280469057
603	0.983886611227973
604	0.983943536449036
605	0.984747084876174
606	0.976235235947885
607	0.974341941166594
608	0.973746228640916
609	0.976067051025991
610	0.976452131545275
611	0.971393315817637
612	0.970148099710296
613	0.975145652304923
614	0.974626875317367
615	0.978765262272202
616	0.978661212414827
617	0.979829889493842
618	0.978467946273706
619	0.976909776516605
620	0.977445383844254
621	0.978112891498192
622	0.977726126997067
623	0.976333557739448
624	0.975472494855574
625	0.979190030104619
626	0.976372829586142
627	0.971307518048624
628	0.96927376717589
629	0.971827726262774
630	0.969710517186794
631	0.966527949478674
632	0.967095086443819
633	0.969251695323838
634	0.974210919164791
635	0.976635537072273
636	0.978103571148414
637	0.978404144530171
638	0.976015496853953
639	0.973007393455926
640	0.970162159220979
641	0.970437346497492
642	0.975941723915875
643	0.971019631400608
644	0.968936612211112
645	0.967688359881352
646	0.968159154444472
647	0.968996641582567
648	0.96720587064884
649	0.969012683642228
650	0.968558839477943
651	0.9703807925107
652	0.969878441454838
653	0.969098781558098
654	0.969595513548848
655	0.968899692567947
656	0.970267526565086
657	0.970927494214025
658	0.973595207380097
659	0.968535788199304
660	0.967464564065685
661	0.967631289326021
662	0.968257332481487
663	0.966352437814022
664	0.968054750729749
665	0.970216860195858
666	0.971262698224232
667	0.970232527861807
668	0.972184517150899
669	0.974165170464861
670	0.972053480931614
671	0.974059436625644
672	0.972263187221912
673	0.970639708668108
674	0.972321636873065
675	0.965538317898626
676	0.961398344904608
677	0.966340084401265
678	0.966870611348423
679	0.967893475504453
680	0.968158599962646
681	0.968454165631048
682	0.970475984876345
683	0.97243086979275
684	0.968275025348863
685	0.969433434245919
686	0.970844124475116
687	0.968252751292613
688	0.969074047877338
689	0.971099881191922
690	0.967299864006776
691	0.964035214031793
692	0.963968549835072
693	0.962656521037302
694	0.970854955037503
695	0.969604301532885
696	0.967648738916471
697	0.966958012533542
698	0.959944370339151
699	0.95671578695837
700	0.959705437643556
701	0.961850934770974
702	0.960145422921637
703	0.961670846656609
704	0.961991912170117
705	0.965439901323846
706	0.963214707307219
707	0.959975490829089
708	0.964560711149512
709	0.960832253714303
710	0.962850488574236
711	0.961566743088743
712	0.963235785515201
713	0.957797255578144
714	0.959273363604745
715	0.961725933083241
716	0.963332279570375
717	0.966876183021927
718	0.964587376828201
719	0.964034627955562
720	0.968965837036689
721	0.968560480807336
722	0.967491907444383
723	0.965572597829168
724	0.963690677034047
725	0.966083896420817
726	0.959338863547604
727	0.959976238036792
728	0.961304509518702
729	0.958923921575462
730	0.955812769862731
731	0.957686160168224
732	0.953565840474476
733	0.952769636167019
734	0.951658035962216
735	0.952777653247549
736	0.951005252881207
737	0.951565007813383
738	0.948847783053624
739	0.951412394194501
740	0.952455974802564
741	0.950591794266428
742	0.950994856741903
743	0.949848908678586
744	0.950024571996387
745	0.957027339396223
746	0.957001983305664
747	0.951852455299156
748	0.949316121151675
749	0.953242462250447
750	0.960297809060796
751	0.957305289603543
752	0.958268200214693
753	0.956277049659327
754	0.95578263669798
755	0.955166613708387
756	0.956409207480027
757	0.960269002861099
758	0.958757297417225
759	0.958521832207692
760	0.959659388796768
761	0.959376934806869
762	0.955202523910279
763	0.957844184329139
764	0.958207941783793
765	0.958317615445442
766	0.96085906946642
767	0.960994410423527
768	0.960089546634854
769	0.958657640762008
770	0.959898558450409
771	0.960666684809228
772	0.960975073067316
773	0.957077493936074
774	0.948216210877103
775	0.949698304463926
776	0.945544271959225
777	0.947434454691523
778	0.94537283123379
779	0.944528669777421
780	0.946749506925457
781	0.948825742795978
782	0.950070170622888
783	0.947912588635164
784	0.952028233936539
785	0.951486389873141
786	0.953628438471141
787	0.949483874809927
788	0.943641024940035
789	0.942070782960391
790	0.943738537914803
791	0.944228680892175
792	0.947987783321513
793	0.951178278066105
794	0.950152000134504
795	0.947064675343079
796	0.946687588208521
797	0.945462169155998
798	0.946360142204715
799	0.946750788078621
800	0.943389623512101
801	0.944726526585738
802	0.944878103908103
803	0.943077854652567
804	0.946185384066647
805	0.948959674642576
806	0.95757321016667
807	0.953538288572698
808	0.951480791344393
809	0.948866644914023
810	0.947352800528861
811	0.947649723177002
812	0.946510495243847
813	0.950608806274355
814	0.950325200668355
815	0.945442283636843
816	0.945697114637552
817	0.941935084986496
818	0.943991485888912
819	0.945147446219501
820	0.944813227954763
821	0.943697937523335
822	0.945674598884095
823	0.9434547064088
824	0.946390724010031
825	0.946037365854121
826	0.945426108880677
827	0.946385630991779
828	0.947166742651476
829	0.943696430470168
830	0.941182980150974
831	0.93946087333987
832	0.939333494173082
833	0.940659399233981
834	0.940267172060053
835	0.942016639626778
836	0.941141491956697
837	0.941946511103436
838	0.942935837797466
839	0.94322271500421
840	0.943542924309315
841	0.947341952589551
842	0.94967437644052
843	0.94981157040954
844	0.944944523248177
845	0.944119768655712
846	0.939022080750616
847	0.939532172435956
848	0.938575555430487
849	0.934098724459108
850	0.932650790744083
851	0.933741148449993
852	0.930640163817122
853	0.932001329814869
854	0.933364061315434
855	0.933658772355153
856	0.932913983204347
857	0.936045571758618
858	0.937928598357951
859	0.93980830754465
860	0.939295606161372
861	0.937503879496863
862	0.940740903323214
863	0.939416429488909
864	0.938107106752015
865	0.937867779126345
866	0.935486666715964
867	0.932744272272642
868	0.931657424705242
869	0.930341991610222
870	0.92974746387477
871	0.932789090517314
872	0.931908066287711
873	0.932472492452819
874	0.934630142368516
875	0.933110293466489
876	0.930026205521962
877	0.93099157259818
878	0.932467293593307
879	0.934689438749752
880	0.938180405774002
881	0.933999142050745
882	0.929081951407573
883	0.929616546134508
884	0.931424618164977
885	0.93068438176808
886	0.927937282917699
887	0.934059863339692
888	0.936322180783403
889	0.93658014910863
890	0.939341103685774
891	0.934715289292765
892	0.933178537383511
893	0.930577053991078
894	0.928756538503795
895	0.929588675129229
896	0.930362960817504
897	0.92765006133193
898	0.92592525161939
899	0.921828645107087
900	0.927115164878417
901	0.926151941482648
902	0.927399524011001
903	0.930553160721519
904	0.931075297774157
905	0.92623941375518
906	0.927058141714696
907	0.933172730331683
908	0.92754557073259
909	0.928809267987738
910	0.932615161732404
911	0.928946060707801
912	0.929052197375695
913	0.931156605978072
914	0.929830478176612
915	0.92868671012731
916	0.925739846166489
917	0.927742245910121
918	0.925927305255782
919	0.923509113650486
920	0.926437238969091
921	0.924237525840926
922	0.923765375877788
923	0.920764779310633
924	0.918648040991303
925	0.918738884386958
926	0.922936025878965
927	0.922655862483503
928	0.920533247604651
929	0.922465910595575
930	0.921969431360073
931	0.921335781851356
932	0.921892598503771
933	0.919810470276525
934	0.919526436566324
935	0.923486953334097
936	0.926498532116787
937	0.925640639731558
938	0.925961834782131
939	0.921095256797697
940	0.921930770865136
941	0.91729675140488
942	0.921024529560361
943	0.919693886918278
944	0.916882300725752
945	0.919023611594372
946	0.916287694004285
947	0.918625680050436
948	0.920988674648678
949	0.920439672872594
950	0.919991722644753
951	0.918743211240864
952	0.918882157119698
953	0.922250190310089
954	0.927678535790363
955	0.924127623119834
956	0.917056543875002
957	0.919386847741327
958	0.919101965721324
959	0.917077173442419
960	0.916719973406736
961	0.917337955249503
962	0.924043256577415
963	0.920711226792414
964	0.918660907813158
965	0.919260095723499
966	0.91506483251893
967	0.915305332297064
968	0.918865165648136
969	0.914248117123079
970	0.914062740105144
971	0.915767765400629
972	0.911364969600897
973	0.907304407566713
974	0.906289377243658
975	0.905858958751723
976	0.90896505851893
977	0.907885477664917
978	0.907301545113527
979	0.907468747449393
980	0.910731707123654
981	0.916019931413189
982	0.917371173608002
983	0.916299067990456
984	0.914019125607341
985	0.916870136879431
986	0.914295824676183
987	0.910923595748671
988	0.911034966029924
989	0.911400611250339
990	0.913745086787487
991	0.915863855047405
992	0.910438534731509
993	0.908713882990999
994	0.91385137194909
995	0.917633386641679
996	0.920473363567463
997	0.917598285256581
998	0.918071790619739
999	0.916772984080891
1000	0.91160666680702
1001	0.90815008081541
1002	0.908210062795256
1003	0.90614648206407
1004	0.908463764295949
1005	0.910717394857723
1006	0.90683994136312
1007	0.908835276597564
1008	0.912430253986182
1009	0.912998972251349
1010	0.911605951193723
1011	0.90776706499056
1012	0.908060826618378
1013	0.913257158577978
1014	0.907081084087417
1015	0.905578928052765
1016	0.903266691447528
1017	0.901891228981053
1018	0.900338096951994
1019	0.905122388885645
1020	0.905961220365717
1021	0.901928549873175
1022	0.90028986651147
1023	0.905272304342253
1024	0.909054786632052
1025	0.906974399256579
1026	0.901783395693556
1027	0.902489886105373
1028	0.906634901566593
1029	0.911404304636403
1030	0.910212879585047
1031	0.907316620384364
1032	0.903974406142579
1033	0.902313962133722
1034	0.90262931695834
1035	0.902686618152835
1036	0.902516008360278
1037	0.903348678931174
1038	0.90274968848587
1039	0.903649394487758
1040	0.897682446530145
1041	0.89278536730613
1042	0.894817612705417
1043	0.895722062607371
1044	0.899144727264947
1045	0.903030681234491
1046	0.905005331611307
1047	0.904982529928476
1048	0.903381756694566
1049	0.904068135687225
1050	0.906270845544802
1051	0.906400698553581
1052	0.905789030852858
1053	0.903139839907322
1054	0.903264095967073
1055	0.903107297669112
1056	0.899282390410897
1057	0.902066849646406
1058	0.903271703900045
1059	0.902076114705974
1060	0.901929774156409
1061	0.900852878826908
1062	0.900649884768171
1063	0.896714570858088
1064	0.89773713328754
1065	0.900667419663518
1066	0.898117277180882
1067	0.89855352642045
1068	0.895221491896288
1069	0.898571378839577
1070	0.900769268970513
1071	0.900971357849517
1072	0.898185363125875
1073	0.895437025774778
1074	0.891434227793137
1075	0.88940853507366
1076	0.889268157968232
1077	0.893054905502846
1078	0.894764581494898
1079	0.8957714762584
1080	0.89390706034394
1081	0.89402743187147
1082	0.897004206256478
1083	0.89492804147337
1084	0.896226667924103
1085	0.894190289976507
1086	0.891233255776386
1087	0.894842043079879
1088	0.890097626446077
1089	0.894557535453588
1090	0.8968533982579
1091	0.895801723163012
1092	0.898977434885023
1093	0.896782514628253
1094	0.897619622633476
1095	0.89833275103
1096	0.899427922143668
1097	0.891733878618238
1098	0.890166625469404
1099	0.891299204359811
1100	0.893556564641215
1101	0.887883375151979
1102	0.888708069715073
1103	0.88925441440161
1104	0.890291292256434
1105	0.894608127575962
1106	0.893692529587841
1107	0.88907137221028
1108	0.892681189491411
1109	0.892937601792141
1110	0.891526804141963
1111	0.890295811836216
1112	0.891530791356004
1113	0.889796258465008
1114	0.889293907409146
1115	0.887388041213696
1116	0.885362198420791
1117	0.887651835547395
1118	0.889163106568186
1119	0.885778832273375
1120	0.884392351257798
1121	0.881088298319336
1122	0.880754149562291
1123	0.883847189781766
1124	0.884944209168187
1125	0.887179293813621
1126	0.889703440418976
1127	0.885951377223302
1128	0.886621439284967
1129	0.887278342276522
1130	0.886908736697312
1131	0.889097548175676
1132	0.890715181764363
1133	0.889874928536021
1134	0.887032221853556
1135	0.883746561598564
1136	0.879019520308357
1137	0.881921352762265
1138	0.883299658725283
1139	0.88127315087013
1140	0.881140339045226
1141	0.880842245824342
1142	0.881729732689699
1143	0.87772600583252
1144	0.876394859259662
1145	0.880169008524871
1146	0.877629135803915
1147	0.883745929710443
1148	0.884827603693856
1149	0.881073990792565
1150	0.883824173256974
1151	0.886724711919955
1152	0.884711825992962
1153	0.883442868269211
1154	0.882312175564844
1155	0.884588590432525
1156	0.880244260081151
1157	0.878952780285062
1158	0.876437511707801
1159	0.88037243700669
1160	0.879586210212657
1161	0.876121014745405
1162	0.875819367153842
1163	0.874730706067536
1164	0.874265034537354
1165	0.876200334081461
1166	0.878048104483105
1167	0.881841260942981
1168	0.879677274769154
1169	0.874754477698633
1170	0.874139334613247
1171	0.878114858723884
1172	0.874920228271542
1173	0.877038347266416
1174	0.875872662177652
1175	0.87484889442161
1176	0.874012238216394
1177	0.876148509777251
1178	0.874049222628091
1179	0.876488852617598
1180	0.875417170365092
1181	0.875417912833634
1182	0.872532285150579
1183	0.872872398931482
1184	0.871811932693116
1185	0.873815558299702
1186	0.871299262904245
1187	0.870147855327565
1188	0.871194577999308
1189	0.868932102583567
1190	0.868768503589708
1191	0.870123843578983
1192	0.872772958697946
1193	0.873873151742452
1194	0.871125228278074
1195	0.872737806761798
1196	0.871715411782697
1197	0.87379710400714
1198	0.87133817457471
1199	0.869466408221687
1200	0.871003431842832
1201	0.871934676960539
1202	0.87142987891793
1203	0.86830772919246
1204	0.872525283830203
1205	0.874890175672528
1206	0.876000087156328
1207	0.874771306459004
1208	0.876076545618919
1209	0.876826754790079
1210	0.87595183144028
1211	0.875143720780911
1212	0.875805094380919
1213	0.873867685910209
1214	0.880260079400249
1215	0.875584085191864
1216	0.870444684772208
1217	0.87180561381191
1218	0.875217967635079
1219	0.87395750880655
1220	0.87219633077323
1221	0.866885481729537
1222	0.865780560582168
1223	0.870179377066461
1224	0.868985181185696
1225	0.869144837197683
1226	0.866932108753955
1227	0.867690801023134
1228	0.868615589823968
1229	0.867911761240859
1230	0.870802104389014
1231	0.871969672504377
1232	0.868509906535801
1233	0.868822060847088
1234	0.871905569034264
1235	0.871676274212229
1236	0.866695807872382
1237	0.864213793987187
1238	0.867241169972892
1239	0.864062772726368
1240	0.864595454412018
1241	0.864578393432763
1242	0.862473258159046
1243	0.868234656070476
1244	0.868408267331605
1245	0.867101522698243
1246	0.862388991139006
1247	0.864134492028054
1248	0.867334430340609
1249	0.865867211400144
1250	0.862949227885874
1251	0.859135996340407
1252	0.862568117203708
1253	0.863640924217068
1254	0.863904326780133
1255	0.861686642753819
1256	0.86119641447155
1257	0.859576683014302
1258	0.856158800170078
1259	0.859088549441153
1260	0.857016975325241
1261	0.859654171454529
1262	0.860232108967375
1263	0.857747366905219
1264	0.859504963712616
1265	0.860892018166663
1266	0.860358486591491
1267	0.860204735573991
1268	0.857844993619849
1269	0.857310673764247
1270	0.855046948789747
1271	0.855198431328894
1272	0.855049994490488
1273	0.853378081712243
1274	0.853592612468341
1275	0.853932563538053
1276	0.856657740609809
1277	0.86053120215121
1278	0.861674235630571
1279	0.858450144974328
1280	0.854940835817658
1281	0.853273283067444
1282	0.852041932165189
1283	0.850678966866019
1284	0.852213448717199
1285	0.85683167097444
1286	0.85656975808762
1287	0.852992250825816
1288	0.857966245051587
1289	0.856387919643161
1290	0.853729980206594
1291	0.849657777213509
1292	0.8524290378859
1293	0.852774723340306
1294	0.850022793705244
1295	0.846826671996938
1296	0.846681216090741
1297	0.84962341039835
1298	0.853535042721395
1299	0.855356694027575
1300	0.855205211488428
1301	0.856969512628784
1302	0.854932376415444
1303	0.852183546191613
1304	0.854965596353663
1305	0.853869213594524
1306	0.856067334364624
1307	0.848580092023857
1308	0.850670907133041
1309	0.850113637100899
1310	0.849670941022781
1311	0.85138788688766
1312	0.847715755959519
1313	0.848874961035606
1314	0.847215371655432
1315	0.847133327301856
1316	0.851336072061772
1317	0.847119166689074
1318	0.843994680557278
1319	0.846699670383302
1320	0.847300834523741
1321	0.852178694870567
1322	0.851635468551905
1323	0.851385991223298
1324	0.848166737670618
1325	0.849373743503307
1326	0.848773607760785
1327	0.848162729920213
1328	0.845834013672792
1329	0.844497412325733
1330	0.84226050310335
1331	0.845723734978268
1332	0.847370757683444
1333	0.84755043033137
1334	0.845893303735146
1335	0.845467727085935
1336	0.843093619155371
1337	0.843120894606096
1338	0.841328859896128
1339	0.841667709900789
1340	0.837601080160927
1341	0.835374736107921
1342	0.839986157669264
1343	0.839283911965897
1344	0.83877682174913
1345	0.840227580004054
1346	0.838338229784355
1347	0.841718526343446
1348	0.844385460707409
1349	0.847532105575874
1350	0.850247960718131
1351	0.846469320308106
1352	0.842139829849243
1353	0.842233159724652
1354	0.84400040546365
1355	0.843481176676087
1356	0.842263896342558
1357	0.84147308835965
1358	0.839938023591679
1359	0.838183884792022
1360	0.832785806752724
1361	0.836125419195171
1362	0.832968822088808
1363	0.834473189731882
1364	0.834377932597704
1365	0.837599456208457
1366	0.838386891488521
1367	0.839667223198443
1368	0.840927452967528
1369	0.838166937552628
1370	0.836156460699095
1371	0.836839926687519
1372	0.837062115927638
1373	0.834610941342169
1374	0.834194419649725
1375	0.831246048635737
1376	0.834042937110578
1377	0.833800309449198
1378	0.832745449638183
1379	0.837120169068996
1380	0.83665798714096
1381	0.835454511983144
1382	0.833863659392727
1383	0.834137699792301
1384	0.833856308954164
1385	0.834000853361747
1386	0.837975429640203
1387	0.835206287372737
1388	0.838853692518719
1389	0.839420557771972
1390	0.835088852545247
1391	0.832997926855642
1392	0.833492598891119
1393	0.829026088232469
1394	0.831087787516776
1395	0.8285913018139
1396	0.83470076739795
1397	0.831983392564762
1398	0.833673535315286
1399	0.834608492775701
1400	0.83043811016588
1401	0.828198856638571
1402	0.829344311829154
1403	0.828984658487843
1404	0.829134998889212
1405	0.831059572132472
1406	0.830514022045246
1407	0.834453244183356
1408	0.831199797584751
1409	0.831865461705097
1410	0.829324881269446
1411	0.829824328799394
1412	0.828572093994754
1413	0.8307856486322
1414	0.832022411656208
1415	0.831252455981279
1416	0.832474211662423
1417	0.831853937645498
1418	0.833399872468864
1419	0.83012279799371
1420	0.82950244183133
1421	0.830972687515892
1422	0.830073668692335
1423	0.827377936027277
1424	0.823877492260938
1425	0.826321248479873
1426	0.830633565799338
1427	0.833380181255306
1428	0.835168740580612
1429	0.836078027586128
1430	0.83363420027978
1431	0.831811150921133
1432	0.830621357720849
1433	0.83209091622708
1434	0.825805264437809
1435	0.82439446204847
1436	0.825019985475957
1437	0.824985174759394
1438	0.826359272347529
1439	0.827267205532747
1440	0.828464723565305
1441	0.824459816657061
1442	0.828633911609591
1443	0.827900855041464
1444	0.826655311932021
1445	0.823513513645441
1446	0.821289633956106
1447	0.823323915614861
1448	0.822229340055747
1449	0.822940501700495
1450	0.824082833784043
1451	0.824289154733735
1452	0.823588387648569
1453	0.820971320315363
1454	0.821250140948569
1455	0.82018865737033
1456	0.818593999233706
1457	0.821786140046852
1458	0.821198642066742
1459	0.82067528073087
1460	0.819486912438298
1461	0.82079601875351
1462	0.817806744041757
1463	0.815318847278159
1464	0.817075098163859
1465	0.821195324654109
1466	0.818440093403617
1467	0.820875589265095
1468	0.818309551636786
1469	0.819283604015221
1470	0.819365484077886
1471	0.820766114648204
1472	0.817165862573499
1473	0.819500395351071
1474	0.819460475819053
1475	0.821877487373284
1476	0.825531656881597
1477	0.826413072881835
1478	0.823481273133809
1479	0.825051737854016
1480	0.826143251915186
1481	0.819569394374398
1482	0.820163046944803
1483	0.821698058002284
1484	0.816107745379222
1485	0.818137933982677
1486	0.815197870717754
1487	0.815224613802737
1488	0.819431250993476
1489	0.814777079041335
1490	0.811949695645795
1491	0.812997119713351
1492	0.811489365149951
1493	0.812147582468797
1494	0.809848035756742
1495	0.810100121203566
1496	0.811652006833308
1497	0.815709587935283
1498	0.815986770398537
1499	0.820809556956494
1500	0.817536019475095
1501	0.817735105305806
1502	0.814938368484114
1503	0.818146393384891
1504	0.81828190653151
1505	0.819600439037762
1506	0.815743551921764
1507	0.811630388360982
1508	0.812255148783563
1509	0.815530063781065
1510	0.813936983785023
1511	0.812028839632897
1512	0.812701326565226
1513	0.809166228474634
1514	0.810626363949267
1515	0.807503978845473
1516	0.812403920522673
1517	0.810019822440923
1518	0.809773472958513
1519	0.811794526039464
1520	0.814093654125639
1521	0.813622303500973
1522	0.814020661569391
1523	0.813450429932175
1524	0.815643239682622
1525	0.815444717812059
1526	0.815498379330979
1527	0.81483616058061
1528	0.820450644504004
1529	0.819407081272864
1530	0.817576975303631
1531	0.81643436360959
1532	0.807964535241319
1533	0.808438560332456
1534	0.81333574223829
1535	0.812627188711759
1536	0.812212245159896
1537	0.809243427826046
1538	0.810038076109006
1539	0.807817036756772
1540	0.808133486327559
1541	0.80664570258821
1542	0.805636698898105
1543	0.808305230359293
1544	0.808730601644865
1545	0.806642309349003
1546	0.806930608304018
1547	0.809581378969856
1548	0.810993017031235
1549	0.809515504633286
1550	0.810514418649825
1551	0.808083646152049
1552	0.805663672622253
1553	0.805884833464456
1554	0.804682231891968
1555	0.802396495094788
1556	0.802248949218632
1557	0.803248438253361
1558	0.80397542553609
1559	0.808034358878643
1560	0.802861353069015
1561	0.807360766142104
1562	0.808435847952698
1563	0.808426507066556
1564	0.806069660739726
1565	0.808923965728644
1566	0.809042536375031
1567	0.810852421924405
1568	0.80945468540168
1569	0.803781999843219
1570	0.802893159157564
1571	0.807044348165723
1572	0.810313146486217
1573	0.812381591176212
1574	0.809345796861021
1575	0.806553529068061
1576	0.8075807358752
1577	0.808975082318159
1578	0.805076332614172
1579	0.801598894314584
1580	0.800386863391616
1581	0.802284019009324
1582	0.79722328392152
1583	0.798059940126736
1584	0.798466253666592
1585	0.798002389336434
1586	0.794522286048697
1587	0.79715877446329
1588	0.800073358419471
1589	0.798019338155549
1590	0.798580146761166
1591	0.801003113860933
1592	0.804351714911896
1593	0.803033702133624
1594	0.801201436686738
1595	0.797476456215912
1596	0.799067512590248
1597	0.798971396088227
1598	0.800478398704763
1599	0.80094220458527
1600	0.799291238898221
1601	0.79653952410512
1602	0.793101016432641
1603	0.792289670506094
1604	0.793446390682147
1605	0.796586757742134
1606	0.797905895281261
1607	0.800207887400342
1608	0.801993135631896
1609	0.800584397936991
1610	0.802743401672987
1611	0.800818713110144
1612	0.799086420262536
1613	0.799754254918577
1614	0.79757370379767
1615	0.797086739217544
1616	0.794789825899231
1617	0.795203316108416
1618	0.792888316572372
1619	0.792679411200267
1620	0.789374969650611
1621	0.787508067256396
1622	0.78757134137335
1623	0.791539077462901
1624	0.790963901301142
1625	0.791206770659728
1626	0.790256069706788
1627	0.7892559535231
1628	0.790989753423875
1629	0.78954129208227
1630	0.790055473663469
1631	0.793050019901869
1632	0.789569008274959
1633	0.791095136565185
1634	0.789709497540528
1635	0.787774919928598
1636	0.787074945863025
1637	0.788494247147585
1638	0.789903435062776
1639	0.791596361280472
1640	0.791593735785331
1641	0.788761139312796
1642	0.787227324103583
1643	0.786992642435319
1644	0.7817671756942
1645	0.78093789046391
1646	0.785456996330277
1647	0.785650985983295
1648	0.783089943430579
1649	0.783990226030377
1650	0.788636916427171
1651	0.789362466164425
1652	0.78505963980453
1653	0.782062758739525
1654	0.786526557018417
1655	0.786159024032242
1656	0.785288124230051
1657	0.785072069043862
1658	0.786717297186776
1659	0.78329081276551
1660	0.780130811361898
1661	0.785098873737937
1662	0.784362092189339
1663	0.782288235377592
1664	0.783721989523191
1665	0.786739413270996
1666	0.784697308837308
1667	0.78572071009824
1668	0.782724080208763
1669	0.784148671976613
1670	0.784508623885062
1671	0.782820917063242
1672	0.780238390314427
1673	0.776429684667623
1674	0.77405919587627
1675	0.777346012486523
1676	0.782051534826783
1677	0.781304592517207
1678	0.779913125904357
1679	0.778626285746793
1680	0.780480403464609
1681	0.781671133439032
1682	0.78024218164315
1683	0.778762836769651
1684	0.774009553165797
1685	0.77230068914998
1686	0.772108517755029
1687	0.771324226118365
1688	0.779017898409524
1689	0.777018188929566
1690	0.775675788429279
1691	0.776421470122056
1692	0.778533164394464
1693	0.779587967335548
1694	0.779358370786935
1695	0.776975252131772
1696	0.782314300762566
1697	0.780216645464477
1698	0.78128485707148
1699	0.783131963990598
1700	0.780715623817495
1701	0.781250433386391
1702	0.780153717306269
1703	0.780212482901483
1704	0.775446308779969
1705	0.776626991733275
1706	0.773181561726434
1707	0.771382754755534
1708	0.773170941266847
1709	0.772911805528317
1710	0.773239913434929
1711	0.777245676551576
1712	0.774250075060015
1713	0.774485522892625
1714	0.778504015395461
1715	0.774212705196564
1716	0.777593938529794
1717	0.774924250713346
1718	0.769998485348378
1719	0.770358345633049
1720	0.772731717413952
1721	0.771218918803629
1722	0.76817427963447
1723	0.776658804140705
1724	0.772969743350094
1725	0.771358575556599
1726	0.769504506810113
1727	0.772281339156007
1728	0.77064688628527
1729	0.772363642583713
1730	0.766724763039704
1731	0.768097133993549
1732	0.769906545626833
1733	0.772111045307511
1734	0.773090718330779
1735	0.768019332768702
1736	0.770828424582872
1737	0.773539902320175
1738	0.771303285346049
1739	0.771320158338588
1740	0.766949783138604
1741	0.767219360828326
1742	0.765953295572447
1743	0.768994099180714
1744	0.769725411737628
1745	0.768591586447904
1746	0.769615962396262
1747	0.767537541772564
1748	0.767486098180947
1749	0.769155112172439
1750	0.766328953060132
1751	0.764678461289174
1752	0.767299691185375
1753	0.764720916272276
1754	0.763241119598771
1755	0.764186062471211
1756	0.765810068651595
1757	0.769113154801233
1758	0.769020728525835
1759	0.770458869554711
1760	0.768455926387296
1761	0.7655976468221
1762	0.765475588153287
1763	0.764325750818588
1764	0.763160508051508
1765	0.764566143175741
1766	0.766311102220726
1767	0.764893263757164
1768	0.763491301482632
1769	0.764007080161057
1770	0.76464280226281
1771	0.764658872757436
1772	0.765276543395304
1773	0.765737453648498
1774	0.76837026763367
1775	0.767368409018489
1776	0.768924158644087
1777	0.767938130406047
1778	0.764770631649883
1779	0.76419543495176
1780	0.763621470435472
1781	0.763468079594201
1782	0.763255656184985
1783	0.766442850893867
1784	0.764258571633048
1785	0.765979992845542
1786	0.7658499170962
1787	0.767759389793098
1788	0.763031032595881
1789	0.762171287198738
1790	0.758935958412271
1791	0.759737096186229
1792	0.759499980168981
1793	0.759231315557593
1794	0.758744175628513
1795	0.75577900744856
1796	0.755768680816949
1797	0.76041163675495
1798	0.759014848064405
1799	0.76055349563802
1800	0.761760040192381
1801	0.75893380841294
1802	0.757436350466465
1803	0.756987551928822
1804	0.75800830715825
1805	0.762242848528394
1806	0.762500342937531
1807	0.755313787718383
1808	0.756675171717532
1809	0.759681174087558
1810	0.761159950261748
1811	0.759403775202623
1812	0.757236658023159
1813	0.761923902999531
1814	0.756779122052528
1815	0.756969699509696
1816	0.753060457303467
1817	0.753034921124794
1818	0.75276638131131
1819	0.749088359606164
1820	0.751028663704187
1821	0.754489786652502
1822	0.753424889298691
1823	0.75545415850493
1824	0.754289904642759
1825	0.756878176834311
1826	0.753076995395303
1827	0.75523228362915
1828	0.755260642768002
1829	0.754858919895342
1830	0.752237216083051
1831	0.755342788223677
1832	0.753731244456751
1833	0.754738387236341
1834	0.755608971094472
1835	0.755894584524975
1836	0.756922620685272
1837	0.759360877897837
1838	0.757648705947708
1839	0.758603962813997
1840	0.758783346373108
1841	0.756641725879309
1842	0.760316626057139
1843	0.758296959970613
1844	0.758499701274101
1845	0.752686330564754
1846	0.749967631925953
1847	0.749048076738477
1848	0.749437319820755
1849	0.749557604463669
1850	0.746080136149395
1851	0.746861427897206
1852	0.744408706765561
1853	0.748017092820098
1854	0.750309066353028
1855	0.749116565512147
1856	0.748326687984497
1857	0.746558838792344
1858	0.745724141440301
1859	0.742855573156782
1860	0.743701236927157
1861	0.74449500688563
1862	0.7483780604887
1863	0.750203231411712
1864	0.74734743674655
1865	0.745613922775149
1866	0.74782184570972
1867	0.745922025103863
1868	0.747664338117343
1869	0.747419751602789
1870	0.745258959623412
1871	0.742634984173327
1872	0.742628409377433
1873	0.739865363250609
1874	0.739352762969431
1875	0.741274115162997
1876	0.740742921573871
1877	0.740985342291891
1878	0.745908918164522
1879	0.745301406707912
1880	0.744911062560584
1881	0.745676953615177
1882	0.744026196451208
1883	0.747307438228517
1884	0.744627545418921
1885	0.742376009566268
1886	0.740701265929242
1887	0.738832856481859
1888	0.743890985031166
1889	0.74749673453252
1890	0.746997125871101
1891	0.743229334980105
1892	0.745656347743564
1893	0.748063645597662
1894	0.746236648517981
1895	0.742198093567317
1896	0.741514344808959
1897	0.741412182717344
1898	0.739895569082493
1899	0.737361147976298
1900	0.743310968606403
1901	0.745306077940844
1902	0.748098190921214
1903	0.745494770791691
1904	0.743529797781442
1905	0.742077639894331
1906	0.739633101713847
1907	0.741348677961226
1908	0.745113467383648
1909	0.740936212990516
1910	0.74007115815344
1911	0.741655206888519
1912	0.737203234395804
1913	0.739301088738651
1914	0.736907651350478
1915	0.733968224712837
1916	0.732647736512852
1917	0.736947198068505
1918	0.73605494992616
1919	0.738151166099054
1920	0.741511231180245
1921	0.74159615062477
1922	0.741390698521244
1923	0.737117239161753
1924	0.737284689513707
1925	0.734404385488068
1926	0.733360128759716
1927	0.732706140352117
1928	0.7374502442013
1929	0.734553910753762
1930	0.734016301920491
1931	0.736343602738523
1932	0.73910667098143
1933	0.738368466104841
1934	0.736704720480554
1935	0.734546980520799
1936	0.730094028601496
1937	0.73180523060336
1938	0.738118832383924
1939	0.732928054720905
1940	0.733053775181375
1941	0.734437605426287
1942	0.734780946575766
1943	0.734246729401983
1944	0.733798562752461
1945	0.732463964490744
1946	0.733244502711971
1947	0.736909308477075
1948	0.734566780735058
1949	0.735094249343713
1950	0.732320995064301
1951	0.731689378655612
1952	0.73216582071881
1953	0.731400348290097
1954	0.731235532911606
1955	0.731954555244575
1956	0.731481476405899
1957	0.732284400843518
1958	0.731354735446113
1959	0.73029402119166
1960	0.727571103119934
1961	0.729664118779498
1962	0.730502002427389
1963	0.729718619129898
1964	0.731027780735321
1965	0.731374008033791
1966	0.731910839644673
1967	0.728595911911655
1968	0.728651834010327
1969	0.731078175392658
1970	0.729471828905524
1971	0.730535745253028
1972	0.728432252888425
1973	0.729367131362825
1974	0.728934288000227
1975	0.728183963509485
1976	0.727421231895495
1977	0.726777811816713
1978	0.73251519797956
1979	0.730773177214336
1980	0.726347653978628
1981	0.724498367045494
1982	0.722950781414413
1983	0.722410675043346
1984	0.723609133009484
1985	0.719624048431583
1986	0.722385446910132
1987	0.723038983517724
1988	0.723326754846159
1989	0.72929767264089
1990	0.727914520095988
1991	0.724762840658923
1992	0.724319293111562
1993	0.720729309218817
1994	0.718823604154837
1995	0.721431880344566
1996	0.726864462634689
1997	0.725179450815703
1998	0.722695869847969
1999	0.721092714395844
2000	0.723343815825415
2001	0.720339503756111
2002	0.722232324621312
2003	0.716955110982278
2004	0.716423922132313
2005	0.721807379860221
2006	0.721401451772119
2007	0.718845985632068
2008	0.721082517301298
2009	0.715799703553795
2010	0.714702853197447
2011	0.716168094328094
2012	0.71443996246376
2013	0.719273465844243
2014	0.723324172003466
2015	0.72293714210933
2016	0.724937071170411
2017	0.728115566359593
2018	0.726823781677486
2019	0.727284112173329
2020	0.727299593432283
2021	0.725771316722447
2022	0.721420735417839
2023	0.719330487428244
2024	0.720026561164393
2025	0.72086851259206
2026	0.721704792823845
2027	0.719420738428786
2028	0.716070783557525
2029	0.71188796065033
2030	0.714129149335009
[truncated: 47,170 more rows]
