# Supplementary material for: LaF3 doped with Ce/Gd/Eu: energy transfer and excitation dependence of photoluminescence rise-and-decay kinetics
Source: Front Chem. 2025 Apr 22;13:1501039. doi: 10.3389/fchem.2025.1501039 (PMC12052759; doi:10.3389/fchem.2025.1501039)
Supplement: Supplementary file 2 [file DataSheet3.zip › LaF3CeGdEu250_591trace.txt]

31	0.38134850723707
32	0.382735682453886
33	0.383728802244425
34	0.385321473645662
35	0.389815516779738
36	0.390474223954459
37	0.391167505110503
38	0.392787476416663
39	0.393035542552869
40	0.392704323965662
41	0.392321426482772
42	0.392228094427939
43	0.393276393595137
44	0.394516340890152
45	0.394080464332929
46	0.394900185939138
47	0.39636369215685
48	0.395305124912125
49	0.397501874187005
50	0.40031923565867
51	0.400378859235718
52	0.402358490216449
53	0.402838903662386
54	0.405526647324231
55	0.405135410233918
56	0.406446274965478
57	0.406982148595889
58	0.408692028409555
59	0.409075951674416
60	0.410959975928795
61	0.410633601596946
62	0.410944541756818
63	0.412332552985941
64	0.412810082702312
65	0.413182926239663
66	0.414644921993423
67	0.413896260151007
68	0.415254877597759
69	0.415138927050471
70	0.413988857489503
71	0.415284045708096
72	0.415103618352812
73	0.417815742287646
74	0.419470120885559
75	0.419731805559653
76	0.419545263261596
77	0.423179475432179
78	0.420589924749481
79	0.420931643497385
80	0.421685058557007
81	0.421541835031574
82	0.423183274672153
83	0.422782363175629
84	0.422568918463163
85	0.422844638399071
86	0.424849766472913
87	0.425716293228219
88	0.427739413517826
89	0.429812427842489
90	0.43036695403581
91	0.427527333095381
92	0.429351173439311
93	0.428288335094904
94	0.427577596411946
95	0.42940189451108
96	0.429396820737007
97	0.429144350149465
98	0.429931714745636
99	0.431869377139263
100	0.432945898132931
101	0.432992237833458
102	0.434273333090001
103	0.433774729965268
104	0.434229464241796
105	0.435368711802973
106	0.435572311572975
107	0.439893630974367
108	0.439472887265666
109	0.439227129138895
110	0.4401536833729
111	0.442088117117774
112	0.443718360348143
113	0.444929172870735
114	0.441324584001238
115	0.440892038670965
116	0.442234825737453
117	0.44343285188778
118	0.443995085550383
119	0.445711476515108
120	0.444614845065904
121	0.444111774660689
122	0.44488433337634
123	0.444640097253568
124	0.446070560469548
125	0.444497178898271
126	0.444640769140759
127	0.446618753741428
128	0.448030022012281
129	0.448249282908521
130	0.449004428975219
131	0.450483255246664
132	0.450389961658655
133	0.449888533786821
134	0.448204917838288
135	0.446752500323679
136	0.447956955562507
137	0.450251651628861
138	0.451433880736839
139	0.452708648200849
140	0.453510945618058
141	0.452864986348778
142	0.453273716868374
143	0.454980875795362
144	0.456292847089223
145	0.459123084689075
146	0.459887746165779
147	0.460583413547133
148	0.460915439937641
149	0.458844246375976
150	0.455235682601342
151	0.455237455921924
152	0.456822086474738
153	0.459273105302292
154	0.460432606928481
155	0.462128851535301
156	0.462092136234114
157	0.462711345674053
158	0.466213706394576
159	0.465049819550462
160	0.463939828573317
161	0.463522022447736
162	0.463525596015676
163	0.463063497906826
164	0.464755974047131
165	0.464989870287639
166	0.46690552196463
167	0.465693577235188
168	0.466752148326596
169	0.465241489476145
170	0.465977670116432
171	0.46741978108669
172	0.470706984038856
173	0.472317664324816
174	0.471522275549179
175	0.468754956850956
176	0.466844196871738
177	0.46739028087944
178	0.467727323343785
179	0.470122719143976
180	0.471496902832133
181	0.470381103364579
182	0.469644899644198
183	0.467770794701476
184	0.468099856582089
185	0.470069037408994
186	0.47153361813332
187	0.47325480847544
188	0.474309191811953
189	0.474417809300377
190	0.475134771915443
191	0.474919614147085
192	0.476373788313319
193	0.475241382717886
194	0.474199687022124
195	0.474802846820904
196	0.477406237866843
197	0.477316674278524
198	0.477668359780501
199	0.477137867658754
200	0.476406156863405
201	0.478565303535694
202	0.47904257295989
203	0.481075588198833
204	0.480424428214961
205	0.478860027364837
206	0.478043376693402
207	0.479952998054633
208	0.481066099715604
209	0.482563869615593
210	0.483819853729492
211	0.485375281551827
212	0.48580370708526
213	0.487342574939906
214	0.48611048385256
215	0.486098623248523
216	0.489309411855008
217	0.489473107424122
218	0.490130377221857
219	0.488437497179901
220	0.489530702517323
221	0.487112744642685
222	0.486734057994784
223	0.488623761234598
224	0.488047167906632
225	0.489354644993234
226	0.488039800227628
227	0.486864784931359
228	0.489753776758039
229	0.488528919998041
230	0.489108743256987
231	0.489441680028994
232	0.491810524745101
233	0.49219865499827
234	0.495878093895943
235	0.496441802120129
236	0.494532676980927
237	0.494864980332567
238	0.494977572726127
239	0.492898735806553
240	0.492341432308546
241	0.492759028148824
242	0.494899831275022
243	0.495508554658765
244	0.495797662331619
245	0.494985673839241
246	0.496447187475475
247	0.496984953673622
248	0.496731352161457
249	0.49946076436918
250	0.499869493606548
251	0.501083241147804
252	0.499898107794622
253	0.500093393601751
254	0.500435940668596
255	0.500439575783455
256	0.499372974101444
257	0.498071256780608
258	0.498848127627218
259	0.500386749294191
260	0.500588974516352
261	0.501550147609641
262	0.504562583320904
263	0.504628921923177
264	0.5031015800112
265	0.504043554312679
266	0.504939488954858
267	0.506289796285419
268	0.50982752725052
269	0.508956171626587
270	0.509245484455835
271	0.509401463580074
272	0.504405755362084
273	0.503951596805687
274	0.504736897015642
275	0.503179993349496
276	0.503477354720532
277	0.503366963911526
278	0.50293258499598
279	0.506841474651544
280	0.508538423201241
281	0.509796926892106
282	0.50988392987218
283	0.510756907513854
284	0.511849870510285
285	0.512356273424677
286	0.510029694772446
287	0.508605652951602
288	0.514226007253976
289	0.515842672977735
290	0.514135579444348
291	0.513297964353887
292	0.514329335554114
293	0.516241445718851
294	0.514820668449129
295	0.516143645101308
296	0.514185522204047
297	0.517460587591044
298	0.51739032152605
299	0.517627363070525
300	0.515496984453605
301	0.517390706194289
302	0.519634988923465
303	0.520967822058155
304	0.520427331126649
305	0.52123464205324
306	0.521326966277287
307	0.520919825719746
308	0.520187413545974
309	0.520406421843403
310	0.521468507520289
311	0.521524735759013
312	0.520201733462285
313	0.518048442722821
314	0.52234972090896
315	0.522102727997142
316	0.524711935226854
317	0.523925450238723
318	0.524024522825909
319	0.523160345111317
320	0.523234515558937
321	0.522942931904851
322	0.52638091583112
323	0.527510009433014
324	0.527889199996308
325	0.529026920424576
326	0.528437736905148
327	0.529720819614258
328	0.529064746134746
329	0.527131660010936
330	0.52726847368128
331	0.526322446258789
332	0.527943745952601
333	0.527941729008801
334	0.532122941979723
335	0.532647930781197
336	0.53471894354879
337	0.536134435476907
338	0.53470096800198
339	0.535090958767199
340	0.532941560870314
341	0.530849061817117
342	0.533256809314463
343	0.536232742574298
344	0.538229210483852
345	0.538811257125219
346	0.537614292659233
347	0.535897736287165
348	0.53523950097215
349	0.536165337158775
350	0.53671533196024
351	0.538870708883787
352	0.537050715222248
353	0.535952102731613
354	0.537091746501076
355	0.53599390334692
356	0.5358474729706
357	0.537271595571774
358	0.539846441669922
359	0.540612871338299
360	0.541402723455748
361	0.542580321158128
362	0.541658489367871
363	0.53963715522112
364	0.540243371850173
365	0.538430592000342
366	0.539964628421906
367	0.542398971881298
368	0.544341678557766
369	0.544038784375226
370	0.541904521891319
371	0.542343823278097
372	0.543604051564901
373	0.54544986544087
374	0.542817661461602
375	0.545338588612687
376	0.54570985372803
377	0.548136982093486
378	0.548535670207588
379	0.545989507537796
380	0.544256386069129
381	0.546070327617041
382	0.548088054857938
383	0.547927496899427
384	0.548632763035571
385	0.54711022050099
386	0.549772010596748
387	0.550916026761862
388	0.550692493483714
389	0.554337008351966
390	0.552832196458748
391	0.551001606469451
392	0.552089145643712
393	0.55124411030292
394	0.554017533686097
395	0.553738433798595
396	0.554929162792427
397	0.554421820005304
398	0.554940168150745
399	0.55631618285972
400	0.553701687723949
401	0.5549687207919
402	0.554856282265635
403	0.554132490507099
404	0.554146397546167
405	0.554565615404186
406	0.557048334741317
407	0.557560712835689
408	0.555696547720263
409	0.556194177634351
410	0.555570182921519
411	0.554729475098416
412	0.552500199559471
413	0.554115186847481
414	0.55640375899547
415	0.556994224742362
416	0.555188463805667
417	0.557563865833022
418	0.558648554615631
419	0.559370961568507
420	0.558112487368873
421	0.55724892640569
422	0.554750752380943
423	0.557720863045867
424	0.557540838310006
425	0.560001561035003
426	0.560400764604546
427	0.560906219952843
428	0.559731395708466
429	0.562058674456893
430	0.562308544687139
431	0.561290616359638
432	0.560373022331148
433	0.560514708465853
434	0.560769814030832
435	0.563875122759496
436	0.564902787040126
437	0.565857570793964
438	0.564924492586626
439	0.566404297197625
440	0.567766526679141
441	0.567412451105173
442	0.569895612810779
443	0.57135687000152
444	0.571695898636206
445	0.568866031600091
446	0.57246780854476
447	0.570457541303246
448	0.56944721786683
449	0.571074749186114
450	0.571696885951352
451	0.570105898114775
452	0.568640440346864
453	0.566669913181122
454	0.571071928285695
455	0.572361238773595
456	0.571188058344827
457	0.572365213678732
458	0.572764038991173
459	0.57373569685843
460	0.576709308004328
461	0.578356456121575
462	0.578166673634718
463	0.575572506933151
464	0.575284346826393
465	0.576891998491085
466	0.576948920414867
467	0.578809401690791
468	0.579352387836941
469	0.580783585769258
470	0.579175605854336
471	0.578477088081331
472	0.577269363162471
473	0.576827799926448
474	0.575961915567101
475	0.576529124272263
476	0.576103773520286
477	0.576209232882468
478	0.578189662690909
479	0.579409066137505
480	0.579041178409301
481	0.57838139416351
482	0.579330927195886
483	0.582705930673608
484	0.58079262290842
485	0.578834826979162
486	0.579978408469166
487	0.584118592725714
488	0.582005481866043
489	0.583831054499275
490	0.585513015092153
491	0.586932825562368
492	0.585404100126958
493	0.585586358503059
494	0.583818215555685
495	0.582490590828951
496	0.585082252058054
497	0.584215877887816
498	0.584175523625088
499	0.583974213913336
500	0.585459065371631
501	0.585842238533426
502	0.5854973719171
503	0.588353437424747
504	0.589644009624471
505	0.58979334681045
506	0.589412909922062
507	0.58869806811122
508	0.589340687177958
509	0.589486381555714
510	0.590558195492364
511	0.590644745846143
512	0.592727083246692
513	0.591959249539244
514	0.592039168212582
515	0.589321230658429
516	0.5883432757721
517	0.589899002353434
518	0.593147525631939
519	0.595364112247905
520	0.595337185471174
521	0.594521304136217
522	0.596901759422006
523	0.600593511550009
524	0.59839327846311
525	0.598196424491793
526	0.597879073194603
527	0.597434524933045
528	0.597825476086633
529	0.59583751062739
530	0.594967262847985
531	0.594946433062842
532	0.596129763604211
533	0.598895879573074
534	0.598047768168597
535	0.601048831804487
536	0.599409283449416
537	0.60237622957696
538	0.600982832992491
539	0.600265811394962
540	0.603833820879383
541	0.604725689578275
542	0.605561981409994
543	0.604226654342888
544	0.604121919439223
545	0.601987971101045
546	0.602823983407176
547	0.605540949032912
548	0.604177118049295
549	0.605214759341818
550	0.604096422346113
551	0.602684348836413
552	0.602863860681288
553	0.600412241771282
554	0.600118443710367
555	0.600477343024053
556	0.600882098638512
557	0.598693237626986
558	0.599435697335162
559	0.601829790392251
560	0.604478056834953
561	0.608155613422709
562	0.608250550826326
563	0.60850251493402
564	0.610455063988497
565	0.611642796416748
566	0.610316166698525
567	0.61007292814872
568	0.606215731493342
569	0.606256180640903
570	0.604988720591206
571	0.605829909249608
572	0.604079731591223
573	0.607994309207814
574	0.607917632005503
575	0.605566873107767
576	0.604270125700579
577	0.606010959767439
578	0.60820224931778
579	0.608617888478948
580	0.609023744244571
581	0.609644920621439
582	0.610271211803659
583	0.612614559426656
584	0.612609045848564
585	0.612798124392543
586	0.613685651469244
587	0.612019862329135
588	0.614987449570411
589	0.61419807828826
590	0.613828783956528
591	0.61536795698131
592	0.617501056484907
593	0.618683286875112
594	0.622169017105435
595	0.621992991637033
596	0.622892766550464
597	0.623025861761165
598	0.622397442081356
599	0.619562437159795
600	0.618003088285877
601	0.62001339655867
602	0.617451043202698
603	0.615111184520628
604	0.618155705409707
605	0.620346208954613
606	0.618454336185931
607	0.618065051928045
608	0.619007489113639
609	0.619250086549713
610	0.619739640995236
611	0.61976689473997
612	0.620818507182934
613	0.622801984846056
614	0.621845186712873
615	0.622225695405999
616	0.624315526143845
617	0.624704488562637
618	0.621269723027302
619	0.623051715313509
620	0.624989652103814
621	0.625647888701056
622	0.627070648294436
623	0.625861711670624
624	0.628069343209986
625	0.625495352357556
626	0.624838931394402
627	0.629117211548757
628	0.624529563245399
629	0.624469393439452
630	0.625589932019711
631	0.623085526369491
632	0.622484078344375
633	0.622251652818768
634	0.622724410084521
635	0.625266554253443
636	0.627424484091869
637	0.626431586126681
638	0.625939910876934
639	0.626895111354698
640	0.630618510138725
641	0.630729997252212
642	0.629356307221628
643	0.628584189592225
644	0.627276958693296
645	0.627252211703253
646	0.629920214191071
647	0.631967474977132
648	0.631671241966265
649	0.632005257091569
650	0.632472866214056
651	0.634770987109965
652	0.637054800911837
653	0.634594410283754
654	0.631924306225122
655	0.633412854345194
656	0.634144568987226
657	0.63681268046438
658	0.635398202778185
659	0.634886594020292
660	0.632365134744809
661	0.634352418059042
662	0.631945164219269
663	0.634320105926965
664	0.635052386031308
665	0.636245883354234
666	0.638523247551965
667	0.639247635546272
668	0.63703413525181
669	0.63558438220587
670	0.637279801058203
671	0.63731905388754
672	0.637508714562788
673	0.639106337926488
674	0.640042430650593
675	0.642391036688418
676	0.641900891136034
677	0.637979326661994
678	0.63968632531055
679	0.6392120601453
680	0.64269228192644
681	0.642981167773942
682	0.642781396735146
683	0.643462131295461
684	0.641515325337792
685	0.643718231868952
686	0.641620532101163
687	0.64267528215473
688	0.643194311162955
689	0.644827190652988
690	0.644257753436496
691	0.646681676233293
692	0.648897333234349
693	0.647498455127474
694	0.645636114621729
695	0.642865187735424
696	0.641874024623994
697	0.64327441319482
698	0.643999641048115
699	0.644159488652611
700	0.642563802734608
701	0.643824311829226
702	0.644369081553777
703	0.646365607163567
704	0.646868240329217
705	0.646853238267895
706	0.64757846612119
707	0.650991547907892
708	0.649739189933259
709	0.650617473432176
710	0.649291650235029
711	0.650274862253958
712	0.652307615918498
713	0.649765048614513
714	0.648820816310471
715	0.647627575433038
716	0.650522332154393
717	0.648167136749633
718	0.648069431016923
719	0.648881925989149
720	0.647698097943524
721	0.647904826348537
722	0.649995721335177
723	0.649175771492479
724	0.65060806957596
725	0.649893527806345
726	0.649796847855605
727	0.651260814392977
728	0.650155134264564
729	0.652414674218326
730	0.654896394700264
731	0.655142374652386
732	0.657017886198635
733	0.656453062436556
734	0.65431054497224
735	0.653828683891497
736	0.651168491451157
737	0.650730950562687
738	0.653233858571229
739	0.652156596450087
740	0.655512952493808
741	0.654973379637166
742	0.658029645729809
743	0.656849483572503
744	0.654998263825548
745	0.653605646835377
746	0.65448146589311
747	0.656820377009084
748	0.660080885267689
749	0.659696284986727
750	0.657744184711862
751	0.654407272365396
752	0.65519214302915
753	0.658567086242181
754	0.658449062333085
755	0.659117359287005
756	0.660700430651224
757	0.662067892903018
758	0.662610275120033
759	0.662574372751058
760	0.663417309085492
761	0.664399238876958
762	0.664190564050656
763	0.662089306101657
764	0.66067552210052
765	0.662521801425059
766	0.662019250321967
767	0.662718279703729
768	0.664830285283327
769	0.666530685589356
770	0.666394832307382
771	0.663276744899818
772	0.664011542016672
773	0.664073110732782
774	0.665991637163745
775	0.665050821995893
776	0.66621807853378
777	0.665755904773511
778	0.665986380031145
779	0.663621887195049
780	0.664391596801276
781	0.665572297494118
782	0.666645444947329
783	0.667805732578953
784	0.667580486244914
785	0.665715060699892
786	0.66675610117742
787	0.666500937912205
788	0.665163138710549
789	0.666410156207797
790	0.663906928924616
791	0.66368009391075
792	0.66662685264911
793	0.669075650658697
794	0.66922477371269
795	0.672957258360522
796	0.670596712220558
797	0.671486930692705
798	0.668167064278137
799	0.672269679270008
800	0.671946557949233
801	0.672593894330809
802	0.67462231021984
803	0.673618011970275
804	0.673383841333091
805	0.674894460434491
806	0.672545742842876
807	0.672972298888668
808	0.671720184537253
809	0.670593227126313
810	0.672609982438792
811	0.673710458005931
812	0.674285212619714
813	0.678702999122087
814	0.677117781309095
815	0.678823272058153
816	0.679404064681062
817	0.678608798999261
818	0.675460374089914
819	0.674793577342126
820	0.677353749629183
821	0.679096642953348
822	0.678930158539502
823	0.678774803860037
824	0.675227436955549
825	0.674291545541156
826	0.676636501077393
827	0.674772715501296
828	0.677158556142431
829	0.67814035771115
830	0.677641443005144
831	0.675685148564246
832	0.676434000176327
833	0.675558883779244
834	0.676435590138381
835	0.677416236420156
836	0.678412413040968
837	0.680493501551968
838	0.68376177113341
839	0.682907648646585
840	0.681849169875554
841	0.682194312170785
842	0.679179126081614
843	0.681624903163297
844	0.680468369893686
845	0.680976131969189
846	0.68386059881515
847	0.684169263021276
848	0.68300516973854
849	0.68524563399433
850	0.685805000596326
851	0.685643183490445
852	0.683499940285385
853	0.682333882630176
854	0.685752172824834
855	0.684163431450772
856	0.686113596844395
857	0.684416679068157
858	0.690082343442405
859	0.691257416438909
860	0.691566433257587
861	0.690214837288425
862	0.689804211636638
863	0.68969715333681
864	0.689225387232886
865	0.689457553748545
866	0.690532895092947
867	0.69126754603587
868	0.689348647758942
869	0.688734505681938
870	0.688234052302976
871	0.687734575981341
872	0.687427018337517
873	0.688121857399929
874	0.686760131833807
875	0.687408297816552
876	0.690725804932587
877	0.692578440258662
878	0.692759161244035
879	0.693835934836513
880	0.690828254906912
881	0.689655332205864
882	0.691156292287782
883	0.69028618940008
884	0.69161220877803
885	0.694068059038666
886	0.690412629850246
887	0.692361670730383
888	0.691746673407661
889	0.69010956641368
890	0.691128809024331
891	0.692299513471868
892	0.689061730130596
893	0.692852170177547
894	0.692112604456756
895	0.695691697515371
896	0.696125618675713
897	0.69340065964397
898	0.697999240218681
899	0.693819242799395
900	0.69595362709491
901	0.693265302584025
902	0.693362064597322
903	0.695535787631415
904	0.696609946762095
905	0.696446462760513
906	0.694123835933323
907	0.69590942230311
908	0.69492902092678
909	0.696910885547753
910	0.698895773661085
911	0.703681101690247
912	0.703520421920127
913	0.704597582745299
914	0.703733316557011
915	0.704306700469636
916	0.703318777547006
917	0.702476393852609
918	0.700076267915305
919	0.69959630837789
920	0.702298677126182
921	0.705481422135815
922	0.705499757988542
923	0.70692713360079
924	0.706163310700848
925	0.707659413705134
926	0.704289976376831
927	0.704567651709621
928	0.703329075115765
929	0.702124807082146
930	0.702183566437884
931	0.703969505420223
932	0.701316458833537
933	0.702243729832694
934	0.703122331324022
935	0.70384098647934
936	0.703883638493682
937	0.705811980375878
938	0.706440961671316
939	0.707764611492913
940	0.70734783243153
941	0.705605343009015
942	0.707859441189423
943	0.706068978508593
944	0.710113907369113
945	0.711733236279314
946	0.710827977279022
947	0.708952893996745
948	0.708178110616445
949	0.707734468889704
950	0.708244449218719
951	0.707416688046314
952	0.712083483122077
953	0.707766263001886
954	0.706721977206648
955	0.709724008924272
956	0.708455998798994
957	0.709601787002462
958	0.708860692866535
959	0.708495861968603
960	0.71037907841968
961	0.714537794709757
962	0.71582771553793
963	0.714139278414134
964	0.715083510718177
965	0.711887045874685
966	0.711216775572699
967	0.709957507674266
968	0.710136101444277
969	0.710128855576881
970	0.711311197520876
971	0.713311295416378
972	0.715012186815525
973	0.713592536623744
974	0.713081770289294
975	0.712914793500101
976	0.71220537038252
977	0.713215048858521
978	0.712381640756367
979	0.712907698935546
980	0.711143283423407
981	0.709204113130283
982	0.713688960128991
983	0.714147037172515
984	0.712644970528297
985	0.713955406995884
986	0.716936072957286
987	0.716579790669853
988	0.720925339041393
989	0.7174031884222
990	0.718177525587343
991	0.718400825500092
992	0.715444201303629
993	0.713818890802311
994	0.713201585470155
995	0.714734788443868
996	0.716207684413294
997	0.716968160699557
998	0.715771134686652
999	0.717460165481763
1000	0.719702281246526
1001	0.72232353372103
1002	0.722185255746922
1003	0.721591199763133
1004	0.722070836179227
1005	0.725467850373585
1006	0.723024519781901
1007	0.725788476479716
1008	0.721896882790405
1009	0.721065182615233
1010	0.723077896346748
1011	0.724285743077216
1012	0.724522756412687
1013	0.7229350690296
1014	0.722025490204984
1015	0.726873464021324
1016	0.727345746862916
1017	0.729504851221699
1018	0.725336457960956
1019	0.723170647552539
1020	0.723924887084421
1021	0.723310966832768
1022	0.725319532558439
1023	0.726267946206239
1024	0.726257097279672
1025	0.724878318088286
1026	0.724312727554183
1027	0.725555334188957
1028	0.730778744206579
1029	0.732435827022212
1030	0.730429465445551
1031	0.731149229727624
1032	0.730664113071352
1033	0.731470466174028
1034	0.730050439007372
1035	0.728829464832133
1036	0.727340323040746
1037	0.726609453386612
1038	0.727524194458996
1039	0.729816102962845
1040	0.729257087691175
1041	0.730853671168402
1042	0.732184706620189
1043	0.729084240864654
1044	0.729012277130499
1045	0.727323857957888
1046	0.726849156835301
1047	0.727507269056479
1048	0.729663078090681
1049	0.729674560437616
1050	0.72654367511774
1051	0.729260586889922
1052	0.729242045880802
1053	0.730939881731903
1054	0.732951991534283
1055	0.732739087921806
1056	0.735746510123687
1057	0.733776412504146
1058	0.732690032463512
1059	0.734160197288441
1060	0.735144022212098
1061	0.735400276652885
1062	0.732982553425873
1063	0.731163841991797
1064	0.730051008316366
1065	0.730915362978348
1066	0.73011108836639
1067	0.730275275028623
1068	0.732391865853629
1069	0.735644669207407
1070	0.736362716586907
1071	0.735722419634105
1072	0.738978809378098
1073	0.741008947298613
1074	0.736468711920168
1075	0.736466877052668
1076	0.738830296664378
1077	0.738955636963379
1078	0.738658612818167
1079	0.740300052458746
1080	0.737345543937597
1081	0.73936027076623
1082	0.738602178140821
1083	0.74137665166829
1084	0.742301781347582
1085	0.741527487778173
1086	0.738905245424068
1087	0.739355379068457
1088	0.739288246767383
1089	0.739179047147691
1090	0.741240857368779
1091	0.742952339966774
1092	0.741769546678712
1093	0.741589791210619
1094	0.741164368653905
1095	0.739909320566054
1096	0.739845759268466
1097	0.739595340244866
1098	0.740360359463032
1099	0.741286895745852
1100	0.737907612192858
1101	0.739621160459296
1102	0.740814579566347
1103	0.739512940461386
1104	0.738806329268632
1105	0.737621607510466
1106	0.734641326217303
1107	0.733794414977732
1108	0.735297793340645
1109	0.736734177883052
1110	0.739569695695598
1111	0.74189783610088
1112	0.743003500842563
1113	0.742814941600707
1114	0.741039334807267
1115	0.741762561103492
1116	0.743178610800556
1117	0.743664873768181
1118	0.744124295868315
1119	0.744213488892896
1120	0.743048195445255
1121	0.743698724573215
1122	0.746849721630854
1123	0.745489739894081
1124	0.74674688185938
1125	0.746470461827277
1126	0.747868092326829
1127	0.747809417598105
1128	0.748690382234648
1129	0.748906363193037
1130	0.751512300742718
1131	0.752727242037741
1132	0.749691267194706
1133	0.749868882625162
1134	0.748774084761231
1135	0.745230473500983
1136	0.743902342294401
1137	0.74443408202347
1138	0.745360318265064
1139	0.747173098114894
1140	0.749175723280727
1141	0.751629630966755
1142	0.752645434643349
1143	0.753357547874148
1144	0.755290776325207
1145	0.75353167821036
1146	0.755302821569999
1147	0.754170676266741
1148	0.755556190998992
1149	0.756006569548827
1150	0.760187588903401
1151	0.759025230474424
1152	0.75757563129578
1153	0.753709416734653
1154	0.751433248855145
1155	0.752498523431731
1156	0.750582402459489
1157	0.75180730794413
1158	0.752763865018551
1159	0.75199242825193
1160	0.755271724989557
1161	0.753490582820158
1162	0.751012592337912
1163	0.755490892283192
1164	0.755329168779916
1165	0.757152532135229
1166	0.75630417454308
1167	0.755606899248487
1168	0.758478319430008
1169	0.756962809913064
1170	0.755274757457507
1171	0.753593859831197
1172	0.749930991159034
1173	0.752463005730995
1174	0.755371300209909
1175	0.757393939664217
1176	0.755791586163404
1177	0.758373647355489
1178	0.760103886376819
1179	0.761817801360312
1180	0.763117117069109
1181	0.760644865836989
1182	0.759108021337281
1183	0.757688680162318
1184	0.757691031767485
1185	0.758024923798953
1186	0.758424978767531
1187	0.758498131126545
1188	0.757709880511197
1189	0.759677073885534
1190	0.758288599772297
1191	0.756033705328634
1192	0.755296768174144
1193	0.757522865071207
1194	0.756577545438275
1195	0.755530940093556
1196	0.760653914516198
1197	0.763573170757696
1198	0.762322218104363
1199	0.763261960047828
1200	0.762446212064528
1201	0.766930932122717
1202	0.769749060366405
1203	0.770986622718337
1204	0.768850129158644
1205	0.768391904658961
1206	0.768405580897086
1207	0.76612906296948
1208	0.768708372501429
1209	0.768069078250503
1210	0.767112766081528
1211	0.763412843600128
1212	0.76109822813013
1213	0.764985046804367
1214	0.765422094035264
1215	0.767828578538559
1216	0.764472219930383
1217	0.766020766037922
1218	0.767321258831531
1219	0.768763450582119
1220	0.765421709367025
1221	0.764119407350466
1222	0.766205663238143
1223	0.765487140152255
1224	0.765219117427809
1225	0.760496545457388
1226	0.761965080571212
1227	0.763218550237055
1228	0.766948907669526
1229	0.766842704615416
1230	0.768986504307196
1231	0.768291021566597
1232	0.76762672131568
1233	0.765719110487112
1234	0.77111402996801
1235	0.772696683326075
1236	0.772520415516683
1237	0.773619245985986
1238	0.77514784319865
1239	0.773145975829248
1240	0.772933382515818
1241	0.774316264835086
1242	0.774744737810936
1243	0.773911080956654
1244	0.774918142406403
1245	0.770517362086877
1246	0.769917839967411
1247	0.769170479585871
1248	0.767246788342684
1249	0.766687344807041
1250	0.765392432267354
1251	0.768322236111965
1252	0.772855102529178
1253	0.771027992505216
1254	0.772278600239362
1255	0.770984176228337
1256	0.772983194488316
1257	0.769664256406431
1258	0.770902797097918
1259	0.772072310356141
1260	0.770932817889519
1261	0.770142486218998
1262	0.769045668846811
1263	0.770562159267766
1264	0.771317391243704
1265	0.772678648796803
1266	0.773598602123826
1267	0.771418097388679
1268	0.773115810145944
1269	0.773685024254858
1270	0.774087130787378
1271	0.77364125798485
1272	0.773657584587142
1273	0.77532383917582
1274	0.775370255809995
1275	0.773804199604216
1276	0.774136624767465
1277	0.775627470639152
1278	0.775893705938513
1279	0.775739997639112
1280	0.7735119235473
1281	0.772189818809796
1282	0.773733827114342
1283	0.773453127006966
1284	0.771591531475377
1285	0.773114648447862
1286	0.776840419352697
1287	0.778380541225802
1288	0.779960586533207
1289	0.776365007876095
1290	0.77943594265092
1291	0.778869885386021
1292	0.777375467228622
1293	0.772924314603196
1294	0.774814794872853
1295	0.774620987473989
1296	0.77705141885739
1297	0.778772975916565
1298	0.776848979503243
1299	0.779187446968515
1300	0.780340810571836
1301	0.781710267969563
1302	0.783374817195716
1303	0.783599048005604
1304	0.781547386614889
1305	0.785403685711042
1306	0.783785223586606
1307	0.784042689732345
1308	0.782967966421581
1309	0.782103407885432
1310	0.784573828096734
1311	0.780654443409382
1312	0.77959538891822
1313	0.779324260638859
1314	0.778922588781449
1315	0.780928882400054
1316	0.778523458298871
1317	0.780809289044544
1318	0.782039249069846
1319	0.782841322097249
1320	0.782663309176279
1321	0.782831845154067
1322	0.784880024014992
1323	0.788580660697089
1324	0.788503257754034
1325	0.790355719979401
1326	0.79222432160185
1327	0.79094842193099
1328	0.790074285155689
1329	0.791040229417369
1330	0.787890565876291
1331	0.787155396913473
1332	0.788692123448254
1333	0.785995049017158
1334	0.783090547367081
1335	0.781445705977042
1336	0.781459588653788
1337	0.782264881354352
1338	0.780097787436244
1339	0.783543558329898
1340	0.786416645407122
1341	0.786776566656096
1342	0.788073539735317
1343	0.78908422347765
1344	0.786340224650303
1345	0.78602807150325
1346	0.787638095288749
1347	0.79131637248834
1348	0.788747273333682
1349	0.787966314745919
1350	0.792013696507576
1351	0.791485000786506
1352	0.791816937421091
1353	0.789904863158723
1354	0.788342884436278
1355	0.791494049465715
1356	0.790490230769221
1357	0.788490479075134
1358	0.79032380405561
1359	0.791294178413176
1360	0.789010591565565
1361	0.790676038350941
1362	0.790369170545492
1363	0.790918097251481
1364	0.789631958994325
1365	0.787100002122599
1366	0.78550216078023
1367	0.784789959075736
1368	0.787703360666636
1369	0.788191248216457
1370	0.792376869485398
1371	0.790734546390096
1372	0.793840998865657
1373	0.791542862583019
1374	0.794405820063281
1375	0.794014227795961
1376	0.794462829178531
1377	0.794913710361531
1378	0.79500692829812
1379	0.796604795285038
1380	0.797286521007183
1381	0.796958559277733
1382	0.796372458233127
1383	0.79542207636617
1384	0.79494281692495
1385	0.796530855638362
1386	0.797438672682444
1387	0.79817013729012
1388	0.797853179636762
1389	0.795265168909247
1390	0.79662022689256
1391	0.794590554420615
1392	0.795646631579606
1393	0.798967786632775
1394	0.796610225518346
1395	0.796709530188703
1396	0.795853000960929
1397	0.796232096639391
1398	0.792059668208821
1399	0.791555007841552
1400	0.791817854213728
1401	0.793113591225674
1402	0.795556875657169
1403	0.797468420359594
1404	0.796306792800271
1405	0.795544726551953
1406	0.794493396199031
1407	0.797220243951827
1408	0.795495751873989
1409	0.796390005515963
1410	0.796452064042964
1411	0.792921210945977
1412	0.793635970694261
1413	0.792144410621877
1414	0.793603530339437
1415	0.79530603093405
1416	0.797037591931895
1417	0.798960035567759
1418	0.799567644695837
1419	0.79760928715095
1420	0.800508794525057
1421	0.801862647214554
1422	0.80091658645415
1423	0.800644241340925
1424	0.800162123814689
1425	0.798229260798457
1426	0.800714962596668
1427	0.801544108574734
1428	0.808498910336175
1429	0.810970205026607
1430	0.811171237777228
1431	0.811477652956382
1432	0.807783088903551
1433	0.809131622913531
1434	0.80691099984551
1435	0.805009655262555
1436	0.804756529456779
1437	0.804280381981613
1438	0.80226954286665
1439	0.804542046140068
1440	0.803685171993107
1441	0.805421259253897
1442	0.806588691456946
1443	0.807239506521631
1444	0.807984993568847
1445	0.807708673550486
1446	0.803937174567624
1447	0.803754925167115
1448	0.804296502145283
1449	0.808360752891449
1450	0.807813687979738
1451	0.807323107752244
1452	0.805484650015232
1453	0.806300960896389
1454	0.807240275858109
1455	0.806430164546737
1456	0.807729317412647
1457	0.80817060240531
1458	0.80584759732102
1459	0.805283813445413
1460	0.805474940988879
1461	0.805358863501073
1462	0.806068257127422
1463	0.808573707793024
1464	0.808006193917727
1465	0.809852356559566
1466	0.806904588708192
1467	0.806513060552246
1468	0.807544163766933
1469	0.808443646332503
1470	0.809109763499735
1471	0.809019751131805
1472	0.806707734736875
1473	0.806584351116983
1474	0.808443902777995
1475	0.807853052362864
1476	0.807979291503317
1477	0.805455070309879
1478	0.808701676658326
1479	0.811010741365635
1480	0.812447441335997
1481	0.809128227575208
1482	0.811819458895753
1483	0.813317055695035
1484	0.815842315492719
1485	0.815119135356683
1486	0.813446858145609
1487	0.813486775168772
1488	0.811200563601543
1489	0.812249588509486
1490	0.810640530241267
1491	0.809375953921135
1492	0.810775164124923
1493	0.812025505155756
1494	0.813633333767838
1495	0.814038829227543
1496	0.815746752362099
1497	0.812179336548994
1498	0.809320177026478
1499	0.813223998036879
1500	0.813877416023314
1501	0.814060411680207
1502	0.811387861131576
1503	0.81199383413741
1504	0.813860288028858
1505	0.815246310523185
1506	0.817176482143971
1507	0.818896022259346
1508	0.81855717570096
1509	0.814966850329766
1510	0.816561522005845
1511	0.816873394345084
1512	0.815640487761071
1513	0.813686161539329
1514	0.811011352988135
1515	0.810840642352568
1516	0.810781339332387
1517	0.810012323411217
1518	0.809979715084595
1519	0.806961470882924
1520	0.808762695298854
1521	0.811292664718011
1522	0.812762014046274
1523	0.815901465927833
1524	0.816414485135936
1525	0.813773481229586
1526	0.813738258441167
1527	0.813585634906199
1528	0.814709856043733
1529	0.817434193195156
1530	0.820328484467941
1531	0.822094693816301
1532	0.822327152679822
1533	0.820727205919958
1534	0.820548612149947
1535	0.820583584904011
1536	0.821009679347916
1537	0.822865884395249
1538	0.823443271422015
1539	0.822788181410967
1540	0.821527110700721
1541	0.818294696045838
1542	0.814995141396518
1543	0.814746112307488
1544	0.819203013158631
1545	0.817901612547978
1546	0.821194885564956
1547	0.821253355137286
1548	0.820819285238559
1549	0.8206294232536
1550	0.822516263279488
1551	0.824880520185731
1552	0.823506264692836
1553	0.822627261864312
1554	0.821954924611654
1555	0.822974150553348
1556	0.820720974294486
1557	0.820212883968752
1558	0.824461536975338
1559	0.825289550746553
1560	0.825495314916514
1561	0.823915002905797
1562	0.824343651546809
1563	0.822354788528341
1564	0.822119371566062
1565	0.820474080114182
1566	0.821715726360586
1567	0.82556253697351
1568	0.826633196905442
1569	0.828426904903982
1570	0.828262818255492
1571	0.826168726675786
1572	0.822054157477274
1573	0.82410297745193
1574	0.826897408849867
1575	0.828039800432784
1576	0.831957591311399
1577	0.829118063973575
1578	0.830507703631576
1579	0.828869786269838
1580	0.825711756194562
1581	0.827058822054096
1582	0.827058211713823
1583	0.826858707378339
1584	0.826695581118219
1585	0.826110641771694
1586	0.82801446233588
1587	0.826073248172179
1588	0.827021583604104
1589	0.828112887398197
1590	0.830783382536205
1591	0.831432574300921
1592	0.832577475202984
1593	0.830836723198682
1594	0.829221244817554
1595	0.830467057020986
1596	0.830383712235866
1597	0.829148927188619
1598	0.830177215914023
1599	0.831729153513203
1600	0.831003412768923
1601	0.831162630799735
1602	0.831147791581301
1603	0.82947891996637
1604	0.829668998647771
1605	0.830414357472241
1606	0.829708106585404
1607	0.830118162928197
1608	0.831191428346335
1609	0.832478871911049
1610	0.831733513086579
1611	0.833184097015915
1612	0.83400387119345
1613	0.831451807712872
1614	0.833887457762049
1615	0.833597035806045
1616	0.832877218952646
1617	0.834981779919591
1618	0.833899869723895
1619	0.830977801557569
1620	0.829456790002579
1621	0.828944116995891
1622	0.830560659625814
1623	0.830617127641074
1624	0.831042264261064
1625	0.832353543152095
1626	0.831734853014278
1627	0.8306259250037
1628	0.83161177584675
1629	0.833701988688379
1630	0.832149942099865
1631	0.82825578780231
1632	0.830820054241658
1633	0.833313217321478
1634	0.832956458045429
1635	0.837045525021921
1636	0.834794959378175
1637	0.834540142314375
1638	0.832316157245944
1639	0.833322510906133
1640	0.831600708941513
1641	0.831618562676713
1642	0.83427988860613
1643	0.835305285908605
1644	0.838387504285108
1645	0.840982913465087
1646	0.841435787229565
1647	0.836884057964139
1648	0.836586615812773
1649	0.83694030800073
1650	0.839197102705494
1651	0.84143401519121
1652	0.844552407768911
1653	0.842679709429716
1654	0.841549861878073
1655	0.841032133048497
1656	0.840287797441542
1657	0.837692793445442
1658	0.837998786771761
1659	0.836922882529503
1660	0.839184195803848
1661	0.840488946874862
1662	0.839986698377451
1663	0.841803358247586
1664	0.839867194777863
1665	0.8387222938758
1666	0.836740192042746
1667	0.837845810624241
1668	0.841841568625995
1669	0.841254693116
1670	0.841874521871804
1671	0.844831274291014
1672	0.842653540449416
1673	0.839386695422686
1674	0.839382512796701
1675	0.840663714478122
1676	0.840794245233896
1677	0.842429273737158
1678	0.842286373333046
1679	0.84104216006726
1680	0.840120637293822
1681	0.840230321595496
1682	0.840724530526711
1683	0.842092201781582
1684	0.843353314805334
1685	0.842944329122474
1686	0.841130060606558
1687	0.838933476739021
1688	0.842307235173875
1689	0.842314022003839
1690	0.843561292099897
1691	0.844926532251497
1692	0.841859904478721
1693	0.841559049037848
1694	0.841405867733934
1695	0.841167886316728
1696	0.840222756453462
1697	0.841735528414772
1698	0.842977750381307
1699	0.844727516444676
1700	0.84483805983875
1701	0.840876820682538
1702	0.841102933802343
1703	0.845275159640974
1704	0.84642467912636
1705	0.844666315727848
1706	0.846948354926911
1707	0.844799410938549
1708	0.844461928670184
1709	0.8436487400129
1710	0.847009971085437
1711	0.850138894597294
1712	0.844934480779542
1713	0.842583166677315
1714	0.842457294253916
1715	0.843383507415415
1716	0.84333263760526
1717	0.843225604949981
1718	0.84340216767169
1719	0.842914186519264
1720	0.844259208508221
1721	0.844315057207617
1722	0.846413062145541
1723	0.848052996451079
1724	0.84882643477477
1725	0.84641899244756
1726	0.845422388845003
1727	0.847700450574474
1728	0.847395970276562
1729	0.84696470845598
1730	0.846408537164823
1731	0.848729566336593
1732	0.846027872039946
1733	0.846293163619895
1734	0.842972236803214
1735	0.846536995841016
1736	0.848649369419895
1737	0.847615438893651
1738	0.845296986999083
1739	0.844803698707186
1740	0.84822712678729
1741	0.849290412629081
1742	0.850357781083115
1743	0.848583947610258
1744	0.848108070685087
1745	0.852086369877699
1746	0.852514359453795
1747	0.852694909902915
1748	0.85418993198945
1749	0.852060793286487
1750	0.852222042365601
1751	0.852142131385627
1752	0.852441907190976
1753	0.852940016658135
1754	0.854341691303107
1755	0.854455169715845
1756	0.853201526949294
1757	0.851652147393904
1758	0.851010220729995
1759	0.850237515840414
1760	0.850603285328848
1761	0.850026456071029
1762	0.848986319563863
1763	0.853916561094255
1764	0.854240836419747
1765	0.855778146368024
1766	0.855987743115873
1767	0.85367555618469
1768	0.855320984834909
1769	0.851418706344146
1770	0.85258958389239
1771	0.852992459761388
1772	0.851964942936916
1773	0.850836702016284
1774	0.851555173813075
1775	0.85009236640933
1776	0.849984391316865
1777	0.853928614032411
1778	0.85456716330918
1779	0.85367050164403
1780	0.853174920729429
1781	0.851976422719396
1782	0.85302143810206
1783	0.85232066360872
1784	0.853698582425478
1785	0.854406563037163
1786	0.853741408822755
1787	0.854852715365278
1788	0.852076892934517
1789	0.852658102281351
1790	0.853546766693812
1791	0.85537748747031
1792	0.854824506361083
1793	0.85571235912356
1794	0.855150576805024
1795	0.856750924902084
1796	0.855922862406225
1797	0.853879035425311
1798	0.85449151188884
1799	0.856305675262103
1800	0.85796891276956
1801	0.86053952238817
1802	0.85988268983
1803	0.857240351124861
1804	0.854176671193024
1805	0.852964054576391
1806	0.852599072375619
1807	0.853464129698252
1808	0.854520746675005
1809	0.855284697797695
1810	0.856811702483849
1811	0.856955118343402
1812	0.86089512894173
1813	0.863048713311283
1814	0.864669385995865
1815	0.861016555882513
1816	0.860416941442669
1817	0.860765579089966
1818	0.862140255153469
1819	0.863624786054898
1820	0.861134475931184
1821	0.859209278070728
1822	0.859607431495978
1823	0.855884267359577
1824	0.853997770970649
1825	0.855499470897813
1826	0.857601939269538
1827	0.858794923701478
1828	0.857978657698282
1829	0.857366477429298
1830	0.858133250734634
1831	0.86134005546039
1832	0.859701458518096
1833	0.857262405437231
1834	0.857659344593074
1835	0.858438286237037
1836	0.861687337793257
1837	0.860972717807767
1838	0.85982191481269
1839	0.861266256858734
1840	0.862952352635181
1841	0.863129108973237
1842	0.863028710562854
1843	0.86040966736627
1844	0.859357052221429
1845	0.860979504637731
1846	0.862084093590572
1847	0.864657340751074
1848	0.863179500512549
1849	0.863488132662987
1850	0.86414723861045
1851	0.86263356139655
1852	0.861627364168112
1853	0.861081648159692
1854	0.860783607208101
1855	0.862616259019159
1856	0.862094783520935
1857	0.861630109417111
1858	0.860288846919076
1859	0.863811638652001
1860	0.864361294945416
1861	0.864419542692395
1862	0.865176056895797
1863	0.866469388449023
1864	0.86265587856555
1865	0.864468475056854
1866	0.862841890021437
1867	0.862707384360528
1868	0.862857094674698
1869	0.863715728037739
1870	0.863603148466454
1871	0.860819741660247
1872	0.862659485471405
1873	0.866345448342411
1874	0.866710370278493
1875	0.863467408020496
1876	0.861384688516163
1877	0.864787633012539
1878	0.866103701023145
1879	0.867303845413241
1880	0.868123200302396
1881	0.869501651243552
1882	0.868204335809598
1883	0.869821341323635
1884	0.870743488541847
1885	0.868811171754515
1886	0.86794092397511
1887	0.867135813350846
1888	0.867072086645916
1889	0.864257048570415
1890	0.864385507246607
1891	0.867595184161881
1892	0.867401671675333
1893	0.86777667063705
1894	0.868757664402467
1895	0.871611428311818
1896	0.870388243576432
1897	0.866128495455605
1898	0.865446921036302
1899	0.864422491815561
1900	0.867295896885196
1901	0.867100855983512
1902	0.868857844834182
1903	0.870499154969788
1904	0.869654547892969
1905	0.868224389847125
1906	0.871318876575998
1907	0.872248531236009
1908	0.873187157641581
1909	0.870310993218445
1910	0.871777558830885
1911	0.87426417870396
1912	0.873079014577318
1913	0.873326535766852
1914	0.874402709276877
1915	0.875062928197778
1916	0.87461837993622
1917	0.870578394062571
1918	0.871176783975187
1919	0.872317254781364
1920	0.869172888121938
1921	0.872019433090669
1922	0.870088142085307
1923	0.870860132774192
1924	0.871271981670979
1925	0.875345952983545
1926	0.872607798548977
1927	0.87128219204827
1928	0.869565708763168
1929	0.872158898407408
1930	0.872452377193684
1931	0.872795135828061
1932	0.874078177505892
1933	0.874997447405677
1934	0.874385055569161
1935	0.873644083244843
1936	0.872651146812831
1937	0.872733687641332
1938	0.874046455198448
1939	0.876660711839911
1940	0.877193990241936
1941	0.878614264878492
1942	0.877313365618778
1943	0.874354546248897
1944	0.876153813985718
1945	0.876580886769178
1946	0.87625514329324
1947	0.874238744439996
1948	0.875136528054177
1949	0.874955687821649
1950	0.874126855989313
1951	0.875044720567797
1952	0.874209349375397
1953	0.874904879558413
1954	0.873710050001152
1955	0.874214350062505
1956	0.874140428367013
1957	0.876920747569487
1958	0.876342206538004
1959	0.876423203564639
1960	0.87503822865015
1961	0.874777338957084
1962	0.875384472378773
1963	0.876030753487146
1964	0.876225044285765
1965	0.875402019661609
1966	0.874921370285819
1967	0.877364911162806
1968	0.875099343457738
1969	0.874555455905681
1970	0.872097573314516
1971	0.870624067004817
1972	0.869968638485719
1973	0.875202393514516
1974	0.875635641505439
1975	0.878587643271897
1976	0.881072637280549
1977	0.876730377822452
1978	0.878621365854185
1979	0.880807563679269
1980	0.88119229090075
1981	0.881904381051455
1982	0.878107402926668
1983	0.877167448133444
1984	0.8794194242274
1985	0.878635175443965
1986	0.87981627362732
1987	0.882367489555546
1988	0.877558014618793
1989	0.88229167401009
1990	0.883180582045769
1991	0.88436173792936
1992	0.881865529559314
1993	0.876973108610182
1994	0.876543223901895
1995	0.876206640474982
1996	0.876059988273312
1997	0.877469797369312
1998	0.878220759527797
1999	0.877272272793031
2000	0.872446286613233
2001	0.875531454112901
2002	0.877659567033894
2003	0.879568987085413
2004	0.879060528760397
2005	0.879678177729513
2006	0.879329069504737
2007	0.879130538379898
2008	0.878214829225779
2009	0.880039592773482
2010	0.880586807705806
2011	0.882348229216818
2012	0.881602160038333
2013	0.882778787094523
2014	0.885106805688196
2015	0.883964869296028
2016	0.884610906781184
2017	0.881267883338627
2018	0.87979421931495
2019	0.878240287852064
2020	0.880054083226046
2021	0.881181076539355
2022	0.883096538446681
2023	0.881428161771551
2024	0.879849483318622
2025	0.876647120228799
2026	0.881483384743944
2027	0.878976589021733
2028	0.877855747835793
2029	0.878720284574076
2030	0.878688298127774
[truncated: 47,170 more rows]
