# Supplementary material for: LaF3 doped with Ce/Gd/Eu: energy transfer and excitation dependence of photoluminescence rise-and-decay kinetics
Source: Front Chem. 2025 Apr 22;13:1501039. doi: 10.3389/fchem.2025.1501039 (PMC12052759; doi:10.3389/fchem.2025.1501039)
Supplement: Supplementary file 2 [file DataSheet3.zip › LaF3CeGdEu250_613trace.txt]

31	0.990762430238819
32	0.996329080477125
33	0.999321974024198
34	0.998881114697495
35	0.993437499109735
36	0.995050481597862
37	0.995978672094673
38	0.994720193208915
39	0.994167112392776
40	0.995297501702187
41	0.995075991256884
42	0.990587715693453
43	0.989193961010658
44	0.990183757859261
45	0.98998896783365
46	0.991940379295708
47	0.995932200251269
48	0.998701459180272
49	1
50	0.999278351029431
51	0.996166817180836
52	0.990295822662021
53	0.992211069771152
54	0.994852664670573
55	0.999932827710181
56	0.996222683102624
57	0.992558807358006
58	0.990902109287531
59	0.989083671396705
60	0.988163211962885
61	0.988365836322251
62	0.986919333426396
63	0.989877328577655
64	0.988712818964216
65	0.989266072491803
66	0.98589374791678
67	0.984647780818132
68	0.975826176788151
69	0.97223879975158
70	0.978812444981611
71	0.977299741965535
72	0.974360848344392
73	0.971772770847162
74	0.977262384657241
75	0.980726059344366
76	0.982993798056516
77	0.978916205390591
78	0.981816155250855
79	0.976285158353252
80	0.975406245815754
81	0.976869966440563
82	0.976691840398953
83	0.977217301627547
84	0.981113128847726
85	0.976480083699173
86	0.974036606636678
87	0.975497519365049
88	0.974430043316744
89	0.970199974930132
90	0.971913114033713
91	0.971384511949496
92	0.971989586033804
93	0.973192592494993
94	0.9776486457998
95	0.973568738444358
96	0.969462919030024
97	0.970592403829992
98	0.974340726570357
99	0.970785101732385
100	0.970432690253234
101	0.968776738224997
102	0.968886771442572
103	0.967911815314841
104	0.968224704360733
105	0.964731312621254
106	0.966585320167854
107	0.965514153080033
108	0.965810255285326
109	0.964546612861412
110	0.958046608588139
111	0.96018937899373
112	0.963120716043861
113	0.958388648477718
114	0.957156074528729
115	0.95724420366134
116	0.956535472438814
117	0.954193494511693
118	0.956344323597868
119	0.957523957036514
120	0.953584421356109
121	0.95028943055789
122	0.949426704822246
123	0.948523263697976
124	0.95119381002168
125	0.952453784552973
126	0.95209144661685
127	0.958894025323416
128	0.954584723334065
129	0.952291756286697
130	0.949043659317587
131	0.950684827601925
132	0.94498534979588
133	0.945755308117224
134	0.945917897250576
135	0.948940263917338
136	0.948199741324544
137	0.947720712767685
138	0.944477008367069
139	0.94851899042502
140	0.950062233098493
141	0.952976014118894
142	0.948327677775277
143	0.947296478253314
144	0.953022352422518
145	0.952096610155006
146	0.955250358598822
147	0.948249484002291
148	0.944802024605506
149	0.941365944578499
150	0.945820062446762
151	0.94494551042821
152	0.946182222329846
153	0.938239331417957
154	0.936625581521228
155	0.939708747959512
156	0.938854093368165
157	0.941141971659654
158	0.938776818348864
159	0.935874803073338
160	0.93207568002017
161	0.931550049641187
162	0.928953810192611
163	0.928849221836995
164	0.930199932197402
165	0.933959415302306
166	0.939108646896607
167	0.93912978713403
168	0.934790515257009
169	0.936826247297155
170	0.936378358436438
171	0.939260588458175
172	0.938046266726303
173	0.936067276628901
174	0.935843750623186
175	0.928301067748469
176	0.930643711593959
177	0.933277726775474
178	0.935630879311376
179	0.932989382341127
180	0.932649788900316
181	0.932104814839083
182	0.926417088533669
183	0.930737618547714
184	0.927814982949641
185	0.927537398260493
186	0.929675576678186
187	0.923289480056635
188	0.918253584563799
189	0.919932272184697
190	0.91991209877528
191	0.922021548334991
192	0.922543443161196
193	0.921914232206804
194	0.924494649862258
195	0.925897885869426
196	0.927555737723599
197	0.929451772909729
198	0.926349606431561
199	0.926370260584185
200	0.922203238998459
201	0.924769207649728
202	0.927529499827645
203	0.92405207232372
204	0.927264977109501
205	0.928851175078842
206	0.924989902612109
207	0.92174238965697
208	0.920149265424379
209	0.919435338614149
210	0.917022246302907
211	0.918450897600985
212	0.919668395799088
213	0.923206190405648
214	0.921228900714776
215	0.918353956623431
216	0.916100207538623
217	0.917059603611201
218	0.918284403764469
219	0.918915313344862
220	0.917939869351802
221	0.916583397195024
222	0.914329144220114
223	0.910162564205926
224	0.905800029699247
225	0.906091753580291
226	0.90630208051416
227	0.907138174856632
228	0.906019332286856
229	0.90288702320957
230	0.902145610351576
231	0.899969871645125
232	0.9006760050738
233	0.904138023867654
234	0.903532372891496
235	0.904203611485418
236	0.904751145949365
237	0.905082773297172
238	0.905364225298346
239	0.904170607573949
240	0.902686490973423
241	0.903712299049339
242	0.90147323755979
243	0.901477653275179
244	0.903535136274675
245	0.899327671721474
246	0.899607464268316
247	0.903095975573972
248	0.903877076454551
249	0.906880396787638
250	0.903058958346984
251	0.904868575490216
252	0.902179262376111
253	0.90487658787701
254	0.903980268874335
255	0.905555148011931
256	0.900976220304314
257	0.90036424310365
258	0.898467866055684
259	0.901709736509989
260	0.897696189522505
261	0.901120128112723
262	0.895517051783522
263	0.892387769607913
264	0.896833495836408
265	0.896306538962278
266	0.900315047048735
267	0.900821696973668
268	0.896960424506936
269	0.897663481179082
270	0.898507452588037
271	0.894114415815098
272	0.896547715365835
273	0.895281665664822
274	0.888830269871431
275	0.882804242790276
276	0.885626477840231
277	0.887848307356582
278	0.8859402909814
279	0.885467560160561
280	0.892503504083825
281	0.891459579111102
282	0.893806729479031
283	0.892661615183224
284	0.891256858603096
285	0.892368183773528
286	0.890086904127697
287	0.886942971747968
288	0.883671601466018
289	0.880800205971757
290	0.882409855306978
291	0.883802586184793
292	0.886121627319319
293	0.886605497138332
294	0.888193730253918
295	0.892206915793732
296	0.886883972092679
297	0.887398011218766
298	0.89003657921651
299	0.89056711139568
300	0.884641864115618
301	0.886142559234685
302	0.88351876963925
303	0.884377519450514
304	0.883663621128771
305	0.879587892678174
306	0.884607309362171
307	0.88544325770115
308	0.882024726581752
309	0.878133021289446
310	0.880082702075956
311	0.883304215726214
312	0.879414290964307
313	0.882332224181597
314	0.880183050988693
315	0.876873830191528
316	0.877339841290642
317	0.871579779157254
318	0.873503022628405
319	0.87284128494469
320	0.874282802355428
321	0.876483092795547
322	0.874256021397702
323	0.876170342631026
324	0.875505848686253
325	0.872940282434854
326	0.87122373539609
327	0.873386839458833
328	0.874292698543384
329	0.866754817759153
330	0.863947891709566
331	0.862586453653506
332	0.866601652973201
333	0.865770976784733
334	0.863647516231315
335	0.866269940159934
336	0.869253407579077
337	0.87045205708238
338	0.866906242966905
339	0.8712311513052
340	0.87460757110014
341	0.869357582851641
342	0.868166062592054
343	0.869016883701452
344	0.869139637028195
345	0.869436625937627
346	0.867704454744615
347	0.866300590210217
348	0.862269683051345
349	0.865096080981371
350	0.87002049924648
351	0.871710904537931
352	0.871271873815947
353	0.865651681248024
354	0.862418515806837
355	0.861078388919118
356	0.861875991755432
357	0.862151692643418
358	0.864685323301588
359	0.869564318455696
360	0.868923477076739
361	0.866959480825824
362	0.865689716938399
363	0.864330705745273
364	0.860965923497019
365	0.859969830692925
366	0.859369257789464
367	0.856531626493153
368	0.86227605022805
369	0.865838280833801
370	0.86483840262208
371	0.861922182275034
372	0.859875106475718
373	0.859159201496215
374	0.858763216877149
375	0.85794928479655
376	0.85820133489925
377	0.859170906703056
378	0.859706566809774
379	0.854689434546278
380	0.855070476954239
381	0.855973786319259
382	0.857334467649899
383	0.857051587663346
384	0.855048978830206
385	0.857815622160054
386	0.854216580868842
387	0.856345739119535
388	0.860318636598019
389	0.854800950945675
390	0.858481129226623
391	0.860581740233435
392	0.854192009549341
393	0.852141906848347
394	0.854784748119048
395	0.854845740187853
396	0.85173274096274
397	0.849518206279432
398	0.848475260598429
399	0.847480889567231
400	0.851348019978976
401	0.855544678493187
402	0.858531340183865
403	0.85636099114293
404	0.858475908711494
405	0.860153047270945
406	0.858781725490643
407	0.858831537609075
408	0.853850261666747
409	0.856577386124398
410	0.853431545016082
411	0.854899143636099
412	0.850059457251602
413	0.848454962551885
414	0.846389903395543
415	0.848857072195522
416	0.850656661391549
417	0.847771511299958
418	0.848514491024702
419	0.845637915967512
420	0.846331567878092
421	0.848664087627735
422	0.850388200140163
423	0.850092229694119
424	0.854311705705389
425	0.857695826294303
426	0.856568127366325
427	0.854133786205305
428	0.85428477518311
429	0.850958488002074
430	0.849558179186882
431	0.85117009335677
432	0.846567956435407
433	0.843529791122418
434	0.844502601711019
435	0.843241971944539
436	0.840570861192699
437	0.839124092997815
438	0.841317661935679
439	0.842184290593957
440	0.841821471914626
441	0.845134985570582
442	0.848485114053655
443	0.8445966742541
444	0.843706387688416
445	0.842837567197217
446	0.841413600474618
447	0.843267273281503
448	0.841838867696621
449	0.84071357248468
450	0.842053510636176
451	0.841123984741567
452	0.841404516208524
453	0.83651745525171
454	0.837344630917415
455	0.837635925690632
456	0.831629714132283
457	0.835017401123586
458	0.832160260555696
459	0.826980163466935
460	0.827381495018788
461	0.830199620604583
462	0.832197710451571
463	0.833418383335375
464	0.837347714796065
465	0.841768002586755
466	0.839190684834724
467	0.846680006993923
468	0.845690384637299
469	0.843003396895895
470	0.84439205926175
471	0.842944933180255
472	0.842094017702746
473	0.844635902899843
474	0.842335813730881
475	0.83710234702395
476	0.835762334090178
477	0.829773580632387
478	0.830617849389919
479	0.831029880148938
480	0.829725563288597
481	0.828981525928796
482	0.830753013013541
483	0.829701583105188
484	0.831969031590883
485	0.830011338417579
486	0.832264777690097
487	0.834844944290765
488	0.835147046883502
489	0.839138814423151
490	0.837570498320604
491	0.831767119443677
492	0.829810672641652
493	0.82624070919238
494	0.824080035553631
495	0.821044053170911
496	0.823627503069634
497	0.828530781097319
498	0.826949182237999
499	0.828341617547768
500	0.823759183975796
501	0.824895942242443
502	0.831967963272643
503	0.833684216523892
504	0.830229453391412
505	0.824792959925246
506	0.826416881992143
507	0.826644533486791
508	0.82515998955897
509	0.8204300817762
510	0.82574394121116
511	0.820437070358015
512	0.822674897939998
513	0.827477643660315
514	0.828257818665087
515	0.827255378270122
516	0.82134656528564
517	0.81928423924346
518	0.826413826601979
519	0.827473904546478
520	0.827164022816429
521	0.826078502873064
522	0.823942829661642
523	0.824187757642749
524	0.824612058036745
525	0.825289905959507
526	0.825847103361926
527	0.82512314148237
528	0.824692716063803
529	0.824323790165205
530	0.826826859799612
531	0.827689993276717
532	0.822072601483111
533	0.819187672177289
534	0.818616737982844
535	0.823330514160202
536	0.821706588532245
537	0.820111767454183
538	0.820550668197448
539	0.821993075873386
540	0.818023739455699
541	0.817835466171347
542	0.817265009159048
543	0.815163495423325
544	0.81855878884049
545	0.818851508038027
546	0.81924654363439
547	0.820748039992137
548	0.816169317045516
549	0.812463855232908
550	0.814516550386161
551	0.813871462442204
552	0.817075507308721
553	0.813027215051037
554	0.813125856435122
555	0.818446259319296
556	0.823244338269438
557	0.817396691845741
558	0.814303616755788
559	0.81376880596207
560	0.817283038809865
561	0.818789367527114
562	0.821276472925967
563	0.820413440939095
564	0.819216742897108
565	0.815800868329065
566	0.814735514672995
567	0.811984002290474
568	0.813657700865195
569	0.810489295095137
570	0.815575453180597
571	0.813374530652187
572	0.815396477825987
573	0.81793079576889
574	0.817248452006872
575	0.815048378791461
576	0.810022570003333
577	0.809686883046217
578	0.809826177500363
579	0.806825271566496
580	0.809448527002812
581	0.813227524720884
582	0.812133853509354
583	0.807622313535735
584	0.810512303108949
585	0.812602558550962
586	0.811709800609084
587	0.806300640065068
588	0.805824508431168
589	0.808132002826058
590	0.807988752033366
591	0.808281834459103
592	0.810124416342135
593	0.814446297778753
594	0.813504345562491
595	0.810569905047875
596	0.811431859813856
597	0.816601273720226
598	0.818146888060191
599	0.81817949135232
600	0.81887577488683
601	0.818706309345078
602	0.817117093376712
603	0.810990466328034
604	0.814178684059837
605	0.807741532509636
606	0.799991549602728
607	0.804582216347263
608	0.806856786954552
609	0.80603596244078
610	0.806183644973634
611	0.81048461764178
612	0.809994437623035
613	0.813287528595318
614	0.811507888461878
615	0.806576353416767
616	0.807885680689649
617	0.80790189776052
618	0.80455687583863
619	0.806996499833342
620	0.805458892538581
621	0.803973976479906
622	0.80408579378894
623	0.805492366510075
624	0.801788507174825
625	0.79979355640293
626	0.799033426609386
627	0.79403684166669
628	0.795113572912008
629	0.795335083357311
630	0.798925515784046
631	0.795984416085739
632	0.801738753813896
633	0.803961644526365
634	0.803433489355277
635	0.801033028126683
636	0.802821088388378
637	0.800418862654158
638	0.800921388870688
639	0.802434528116712
640	0.80085721321353
641	0.798904404035109
642	0.798802735749347
643	0.800511576652546
644	0.796385843786234
645	0.796740215629353
646	0.799410138767417
647	0.797367628248044
648	0.799125631376079
649	0.797417735934522
650	0.795045994661258
651	0.799083774667468
652	0.797750552676636
653	0.797774240853059
654	0.7966657431649
655	0.792272106353217
656	0.7942175975517
657	0.791613132052681
658	0.790499410288332
659	0.791351805386603
660	0.794496879086317
661	0.793739797560816
662	0.791361365054313
663	0.790514838584236
664	0.795539441953285
665	0.796497055714933
666	0.800150315937314
667	0.801099185514174
668	0.795761547095741
669	0.791577051384683
670	0.794331537252969
671	0.792564469444674
672	0.794592137462645
673	0.793850902657691
674	0.794435712525533
675	0.795708351969552
676	0.793651723624647
677	0.79488574692538
678	0.794696476544005
679	0.796369284853527
680	0.799513523484484
681	0.798191025628242
682	0.795583846600896
683	0.794727279719901
684	0.79512019470456
685	0.794660865936032
686	0.79521273777203
687	0.79776433042086
688	0.799369385987653
689	0.795013945114082
690	0.793459590150391
691	0.794528216421333
692	0.796062015161572
693	0.795322601839217
694	0.800664570507579
695	0.798985711955763
696	0.7999451934938
697	0.799624176326638
698	0.797242100854939
699	0.796892760790726
700	0.793178040220045
701	0.78964272233127
702	0.789878071058832
703	0.787282169911031
704	0.788313097011843
705	0.786016291140936
706	0.78679857785476
707	0.78508754333811
708	0.790744767377265
709	0.786764925830226
710	0.785201906805615
711	0.78346204194075
712	0.782275070936331
713	0.790170724376743
714	0.793937792541144
715	0.793412892179626
716	0.791328425241938
717	0.788528719243118
718	0.786580551907447
719	0.785143218743145
720	0.786726412957703
721	0.788933364362043
722	0.788733658292001
723	0.790202483697464
724	0.79185052126808
725	0.792834285679693
726	0.790635620863828
727	0.78836927274592
728	0.789668532899928
729	0.792314004014028
730	0.791187350257394
731	0.790452350869896
732	0.78927244679063
733	0.789746423982748
734	0.790182119771295
735	0.789551197727189
736	0.789382483569265
737	0.792708459157481
738	0.79174506935522
739	0.786684980015327
740	0.785331468880602
741	0.785225479247562
742	0.786106129582729
743	0.787107200749817
744	0.788966373615103
745	0.786995383440782
746	0.791864785097103
747	0.78547742429897
748	0.783627987373903
749	0.784218824337144
750	0.779522876610668
751	0.778825362729653
752	0.777173970639766
753	0.78089647568935
754	0.782143812015874
755	0.780519181297878
756	0.782909459673123
757	0.780118740011225
758	0.777028362424826
759	0.778937644757121
760	0.783991571681305
761	0.78624968662665
762	0.788701608744826
763	0.789678297328635
764	0.785438359462024
765	0.785000420205174
766	0.785920350821466
767	0.779903651939069
768	0.779048952834462
769	0.781336088644774
770	0.779454361800928
771	0.774933059179133
772	0.779582266202114
773	0.781966449821805
774	0.78441613737433
775	0.788026075511582
776	0.786927547013125
777	0.787280145447967
778	0.785952647862367
779	0.783379781436333
780	0.781469941798022
781	0.780116781427786
782	0.779936057592324
783	0.779038084476909
784	0.77343747774337
785	0.775099551235118
786	0.777162933131825
787	0.779545409222863
788	0.780231447585458
789	0.784593034849965
790	0.780269422737801
791	0.780188358749811
792	0.776660905463807
793	0.776571211244975
794	0.779651589372655
795	0.777276956518023
796	0.777386160008433
797	0.77897203036018
798	0.777097048165484
799	0.773890978835904
800	0.773852163273213
801	0.77583282528866
802	0.77254756865013
803	0.768939209843342
804	0.775718999541335
805	0.773008069007661
806	0.778295190217624
807	0.777283957563551
808	0.78032065215843
809	0.777762742187745
810	0.778231513108977
811	0.780942358177193
812	0.783252721006555
813	0.778402591811269
814	0.7781622932092
815	0.784033481805828
816	0.77815934643139
817	0.776173736321966
818	0.774505617929514
819	0.776902792298993
820	0.774943671140309
821	0.773231021682587
822	0.777859424988391
823	0.774292132334717
824	0.780839498716594
825	0.77779496978796
826	0.777772615228805
827	0.776203531717656
828	0.776250657015717
829	0.774788300277193
830	0.771810181571368
831	0.779540875992468
832	0.777712175124423
833	0.780692150923454
834	0.778966914896345
835	0.777747653973147
836	0.774467284890561
837	0.77878881200163
838	0.778951246228837
839	0.778561443611315
840	0.776783984627613
841	0.779862826157559
842	0.777942506317322
843	0.775341863617069
844	0.773431423940015
845	0.776074799369835
846	0.777964298228871
847	0.778656618302713
848	0.776040613186181
849	0.774987904857002
850	0.77227077629701
851	0.769246046866409
852	0.763661297536601
853	0.767978286075683
854	0.769107940026038
855	0.771836424808914
856	0.77320226967771
857	0.771499726510531
858	0.771445954492492
859	0.770032391409012
860	0.770160945703794
861	0.773114621288306
862	0.773884925032548
863	0.767818754113025
864	0.774459858298269
865	0.772597735094112
866	0.772237156322023
867	0.774262931636179
868	0.773041843888792
869	0.773514040550512
870	0.771184111472598
871	0.776182056740518
872	0.775765441115723
873	0.78072643503628
874	0.77843850510941
875	0.777183179542988
876	0.776416216073774
877	0.773713459955159
878	0.76577328791319
879	0.76640105663796
880	0.769399412852296
881	0.77095150120079
882	0.773474690828702
883	0.771026872833095
884	0.768744784826462
885	0.764295818032642
886	0.768158108962763
887	0.769204978932764
888	0.767773254439218
889	0.772802435551922
890	0.772428629219501
891	0.771307963386597
892	0.768194349878497
893	0.77138274566334
894	0.767352979824454
895	0.764018781746857
896	0.765479441639911
897	0.769086217555175
898	0.766538990766882
899	0.768346506884243
900	0.7716464902897
901	0.77368621784006
902	0.767082408644546
903	0.762077576285044
904	0.763360450217795
905	0.761290786609842
906	0.764781251157345
907	0.765965252237058
908	0.766394349379948
909	0.7722468370658
910	0.773616732641253
911	0.767656335910592
912	0.763342048436125
913	0.76066573319393
914	0.762388574407653
915	0.763771334315236
916	0.762875193365601
917	0.765169887527456
918	0.761359726966347
919	0.760698421951518
920	0.763282169198818
921	0.762243639233204
922	0.761153242417077
923	0.763034424418621
924	0.762323282357935
925	0.760134672197231
926	0.762709504328826
927	0.761844622370869
928	0.762535368455839
929	0.761652859246935
930	0.756039833313866
931	0.760078870374538
932	0.763840826636165
933	0.765157917021586
934	0.764123806332421
935	0.769029774741538
936	0.771019401727542
937	0.766602911808193
938	0.761742551685237
939	0.764429284810794
940	0.767238616356949
941	0.768632182303522
942	0.768237438714144
943	0.772896552608263
944	0.772519201239819
945	0.768898116982272
946	0.762604310592874
947	0.762160949620961
948	0.760845744817232
949	0.766267637934129
950	0.761559381401007
951	0.761713575333529
952	0.760452069546093
953	0.758071856509192
954	0.761903102111282
955	0.759011159296221
956	0.761257759551477
957	0.761186182229452
958	0.764143418874762
959	0.765984711653785
960	0.766586652004592
961	0.768604356174452
962	0.770078863252417
963	0.764248103379019
964	0.766094748432421
965	0.767997644002177
966	0.768309728248328
967	0.769114706041553
968	0.767256900623613
969	0.762064873981181
970	0.757609630817705
971	0.753287640768733
972	0.753672878106313
973	0.75682823614961
974	0.758457875499617
975	0.754530100222495
976	0.75802034932582
977	0.755391689979745
978	0.759739323227518
979	0.757173222816999
980	0.760557833051772
981	0.763821901378558
982	0.762346197784166
983	0.758291930066464
984	0.75855794130802
985	0.757408965041778
986	0.757491937758355
987	0.758690412769679
988	0.759875464362328
989	0.760133992034619
990	0.761795529586718
991	0.762900298844222
992	0.758642872608035
993	0.758010428210439
994	0.759962913332327
995	0.763940662756147
996	0.767276664511038
997	0.767761445961615
998	0.767205443295092
999	0.760344041205747
1000	0.76171826881166
1001	0.763042207116994
1002	0.764128864819283
1003	0.766424146556169
1004	0.760398037570616
1005	0.758792615214561
1006	0.755110747210265
1007	0.757375847176364
1008	0.762146422273438
1009	0.760379423905828
1010	0.757767850529459
1011	0.761357647306841
1012	0.760041194351303
1013	0.760734105561238
1014	0.76145108242004
1015	0.756356263834721
1016	0.759838956367034
1017	0.757129469843513
1018	0.759641983411154
1019	0.754835664166327
1020	0.758502744865663
1021	0.76491772703187
1022	0.761754171426618
1023	0.756875610721927
1024	0.761543965568815
1025	0.761742126138471
1026	0.767676797765933
1027	0.761856489605976
1028	0.756810831464963
1029	0.757006031012566
1030	0.757871190733265
1031	0.756932317054063
1032	0.75579624785268
1033	0.755241582364487
1034	0.751791569687111
1035	0.752573222532114
1036	0.751477840230871
1037	0.749277195465203
1038	0.754760604126842
1039	0.754839399719104
1040	0.753135157925924
1041	0.752952119400944
1042	0.757508852797142
1043	0.757456768721921
1044	0.758548611328732
1045	0.754220122343805
1046	0.75237332772585
1047	0.756927231859244
1048	0.761358003412921
1049	0.763228001903031
1050	0.761566548035861
1051	0.758321242938417
1052	0.757086594671514
1053	0.755726185762024
1054	0.753188474128181
1055	0.758979392853378
1056	0.758514396656591
1057	0.751296511015073
1058	0.754513544850849
1059	0.757626723909532
1060	0.754838057199183
1061	0.759175073144189
1062	0.757757592893832
1063	0.756654440357929
1064	0.753041680079996
1065	0.754231838233828
1066	0.754137240434279
1067	0.7514659106772
1068	0.755646774106245
1069	0.757463559664861
1070	0.755620956415465
1071	0.756372340243691
1072	0.754141248408206
1073	0.75535174021919
1074	0.754282353661768
1075	0.754553448317613
1076	0.755686894797718
1077	0.755457742315943
1078	0.75545661345967
1079	0.755678823653421
1080	0.760393538170299
1081	0.762921079414505
1082	0.763671361094414
1083	0.757355905235899
1084	0.761114868425926
1085	0.759132340414622
1086	0.757074282303807
1087	0.75894527432988
1088	0.752272378774368
1089	0.750954100775172
1090	0.750961842521345
1091	0.748863487446549
1092	0.744623953760338
1093	0.748700746968113
1094	0.748260489460685
1095	0.749844025537079
1096	0.746835641375538
1097	0.74593041972087
1098	0.751667025146787
1099	0.752632110013988
1100	0.755157662405739
1101	0.7577120682926
1102	0.754602437831001
1103	0.752781722641794
1104	0.754702282853635
1105	0.752697060201869
1106	0.752222710878898
1107	0.75372641509434
1108	0.752876090752922
1109	0.748381050954507
1110	0.748367075571408
1111	0.748883963546133
1112	0.752939030721984
1113	0.753821080554044
1114	0.754787269350092
1115	0.756539058427037
1116	0.754247099159875
1117	0.753921351123444
1118	0.756561388058766
1119	0.75807399314567
1120	0.762355207267983
1121	0.758832440337987
1122	0.758073329007832
1123	0.759051504334523
1124	0.75946080197938
1125	0.759284290878841
1126	0.755734554254898
1127	0.760093470723807
1128	0.754074854210171
1129	0.753097289605406
1130	0.751845574954632
1131	0.751045454448335
1132	0.751514795139294
1133	0.751028304379535
1134	0.752192545132884
1135	0.752222992202701
1136	0.748103557072409
1137	0.747388496064316
1138	0.743452455565083
1139	0.742391871949951
1140	0.745514131713668
1141	0.749086504220569
1142	0.750412014734245
1143	0.753284010267251
1144	0.755605387457659
1145	0.755026081209279
1146	0.753445048558625
1147	0.750801950891547
1148	0.750618734313527
1149	0.753261150037462
1150	0.75556675707013
1151	0.75431814232278
1152	0.750390943937508
1153	0.753048894789171
1154	0.755824649093069
1155	0.756289189474074
1156	0.751036031881465
1157	0.747175722681678
1158	0.7454391019432
1159	0.747677298094975
1160	0.746969635190688
1161	0.74691149197052
1162	0.753616891108459
1163	0.753625211527011
1164	0.754878475239232
1165	0.75249915246753
1166	0.748138231121392
1167	0.746239875904153
1168	0.74278768741863
1169	0.741902859959148
1170	0.746562329959347
1171	0.748176266811768
1172	0.750984099151328
1173	0.75757673551859
1174	0.756122175722682
1175	0.750339547147021
1176	0.752341753580291
1177	0.75441488744199
1178	0.755624407083377
1179	0.753800280397927
1180	0.752966007538054
1181	0.749750013532031
1182	0.74650553103963
1183	0.746106158071216
1184	0.750587753084591
1185	0.749327796358602
1186	0.750935252080372
1187	0.749467715778918
1188	0.748653206806469
1189	0.74785357060444
1190	0.745795012164584
1191	0.743095815326236
1192	0.741061454294497
1193	0.745920496824958
1194	0.749382155951672
1195	0.752413400343001
1196	0.750624075904723
1197	0.748662757571528
1198	0.743402125312305
1199	0.74764002447161
1200	0.748437940681274
1201	0.747985237266359
1202	0.748227125882075
1203	0.74425529672183
1204	0.746147644429504
1205	0.749278529082471
1206	0.751684684447281
1207	0.748142815987169
1208	0.740612235377572
1209	0.744459345505514
1210	0.749707903988103
1211	0.749975515926488
1212	0.749596597691293
1213	0.745388960426644
1214	0.740575296493922
1215	0.745181423583909
1216	0.745111972215179
1217	0.750081192186178
1218	0.748941296624969
1219	0.750281679909065
1220	0.753695935974976
1221	0.748450671473624
1222	0.744201168597711
1223	0.747862553380301
1224	0.745659601047237
1225	0.747122662875799
1226	0.748357193627695
1227	0.746178091499321
1228	0.743091976502696
1229	0.73951368373222
1230	0.742242585159208
1231	0.742457416834986
1232	0.74466827294249
1233	0.745968977106652
1234	0.742047339317815
1235	0.742665003532572
1236	0.746983473472946
1237	0.751148620160162
1238	0.751222156065626
1239	0.74573710753549
1240	0.747795703366484
1241	0.744114456767297
1242	0.739663791347477
1243	0.738586265985602
1244	0.742950274771451
1245	0.743830542292583
1246	0.746986021411946
1247	0.743140202168544
1248	0.741853421752099
1249	0.745072026015686
1250	0.74593832705637
1251	0.746668910728479
1252	0.746400958708788
1253	0.742392149712694
1254	0.74266695677442
1255	0.745305549699589
1256	0.748964160415818
1257	0.749450225628812
1258	0.745860444876203
1259	0.747123909247078
1260	0.74836422672277
1261	0.74579919463049
1262	0.747782883547614
1263	0.748817371709224
1264	0.751989920773519
1265	0.749053648093123
1266	0.748929434731453
1267	0.748221689922768
1268	0.745396794760398
1269	0.742104594053313
1270	0.735463844193619
1271	0.736131176303847
1272	0.739087389144177
1273	0.742544741167857
1274	0.744242573051601
1275	0.744399875790199
1276	0.742579506023891
1277	0.740035154792191
1278	0.743808638207618
1279	0.74096101457471
1280	0.742880371148001
1281	0.744764467877807
1282	0.743991347334475
1283	0.743069641529376
1284	0.738348654203904
1285	0.736779150487581
1286	0.738304505952669
1287	0.742355958651811
1288	0.741616459863996
1289	0.74235434549127
1290	0.746720362715409
1291	0.747460607545461
1292	0.744662860130079
1293	0.742245790113925
1294	0.74102265297605
1295	0.739426234762221
1296	0.742943312897592
1297	0.74277710038488
1298	0.742561122047524
1299	0.744601709594068
1300	0.74381364683963
1301	0.742533404530809
1302	0.740263627111353
1303	0.742720614838513
1304	0.744027260632615
1305	0.744400661004105
1306	0.742771046581524
1307	0.742260212410154
1308	0.740748843011347
1309	0.744135340608343
1310	0.746930009486666
1311	0.74530171443711
1312	0.743651874969731
1313	0.74469230120022
1314	0.742200842404542
1315	0.742138780236967
1316	0.744390896575399
1317	0.744890055808945
1318	0.747099790182298
1319	0.74014221630453
1320	0.741581734179631
1321	0.741340101960293
1322	0.738663133263442
1323	0.740735428495324
1324	0.74490981969637
1325	0.741266067506317
1326	0.737909794412838
1327	0.737235500428752
1328	0.738787465920648
1329	0.737048715667813
1330	0.736625011751501
1331	0.737658654161171
1332	0.735732900142158
1333	0.737168785735245
1334	0.738732091425251
1335	0.74498762887479
1336	0.741575536153314
1337	0.738436879485156
1338	0.739037274335577
1339	0.739422046954723
1340	0.738683255037477
1341	0.738947640654779
1342	0.739072106851766
1343	0.741300198493529
1344	0.738329157396038
1345	0.740500079767762
1346	0.734866132602509
1347	0.735032149256878
1348	0.734954162025418
1349	0.731962983129118
1350	0.737406748281432
1351	0.740663432748655
1352	0.742003103820591
1353	0.746485692369929
1354	0.742709796335811
1355	0.742609374421328
1356	0.740767522555759
1357	0.737889248872568
1358	0.734763061258792
1359	0.732821854016449
1360	0.733354786350596
1361	0.733340948068338
1362	0.730847281414966
1363	0.734258740267621
1364	0.738218499212293
1365	0.73777808323766
1366	0.735867752172959
1367	0.733747035416886
1368	0.735222552055587
1369	0.733759346004063
1370	0.737650333742618
1371	0.737076020101476
1372	0.731938785721001
1373	0.734507674442124
1374	0.733076900751811
1375	0.733924226680037
1376	0.735243854321276
1377	0.736317870257735
1378	0.734997963073224
1379	0.735361791313291
1380	0.733890350308673
1381	0.735851193240252
1382	0.739986590825568
1383	0.739760525783505
1384	0.737442323278797
1385	0.737940020696885
1386	0.735994059438378
1387	0.737540560482481
1388	0.743322120739903
1389	0.748151453340133
1390	0.745066210803404
1391	0.745711891663984
1392	0.74548961737114
1393	0.746787745107815
1394	0.746173106014204
1395	0.742053791959979
1396	0.736208011532139
1397	0.73740870152328
1398	0.736167059332971
1399	0.737649885048957
1400	0.73825645121774
1401	0.735531766086736
1402	0.741718931168968
1403	0.742093910870921
1404	0.741763681239477
1405	0.736943267316014
1406	0.733099144918081
1407	0.729555593856743
1408	0.727985344098183
1409	0.735015136288919
1410	0.735745785840653
1411	0.734396451830243
1412	0.733340522521573
1413	0.735120159093952
1414	0.735838433959415
1415	0.733765713180768
1416	0.733819371244862
1417	0.738058203402095
1418	0.732471034331475
1419	0.731005835866435
1420	0.73398994071546
1421	0.7344538329834
1422	0.73750334739715
1423	0.737490349525239
1424	0.740582596668556
1425	0.743193032286002
1426	0.743608251974964
1427	0.738069199957837
1428	0.737617561300101
1429	0.738988564365462
1430	0.73694021014532
1431	0.732548131297736
1432	0.73543548746649
1433	0.73765985601919
1434	0.739763127138417
1435	0.740169980115037
1436	0.740769814098382
1437	0.73770322795917
1438	0.733509393366171
1439	0.73470275113313
1440	0.733091842962917
1441	0.733285983094932
1442	0.73463307541757
1443	0.733922166606366
1444	0.736492606169467
1445	0.735353000834713
1446	0.737972793139403
1447	0.734799433933776
1448	0.734237320486925
1449	0.735167647620214
1450	0.737065158866044
1451	0.736479615419678
1452	0.735419186710691
1453	0.735907814106929
1454	0.736902174454944
1455	0.737159705030212
1456	0.737933397123802
1457	0.733791653728146
1458	0.735151266740547
1459	0.739309918052869
1460	0.736798791518408
1461	0.737549044709831
1462	0.738161531142189
1463	0.737794108011247
1464	0.735542271216088
1465	0.736906335554486
1466	0.741485624709774
1467	0.73819566034887
1468	0.739922197943701
1469	0.738354173848139
1470	0.736039217250348
1471	0.740012292781872
1472	0.737776753181452
1473	0.7325162598036
1474	0.734397301143243
1475	0.734717638147793
1476	0.736569866944524
1477	0.738606503494113
1478	0.736065293118036
1479	0.735706436118843
1480	0.737371175064598
1481	0.73390087858492
1482	0.731410550426045
1483	0.731125309456183
1484	0.7335488730667
1485	0.73546121256969
1486	0.733918197804108
1487	0.733974572957589
1488	0.735059569425017
1489	0.733853671382461
1490	0.729552691592193
1491	0.730059483959558
1492	0.730780887216931
1493	0.731501962856712
1494	0.73211083303183
1495	0.73509518003299
1496	0.725343036986602
1497	0.726399247619075
1498	0.72242688429971
1499	0.723844624507505
1500	0.726037735849057
1501	0.723553425882929
1502	0.725064330563303
1503	0.731505096590213
1504	0.734018892139742
1505	0.734637660283347
1506	0.73334135759033
1507	0.734981854614707
1508	0.734961106093972
1509	0.735013097581612
1510	0.738050732296542
1511	0.735789408835419
1512	0.737514320805996
1513	0.736647553266347
1514	0.737104412439213
1515	0.736581566809774
1516	0.73210502494167
1517	0.73077685965717
1518	0.730616968027372
1519	0.738683424187864
1520	0.736914230426273
1521	0.73275182397534
1522	0.732094920431658
1523	0.735512493625701
1524	0.735144441967529
1525	0.734121229904934
1526	0.730674835265328
1527	0.733748477646509
1528	0.733789695144707
1529	0.734856232853492
1530	0.735267001216458
1531	0.737294669234429
1532	0.735310935804045
1533	0.736218965355152
1534	0.732765818944274
1535	0.72766199977779
1536	0.721942401978241
1537	0.727193086414126
1538	0.726414560180503
1539	0.728089230924822
1540	0.729675957711691
1541	0.731899729786707
1542	0.730607771587863
1543	0.731883683646754
1544	0.732867736504292
1545	0.732808266788977
1546	0.730159827530703
1547	0.732259151214037
1548	0.732978414273871
1549	0.734668386896436
1550	0.734561555072518
1551	0.735151489306847
1552	0.73262997515804
1553	0.732657099758133
1554	0.731010039698706
1555	0.731900069868013
1556	0.724951142245861
1557	0.725912806714166
1558	0.725793867283537
1559	0.731805650121503
1560	0.732756139981027
1561	0.732371278335361
1562	0.737434852173244
1563	0.736960926616508
1564	0.733809692281615
1565	0.73601273720226
1566	0.732588967762429
1567	0.73252724389563
1568	0.72894433777089
1569	0.727011928129247
1570	0.72991205604255
1571	0.72974652369245
1572	0.729686106734963
1573	0.734332934969332
1574	0.733732362065871
1575	0.732946745760201
1576	0.729629612285945
1577	0.734849066218638
1578	0.732980027434412
1579	0.732291469621303
1580	0.729607113503828
1581	0.728310739589595
1582	0.729551142530746
1583	0.73178357154456
1584	0.730770529871602
1585	0.726737245704649
1586	0.725148246960991
1587	0.728250035966714
1588	0.727784678322256
1589	0.726945427099388
1590	0.726577713741991
1591	0.729224288784938
1592	0.731112845743393
1593	0.733353109090961
1594	0.729334808087312
1595	0.728226007708984
1596	0.727726697130355
1597	0.728348691595042
1598	0.73052320885764
1599	0.731590855836864
1600	0.731284666926861
1601	0.731546761001541
1602	0.726854580877388
1603	0.732102731618516
1604	0.728271940051678
1605	0.730003219198961
1606	0.727658438716993
1607	0.722094363125643
1608	0.721543741221985
1609	0.725281964793929
1610	0.724852244465399
1611	0.724149593754184
1612	0.726589764371729
1613	0.725069424660773
1614	0.730574320763264
1615	0.729078055603828
1616	0.730380743278854
1617	0.731694436412274
1618	0.733284024511494
1619	0.733650635720574
1620	0.730649373680627
1621	0.729813681738026
1622	0.727607579646686
1623	0.724335790940092
1624	0.72391441417701
1625	0.726535814300651
1626	0.730418015121689
1627	0.735086029887271
1628	0.733752213199286
1629	0.726948897353135
1630	0.724432402519522
1631	0.724895121417929
1632	0.727529528316131
1633	0.728239781892148
1634	0.731854792760506
1635	0.732888333679943
1636	0.731713285107074
1637	0.734228061728852
1638	0.733433320204889
1639	0.734969544027531
1640	0.732134825678952
1641	0.733851379839838
1642	0.729006430207482
1643	0.727490839171099
1644	0.726089866218068
1645	0.724823207575658
1646	0.727672615300026
1647	0.730434107555431
1648	0.729098633193645
1649	0.729447871767625
1650	0.726307130098371
1651	0.725595694250169
1652	0.727444597016116
1653	0.722641728439201
1654	0.727019050250841
1655	0.727295139294454
1656	0.727752507699014
1657	0.729810624567331
1658	0.731544802418103
1659	0.728947252499152
1660	0.73207130525698
1661	0.73141476850256
1662	0.733235838017315
1663	0.733160455701828
1664	0.731180683951581
1665	0.731985567376695
1666	0.731775094439332
1667	0.729639207564263
1668	0.728252423657979
1669	0.725600145576165
1670	0.727624135018332
1671	0.727131277081868
1672	0.728245960332632
1673	0.733326579188021
1674	0.732315326948114
1675	0.732767432104815
1676	0.729399085234702
1677	0.728829493560178
1678	0.722196756087277
1679	0.722292988413733
1680	0.725721474478589
1681	0.727340970146915
1682	0.726941860696999
1683	0.72491339500141
1684	0.726713388377837
1685	0.727821357248468
1686	0.728285949264855
1687	0.72323103592683
1688	0.725299340990089
1689	0.724440842233611
1690	0.720018586956831
1691	0.727006641734493
1692	0.728246013748544
1693	0.725552071255402
1694	0.724699081459978
1695	0.730102857680069
1696	0.726057385782536
1697	0.729268394303442
1698	0.732661729137169
1699	0.729933422407334
1700	0.73078985752908
1701	0.729984523629775
1702	0.734321822679114
1703	0.732157579076916
1704	0.732934944404719
1705	0.729245345337432
1706	0.732379598753914
1707	0.730364951754748
1708	0.73349786621237
1709	0.728256340824856
1710	0.730144885319598
1711	0.732082100612787
1712	0.731628843452919
1713	0.735693794353012
1714	0.729095916104257
1715	0.729722073449016
1716	0.726043675698467
1717	0.724860395733564
1718	0.724577943074307
1719	0.722301778892311
1720	0.717587324332871
1721	0.719310065836892
1722	0.722908576530045
1723	0.729332794307431
1724	0.727894634977024
1725	0.734503260507266
1726	0.730352737316214
1727	0.727590422455765
1728	0.728344655132628
1729	0.730781489036206
1730	0.728466621464935
1731	0.726459429546549
1732	0.723425715559557
1733	0.728003818881599
1734	0.729886017566001
1735	0.728444460983594
1736	0.728943007714682
1737	0.731482305801111
1738	0.730497738370288
1739	0.728168444941727
1740	0.724631002880186
1741	0.725994265979904
1742	0.725351761585555
1743	0.730405262962974
1744	0.725997559961142
1745	0.729339841646748
1746	0.728950818901541
1747	0.725231041624527
1748	0.730727895071207
1749	0.731335412043223
1750	0.729092606098245
1751	0.729747627621297
1752	0.729971260458836
1753	0.727711924069637
1754	0.729669903908336
1755	0.722349324395546
1756	0.726495040154522
1757	0.725927407063435
1758	0.724190677712603
1759	0.725699855278489
1760	0.726346009760156
1761	0.732587837125626
1762	0.732005858301118
1763	0.73111243087981
1764	0.730780887216931
1765	0.726685022748056
1766	0.726321903159088
1767	0.732361428441196
1768	0.733117544919221
1769	0.728482468185483
1770	0.726031211985676
1771	0.730978285719576
1772	0.727429462507728
1773	0.728692460379638
1774	0.726714935658753
1775	0.726750065523519
1776	0.728907179882001
1777	0.728517138673405
1778	0.72915560304428
1779	0.732193323224669
1780	0.730937285446087
1781	0.73005904772961
1782	0.726497821343004
1783	0.722366814545651
1784	0.720694072115754
1785	0.722817815773505
1786	0.722750148496235
1787	0.725855535953894
1788	0.722626191530943
1789	0.722637058107966
1790	0.72503970938895
1791	0.730296472555617
1792	0.728414986083375
1793	0.727562920383227
1794	0.728827794934177
1795	0.726891683569835
1796	0.725903547956094
1797	0.725638605032776
1798	0.727690443750908
1799	0.727135012634644
1800	0.727666629156826
1801	0.726755887857922
1802	0.727482878419687
1803	0.731241400038175
1804	0.731674823869933
1805	0.730206911876565
1806	0.730573701138685
1807	0.728797978172122
1808	0.726298113492432
1809	0.72798961737114
1810	0.724492121509092
1811	0.722026621066096
1812	0.725878976636592
1813	0.727902727487686
1814	0.728287053193702
1815	0.726753886541754
1816	0.729760107358861
1817	0.729512683074136
1818	0.724662997230919
1819	0.721935814015766
1820	0.719276947971477
1821	0.718908064805609
1822	0.72467783082967
1823	0.727733933205895
1824	0.729706404781508
1825	0.731961539118965
1826	0.728232837823594
1827	0.724832462772671
1828	0.719183911697088
1829	0.717264864936086
1830	0.718411385850908
1831	0.716109430686088
1832	0.722668726621636
1833	0.725560795854356
1834	0.722451546426262
1835	0.720160543303924
1836	0.724113509525125
1837	0.727613925457027
1838	0.727219894079808
1839	0.725224371757654
1840	0.729934846831653
1841	0.730173156581268
1842	0.725003965241198
1843	0.72601778322541
1844	0.727618786305015
1845	0.725491474464345
1846	0.727683366142573
1847	0.725259944974489
1848	0.720291971374769
1849	0.720382657349032
1850	0.722013366797809
1851	0.721998424586703
1852	0.724524267204909
1853	0.721185320452739
1854	0.723126860654267
1855	0.722804486722941
1856	0.724370867388945
1857	0.719755198436552
1858	0.719519100105692
1859	0.72238065460844
1860	0.726018748272886
1861	0.728670387144286
1862	0.732375013888137
1863	0.729713883009182
1864	0.727678558710497
1865	0.730730921972885
1866	0.732258617054917
1867	0.7349773089206
1868	0.731139909805452
1869	0.726757134229201
1870	0.725701947401708
1871	0.72187022105641
1872	0.724403536560699
1873	0.720275586934041
1874	0.718730618926611
1875	0.723031600497409
1876	0.721389547289463
1877	0.722975394494315
1878	0.724882299818528
1879	0.719949632356083
1880	0.719745583572399
1881	0.718978174970586
1882	0.717050656445947
1883	0.716453284936143
1884	0.711588261604073
1885	0.716858453531005
1886	0.718347333050348
1887	0.719667856298377
1888	0.719486516399397
1889	0.717115918226649
1890	0.717941372119458
1891	0.722120513775608
1892	0.725518775336948
1893	0.724646493494654
1894	0.71805505186329
1895	0.723520486070555
1896	0.720822448357496
1897	0.72051690934109
1898	0.723879797105
1899	0.725725550112672
1900	0.724183555591008
1901	0.723131869286278
1902	0.726836011725861
1903	0.727446689139334
1904	0.729577138274566
1905	0.729079658081186
1906	0.731215404294355
1907	0.731057585201941
1908	0.728220018004723
1909	0.726795488634518
1910	0.718773948133862
1911	0.718585436258436
1912	0.719713277628846
1913	0.723090844085363
1914	0.720070886476231
1915	0.724193403704643
1916	0.725608978787473
1917	0.723740915733906
1918	0.725337462145924
1919	0.725841101193953
1920	0.724483396910139
1921	0.728678452946992
1922	0.731423370244916
1923	0.72771599970372
1924	0.72582675368
1925	0.725834393935941
1926	0.723593567940767
1927	0.723978005820198
1928	0.719729024639692
1929	0.71967881368245
1930	0.721309245368484
1931	0.723979506807324
1932	0.72644509627684
1933	0.726612608576744
1934	0.725925920320552
1935	0.723416971374769
1936	0.724872366239434
1937	0.725682049974503
1938	0.723780087402676
1939	0.725981446161034
1940	0.721368537030759
1941	0.72226966346551
1942	0.720963288312029
1943	0.721457340984391
1944	0.721096167515149
1945	0.718190895649523
1946	0.71581897988428
1947	0.71645438886499
1948	0.719661720590623
1949	0.719196222284264
1950	0.720018841572678
1951	0.722325750173068
1952	0.720478805990559
1953	0.720684635304642
1954	0.72272238646626
1955	0.72249798800065
1956	0.721743516732713
1957	0.721377439682752
1958	0.72420759275139
1959	0.726003613764497
1960	0.725171393856173
1961	0.725723596870825
1962	0.723451866209522
1963	0.722003118064834
1964	0.724015192197573
1965	0.721237952931323
1966	0.720594479928437
1967	0.723773561758765
1968	0.724840528575376
1969	0.721569072827967
1970	0.720529016947801
1971	0.719730627117051
1972	0.719278550448836
1973	0.722943725980645
1974	0.725053344690743
1975	0.725667138032414
1976	0.728429764485683
1977	0.727710736455861
1978	0.728665328657423
1979	0.7248290673012
1980	0.725970495899082
1981	0.72294669768588
1982	0.722997900398554
1983	0.719959959432395
1984	0.722635615878343
1985	0.723831544731197
1986	0.723601209977238
1987	0.725289491095924
1988	0.72432202922064
1989	0.723282909899464
1990	0.719927995350679
1991	0.721151607890171
1992	0.720716059885647
1993	0.718595284372071
1994	0.717888846472698
1995	0.717486624655646
1996	0.721558341571254
1997	0.722379700244146
1998	0.719526222227287
1999	0.721017594489187
2000	0.718801852606269
2001	0.716195562063592
2002	0.71982263246434
2003	0.721330326848404
2004	0.720395121061823
2005	0.718485251154496
2006	0.721988517715565
2007	0.72354619336845
2008	0.72265811466046
2009	0.719183648178589
2010	0.721239227791088
2011	0.719777040202952
2012	0.718842854660289
2013	0.723297513809794
2014	0.719520168423932
2015	0.720646948598224
2016	0.725814443092824
2017	0.724175064241537
2018	0.724162499038514
2019	0.727166656220888
2020	0.725881939439176
2021	0.723306343460041
2022	0.721736330512024
2023	0.724877606340398
2024	0.721972136835898
2025	0.722741573461835
2026	0.725545387144286
2027	0.72736109014042
2028	0.726887825160461
2029	0.727399015437911
2030	0.726229563072084
[truncated: 47,170 more rows]
