# Supplementary material for: LaF3 doped with Ce/Gd/Eu: energy transfer and excitation dependence of photoluminescence rise-and-decay kinetics
Source: Front Chem. 2025 Apr 22;13:1501039. doi: 10.3389/fchem.2025.1501039 (PMC12052759; doi:10.3389/fchem.2025.1501039)
Supplement: Supplementary file 2 [file DataSheet3.zip › LaF3CeGdEu250_618trace.txt]

31	0.781026267651158
32	0.782658983035469
33	0.777223103671762
34	0.780649774517161
35	0.783873310261786
36	0.78661541393659
37	0.790601759106378
38	0.792984406927439
39	0.793340213674138
40	0.794576973282573
41	0.791288393145366
42	0.793860172701902
43	0.792937767400407
44	0.795989744216738
45	0.798031445056901
46	0.795427783944759
47	0.792369276797992
48	0.792536701989499
49	0.791357759373035
50	0.788661505212398
51	0.795456379312396
52	0.797919329617654
53	0.792318204789813
54	0.794911051356092
55	0.798685881092552
56	0.79707374144948
57	0.79717182254253
58	0.80102357784545
59	0.797222314765357
60	0.797987790760556
61	0.79809378968563
62	0.796942105832403
63	0.80593443944355
64	0.802766087314678
65	0.801657121692132
66	0.806791317935643
67	0.805482337431202
68	0.805100119470083
69	0.804143075313177
70	0.80051384030067
71	0.80216124505585
72	0.805840120316525
73	0.801949253844466
74	0.804911105019431
75	0.808795781950917
76	0.810782571364634
77	0.808871158472542
78	0.808059680271614
79	0.801214833985269
80	0.799779070799924
81	0.802416868434366
82	0.801148882294998
83	0.801741431776608
84	0.802696918036995
85	0.803510533919794
86	0.804900182040429
87	0.803867139531043
88	0.805449152465014
89	0.809454597357606
90	0.808664197231027
91	0.808073336208287
92	0.808752623348919
93	0.803140314417375
94	0.806655672505367
95	0.80920161178115
96	0.80675132602387
97	0.803267203318497
98	0.801736368612922
99	0.805478276720816
100	0.806358789211235
101	0.808615077019339
102	0.810522409284753
103	0.811274612178646
104	0.811207394697454
105	0.811246543486253
106	0.811436637842446
107	0.813264882517397
108	0.81534682975527
109	0.813600613643046
110	0.811751054111179
111	0.816653117134621
112	0.813605608206176
113	0.816527201918824
114	0.819975076975081
115	0.822993539099966
116	0.817558555969341
117	0.820401363048808
118	0.819719666036998
119	0.82045429833663
120	0.820354845232441
121	0.821705437506967
122	0.81435738843212
123	0.810391986348489
124	0.813659528243928
125	0.809402998674184
126	0.805496531107725
127	0.80067662720936
128	0.794226223060796
129	0.802890865088983
130	0.805902360937958
131	0.801274346074872
132	0.80227665332183
133	0.810805838018041
134	0.813262561163067
135	0.813259923361007
136	0.808925412661395
137	0.808657972283715
138	0.815425831041807
139	0.814042936756649
140	0.815725299027891
141	0.816928404530845
142	0.817473889604554
143	0.815784707110199
144	0.813472485506058
145	0.814976528374767
146	0.816361323559229
147	0.81882321830108
148	0.819687253380306
149	0.818211199538827
150	0.817696578076977
151	0.811592015890987
152	0.810351045093525
153	0.813032368674883
154	0.812796584134849
155	0.820233181038253
156	0.824801092961777
157	0.823948180024458
158	0.817920122949901
159	0.81709268516134
160	0.818155591042206
161	0.819989903547064
162	0.817868364936153
163	0.816826773912204
164	0.82055471848738
165	0.813997169120566
166	0.814059573498166
167	0.808865741241465
168	0.817915004463185
169	0.813111086707508
170	0.809585179624196
171	0.809789465443991
172	0.805578679168196
173	0.811807963805461
174	0.812971958139276
175	0.808736320758501
176	0.810984588940207
177	0.80822734445861
178	0.812798325703826
179	0.811946012468151
180	0.816472173207555
181	0.820961798618086
182	0.816350243462823
183	0.817392836940072
184	0.814661550024052
185	0.813273377921851
186	0.816267183678821
187	0.812415023411323
188	0.811932635359549
189	0.813372091910362
190	0.816106229068877
191	0.82242874186302
192	0.81656012354739
193	0.812033672915311
194	0.807455408946453
195	0.810788269636702
196	0.810398899514291
197	0.805136548578738
198	0.810312055635052
199	0.817108354856297
200	0.819261044758821
201	0.816116147381658
202	0.810020186820339
203	0.812191319208073
204	0.814731668644926
205	0.814894508663725
206	0.810046777281377
207	0.810726644207361
208	0.812418663666683
209	0.81056530454913
210	0.811612434514821
211	0.814204519836211
212	0.809895519692094
213	0.80751945973742
214	0.810723057062109
215	0.809043649040657
216	0.812485668707441
217	0.816255065722376
218	0.821889331257982
219	0.820634315049717
220	0.821848613508058
221	0.816689913588194
222	0.816545126580475
223	0.81411215914444
224	0.815410561885586
225	0.815117028954137
226	0.816417662319844
227	0.817483478192077
228	0.820830005883604
229	0.819781302530946
230	0.822884218580184
231	0.823492150076996
232	0.825612128578466
233	0.826911613438075
234	0.825766189938899
235	0.822250780953719
236	0.815492521847756
237	0.81767294186573
238	0.819843757805734
239	0.822817529987157
240	0.81869891409191
241	0.817662811112516
242	0.817694677177673
243	0.816957882854038
244	0.81685441993665
245	0.820194558924697
246	0.820538028635753
247	0.819852410327592
248	0.815932811286783
249	0.817283357089964
250	0.813262087597932
251	0.815296782329603
252	0.819707477267075
253	0.816596687644237
254	0.814143814982085
255	0.816831478582657
256	0.817174673891485
257	0.815675388803338
258	0.820306357916214
259	0.818680816822406
260	0.824304891855924
261	0.82000694525316
262	0.815399346800987
263	0.818531982381828
264	0.821731107392789
265	0.819003460732128
266	0.821778103200133
267	0.821987877064483
268	0.818357557720592
269	0.816673874335398
270	0.817974412545493
271	0.817167973166118
272	0.821681287898004
273	0.818692372696868
274	0.811876393967466
275	0.816490688719164
276	0.819708902388323
277	0.817681682904437
278	0.823459779465806
279	0.825645421977793
280	0.823546366646188
281	0.817333535077982
282	0.817184908651996
283	0.824044273914279
284	0.827173092206064
285	0.819428534125043
286	0.820742051117926
287	0.824256493056545
288	0.824334649007187
289	0.820288789534874
290	0.82768059248752
291	0.826149018666267
292	0.821579776777107
293	0.824482653602318
294	0.825498749561219
295	0.831456010861017
296	0.829659835839974
297	0.822496556832933
298	0.819280436587222
299	0.819585680297616
300	0.821931952120131
301	0.82418507323801
302	0.824616915956849
303	0.828410146133017
304	0.826603915598079
305	0.828331231150406
306	0.825012869519804
307	0.819799386522923
308	0.819451355981291
309	0.823148600700777
310	0.824142706861798
311	0.826544653568571
312	0.828369870967332
313	0.831046689041144
314	0.826744363067341
315	0.829162360091515
316	0.831204760214775
317	0.823297191720023
318	0.822044488014404
319	0.819444469370543
320	0.814933422882878
321	0.817746521495348
322	0.818794253375604
323	0.822507143447914
324	0.824460165897169
325	0.826560756996081
326	0.82491749261645
327	0.824290647282215
328	0.821822421372835
329	0.827283466076333
330	0.827974835766671
331	0.824388383159559
332	0.821786279943936
333	0.825872870443699
334	0.823086554816409
335	0.826276274912306
336	0.828225867333715
337	0.835604534386167
338	0.831250873066564
339	0.830642178111941
340	0.829369814814456
341	0.826874786003605
342	0.825727516928155
343	0.82411121035448
344	0.825355715187085
345	0.826436220430186
346	0.821018546769121
347	0.820192684580448
348	0.82046066933674
349	0.823907818554846
350	0.821142249063727
351	0.821975004501911
352	0.828086212090239
353	0.832786350480799
354	0.837236723095235
355	0.833548471687471
356	0.828985614075949
357	0.827687184779749
358	0.822631445444162
359	0.825901308693931
360	0.827424953618555
361	0.830862399177236
362	0.824624059266455
363	0.826860541429896
364	0.828550817107319
365	0.826650209909406
366	0.82359320976197
367	0.827220479700459
368	0.837981379927864
369	0.832407637786846
370	0.825609546099436
371	0.825287234127892
372	0.824116539068709
373	0.821960917045606
374	0.823737720154539
375	0.823126796788277
376	0.824622401788483
377	0.820624237406611
378	0.827696102852151
379	0.82979145154076
380	0.831307114458646
381	0.835247136549132
382	0.836527415465719
383	0.837371149205935
384	0.834005110188262
385	0.832707738668391
386	0.835279321274941
387	0.834864044484142
388	0.829063400468752
389	0.828149736205963
390	0.826142687498738
391	0.824856858575803
392	0.824459953456735
393	0.821569015341353
394	0.824658138252805
395	0.825694542189481
396	0.828564535005785
397	0.828426408890853
398	0.822383697852166
399	0.825570027752798
400	0.825988626138306
401	0.826002976932233
402	0.830224422849407
403	0.832499281492151
404	0.829108599384089
405	0.826322918865181
406	0.826161818202439
407	0.830172073985701
408	0.82730114067789
409	0.828612599654065
410	0.825109853003944
411	0.828442233490294
412	0.828882162223167
413	0.831550179509401
414	0.829573731076412
415	0.823681056094509
416	0.824086202132094
417	0.822967023878249
418	0.824625358251195
419	0.826149492231402
420	0.830071259934979
421	0.822922575143197
422	0.830261566731607
423	0.829273948855519
424	0.825773893117566
425	0.827608468960046
426	0.825457002802941
427	0.82055702213834
428	0.825113442362116
429	0.824925826477657
430	0.826402362735956
431	0.828897557515896
432	0.826074361344029
433	0.826544297288259
434	0.824232241653207
435	0.823331837214198
436	0.828069134977405
437	0.821543894259987
438	0.826172179099457
439	0.827213717013298
440	0.82360814255417
441	0.825624793126445
442	0.829997695795809
443	0.831497613779418
444	0.83556332758066
445	0.834494988978269
446	0.836616051811124
447	0.836139658562857
448	0.83757318891072
449	0.832295312120086
450	0.832279379087507
451	0.830930723119024
452	0.826259022978697
453	0.826739457021059
454	0.826407859632196
455	0.826174923121735
456	0.823821432750293
457	0.82408266588403
458	0.82869893234851
459	0.825348381566256
460	0.825737911018992
461	0.831292287886663
462	0.833067088301918
463	0.833971438379411
464	0.833349386232477
465	0.832914188725111
466	0.829034364729798
467	0.829946482160674
468	0.829648122848107
469	0.828538103875074
470	0.828290393902738
471	0.829107068042624
472	0.82908037136137
473	0.829674715522065
474	0.82660122468591
475	0.82078869285788
476	0.821372536707522
477	0.824681546533169
478	0.826048932666617
479	0.828639508775754
480	0.830100331080672
481	0.829109495617171
482	0.830436254730465
483	0.828722763296821
484	0.835608557476894
485	0.831399021501572
486	0.82865454557525
487	0.833541874969399
488	0.841943666218458
489	0.840411829059583
490	0.835214657504804
491	0.833606306382812
492	0.829051036878055
493	0.832296524800899
494	0.840153620989115
495	0.841284257748889
496	0.839115774227822
497	0.836387727028426
498	0.835774896124096
499	0.831493462339262
500	0.833010422028967
501	0.829394083921163
502	0.82952540309051
503	0.832776325947801
504	0.836776094697536
505	0.836783618629588
506	0.837043462048816
507	0.836902645021716
508	0.836849251659207
509	0.837395794509245
510	0.837499277342923
511	0.83995492500825
512	0.845427788923831
513	0.847054542698453
514	0.83873505662727
515	0.836104435496252
516	0.839273686071127
517	0.838673170073228
518	0.841251876073094
519	0.840065298878519
520	0.837683020615297
521	0.842670385111909
522	0.841371165802844
523	0.839186315516644
524	0.842970724988942
525	0.842848713366127
526	0.84105908859181
527	0.844395326199797
528	0.844528650275744
529	0.840734931043993
530	0.838379719019864
531	0.835392439167488
532	0.833226633281062
533	0.835714777694086
534	0.83733574246687
535	0.837967239361451
536	0.837961910647221
537	0.83875927483679
538	0.8379427047042
539	0.842128487183452
540	0.842437079043609
541	0.838576197653695
542	0.839876682753682
543	0.843181472538616
544	0.843845271443829
545	0.843370037766266
546	0.846412979225372
547	0.847216305024631
548	0.843589097047935
549	0.845144477475367
550	0.846028251811622
551	0.84346420641465
552	0.837988332926248
553	0.839009374764013
554	0.838028968798088
555	0.84473789746485
556	0.843872842228954
557	0.840565722238005
558	0.846159101841676
559	0.849017974728993
560	0.848577160827644
561	0.848878038444527
562	0.848510299626763
563	0.850175332512155
564	0.851249132604047
565	0.847793658376418
566	0.842738498826184
567	0.840123547390122
568	0.83752220763231
569	0.839663689088998
570	0.839324968306819
571	0.838077349894098
572	0.839178884527283
573	0.838638347545359
574	0.837652577458465
575	0.834651579707623
576	0.833016562885273
577	0.838160024629813
578	0.840050332892501
579	0.837109887304222
580	0.845291508385173
581	0.841066727595764
582	0.845086430339592
583	0.843267524192069
584	0.842247763635675
585	0.842898729810898
586	0.841786440380722
587	0.837719529389115
588	0.837904137913674
589	0.843872209333493
590	0.848398449738059
591	0.845128956046129
592	0.845519063071297
593	0.844216889512441
594	0.844568166409461
595	0.835644366967615
596	0.842273212229377
597	0.846491703896761
598	0.842004446311904
599	0.847022253965347
600	0.846986513075183
601	0.843305458087134
602	0.839607868151942
603	0.835302731768226
604	0.840456516790124
605	0.838565241480876
606	0.837432668415059
607	0.84214805825847
608	0.846305375932435
609	0.845178443602735
610	0.841204497430384
611	0.842292621761148
612	0.846058272300506
613	0.846530529599066
614	0.845162880127995
615	0.847252023785583
616	0.847070382788341
617	0.847321193063266
618	0.845329444493159
619	0.849065178550929
620	0.851813666503372
621	0.852650442819361
622	0.853126234153064
623	0.855999550776998
624	0.857204805026429
625	0.854237468019831
626	0.852674871256394
627	0.849693358276643
628	0.847780509198698
629	0.846821207862177
630	0.844510918138236
631	0.845860211428023
632	0.842761975707104
633	0.845644818956768
634	0.847716841243097
635	0.854410943337876
636	0.84929779861366
637	0.843420423768876
638	0.842210365267538
639	0.84439822733948
640	0.84253057496395
641	0.840177414317766
642	0.84167528092343
643	0.847324673988301
644	0.841785384817314
645	0.843313506481508
646	0.850437470730659
647	0.849955368145719
648	0.855378512147969
649	0.856522298085464
650	0.853333739773192
651	0.853973192119456
652	0.851228344422374
653	0.850803098421606
654	0.852669436321948
655	0.854779051713479
656	0.854595235414706
657	0.852472641240386
658	0.848861963784991
659	0.849658394121817
660	0.846707685005052
661	0.849721938153832
662	0.85268294177998
663	0.851626632617186
664	0.849196336177029
665	0.848312818539632
666	0.852544707231909
667	0.855514004886683
668	0.847885091854209
669	0.849021652604014
670	0.851268389444255
671	0.849166953009448
672	0.850842749543516
673	0.850041893364307
674	0.851862417157221
675	0.845065062372567
676	0.84692206174548
677	0.846188905464283
678	0.843371409777405
679	0.85020277273493
680	0.851053129748272
681	0.850343452560917
682	0.85172028122909
683	0.855675815897128
684	0.854718238426215
685	0.855059417763838
686	0.854399577774637
687	0.849490433403381
688	0.854693050957213
689	0.857660095858214
690	0.854450196133971
691	0.858875613636131
692	0.858681507253817
693	0.860597704481525
694	0.862180651268239
695	0.864516464825203
696	0.86148101410433
697	0.855440978487363
698	0.854270232530993
699	0.850337911406253
700	0.850247745932305
701	0.851873917708653
702	0.849198872184715
703	0.849129176231788
704	0.845413385019796
705	0.83958444438113
706	0.83870825593872
707	0.841490192194972
708	0.841830284988289
709	0.844010797948954
710	0.847092582813735
711	0.846814905462624
712	0.846304490763958
713	0.847789861003654
714	0.850943756118381
715	0.855524498558973
716	0.853946371514615
717	0.852297966519056
718	0.859324708288579
719	0.859343805798462
720	0.859859960814698
721	0.863872473777575
722	0.856341015581455
723	0.851458326683044
724	0.850335010266571
725	0.849047346831968
726	0.847357701837084
727	0.852117301420059
728	0.85209007585064
729	0.85903869486334
730	0.860683123239517
731	0.86624610173186
732	0.867182959621657
733	0.867825844208688
734	0.86435317115756
735	0.860918907779552
736	0.861539789291176
737	0.860610842594639
738	0.861604895645552
739	0.861224226729266
740	0.865717074153053
741	0.866784939190309
742	0.868005387356641
743	0.869454129324774
744	0.870251493514343
745	0.856593208932124
746	0.8498349852329
747	0.847157476727676
748	0.848020000381729
749	0.852571881904141
750	0.850096957482315
751	0.851334761589552
752	0.855111122667477
753	0.860962909504524
754	0.864030279400663
755	0.863739572369577
756	0.856946700963257
757	0.860202478969642
758	0.860450925844734
759	0.859163472637644
760	0.86058393347295
761	0.861240111077579
762	0.860205749667163
763	0.856849465206102
764	0.851743021207254
765	0.852337799100503
766	0.848790878117556
767	0.850281300456332
768	0.853195306062215
769	0.854025266580934
770	0.857339222285444
771	0.853376896162269
772	0.854010988813407
773	0.850965493643246
774	0.847797141514374
775	0.854999058125418
776	0.852793882158074
777	0.856429862154373
778	0.861375590538766
779	0.861767133749787
780	0.857246009619015
781	0.855668216725756
782	0.852626490160384
783	0.856291895369767
784	0.856083493516556
785	0.857743854925312
786	0.857718266917575
787	0.854108733542436
788	0.856831474156815
789	0.854941130487388
790	0.855651869876914
791	0.854433154427875
792	0.852556528656914
793	0.849432178253015
794	0.851112219169928
795	0.856234753318759
796	0.858274402780978
797	0.857404237910051
798	0.854933480418829
799	0.855105720926849
800	0.85682530010669
801	0.853444587208596
802	0.854419806087248
803	0.859787376999616
804	0.860376058294983
805	0.864338820363633
806	0.86677032505876
807	0.861774137645358
808	0.85921364619982
809	0.861148544824517
810	0.857592643807375
811	0.857804820904139
812	0.859636783286691
813	0.862073324590451
814	0.864760474793306
815	0.86616258166025
816	0.866617954370118
817	0.871815931428211
818	0.868475969473859
819	0.863814229691815
820	0.865481922508479
821	0.863794284633116
822	0.864500319352189
823	0.866200832003045
824	0.865622159750228
825	0.863220502936132
826	0.861102958647971
827	0.861034663474159
828	0.859542238441705
829	0.857292914696591
830	0.860350523397354
831	0.859108895362298
832	0.860832592788477
833	0.857171407619807
834	0.85425007724478
835	0.859263611747403
836	0.857726653888891
837	0.853960054006342
838	0.856999038762357
839	0.861538839947985
840	0.861433055676267
841	0.855782390181711
842	0.854907310412818
843	0.861280052092165
844	0.861136373757963
845	0.866390875462051
846	0.862492230572004
847	0.860754348320987
848	0.864090479708757
849	0.868266129221873
850	0.865118405944349
851	0.86353628679016
852	0.864470458193631
853	0.862044704880681
854	0.866192073260969
855	0.868180323202672
856	0.866057166946371
857	0.868135843486723
858	0.864203174933356
859	0.859821677278085
860	0.86542356998958
861	0.86659277353988
862	0.867927777997533
863	0.868481811585804
864	0.866065503020499
865	0.865230994948731
866	0.863162586362707
867	0.867061773418446
868	0.866315051930345
869	0.865135604767849
870	0.869451121964875
871	0.865687053664169
872	0.865144151069491
873	0.872979562842951
874	0.862411175694601
875	0.863742630626663
876	0.869355826939605
877	0.86382958072612
878	0.864044523974373
879	0.858458701496571
880	0.855017580275791
881	0.855907274176233
882	0.858594453147064
883	0.863254442508446
884	0.865309449643733
885	0.863257016135792
886	0.86229426042929
887	0.869386225838013
888	0.875830391761737
889	0.876809211063167
890	0.873150820813962
891	0.871655651759231
892	0.871749616818865
893	0.866211542541612
894	0.865535218502455
895	0.869250000622384
896	0.874301679247585
897	0.871930374860551
898	0.870786164042188
899	0.871305377315511
900	0.869491700300764
901	0.871700549717285
902	0.869848865781074
903	0.870777628805153
904	0.873659323548718
905	0.871187773831709
906	0.872886598023695
907	0.869852574636991
908	0.877865942893909
909	0.873383786092399
910	0.872149803700059
911	0.86551568947294
912	0.866632606121327
913	0.865452165357217
914	0.86637926647748
915	0.868481811585804
916	0.864952113768491
917	0.865120145300405
918	0.868826863535512
919	0.872034838018318
920	0.875456757721919
921	0.873479200615413
922	0.876480357696581
923	0.872872933235338
924	0.874612399937928
925	0.87488240951711
926	0.877344780037017
927	0.874514460471834
928	0.87229758479015
929	0.870147610141928
930	0.864184867436339
931	0.864395433526475
932	0.865320739967653
933	0.867025578879438
934	0.870269641681034
935	0.873051580150207
936	0.876459569514908
937	0.878463504642017
938	0.881496950456291
939	0.885338152338048
940	0.882777227159956
941	0.882901637589343
942	0.880556447885291
943	0.876193394928151
944	0.877304998352757
945	0.877548696298972
946	0.884333019190729
947	0.875149376329654
948	0.875955393041082
949	0.879626180074802
950	0.884054235379022
951	0.882100843371928
952	0.883769434634595
953	0.880171921847369
954	0.885574105060093
955	0.880726922482201
956	0.88151087858227
957	0.876708257598411
958	0.873886119202873
959	0.875857575285653
960	0.87506037042641
961	0.875969743835009
962	0.875888914675568
963	0.872413641442039
964	0.874011023113685
965	0.870875751943705
966	0.869926539314896
967	0.866219351940497
968	0.864361042518238
969	0.868407315806813
970	0.873448283893447
971	0.87149299319997
972	0.875770574289009
973	0.869764774775796
974	0.871139921623864
975	0.876309931783938
976	0.876154668807299
977	0.873407659086213
978	0.87436578314866
979	0.874545430303909
980	0.878650910298963
981	0.876008259728347
982	0.875582221501793
983	0.873929614168892
984	0.871090484964445
985	0.873773260222105
986	0.876688653329575
987	0.878048916069708
988	0.879897632478602
989	0.880670935576055
990	0.877701755206104
991	0.882037162138799
992	0.881032132998776
993	0.879412765955093
994	0.876459082672246
995	0.876161789987693
996	0.874275509241574
997	0.875500969674405
998	0.881988148147329
999	0.877032069930523
1000	0.876738935324889
1001	0.875718639241565
1002	0.878686310399263
1003	0.878534838156626
1004	0.875693281377632
1005	0.878283328598604
1006	0.876865928233306
1007	0.881356277269067
1008	0.880483058566896
1009	0.877281149701076
1010	0.876599120751087
1011	0.877498100068849
1012	0.875127346699193
1013	0.879418517337269
1014	0.87941218616974
1015	0.870862383686787
1016	0.871413905609506
1017	0.874803428146864
1018	0.875215062469382
1019	0.88069063057466
1020	0.879212014170441
1021	0.880237459721377
1022	0.882216915514265
1023	0.886887190533344
1024	0.889240251598075
1025	0.890928619737431
1026	0.885512807143088
1027	0.885253452779443
1028	0.881578675848814
1029	0.881409949459646
1030	0.88323080740366
1031	0.883850423124362
1032	0.883610416330694
1033	0.887607779635095
1034	0.886853319561587
1035	0.887052858665426
1036	0.886591524345867
1037	0.890436114209969
1038	0.885656297378988
1039	0.884457022442617
1040	0.883665867709911
1041	0.88245797565842
1042	0.885107590292025
1043	0.888994537680654
1044	0.890173093035909
1045	0.883953804163667
1046	0.883272277546789
1047	0.877571013609189
1048	0.878871447811988
1049	0.879927615347825
1050	0.881817573968965
1051	0.880658432571323
1052	0.87896282817967
1053	0.878231307247234
1054	0.880142808656173
1055	0.882870718654455
1056	0.885557424060152
1057	0.872612299803244
1058	0.876710970639791
1059	0.877948936290275
1060	0.880397903146525
1061	0.880451413793857
1062	0.878442242895209
1063	0.878726145193632
1064	0.884144403065892
1065	0.88361025921329
1066	0.882899842910257
1067	0.887081325683634
1068	0.884881018142911
1069	0.878382111187672
1070	0.878588758194378
1071	0.883590473484916
1072	0.884058917920263
1073	0.882274196979307
1074	0.884877610244276
1075	0.884009791069812
1076	0.880160113699891
1077	0.884285640548019
1078	0.890504849755099
1079	0.889879009087084
1080	0.88573918898098
1081	0.885725690161712
1082	0.883673674895875
1083	0.883939641468041
1084	0.889931240665968
1085	0.887786435401649
1086	0.8910800742767
1087	0.891633083282459
1088	0.885091245656105
1089	0.885681210445762
1090	0.882295441022746
1091	0.886136850919095
1092	0.884245121961002
1093	0.885978766467937
1094	0.885867020586529
1095	0.889605604886794
1096	0.888981030009701
1097	0.889511692937268
1098	0.890780362869285
1099	0.890406239773884
1100	0.885296826034797
1101	0.881462940070498
1102	0.884285377210397
1103	0.885138562337022
1104	0.887072031414629
1105	0.886939634552662
1106	0.889423481472732
1107	0.885838002550945
1108	0.882365148040278
1109	0.876766264901604
1110	0.8791099763743
1111	0.888436651396588
1112	0.886966696365913
1113	0.892544240305538
1114	0.892919576081752
1115	0.887462277853831
1116	0.882941786618521
1117	0.884949997109372
1118	0.88599491194095
1119	0.892209770544968
1120	0.892468461032256
1121	0.89020390575058
1122	0.889550945733363
1123	0.887010122731375
1124	0.887010861847053
1125	0.883753607822234
1126	0.886065373564609
1127	0.890060802775888
1128	0.893050901889862
1129	0.899942381064476
1130	0.89581431378282
1131	0.895413969784221
1132	0.891863950711606
1133	0.88658645896926
1134	0.885515743689509
1135	0.885156394055983
1136	0.887871338549004
1137	0.885882364982071
1138	0.893783681974457
1139	0.888716596991921
1140	0.89217259346895
1141	0.887797869565446
1142	0.891801165711561
1143	0.898715537555901
1144	0.894098941366163
1145	0.897689627291514
1146	0.901091491290357
1147	0.900577489446441
1148	0.896216768908236
1149	0.894644517169641
1150	0.88573512163183
1151	0.886155092028477
1152	0.890068417437708
1153	0.892163299199946
1154	0.890707418348049
1155	0.889501376298674
1156	0.884237155444713
1157	0.887919137646741
1158	0.889077475753991
1159	0.893324197657014
1160	0.890302143961035
1161	0.883830690506098
1162	0.886119590133802
1163	0.881015091292681
1164	0.884376250819127
1165	0.888649275503433
1166	0.887678276665493
1167	0.889693015273859
1168	0.887961492958346
1169	0.88764556526444
1170	0.88478269362853
1171	0.894864315566988
1172	0.892661649052275
1173	0.897182702369568
1174	0.903982289991704
1175	0.901804175837611
1176	0.901724889084241
1177	0.895778769842642
1178	0.893909957896408
1179	0.895159034624195
1180	0.894504348528449
1181	0.889197542219079
1182	0.89084979548459
1183	0.891708322602971
1184	0.891552243058412
1185	0.891009869351899
1186	0.89347239698921
1187	0.89297465790313
1188	0.890185755370967
1189	0.893241434404452
1190	0.889809414928532
1191	0.89264195405367
1192	0.892390497605758
1193	0.893274849514444
1194	0.889538177178088
1195	0.890037710943255
1196	0.88885033488413
1197	0.888528031764271
1198	0.889241455427203
1199	0.894967734225952
1200	0.898039211303823
1201	0.898213204445427
1202	0.896666706683658
1203	0.895557794171221
1204	0.893473240112184
1205	0.893513971139635
1206	0.892903010153712
1207	0.893556707073685
1208	0.890834661316561
1209	0.890777408619494
1210	0.89028842827549
1211	0.889113893798039
1212	0.889099846174316
1213	0.88996595697362
1214	0.892210434421325
1215	0.896018207915564
1216	0.894222201076531
1217	0.900692561348399
1218	0.903761787885418
1219	0.902243819103651
1220	0.892329401064581
1221	0.888726853881643
1222	0.894615076466109
1223	0.893588199155162
1224	0.887794244800534
1225	0.887970568148153
1226	0.883882395409738
1227	0.884953320917001
1228	0.891177442809126
1229	0.894147183048139
1230	0.893402756359313
1231	0.902135828549505
1232	0.900586892148583
1233	0.897331696140472
1234	0.895122860001477
1235	0.89380447015613
1236	0.891333394004256
1237	0.897534944100227
1238	0.899431196269236
1239	0.8975681379181
1240	0.900462483932117
1241	0.899376537115806
1242	0.905433966293338
1243	0.907321588069699
1244	0.904495687708135
1245	0.901527939098196
1246	0.905270305280777
1247	0.899625603608832
1248	0.895796165616128
1249	0.897749154871566
1250	0.89873899452053
1251	0.896936944193723
1252	0.890862322831455
1253	0.88978900073054
1254	0.889166561322397
1255	0.895193230895367
1256	0.891558786666375
1257	0.894467032038396
1258	0.896083814390129
1259	0.903408479526745
1260	0.904246955366209
1261	0.901811635594948
1262	0.903593258446236
1263	0.900125980496972
1264	0.903302142024729
1265	0.907020781266294
1266	0.903679783664824
1267	0.904854028249599
1268	0.905312476919923
1269	0.907251555752751
1270	0.908070604357076
1271	0.904764440348081
1272	0.90232215651383
1273	0.904591507195728
1274	0.905115613237805
1275	0.904848329977531
1276	0.905088086711104
1277	0.905504115895109
1278	0.901493944202852
1279	0.901062119187382
1280	0.898464149708544
1281	0.89672664365413
1282	0.898190736656569
1283	0.891940559830335
1284	0.901621202661812
1285	0.90241598437235
1286	0.903064370281464
1287	0.905965368336583
1288	0.905981301369162
1289	0.89859899627427
1290	0.903666727429794
1291	0.902189217486171
1292	0.897451959555546
1293	0.893798647960475
1294	0.893061302619462
1295	0.89736742596603
1296	0.89865822289704
1297	0.903145655302671
1298	0.904126572453391
1299	0.901691916558487
1300	0.904114622678957
1301	0.905218206477165
1302	0.9034780427044
1303	0.896496924731082
1304	0.895820012054888
1305	0.887189758822018
1306	0.892076891266181
1307	0.896557598604311
1308	0.899749856920814
1309	0.894303264805618
1310	0.894064862379814
1311	0.891835786863602
1312	0.891693219415839
1313	0.89358076595288
1314	0.894654163293114
1315	0.897616707112412
1316	0.895268563158569
1317	0.894458319767665
1318	0.8995971653586
1319	0.896979279589038
1320	0.899656471646532
1321	0.908118682282883
1322	0.909573317260149
1323	0.902960887447785
1324	0.904017991049287
1325	0.906907993099005
1326	0.902984483826451
1327	0.906722550303156
1328	0.906456999760175
1329	0.91049060628785
1330	0.909949210692503
1331	0.911680980855189
1332	0.91300251747447
1333	0.908706153110358
1334	0.911033320784226
1335	0.909606134881419
1336	0.91050347885042
1337	0.916097369638887
1338	0.911732382588625
1339	0.91010419041523
1340	0.907161815159672
1341	0.907761295510453
1342	0.911372017224272
1343	0.913972354528785
1344	0.912443681847214
1345	0.905995826983863
1346	0.908563384286766
1347	0.900577268154321
1348	0.907515145647557
1349	0.909839544957015
1350	0.906597298963717
1351	0.905724465309832
1352	0.907998299370064
1353	0.910238939612424
1354	0.911720550099014
1355	0.910294337881532
1356	0.909740144962935
1357	0.906905238012122
1358	0.908647061475781
1359	0.901633938023269
1360	0.899490219303256
1361	0.901214737723197
1362	0.89958423968592
1363	0.905889288106019
1364	0.903893899280552
1365	0.898445674029516
1366	0.898265761323725
1367	0.904652694466674
1368	0.904978989696362
1369	0.909979888418981
1370	0.912857531303845
1371	0.905951440210604
1372	0.909097528139368
1373	0.908821284761188
1374	0.911264491383576
1375	0.917656372618309
1376	0.918082581239795
1377	0.913614250769889
1378	0.907561572734155
1379	0.906990756351568
1380	0.909490379186812
1381	0.911336048403225
1382	0.911142510741658
1383	0.910720635019865
1384	0.903571850646629
1385	0.900548500178832
1386	0.90210079136828
1387	0.907442856150994
1388	0.904325899116795
1389	0.906240038327795
1390	0.909426076122829
1391	0.916490700890231
1392	0.914616872251656
1393	0.920689181111279
1394	0.920639169092351
1395	0.918684995924076
1396	0.918343927232512
1397	0.922763040122197
1398	0.920169456653161
1399	0.919883013921211
1400	0.920713523244386
1401	0.914773600182123
1402	0.912760948358441
1403	0.911105904599308
1404	0.912008937988692
1405	0.908247695588348
1406	0.911286335128658
1407	0.907866106096847
1408	0.897607970499547
1409	0.897823951607839
1410	0.903652469578557
1411	0.903169041453823
1412	0.902285769450678
1413	0.901586360217652
1414	0.90057475870169
1415	0.904424559995198
1416	0.904928313801077
1417	0.908028395098269
1418	0.906972032825367
1419	0.90263166452336
1420	0.901759961672205
1421	0.905064963897574
1422	0.906228535563442
1423	0.907631954692651
1424	0.903662175450903
1425	0.905122471080578
1426	0.901007601660908
1427	0.908525291061375
1428	0.911350596147138
1429	0.903401398178932
1430	0.91267530830833
1431	0.915851735386629
1432	0.920125328791681
1433	0.917754307658561
1434	0.918373290483803
1435	0.916193979139345
1436	0.914997326514586
1437	0.91320198355191
1438	0.911429314179763
1439	0.911166759932074
1440	0.906663022723105
1441	0.906675636373896
1442	0.907682816473317
1443	0.906059492726543
1444	0.906972167813559
1445	0.90492477312717
1446	0.908678108760097
1447	0.912195989578248
1448	0.91401160732488
1449	0.917793795024302
1450	0.913604071332408
1451	0.911991422717462
1452	0.913802791655406
1453	0.909902075471124
1454	0.916681138249209
1455	0.915001389437893
1456	0.914677338110292
1457	0.917894544900309
1458	0.917564160192259
1459	0.9178995040567
1460	0.918412085205211
1461	0.916391688157359
1462	0.914958757511139
1463	0.917325983484416
1464	0.9119215873505
1465	0.90887306711707
1466	0.907421970600789
1467	0.910378959987895
1468	0.909947661647669
1469	0.910667458523633
1470	0.909724377899445
1471	0.909716508751688
1472	0.91047168138582
1473	0.915754698792381
1474	0.912728197124807
1475	0.91223449440698
1476	0.914949748708968
1477	0.915334796996291
1478	0.914855699558328
1479	0.919535806586262
1480	0.921742237279922
1481	0.92331469924603
1482	0.921721287555001
1483	0.91224963078793
1484	0.912941631160807
1485	0.913720470987082
1486	0.915499217040821
1487	0.913711085988309
1488	0.911707155287042
1489	0.908451063045848
1490	0.910001878216861
1491	0.916920908260309
1492	0.919008467466324
1493	0.913364029132001
1494	0.919810872690367
1495	0.921227584837175
1496	0.918505822333963
1497	0.916692773788834
1498	0.916222047831738
1499	0.915020562187096
1500	0.917761265082787
1501	0.918481236779525
1502	0.915663194501112
1503	0.909371352794684
1504	0.904539999242074
1505	0.907152078306429
1506	0.913910941539878
1507	0.916366682147895
1508	0.916514126873964
1509	0.909737655426594
1510	0.907347257955521
1511	0.911385735122738
1512	0.912904124359532
1513	0.916689396871095
1514	0.923424019765812
1515	0.926547889965813
1516	0.91878133766107
1517	0.917259374556551
1518	0.913875375470488
1519	0.917965663761562
1520	0.914856806018924
1521	0.914525914551921
1522	0.914877164893886
1523	0.917940069115061
1524	0.913329735492296
1525	0.912211480026588
1526	0.913680273273638
1527	0.91486831320912
1528	0.917708818850548
1529	0.920174676934252
1530	0.922153692355823
1531	0.923294546172739
1532	0.9253622067914
1533	0.928342004757227
1534	0.923815711242552
1535	0.929938421595234
1536	0.931126423911056
1537	0.926166161060277
1538	0.92415179200975
1539	0.918196767973277
1540	0.920858912166668
1541	0.921885849226487
1542	0.920491788540996
1543	0.926380697131031
1544	0.921327166290793
1545	0.919999568480368
1546	0.924440179899428
1547	0.921985355440785
1548	0.917214894840602
1549	0.919350934724081
1550	0.922347606213993
1551	0.920904940927452
1552	0.913557765956476
1553	0.911500025863516
1554	0.917682343461413
1555	0.911724194780217
1556	0.913273387879996
1557	0.909479088862893
1558	0.908757645573563
1559	0.904445137949358
1560	0.911139662712084
1561	0.918250041838041
1562	0.913978276305893
1563	0.912184261095933
1564	0.918377342342504
1565	0.918958400124366
1566	0.925342954377034
1567	0.922119613369474
1568	0.918814259289636
1569	0.919921589563421
1570	0.926649463048504
1571	0.920140376655784
1572	0.915534623779885
1573	0.916434775945878
1574	0.915733344102883
1575	0.911403099915328
1576	0.920623087794052
1577	0.918815631300774
1578	0.926035014498783
1579	0.924605609036021
1580	0.924475845550272
1581	0.927760792070882
1582	0.929902678492149
1583	0.9254054804653
1584	0.925384999879672
1585	0.926147793814387
1586	0.919364865062981
1587	0.922654255129344
1588	0.920877392271539
1589	0.917394584041353
1590	0.915871651677353
1591	0.91582729588499
1592	0.917117305016056
1593	0.918804657424586
1594	0.926101986345723
1595	0.926959493307435
1596	0.922380516777954
1597	0.925190322563691
1598	0.924402613349281
1599	0.922281820492812
1600	0.92087683682832
1601	0.923564993910317
1602	0.921805442734994
1603	0.924211200092057
1604	0.927613411519527
1605	0.933827794345488
1606	0.932717956831993
1607	0.931001537703613
1608	0.929126164446046
1609	0.932858477327654
1610	0.935477814773517
1611	0.926739466979205
1612	0.926295838242099
1613	0.929414196055413
1614	0.927622705788532
1615	0.926918850796831
1616	0.932561339547585
1617	0.927513668522662
1618	0.918655506536278
1619	0.917989935081191
1620	0.919260399692293
1621	0.917755732779808
1622	0.91626599423368
1623	0.917667879808505
1624	0.921687208568652
1625	0.927689677635472
1626	0.92487323529908
1627	0.925119730377682
1628	0.925038456421081
1629	0.922001885962085
1630	0.923225323784947
1631	0.921088011471783
1632	0.918465726414893
1633	0.923454513819831
1634	0.92435924451977
1635	0.922296204480557
1636	0.927421551252223
1637	0.925082493552792
1638	0.926562937829916
1639	0.926205006678873
1640	0.931608619438687
1641	0.926654417779051
1642	0.924256996496116
1643	0.922257808084963
1644	0.923948032865199
1645	0.924625525326745
1646	0.923315754809438
1647	0.924128503227131
1648	0.931161928018653
1649	0.926015598328249
1650	0.926218386000397
1651	0.92928999806646
1652	0.929949922146666
1653	0.929842608746405
1654	0.93276575592973
1655	0.930623869508463
1656	0.931786186448015
1657	0.927183286027533
1658	0.930465424351151
1659	0.925763508984875
1660	0.92602351173443
1661	0.925636830311267
1662	0.926734217930139
1663	0.9260383892036
1664	0.924691470378252
1665	0.927831497115872
1666	0.929209591574966
1667	0.927643064663493
1668	0.933779495127562
1669	0.932531407575548
1670	0.930812549808015
1671	0.933353286506077
1672	0.934830190109293
1673	0.934867809769549
1674	0.934274144975659
1675	0.932088602045126
1676	0.930620397435114
1677	0.937452723013357
1678	0.93478676153091
1679	0.935630382412145
1680	0.9295242689684
1681	0.92948584380483
1682	0.928816576771354
1683	0.932118255189093
1684	0.929946273039621
1685	0.931739624373225
1686	0.934097819415119
1687	0.933612640869722
1688	0.930714101370047
1689	0.929130873542342
1690	0.936836867045758
1691	0.935161021827425
1692	0.932650020151414
1693	0.926687445627835
1694	0.926529522719923
1695	0.928137716724512
1696	0.929709652015376
1697	0.925240867896627
1698	0.93122629525735
1699	0.930586692432446
1700	0.926821772157081
1701	0.931114339148429
1702	0.925851926251082
1703	0.925301015094612
1704	0.926859971602689
1705	0.92988408995414
1706	0.926883811402685
1707	0.922776968248177
1708	0.923464405577557
1709	0.923066411701263
1710	0.924874700252909
1711	0.929554749744892
1712	0.930064518270569
1713	0.929946494331741
1714	0.930538725152698
1715	0.92791790947548
1716	0.924908478281977
1717	0.930288114040681
1718	0.932760002334632
1719	0.936404904829175
1720	0.933044141415622
1721	0.933552597679033
1722	0.932351939666917
1723	0.935045814937273
1724	0.928157568840521
1725	0.929129185083473
1726	0.930349467280715
1727	0.930739003372215
1728	0.936609097706279
1729	0.938506352328588
1730	0.94080447983766
1731	0.940273606682579
1732	0.940047687345217
1733	0.936071050260696
1734	0.928663442624901
1735	0.933039872690644
1736	0.932624651222874
1737	0.927943358069182
1738	0.936399430062147
1739	0.941006340295829
1740	0.937070011570812
1741	0.940505447797051
1742	0.943273812207635
1743	0.943787209924066
1744	0.943607520723315
1745	0.936583140140703
1746	0.938032065781295
1747	0.940302522923789
1748	0.943512975878329
1749	0.9425893556831
1750	0.944491042786555
1751	0.940656962085191
1752	0.937677113222177
1753	0.937342076953781
1754	0.93431487600311
1755	0.936230174784814
1756	0.934351092671331
1757	0.931557206640644
1758	0.929855903976924
1759	0.934415709970123
1760	0.938138615723746
1761	0.936606353684002
1762	0.933789807340315
1763	0.928629441090793
1764	0.929287043816669
1765	0.927702370951426
1766	0.929395034370815
1767	0.935474015187831
1768	0.933698280919834
1769	0.936061238168133
1770	0.934493520705059
1771	0.934396970953473
1772	0.933399979143218
1773	0.935847691273152
1774	0.939988288114594
1775	0.934976172094455
1776	0.937482489016304
1777	0.928903323282061
1778	0.936190030181479
1779	0.931332132639177
1780	0.931543780847776
1781	0.926753912928743
1782	0.924598248860138
1783	0.927803280157759
1784	0.928316235289952
1785	0.932239817588906
1786	0.932028038817957
1787	0.932521670722306
1788	0.923193457719789
1789	0.924485763863052
1790	0.925939411877467
1791	0.92877506015688
1792	0.934017519143843
1793	0.940631427187563
1794	0.938871205497117
1795	0.935137195304956
1796	0.941170950651581
1797	0.937739431295851
1798	0.938840957077351
1799	0.938743741236486
1800	0.93678154401597
1801	0.93729772337434
1802	0.939597433122064
1803	0.942802822912918
1804	0.942882912956681
1805	0.939941374185334
1806	0.941769780403532
1807	0.946757724685495
1808	0.944315139893962
1809	0.94444090684404
1810	0.94125019757237
1811	0.934906633258933
1812	0.932475863253641
1813	0.937933061900108
1814	0.937834230626774
1815	0.934895471284443
1816	0.935771124199925
1817	0.937960588426809
1818	0.937330348471466
1819	0.942125748693478
1820	0.941795209080943
1821	0.941671329752642
1822	0.943042340651003
1823	0.942071310832166
1824	0.940396572074428
1825	0.937674747609423
1826	0.947649793050376
1827	0.944821215054171
1828	0.94271438573042
1829	0.946117858522969
1830	0.943391205463924
1831	0.948093775854872
1832	0.943695313945746
1833	0.940601774043596
1834	0.942391741820698
1835	0.937375934648011
1836	0.93165249281423
1837	0.929031789995992
1838	0.928837820814792
1839	0.930908575097279
1840	0.931371068987542
1841	0.93026395115419
1842	0.931664522253827
1843	0.931774145943812
1844	0.931428487653698
1845	0.931018948967548
1846	0.932655884392571
1847	0.929010871251968
1848	0.929763784493563
1849	0.933848316976618
1850	0.93934786872177
1851	0.939026995149
1852	0.940230602985065
1853	0.943996680618213
1854	0.946010089260942
1855	0.94197394229974
1856	0.938457389234304
1857	0.933078220401972
1858	0.933633320618257
1859	0.928240995969441
1860	0.925631076716169
1861	0.932097896314131
1862	0.929141876186506
1863	0.931955605481516
1864	0.934671428504251
1865	0.934248191835925
1866	0.940786119230534
1867	0.93759529046112
1868	0.934184017121371
1869	0.932844872288169
1870	0.936115012153086
1871	0.938177675995697
1872	0.935279964128548
1873	0.940516733695127
1874	0.941381543296771
1875	0.938609195628042
1876	0.937064797928484
1877	0.934037461989621
1878	0.937582101450819
1879	0.948160721146758
1880	0.947362566944324
1881	0.945449335031013
1882	0.942890534257265
1883	0.942714607022539
1884	0.938312301269304
1885	0.94259230993289
1886	0.93864637270406
1887	0.935818644469592
1888	0.936112518190904
1889	0.938279470370507
1890	0.935559064387985
1891	0.935477248265692
1892	0.94349156365288
1893	0.943499151759646
1894	0.941885646744198
1895	0.936338959777668
1896	0.937834230626774
1897	0.943601612223734
1898	0.935986662723979
1899	0.931507488940235
1900	0.93923567361736
1901	0.938214799961606
1902	0.935603278553391
1903	0.93706737155583
1904	0.935169061370113
1905	0.936391937110993
1906	0.940964027029726
1907	0.942588089892178
1908	0.939550477147301
1909	0.934795889830825
1910	0.935533456463957
1911	0.936756316714387
1912	0.938209542060855
1913	0.939630144523117
1914	0.938845756903415
1915	0.940057773840007
1916	0.940055560918816
1917	0.935588558201625
1918	0.93608801451455
1919	0.937257837682784
1920	0.940227504895397
1921	0.940522212887998
1922	0.941246997688327
1923	0.938071398242553
1924	0.943415368350414
1925	0.940397014658667
1926	0.942425156930689
1927	0.941036201454387
1928	0.941836679224072
1929	0.94025239804588
1930	0.944937603644239
1931	0.945155680388899
1932	0.944723939464434
1933	0.942866856000516
1934	0.946289742750678
1935	0.9431786565964
1936	0.948373135026089
1937	0.948254655225495
1938	0.94584389887946
1939	0.949138938533624
1940	0.949212850101421
1941	0.949541561841051
1942	0.944657109244451
1943	0.94364536167569
1944	0.942100795794122
1945	0.937690612041445
1946	0.938738651517746
1947	0.94324052102123
1948	0.94343668320733
1949	0.939008185318872
1950	0.939817008014371
1951	0.942791174095766
1952	0.942727588018249
1953	0.944026869289107
1954	0.945990615554457
1955	0.943593579319809
1956	0.939607001793296
1957	0.937747344702031
1958	0.937513357054004
1959	0.937096221409404
1960	0.943992037909553
1961	0.944483837515155
1962	0.946949695598859
1963	0.944088271213408
1964	0.939318658162042
1965	0.937075920070393
1966	0.940472917855535
1967	0.940096499960859
1968	0.941374183120888
1969	0.948552735709992
1970	0.946078911109998
1971	0.949106921989825
1972	0.948378937305453
1973	0.944555757453879
1974	0.943649729982122
1975	0.944946338044181
1976	0.945692917905326
1977	0.948974518489095
1978	0.948717819630879
1979	0.948431025044459
1980	0.949269002976656
1981	0.944123410189008
1982	0.944072012881414
1983	0.940335336119217
1984	0.941377117454388
1985	0.943648145530549
1986	0.944614711887342
1987	0.947253087094216
1988	0.951395764081578
1989	0.94770053975914
1990	0.949788583594896
1991	0.946546943942004
1992	0.947105097989533
1993	0.946661701609153
1994	0.94506085229
1995	0.941475149863172
1996	0.940747603337196
1997	0.944362728764186
1998	0.942964375011583
1999	0.943220367947939
2000	0.947025218173283
2001	0.939156780763961
2002	0.938159824360445
2003	0.937328135550275
2004	0.937993339660444
2005	0.944330756478811
2006	0.941309844650166
2007	0.93645166164103
2008	0.935586712625352
2009	0.934842361175847
2010	0.94233452453037
2011	0.944978204109339
2012	0.943864219581531
2013	0.945505764521396
2014	0.948449170998229
2015	0.948513345712783
2016	0.945115301215917
2017	0.942061226550297
2018	0.944318532302149
2019	0.941571411935003
2020	0.945949333509629
2021	0.948860426911224
2022	0.947761961599732
2023	0.945879084326405
2024	0.943013351383394
2025	0.947426358823511
2026	0.952405276599935
2027	0.952395991182615
2028	0.955202619213522
2029	0.960420853352202
2030	0.95239514584672
[truncated: 47,170 more rows]
