# Supplementary material for: LaF3 doped with Ce/Gd/Eu: energy transfer and excitation dependence of photoluminescence rise-and-decay kinetics
Source: Front Chem. 2025 Apr 22;13:1501039. doi: 10.3389/fchem.2025.1501039 (PMC12052759; doi:10.3389/fchem.2025.1501039)
Supplement: Supplementary file 2 [file DataSheet3.zip › LaF3CeGdEu250_694trace.txt]

31	0.603416718756164
32	0.598593941053399
33	0.598808991708096
34	0.595845751036684
35	0.593579473792706
36	0.594249971762862
37	0.595895580726449
38	0.597723719816601
39	0.601439918426186
40	0.605891467919131
41	0.606674892490351
42	0.607748875798173
43	0.607792797795816
44	0.606711338937028
45	0.606494792544994
46	0.606932482291191
47	0.604723099508928
48	0.603149652816473
49	0.607189962341912
50	0.61181458150116
51	0.61976530344685
52	0.61788161825359
53	0.614106207886919
54	0.613133523938978
55	0.611641587092082
56	0.617679725070307
57	0.616223447604948
58	0.614043136061362
59	0.613029869655114
60	0.610737609854382
61	0.614346115375722
62	0.619657422215544
63	0.614933777091738
64	0.615097878605456
65	0.618595326413473
66	0.61330431707424
67	0.616593515599223
68	0.620015342439499
69	0.626904749376823
70	0.62590803015281
71	0.623556414351979
72	0.624538552488747
73	0.62723713858737
74	0.625874763323868
75	0.621503914661318
76	0.622476372837586
77	0.619067556089993
78	0.612381948852305
79	0.612122154641931
80	0.617657483424753
81	0.619656751171959
82	0.615858089458639
83	0.618855945317599
84	0.617791416198603
85	0.62236946681448
86	0.621969007444382
87	0.617106901570386
88	0.619739135882751
89	0.627667315153989
90	0.624749231952988
91	0.629353277668491
92	0.624658882519271
93	0.628066379129717
94	0.628339500140261
95	0.628149475648424
96	0.635737053264492
97	0.637592331991225
98	0.636616098410862
99	0.633429171318243
100	0.630145131048854
101	0.636007838165359
102	0.636650337312287
103	0.633144181616253
104	0.624861148852958
105	0.627853918577829
106	0.632021638584329
107	0.628773035060522
108	0.630903262921211
109	0.633525613451426
110	0.632745255612104
111	0.638302863669092
112	0.635089546376418
113	0.630184976613504
114	0.626315080801487
115	0.629425029160607
116	0.627080437367394
117	0.628887269255862
118	0.624961328761624
119	0.626941597195364
120	0.624997063400386
121	0.62025584885038
122	0.62534373266928
123	0.623432161538629
124	0.627613581495703
125	0.630521702521612
126	0.637321023425504
127	0.639096827387459
128	0.641037708071331
129	0.643881371284465
130	0.647418062599336
131	0.63785734403583
132	0.636605182977594
133	0.631835511789577
134	0.633927904080654
135	0.636467844814335
136	0.635179036623489
137	0.63899522699868
138	0.636487731535907
139	0.637555550022756
140	0.646765547970115
141	0.645199071978079
142	0.63901773204452
143	0.639832479299716
144	0.640655451542406
145	0.646533188153785
146	0.646320959645007
147	0.641882351258956
148	0.63880787727403
149	0.640587343754243
150	0.643567332293822
151	0.644281175289566
152	0.644724788406474
153	0.641390670725623
154	0.64823034518043
155	0.646417085070704
156	0.645600685292286
157	0.641996804954534
158	0.639390339970122
159	0.639939090565359
160	0.64060409162241
161	0.635944067074757
162	0.639047976041612
163	0.639105723418537
164	0.643025687234863
165	0.63262279642927
166	0.636857799530182
167	0.6427980372665
168	0.642508554081064
169	0.639890944755992
170	0.639758093804744
171	0.634818012039024
172	0.637645683091953
173	0.636945047739107
174	0.635699822888394
175	0.640124646659492
176	0.64196183229517
177	0.643092970329275
178	0.645972894981742
179	0.644366081117379
180	0.650061870845683
181	0.646877314355635
182	0.645270020726467
183	0.63839825533685
184	0.635583569290863
185	0.632006163817543
186	0.633251837075886
187	0.630630330053728
188	0.637924134822565
189	0.642110631506575
190	0.637145222549096
191	0.633069194063484
192	0.637720473094507
193	0.63929427412306
194	0.637271454000307
195	0.639161871579442
196	0.635207662590255
197	0.639940285273798
198	0.645052765662236
199	0.646483076249428
200	0.645758810128092
201	0.645517033751548
202	0.641501226724116
203	0.646245134855616
204	0.646419850773704
205	0.64046488457141
206	0.648187965955889
207	0.649532875271874
208	0.64517754214044
209	0.646957908571628
210	0.645623576031402
211	0.646686374234234
212	0.64710728161937
213	0.649302873515245
214	0.653001292605545
215	0.652794335238198
216	0.65371640870267
217	0.647613041525118
218	0.640716177851134
219	0.638517951952401
220	0.646645779233057
221	0.646651310639057
222	0.638964126950659
223	0.640600055953746
224	0.644335579991437
225	0.639165879026646
226	0.637574502300457
227	0.644496912666437
228	0.648468386917209
229	0.646720541014152
230	0.648702314592382
231	0.645269722833286
232	0.645201508430722
233	0.648724070201695
234	0.649396847838609
235	0.649707704075799
236	0.64662394836652
237	0.652097675975379
238	0.656363333852399
239	0.652801180509909
240	0.650006368642622
241	0.653952728930439
242	0.658161567602969
243	0.65950330984409
244	0.659500766777046
245	0.661590719479762
246	0.652380734075273
247	0.652365322022841
248	0.652240021879784
249	0.646416285462694
250	0.641787862677892
251	0.642510504497466
252	0.640703948552155
253	0.644500129912784
254	0.653014098876579
255	0.64962658933067
256	0.649490449011568
257	0.647846370278213
258	0.647959786051237
259	0.654700939392033
260	0.65386361496949
261	0.656963365974691
262	0.653733482685476
263	0.65809076936903
264	0.659544726403301
265	0.65145839093908
266	0.649168504876637
267	0.640999728258705
268	0.639823583268638
269	0.637933466718402
270	0.644946007017862
271	0.652573681055994
272	0.657119694044262
273	0.653348356974868
274	0.654405633178853
275	0.64496873156394
276	0.635448698937424
277	0.634128662134133
278	0.637874904054878
279	0.644584311389811
280	0.651007653471587
281	0.6554893717044
282	0.658230048541537
283	0.656388974615926
284	0.661043392500354
285	0.663655103540457
286	0.670113361838679
287	0.667623511059331
288	0.66928313668098
289	0.665567681236486
290	0.663741602312855
291	0.656062417840277
292	0.657759499609697
293	0.6542779404832
294	0.660083978909664
295	0.664224966922882
296	0.663618769979617
297	0.662850970689632
298	0.658488572786248
299	0.657273852197194
300	0.660577553416481
301	0.661033524396793
302	0.657840466976095
303	0.655649885957083
304	0.654513962817789
305	0.661109182993146
306	0.657331492959718
307	0.661544815708541
308	0.662442775503999
309	0.658161266574071
310	0.656867632513705
311	0.657895266778394
312	0.661478078229007
313	0.662847907093451
314	0.660868300296143
315	0.661372940750677
316	0.659848931783277
317	0.66373061475808
318	0.664962531622929
319	0.665394053412435
320	0.659137202261254
321	0.65697550120214
322	0.664424549082229
323	0.670712575538655
324	0.666129554810244
325	0.659289566783669
326	0.654755366043928
327	0.65117938105072
328	0.657238487573119
329	0.666084174703877
330	0.665881199697993
331	0.659906572545801
332	0.652759986586654
333	0.658095579559962
334	0.661255862459395
335	0.665637294169139
336	0.67175781372244
337	0.672737813299745
338	0.668575148070157
339	0.670062898733941
340	0.669083225271276
341	0.674403820106886
342	0.668202461751613
343	0.664242429734681
344	0.669837045531812
345	0.663848138321273
346	0.661546910367956
347	0.661030457664895
348	0.664110773491872
349	0.666353492088866
350	0.663842682172498
351	0.664987573464378
352	0.666727197515659
353	0.668782911316949
354	0.672838115501402
355	0.670762141828135
356	0.673234648952956
357	0.673184653070153
358	0.678487976372743
359	0.677393620307108
360	0.681259126114363
361	0.675246252613542
362	0.669020419981721
363	0.668258534655293
364	0.668137047544943
365	0.663566513244362
366	0.667358408078913
367	0.662447955709618
368	0.653620863384745
369	0.655151077937448
370	0.661805883020296
371	0.664718061664892
372	0.665314431268925
373	0.658845781202288
374	0.669196415272626
375	0.665951025859448
376	0.661780988557578
377	0.659375466633988
378	0.664000135964719
379	0.661113080690232
380	0.657873809062262
381	0.656458578141426
382	0.653649868773351
383	0.662090126421476
384	0.663875726365484
385	0.661181552221647
386	0.662216539744312
387	0.659103185995784
388	0.661570983272639
389	0.658736931034217
390	0.667447747811535
391	0.668750538167548
392	0.675575051427338
393	0.671786370703416
394	0.676113184482487
395	0.672308279555252
396	0.672318881416752
397	0.67561803898111
398	0.682316954204662
399	0.682922746640345
400	0.680237992192439
401	0.682604035430349
402	0.675180013713121
403	0.669881174486823
404	0.672222454962157
405	0.667934520946688
406	0.663672597709433
407	0.668777602546905
408	0.666587244163849
409	0.66570502567118
410	0.666830121177301
411	0.673091255718843
412	0.66992789668036
413	0.674424026671662
414	0.677112139473211
415	0.67465028751709
416	0.676033038674123
417	0.673256627198224
418	0.674400477431832
419	0.680428788070827
420	0.675194889557828
421	0.675216645167141
422	0.66974100790621
423	0.672968721278786
424	0.673764033355758
425	0.673703178482605
426	0.675161770107617
427	0.673660564079238
428	0.681826295915295
429	0.67597248169415
430	0.674518449402655
431	0.676495886283323
432	0.681779495328815
433	0.680338319479837
434	0.686047843651611
435	0.687681527480834
436	0.681033040869126
437	0.683132090288852
438	0.681382513469632
439	0.681423707392887
440	0.676762036593449
441	0.675617342851783
442	0.678862757350702
443	0.674467986297917
444	0.675708949708294
445	0.674672905448767
446	0.682211540783175
447	0.682544303144128
448	0.684367958157987
449	0.687518849582946
450	0.683786088112538
451	0.685969494609482
452	0.684870952360734
453	0.677856094765904
454	0.676235392807905
455	0.674907880453648
456	0.676397277369218
457	0.673796927034295
458	0.681022837243772
459	0.681993197624907
460	0.683888513195069
461	0.682207053571165
462	0.678860512176838
463	0.682721414750529
464	0.673293860710041
465	0.667929359555375
466	0.66799208331627
467	0.669409709925418
468	0.664909807665738
469	0.671003695568723
470	0.67223972335946
471	0.678333746098305
472	0.680381532805283
473	0.677460307615159
474	0.681283155118999
475	0.684140982368926
476	0.686013501271502
477	0.682620027590553
478	0.67763816552237
479	0.684913416249653
480	0.685256495121795
481	0.687264511521348
482	0.685680243467156
483	0.682880056979753
484	0.685369424858578
485	0.680855559248037
486	0.683887171107899
487	0.681655016743792
488	0.677787090162482
489	0.674677841068407
490	0.679680420823348
491	0.679007994386814
492	0.680456068814704
493	0.681752208313502
494	0.688197381261817
495	0.688774814266738
496	0.688299357936718
497	0.687516450758916
498	0.692832658725483
499	0.690787945021838
500	0.691855603587085
501	0.694634216336801
502	0.694808248668433
503	0.697324395576305
504	0.695265618178834
505	0.691927298636283
506	0.695728164759136
507	0.695538196710218
508	0.700388938743316
509	0.692152258158871
510	0.694683826526328
511	0.69182936390148
512	0.695322506369113
513	0.691381991059065
514	0.687577283682045
515	0.685997154775199
516	0.688099067105174
517	0.688525060624398
518	0.688984320972564
519	0.69562635741299
520	0.69618570673401
521	0.689844523591352
522	0.686323266278937
523	0.691548259353705
524	0.693348437249241
525	0.696809150124554
526	0.700895617414346
527	0.699971994905337
528	0.699274918592065
529	0.698715980050062
530	0.704906764765295
531	0.705461222366723
532	0.694861383404641
533	0.701516712152342
534	0.698333149684801
535	0.693629165510893
536	0.69059266193144
537	0.687838677108439
538	0.686844780030345
539	0.692188814355667
540	0.693269551999387
541	0.695142516173875
542	0.691787122648517
543	0.68936470547803
544	0.691287640449579
545	0.693870669079999
546	0.694687413787362
547	0.689936180619345
548	0.694816715106188
549	0.705190333987172
550	0.699569629018885
551	0.697070355407887
552	0.69424632805891
553	0.69787968414292
554	0.694618932848794
555	0.692503411504058
556	0.692992040984081
557	0.691538466507368
558	0.689705244418846
559	0.696189845881357
560	0.689548916349275
561	0.692052579965034
562	0.693090960334237
563	0.696622759929517
564	0.686776020012903
565	0.701251160764295
566	0.698141312748141
567	0.689641398071019
568	0.692017312548208
569	0.693961554721441
570	0.702435079198508
571	0.704329159295901
572	0.693829080056315
573	0.698743574365708
574	0.698718802195981
575	0.693053654700914
576	0.697724666803342
577	0.692330188187588
578	0.697497167349427
579	0.701623621311165
580	0.70805204952703
581	0.705599055973376
582	0.709427905240869
583	0.71623228405739
584	0.716406626825074
585	0.719073216060418
586	0.713027267009434
587	0.704162141564734
588	0.704493185552394
589	0.699331835003803
590	0.696059133489571
591	0.695923817864221
592	0.687785448300701
593	0.690016473806441
594	0.684359808427718
595	0.684127367082728
596	0.687514810778565
597	0.693610476633478
598	0.704553965168322
599	0.712306867228006
600	0.709237839984703
601	0.699638257336184
602	0.692866226583323
603	0.697564754608454
604	0.697549054069995
605	0.697262195480264
606	0.699367268613667
607	0.707187748525225
608	0.708220186709411
609	0.704214699328887
610	0.707178836815558
611	0.702641795115593
612	0.704115864643109
613	0.69916860835532
614	0.70006918333933
615	0.699214361612092
616	0.697863873854342
617	0.702425063716215
618	0.703608906893204
619	0.700230967557677
620	0.700365536882217
621	0.705833654692134
622	0.700056248503871
623	0.70181508509742
624	0.698693402882715
625	0.699607464588497
626	0.703907279838282
627	0.701235529211625
628	0.702301632460899
629	0.698221681192461
630	0.699676086634361
631	0.694384779401947
632	0.693555601573955
633	0.695179417299617
634	0.687354371783106
635	0.688127479843136
636	0.688787623673489
637	0.688251883170935
638	0.693979792055509
639	0.69934489526797
640	0.703896740691136
641	0.709575161679172
642	0.718019229224287
643	0.715995515421993
644	0.71593495844202
645	0.713496185368076
646	0.710772911764103
647	0.714310020129426
648	0.712974715516716
649	0.714443695774426
650	0.713719448467396
651	0.705112282838223
652	0.711786526235013
653	0.71251784144971
654	0.718778207740419
655	0.720995702624339
656	0.720297506859853
657	0.710395666112042
658	0.705881352093872
659	0.707028341180885
660	0.711460643638667
661	0.705529750341056
662	0.707888895000054
663	0.715433908384238
664	0.715311452337122
665	0.711615068327602
666	0.712585259379982
667	0.710544741266603
668	0.713196153628342
669	0.716804207606335
670	0.714145771236977
671	0.715875000384125
672	0.711863232161075
673	0.711812468027438
674	0.713298321582022
675	0.712111813044999
676	0.715760317781156
677	0.717370900778178
678	0.713750281979413
679	0.71353639154026
680	0.714649289104579
681	0.718850950119323
682	0.719632954210432
683	0.719251895525663
684	0.714904298209762
685	0.717222424545696
686	0.711946592080068
687	0.713566739016036
688	0.711080114890188
689	0.710158000661386
690	0.701910335657883
691	0.702533913884287
692	0.71015777802543
693	0.713422753131281
694	0.717893333294868
695	0.709357756100492
696	0.706761143541052
697	0.703711705126139
698	0.712207718970459
699	0.714828191205779
700	0.710416973313725
701	0.715064044211613
702	0.718494713775766
703	0.718143482037637
704	0.711620483712047
705	0.712701829684999
706	0.714536249617678
707	0.714957429810252
708	0.713762721371478
709	0.720469394360587
710	0.715842479855993
711	0.714893906441347
712	0.713033770487917
713	0.706831944910708
714	0.711927304280574
715	0.720150974772336
716	0.717036097065012
717	0.728346088283121
718	0.725688921879426
719	0.729119494236331
720	0.729437305495351
721	0.727521309867044
722	0.72547816715796
723	0.731671322475765
724	0.727949253802669
725	0.730063505181742
726	0.728585324728339
727	0.727219434325309
728	0.72351041337351
729	0.720093735381676
730	0.721637007062828
731	0.71517082480601
732	0.710457361357535
733	0.715178447735708
734	0.717035745864631
735	0.71643107601588
736	0.719767075127343
737	0.719525543336779
738	0.72098725500089
739	0.727453512514932
740	0.730506989734225
741	0.730289135747915
742	0.729068880617144
743	0.729942839629426
744	0.724946572074189
745	0.725640550298385
746	0.724411932208543
747	0.721246528682127
748	0.723127075021983
749	0.721205858423726
750	0.723244190941877
751	0.723945023844938
752	0.719686405654125
753	0.719456667297782
754	0.722287169903783
755	0.726098537545171
756	0.726256433473585
757	0.725253511799988
758	0.727854680557227
759	0.727456503989605
760	0.729752946837732
761	0.732282122652594
762	0.730366587974786
763	0.728077172269995
764	0.726359156449296
765	0.731028374921207
766	0.727951216761941
767	0.72769461784789
768	0.728357154230839
769	0.731959291109557
770	0.736119247079063
771	0.73513965200934
772	0.73651166960473
773	0.734361250857854
774	0.738090929917776
775	0.736733788167093
776	0.737317919064994
777	0.735544109419489
778	0.738517817116541
779	0.738356330791374
780	0.736008377508801
781	0.733250805424767
782	0.72824613101041
783	0.72724530086051
784	0.724432480566546
785	0.728414942372094
786	0.72499670592857
787	0.728255926992465
788	0.728901564992797
789	0.731933136088329
790	0.735928382214887
791	0.732873409258257
792	0.735274744998734
793	0.732385294035934
794	0.733196454030096
795	0.738396605949347
796	0.736798904480583
797	0.735193470332003
798	0.728239778046376
799	0.73026842746831
800	0.735566162921982
801	0.733234208071049
802	0.729493676292212
803	0.738852150472054
804	0.735166565874248
805	0.734431287112395
806	0.732779212298937
807	0.733869529560191
808	0.736106688529726
809	0.734819746090905
810	0.734565332772082
811	0.735278761853091
812	0.730059243741405
813	0.727895874480482
814	0.726684816409687
815	0.72362498622636
816	0.724191676262485
817	0.726311549983371
818	0.727307767492554
819	0.729713490102076
820	0.727091816886881
821	0.729660496473164
822	0.732211716383366
823	0.733672534367936
824	0.730422359849568
825	0.7396642825387
826	0.74026416728226
827	0.740082681349686
828	0.739500065003428
829	0.738612164590309
830	0.735341476206833
831	0.735791269823302
832	0.736347345455056
833	0.72561431061278
834	0.727216445986353
835	0.730581227850466
836	0.72543386260276
837	0.728164044192798
838	0.741843650231262
839	0.742714094104017
840	0.752268080281647
841	0.746977810971788
842	0.747040983140312
843	0.749844010587939
844	0.748531051099467
845	0.74603349899748
846	0.746080522219915
847	0.745234449145025
848	0.742968432165615
849	0.74645276013083
850	0.74587623334832
851	0.743699001079502
852	0.741759766647415
853	0.741197488566076
854	0.744145401849434
855	0.742751923402193
856	0.738691049840163
857	0.739168306072135
858	0.740309023723774
859	0.741618618587167
860	0.750321884556295
861	0.754075426427816
862	0.751312940674165
863	0.746395044111081
864	0.751403381043696
865	0.756865816933164
866	0.757191928436902
867	0.758956070664778
868	0.755368991502393
869	0.755144787687767
870	0.752759177571491
871	0.75080910296336
872	0.74680892435288
873	0.749015205910351
874	0.747845413884318
875	0.750973129219853
876	0.753179006269742
877	0.761224778089963
878	0.757839808475381
879	0.760289290025225
880	0.757885561732153
881	0.754514423768288
882	0.751033234656479
883	0.751259006329948
884	0.737582476430535
885	0.73994605813006
886	0.7353545897782
887	0.742550892541275
888	0.742358230910864
889	0.743198998351428
890	0.73782201390465
891	0.743864598330556
892	0.751189939012172
893	0.744383816736617
894	0.74763742800157
895	0.754160056312472
896	0.753544317380286
897	0.751645232677465
898	0.743582672224747
899	0.752011892146614
900	0.755637189436168
901	0.750980382134863
902	0.746404836957418
903	0.750091393627707
904	0.749347071456045
905	0.752637991490039
906	0.743916855065811
907	0.745909992484939
908	0.746743133860088
909	0.753623792145065
910	0.749370990710562
911	0.753613930312939
912	0.754929991026203
913	0.756896471709273
914	0.755975633717569
915	0.756581128260072
916	0.750008560509286
917	0.75398032951752
918	0.756719808510501
919	0.760236359110668
920	0.75410981584369
921	0.751962222378451
922	0.756140632046546
923	0.756952691991684
924	0.762242280850805
925	0.765184512213714
926	0.763227335205022
927	0.761953371501707
928	0.753792979792871
929	0.752346344659399
930	0.758927811576982
931	0.753969787234656
932	0.758781593061234
933	0.758429975629829
934	0.755178967010557
935	0.750744585571948
936	0.755138158780577
937	0.759211603434815
938	0.759575616358236
939	0.760714082564575
940	0.751260436217213
941	0.75497435516004
942	0.751849148398655
943	0.751576378588492
944	0.754697007202054
945	0.758210177498554
946	0.757320740583769
947	0.75487981954321
948	0.751390822494359
949	0.751563484517363
950	0.755029007583608
951	0.75865044480469
952	0.761257869318715
953	0.757183477677735
954	0.757605805542983
955	0.754779602005931
956	0.75352024761132
957	0.757036798211487
958	0.758920110254342
959	0.756307351884532
960	0.751860750554097
961	0.756232514846212
962	0.757453930192527
963	0.759869727862978
964	0.759710706211913
965	0.757599113921439
966	0.758821052932608
967	0.761056041985504
968	0.764479063534218
969	0.764438318018593
970	0.762694510919917
971	0.758566714871009
972	0.760455125590824
973	0.750642985183169
974	0.748773203762134
975	0.746630169630411
976	0.754462690697887
977	0.754198036125098
978	0.753637448195592
979	0.752999643218041
980	0.755832764148311
981	0.757626291186633
982	0.75744103298568
983	0.76075819270528
984	0.756542922675773
985	0.758829723192012
986	0.761180103520075
987	0.764711645986504
988	0.762716043893274
989	0.759766258586457
990	0.765482621758507
991	0.766713532057978
992	0.768433714659599
993	0.773275930676306
994	0.767971127314967
995	0.766414337554866
996	0.764436151237671
997	0.765965468975115
998	0.756558174806603
999	0.759228119259873
1000	0.756618656529351
1001	0.757715630919255
1002	0.756124699464977
1003	0.758137955648785
1004	0.757207701096868
1005	0.758580170235605
1006	0.754452421222462
1007	0.753602409686157
1008	0.75611192455112
1009	0.759673855257655
1010	0.759289265754771
1011	0.754421945182261
1012	0.758520287434934
1013	0.768752861734354
1014	0.770240022883213
1015	0.771833262225708
1016	0.767526335168209
1017	0.758957820395247
1018	0.758202701947588
1019	0.756317370502542
1020	0.761790941325517
1021	0.764005300491749
1022	0.76442411321747
1023	0.764934498306806
1024	0.760073380183882
1025	0.759933125803175
1026	0.758456419137084
1027	0.763117136678345
1028	0.768452773551701
1029	0.76651660898723
1030	0.76864267261483
1031	0.766840550574329
1032	0.765597567761762
1033	0.765107276351364
1034	0.764216650999576
1035	0.767027455027067
1036	0.763194291012036
1037	0.769214125806122
1038	0.773532736547724
1039	0.772681915996255
1040	0.770522770547057
1041	0.770667957411686
1042	0.7784873837221
1043	0.773536549580432
1044	0.775388162653188
1045	0.77703695123451
1046	0.776900434629286
1047	0.774255105559859
1048	0.773734817874067
1049	0.772578183319449
1050	0.769480523837945
1051	0.767847213159127
1052	0.763622673948138
1053	0.758426087339897
1054	0.760974714011572
1055	0.769801847100775
1056	0.777074554761013
1057	0.769583243677938
1058	0.777039491165837
1059	0.772950719123544
1060	0.773207462280609
1061	0.768034340247821
1062	0.771148597083042
1063	0.774874409803056
1064	0.772177912092412
1065	0.774973761882253
1066	0.779703415041147
1067	0.776818946733752
1068	0.776136972036861
1069	0.782818123419716
1070	0.780348353776436
1071	0.781076379623278
1072	0.784171872323861
1073	0.782413559395165
1074	0.777582484583401
1075	0.771474181786209
1076	0.770323081773308
1077	0.771556942783124
1078	0.778427585585808
1079	0.774938692015641
1080	0.774059355247526
1081	0.775712104240287
1082	0.771210050878274
1083	0.767374045903019
1084	0.767463087742461
1085	0.768396258511827
1086	0.769860535193006
1087	0.77071513114857
1088	0.767576654029933
1089	0.767126810241981
1090	0.760861887753473
1091	0.769611578022959
1092	0.765229741805633
1093	0.767650214831154
1094	0.766275578911496
1095	0.774189813646179
1096	0.773254400838666
1097	0.774111389346825
1098	0.772213348837994
1099	0.773718270691833
1100	0.774890326706036
1101	0.774403556706601
1102	0.775889128046593
1103	0.772277794107899
1104	0.785389885416486
1105	0.78301347863162
1106	0.779323993201011
1107	0.777021435703394
1108	0.78451121342052
1109	0.790682613129012
1110	0.779513569285219
1111	0.781556310622438
1112	0.776586063252568
1113	0.780045120468943
1114	0.778063748262577
1115	0.779496674038321
1116	0.777375144658496
1117	0.778625477593321
1118	0.780500417269953
1119	0.777876545916659
1120	0.777077621492911
1121	0.77818805124741
1122	0.778551167355573
1123	0.775913436130103
1124	0.778985962834345
1125	0.778976781452957
1126	0.779059915600277
1127	0.783022418562746
1128	0.776884809348051
1129	0.774737215882811
1130	0.780833254888129
1131	0.777877342388951
1132	0.77797139196954
1133	0.790285405498155
1134	0.79331922176755
1135	0.792415928116306
1136	0.784333430770534
1137	0.784041862332837
1138	0.781009755029581
1139	0.784106458117191
1140	0.785243651222149
1141	0.783818326426079
1142	0.77733255534087
1143	0.784977949319653
1144	0.783509934862991
1145	0.786927352884199
1146	0.783864976498109
1147	0.783083496071855
1148	0.787319922788596
1149	0.787665002248623
1150	0.789012733710527
1151	0.785274901784618
1152	0.784362066144453
1153	0.781488986763697
1154	0.784966137071126
1155	0.791031750207726
1156	0.788865913136983
1157	0.784983336482639
1158	0.786156408469373
1159	0.783209620908665
1160	0.786154467460124
1161	0.786596606789719
1162	0.782336555575924
1163	0.784649696120735
1164	0.780624820597752
1165	0.782391505892672
1166	0.783143924487403
1167	0.786285675295305
1168	0.791961703730745
1169	0.792911848139952
1170	0.790486439494791
1171	0.796137648724738
1172	0.795936398363582
1173	0.79681206947772
1174	0.792991840298149
1175	0.793074428830591
1176	0.797228116500441
1177	0.791660790854341
1178	0.78453199695735
1179	0.778136239784067
1180	0.78116414836134
1181	0.780286658530942
1182	0.780393134960725
1183	0.797492341479907
1184	0.793668430967771
1185	0.791701759005922
1186	0.792510676961939
1187	0.790253631270832
1188	0.789543924286717
1189	0.790717228316559
1190	0.797122107292594
1191	0.794174190873519
1192	0.785471567726516
1193	0.785549333525156
1194	0.781993476703781
1195	0.789574726441557
1196	0.786064218369373
1197	0.788185882585058
1198	0.786625464799593
1199	0.791339749806103
1200	0.790565613230672
1201	0.790213337298553
1202	0.789636553387193
1203	0.78879605561835
1204	0.794232280043672
1205	0.792017328226796
1206	0.787598838605426
1207	0.790073757097148
1208	0.792083491869993
1209	0.790114875763179
1210	0.792584541927775
1211	0.796852027928207
1212	0.797635267492084
1213	0.798444784370178
1214	0.797304599790546
1215	0.794009640952172
1216	0.792999093213159
1217	0.790502362669206
1218	0.794982362528725
1219	0.79567315799947
1220	0.796046888512003
1221	0.794468528149934
1222	0.798983886362093
1223	0.796093613841258
1224	0.799312688311606
1225	0.793823112785557
1226	0.79103735687095
1227	0.794982362528725
1228	0.795847127616748
1229	0.796163590517163
1230	0.802970985894099
1231	0.800963120008996
1232	0.798664159179566
1233	0.797115826450067
1234	0.792628053146401
1235	0.796054216684238
1236	0.789223767510867
1237	0.790610319157736
1238	0.793007092428979
1239	0.789111129395829
1240	0.786231772308264
1241	0.782087187626859
1242	0.784414247622483
1243	0.787167185115777
1244	0.781719367942166
1245	0.782738397797522
1246	0.7808217436685
1247	0.778460181371165
1248	0.78596300367387
1249	0.792597025219887
1250	0.791534669153249
1251	0.792155262176415
1252	0.792890315166595
1253	0.795675697930796
1254	0.804558367715955
1255	0.805707608248267
1256	0.807248380762422
1257	0.809196721318672
1258	0.8033232586905
1259	0.803247452715415
1260	0.79851161905696
1261	0.79421134912811
1262	0.799929618816514
1263	0.802319151715617
1264	0.79656079814802
1265	0.796342160232289
1266	0.80216909508142
1267	0.805352209141332
1268	0.800040039979146
1269	0.801428432292298
1270	0.802076760738406
1271	0.800355831835976
1272	0.79541724894331
1273	0.794076704546345
1274	0.787671972949041
1275	0.791170355200929
1276	0.792567496166428
1277	0.794133821644015
1278	0.791237641431059
1279	0.793145101635822
1280	0.788370620256874
1281	0.795835911154582
1282	0.79902171566027
1283	0.801341036704642
1284	0.804671056002475
1285	0.806190358257627
1286	0.81295676039724
1287	0.809227686530832
1288	0.809214080651788
1289	0.810021951278097
1290	0.804172100604109
1291	0.803192053991038
1292	0.80778568912382
1293	0.795229074524909
1294	0.803828686210173
1295	0.803506334431943
1296	0.809718191170032
1297	0.800781746962258
1298	0.795471685002358
1299	0.797511836236767
1300	0.803270528461875
1301	0.794309901599297
1302	0.795477056486756
1303	0.801711405727815
1304	0.796781643609003
1305	0.803403031348459
1306	0.801469927244451
1307	0.802974422640684
1308	0.807136460726735
1309	0.809851719436301
1310	0.803987814475639
1311	0.801846285488407
1312	0.809023065273162
1313	0.807592058556643
1314	0.803421945997548
1315	0.801151667577802
1316	0.80472473635356
1317	0.808855373362693
1318	0.809612705627039
1319	0.806736340014147
1320	0.805844952682961
1321	0.80293771592944
1322	0.806470638111651
1323	0.810366450630351
1324	0.806718021151419
1325	0.802555312021783
1326	0.805349509288403
1327	0.80753824023398
1328	0.810091028003025
1329	0.808515210707999
1330	0.803801882095384
1331	0.801356661985876
1332	0.801898024830243
1333	0.803785657892071
1334	0.810735847581041
1335	0.807129584097847
1336	0.806985218791252
1337	0.806392448991124
1338	0.805942000009658
1339	0.802490989044868
1340	0.799365619226164
1341	0.801166775465618
1342	0.799743388543078
1343	0.80575958276893
1344	0.812325944934414
1345	0.807565665220871
1346	0.809835780583297
1347	0.805641131033301
1348	0.811328328895143
1349	0.815874642912309
1350	0.816547157148938
1351	0.820051481585843
1352	0.81891697892666
1353	0.817375613761862
1354	0.812549556098397
1355	0.814646535944449
1356	0.814838074987929
1357	0.819017309349776
1358	0.816553742156081
1359	0.819479855930078
1360	0.821036162789655
1361	0.820562625518859
1362	0.823335299219275
1363	0.816447441326489
1364	0.811261867358765
1365	0.812819415962546
1366	0.815366189425068
1367	0.82049227569255
1368	0.81555421332902
1369	0.816027976371489
1370	0.815333367868037
1371	0.820140225532105
1372	0.821621770610586
1373	0.819409358725037
1374	0.821250733679546
1375	0.823708283430999
1376	0.828939632605519
1377	0.81779078278363
1378	0.820214836798751
1379	0.819850949304037
1380	0.818980474074106
1381	0.823494465113353
1382	0.820541992496478
1383	0.818008088019345
1384	0.81651015568023
1385	0.823112286977371
1386	0.821077058819729
1387	0.821431278896814
1388	0.828384804989403
1389	0.828294145119635
1390	0.821684792264661
1391	0.825584568330518
1392	0.821369825101583
1393	0.824143919282111
1394	0.814508526737606
1395	0.813433608985913
1396	0.813175947063567
1397	0.818574498976596
1398	0.822596655832344
1399	0.818598945031684
1400	0.811527867154442
1401	0.808932066745883
1402	0.808880013832278
1403	0.811606520361187
1404	0.814396010915559
1405	0.811618329473996
1406	0.811169909301874
1407	0.817991656858664
1408	0.820900994543036
1409	0.82611814205215
1410	0.819667732455299
1411	0.813079680530573
1412	0.809461614206005
1413	0.812366242042411
1414	0.805988951110586
1415	0.809362553748553
1416	0.810308210945749
1417	0.808274255889489
1418	0.811212047076153
1419	0.815136447933007
1420	0.814515212087715
1421	0.817708238151236
1422	0.820333536256077
1423	0.822290851236347
1424	0.824625455768726
1425	0.824651733082944
1426	0.824223613547128
1427	0.824009795229482
1428	0.817227607887032
1429	0.821495272623372
1430	0.819381921195275
1431	0.808457717324207
1432	0.802706478700042
1433	0.809321362961015
1434	0.813904904218562
1435	0.818006611096314
1436	0.82389937406685
1437	0.821650402848787
1438	0.827409715945996
1439	0.816382531970366
1440	0.8180626495071
1441	0.824498082916278
1442	0.827200535354809
1443	0.824914258503423
1444	0.822645626335463
1445	0.820705792981298
1446	0.822024732283399
1447	0.826614378783282
1448	0.818504744936647
1449	0.820893070584441
1450	0.81948068062383
1451	0.819339604685088
1452	0.820431869227026
1453	0.818176541909212
1454	0.822007912293725
1455	0.82779488869237
1456	0.825190875839188
1457	0.821686661152403
1458	0.815253899374694
1459	0.819138721202901
1460	0.818010348871797
1461	0.818507661154096
1462	0.82899585288793
1463	0.824932950516556
1464	0.820308064821305
1465	0.825782159309134
1466	0.830548136621714
1467	0.826621060997674
1468	0.831810692584084
1469	0.830675760331578
1470	0.826987689109646
1471	0.832055087284897
1472	0.830438072930898
1473	0.833831860183616
1474	0.826126288646701
1475	0.828813884054832
1476	0.82948920475879
1477	0.820410562025342
1478	0.823455215335064
1479	0.819997578598802
1480	0.825443345013046
1481	0.818471625486436
1482	0.823804352413778
1483	0.828329058200363
1484	0.833056710771372
1485	0.833282219044556
1486	0.832209395952278
1487	0.826644481673078
1488	0.829189784484005
1489	0.815087254793932
1490	0.813817731266862
1491	0.814570353683242
1492	0.807923306365952
1493	0.811032370452684
1494	0.809396347378066
1495	0.814714016589075
1496	0.822324600965814
1497	0.816012053197074
1498	0.822475394493667
1499	0.8233436715855
1500	0.828182300341172
1501	0.831365862808714
1502	0.83362709781865
1503	0.832861041987699
1504	0.830515525157769
1505	0.829658988192957
1506	0.828273487011512
1507	0.827112390330626
1508	0.821833350025804
1509	0.818917054183885
1510	0.820480162415125
1511	0.825260927772318
1512	0.825515936877501
1513	0.817870919184841
1514	0.819831507854377
1515	0.827544288406254
1516	0.82860148308158
1517	0.830184857456232
1518	0.818719535326776
1519	0.824322482725802
1520	0.826602071091361
1521	0.825945740293715
1522	0.827436930839802
1523	0.831232036649265
1524	0.83433441225017
1525	0.836774417661165
1526	0.840572198237814
1527	0.842149664920344
1528	0.844948292956055
1529	0.844443338929753
1530	0.84197594616048
1531	0.845198429155953
1532	0.843413130240842
1533	0.842799489103789
1534	0.845208447773963
1535	0.841614670718599
1536	0.845033803977382
1537	0.837576063887865
1538	0.837125931613885
1539	0.834406405192548
1540	0.830933071053544
1541	0.832576174578699
1542	0.835105949315639
1543	0.836620538587107
1544	0.833223383573593
1545	0.839842717417965
1546	0.836346705768648
1547	0.836985137889736
1548	0.83552476204136
1549	0.8380887004225
1550	0.834819238104639
1551	0.83513734725684
1552	0.842398640904697
1553	0.839183805924662
1554	0.836773423638658
1555	0.831143970018023
1556	0.82836995109472
1557	0.834991263576952
1558	0.831298353942629
1559	0.836614333001804
1560	0.836265804252322
1561	0.830809414026554
1562	0.828116701127159
1563	0.828352234289788
1564	0.836996514273505
1565	0.834845637711847
1566	0.826337864926201
1567	0.82353447687104
1568	0.824661566693611
1569	0.826065509030773
1570	0.824917328371039
1571	0.827053692831241
1572	0.831670723553686
1573	0.830716784926078
1574	0.833220840506549
1575	0.836385588667968
1576	0.836584129769042
1577	0.837016698888256
1578	0.831239875943483
1579	0.830787134752388
1580	0.833405800814321
1581	0.835262424763942
1582	0.835732732245519
1583	0.839908881061162
1584	0.840386864779638
1585	0.842901296449935
1586	0.843871641152481
1587	0.846773202256989
1588	0.846576282321959
1589	0.843832538752924
1590	0.838592368804551
1591	0.832846511071937
1592	0.834758232717037
1593	0.837653516114735
1594	0.844874039161226
1595	0.835475644159509
1596	0.830214088616511
1597	0.833417986213253
1598	0.830702504867731
1599	0.832362356261053
1600	0.83550397850453
1601	0.83767190709897
1602	0.840504040278168
1603	0.835666060616057
1604	0.829175206532478
1605	0.825209263687706
1606	0.826622845221038
1607	0.824479820496468
1608	0.827416222560197
1609	0.837047501043096
1610	0.833210301359403
1611	0.832912900486808
1612	0.831961404583278
1613	0.82478123822342
1614	0.833403834719331
1615	0.831832896601026
1616	0.83595568177307
1617	0.843803382849869
1618	0.837786216551535
1619	0.840481362767855
1620	0.841467241815824
1621	0.840490036162978
1622	0.851780567117121
1623	0.856191261344321
1624	0.851623345368009
1625	0.851131301091424
1626	0.843635769332342
1627	0.845600208663198
1628	0.846459081737687
1629	0.839990331328084
1630	0.839741374158036
1631	0.838062683372851
1632	0.839517913508502
1633	0.835047110708959
1634	0.834342260951541
1635	0.839217972704581
1636	0.835048455931847
1637	0.836185843451301
1638	0.836994792764494
1639	0.838032781168987
1640	0.842560625808976
1641	0.847425942657883
1642	0.846556169828714
1643	0.834568042032163
1644	0.838608593007864
1645	0.834882413408881
1646	0.837829900234633
1647	0.843585902013965
1648	0.848505764672039
1649	0.84363464674541
1650	0.845469364571269
1651	0.848468136059794
1652	0.845044048367065
1653	0.841124285236671
1654	0.844289854956124
1655	0.849893068891153
1656	0.84668408829604
1657	0.848320910978668
1658	0.853059209311225
1659	0.851612279420291
1660	0.845422789756463
1661	0.842228760263282
1662	0.845708974166892
1663	0.846568518284965
1664	0.842071535378453
1665	0.841196231143283
1666	0.840533472124379
1667	0.844839649745351
1668	0.845884665293181
1669	0.835210688557823
1670	0.841108387147998
1671	0.845237976827423
1672	0.841038053000276
1673	0.837194033130613
1674	0.846321110159456
1675	0.849305219032075
1676	0.851166179679257
1677	0.84732352071107
1678	0.85159470999409
1679	0.858313885089618
1680	0.850869898257877
1681	0.843237887522183
1682	0.850554407429945
1683	0.852467430397886
1684	0.852691458612321
1685	0.846953897988707
1686	0.84513002347461
1687	0.846587122498003
1688	0.853438025957847
1689	0.854021090711734
1690	0.85421026228836
1691	0.859133420585723
1692	0.852793231465572
1693	0.851423430822587
1694	0.856063568648668
1695	0.854906861972543
1696	0.856446198327998
1697	0.857663001033595
1698	0.851820638453444
1699	0.851249313826577
1700	0.852662901631345
1701	0.854318130976795
1702	0.855265117718291
1703	0.850197945314714
1704	0.8400386276519
1705	0.85045806250401
1706	0.857464670025606
1707	0.851327437097033
1708	0.847097742766166
1709	0.847058790881057
1710	0.851568542429992
1711	0.859468722878002
1712	0.855050104692206
1713	0.856064615978375
1714	0.860390382427739
1715	0.853653358827136
1716	0.850442487394258
1717	0.853634230949245
1718	0.84989837452548
1719	0.848702120177885
1720	0.848122122155896
1721	0.854081870327663
1722	0.859348449290396
1723	0.861490718307003
1724	0.859394409504536
1725	0.855214281463148
1726	0.849583705255582
1727	0.852251639713814
1728	0.848687009154351
1729	0.857098041913633
1730	0.85407918928904
1731	0.850703629963237
1732	0.848552486865576
1733	0.845162917153147
1734	0.856174065068525
1735	0.852687498200882
1736	0.857082043481994
1737	0.851940855598131
1738	0.852607283406729
1739	0.853610085923055
1740	0.860343098940736
1741	0.860256186253603
1742	0.858086238256972
1743	0.853197594804191
1744	0.853724062989544
1745	0.85165371165809
1746	0.855350271267801
1747	0.851845931152308
1748	0.851978760153532
1749	0.857434244156888
1750	0.855714058419549
1751	0.851015759301809
1752	0.855675780713743
1753	0.859199882122101
1754	0.86176107047883
1755	0.861287517529446
1756	0.855542857640988
1757	0.851739671087046
1758	0.859149193245689
1759	0.857142158325773
1760	0.857126602030327
1761	0.859763731198001
1762	0.860748547237674
1763	0.865427724748959
1764	0.86963305141768
1765	0.863540972823801
1766	0.864582996896956
1767	0.873139432885388
1768	0.864066995737243
1769	0.865108345631095
1770	0.858843598742778
1771	0.863850860124226
1772	0.865585024891013
1773	0.86110420347346
1774	0.856163974329008
1775	0.859515269471349
1776	0.855750768266512
1777	0.856632428601433
1778	0.851429112743036
1779	0.859354093582233
1780	0.864192145365851
1781	0.857253096881824
1782	0.860418415743861
1783	0.858928125148751
1784	0.856556092690059
1785	0.857144980471691
1786	0.848818596411372
1787	0.856004880556437
1788	0.860964397500381
1789	0.860075710022124
1790	0.861172809840735
1791	0.863384431525427
1792	0.858671918199411
1793	0.858345135652088
1794	0.860144921582913
1795	0.860896142333487
1796	0.860921638854
1797	0.861645923789643
1798	0.865430716223633
1799	0.859337668692988
1800	0.851747598181359
1801	0.855066103123846
1802	0.860191957348219
1803	0.860391878165076
1804	0.855918083890859
1805	0.854124409473806
1806	0.861723974938592
1807	0.866882431219757
1808	0.866566488848479
1809	0.86172240394403
1810	0.854516157820169
1811	0.851417153115778
1812	0.858577119182295
1813	0.858244880486197
1814	0.867782633053362
1815	0.864287615426552
1816	0.868478511522477
1817	0.871817727880287
1818	0.872552015755351
1819	0.870346038362495
1820	0.869008717483313
1821	0.864580707823045
1822	0.861784381404115
1823	0.857096844069477
1824	0.85440670873002
1825	0.858978814025162
1826	0.859797797634954
1827	0.853052332682337
1828	0.853454099646711
1829	0.859495937771808
1830	0.86252676256653
1831	0.867765138884386
1832	0.867697106353447
1833	0.86333990433427
1834	0.867037934595577
1835	0.861494308703755
1836	0.86184433946201
1837	0.869259393026653
1838	0.863167690718896
1839	0.863923527245906
1840	0.867355595340148
1841	0.862028776104928
1842	0.864725264408419
1843	0.864947382970783
1844	0.867446355552882
1845	0.868501985505082
1846	0.869212965590578
1847	0.863285969990053
1848	0.865178770714629
1849	0.862019205894547
1850	0.863903791038783
1851	0.864047855316481
1852	0.856444028411358
1853	0.859336320334383
1854	0.865128307609891
1855	0.861560384546857
1856	0.861860337893649
1857	0.86093315007363
1858	0.868329662139589
1859	0.875106775890821
1860	0.877797757874054
1861	0.86740755731794
1862	0.866548772043547
1863	0.862853021448999
1864	0.863826486190644
1865	0.867181158500934
1866	0.86679069893454
1867	0.867678483326103
1868	0.867467063832488
1869	0.870746469511135
1870	0.870409746738744
1871	0.875862164010202
1872	0.8749078365536
1873	0.877054084795952
1874	0.876387939201946
1875	0.878634680924733
1876	0.881690751382554
1877	0.878120109652285
1878	0.871554192758712
1879	0.87448827752707
1880	0.876827707928969
1881	0.868615024991983
1882	0.867827489494875
1883	0.872681593017334
1884	0.872392492389456
1885	0.869003951192429
1886	0.869714241420033
1887	0.872895934999833
1888	0.873021906186476
1889	0.864020790937124
1890	0.866062522573248
1891	0.871061295566917
1892	0.862678581474067
1893	0.862792611847757
1894	0.868727540814031
1895	0.865137611284269
1896	0.867905822858416
1897	0.867152623469981
1898	0.87485318726575
1899	0.87391500561952
1900	0.877249320850585
1901	0.872593225357194
1902	0.866299818009217
1903	0.866594302664363
1904	0.872190411063113
1905	0.875456060348267
1906	0.875264524440505
1907	0.872424705617256
1908	0.867942921534372
1909	0.868704490153313
1910	0.871120802081464
1911	0.872678529421153
1912	0.866754073751955
1913	0.866990462965512
1914	0.872656921190572
1915	0.873709722725418
1916	0.877567282624054
1917	0.876791148596456
1918	0.868769631552545
1919	0.861560619725684
1920	0.860218877484562
1921	0.860119073862018
1922	0.856066607159107
1923	0.856980590471946
1924	0.857717662864316
1925	0.863627136074406
1926	0.862716357465043
1927	0.872077747862334
1928	0.867067915192383
1929	0.870788936535771
1930	0.866922878842203
1931	0.872220256824059
1932	0.873243127933581
1933	0.873229368404371
1934	0.87669492596351
1935	0.881209694660744
1936	0.884362382851939
1937	0.881797767155778
1938	0.885511087176526
1939	0.883960462237398
1940	0.882393239944553
1941	0.879275621619971
1942	0.883082912828365
1943	0.881018230874489
1944	0.878884092773845
1945	0.87470672729974
1946	0.870408997302217
1947	0.871185156415556
1948	0.869363618011136
1949	0.872875822506589
1950	0.868599550225198
1951	0.866975141848893
1952	0.866540844949234
1953	0.864619590722364
1954	0.871692051451107
1955	0.868568672813133
1956	0.867329054625644
1957	0.86580497040102
1958	0.862734397248897
1959	0.863139804781505
1960	0.866033667699091
1961	0.865382868307445
1962	0.870821607578352
1963	0.877751832152809
1964	0.878915569107988
1965	0.875848407616708
1966	0.874123217273941
1967	0.875914574395623
1968	0.888138351376357
1969	0.882893841594706
1970	0.880937489279765
1971	0.881110558946068
1972	0.884882642316272
1973	0.883580334860783
1974	0.879970496659426
1975	0.872956714615762
1976	0.88236348511942
1977	0.881647870443183
1978	0.881179789321163
1979	0.882523174678352
1980	0.880288144861126
1981	0.873745670592982
1982	0.871948258400447
1983	0.871604207455821
1984	0.879800070403133
1985	0.881046192069105
1986	0.879362794571671
1987	0.88246778222541
1988	0.879503193195392
1989	0.87854789053059
1990	0.878793109925155
1991	0.873751427770656
1992	0.868184697910916
1993	0.867568068434906
1994	0.866649177723887
1995	0.875062518371386
1996	0.868957856142429
1997	0.873300094516802
1998	0.874039559461768
1999	0.874181648237322
2000	0.873720697737323
2001	0.868822038802249
2002	0.877877505446271
2003	0.877053338495143
2004	0.882834930866518
2005	0.879964617188763
2006	0.878554544523522
2007	0.877198672738503
2008	0.876548026997024
2009	0.873171207112711
2010	0.877253397283578
2011	0.877240092433432
2012	0.878960168420651
2013	0.887692399014055
2014	0.888739430828357
2015	0.874470855479601
2016	0.87707793506468
2017	0.87643954684364
2018	0.882356608490533
2019	0.885663749592121
2020	0.881242030181533
2021	0.882147725792526
2022	0.879068752052719
2023	0.879883502443633
2024	0.879527563993256
2025	0.880881566890534
2026	0.88015952085732
2027	0.876636692550344
2028	0.871277127015318
2029	0.870968961223903
2030	0.874732672227883
[truncated: 47,170 more rows]
