# Supplementary material for: LaF3 doped with Ce/Gd/Eu: energy transfer and excitation dependence of photoluminescence rise-and-decay kinetics
Source: Front Chem. 2025 Apr 22;13:1501039. doi: 10.3389/fchem.2025.1501039 (PMC12052759; doi:10.3389/fchem.2025.1501039)
Supplement: Supplementary file 2 [file DataSheet3.zip › LaF3CeGdEu272_312trace.txt]

31	0.993879890207077
32	1
33	0.999991191196835
34	0.981882494089293
35	0.978292025919023
36	0.979830298407016
37	0.960952390180651
38	0.954050877885324
39	0.953625069149105
40	0.954677359966456
41	0.961921631601758
42	0.960360385755108
43	0.958870588110935
44	0.963676433280363
45	0.973714152575518
46	0.964534463561505
47	0.96800378426184
48	0.983839554697382
49	0.981926494061105
50	0.962359984073684
51	0.961287952728439
52	0.97045319530526
53	0.966771785051109
54	0.966537409225283
55	0.974450163315211
56	0.969596415874168
57	0.97979524817922
58	0.979770865412058
59	0.970292531544324
60	0.973496680842967
61	0.962713217080622
62	0.962712133597832
63	0.967122833474861
64	0.973027444707143
65	0.954015070100456
66	0.953801588755739
67	0.953496011373927
68	0.946169632884319
69	0.94447698612085
70	0.946919394165754
71	0.947840636418411
72	0.956244208211919
73	0.965102252587145
74	0.969148461806791
75	0.960347859637007
76	0.953448998791432
77	0.954650167191084
78	0.968341046908639
79	0.962846018597145
80	0.959873320601677
81	0.954057810413415
82	0.964196549063272
83	0.971712149453678
84	0.972672353042737
85	0.968223220357496
86	0.96772033459358
87	0.969006798634283
88	0.975135655568749
89	0.959328108538549
90	0.95352646340647
91	0.962561027388331
92	0.957458316743421
93	0.959745628190989
94	0.96398369314358
95	0.956919094666446
96	0.969697338332036
97	0.968498134295489
98	0.967506641837587
99	0.95452877307466
100	0.961981276007991
101	0.958010038512088
102	0.949063263062574
103	0.943783715694116
104	0.947531244824828
105	0.948898608913804
106	0.958129115913279
107	0.955006395191098
108	0.950021255642038
109	0.95913699274507
110	0.963133537932468
111	0.967596218556977
112	0.969858847738076
113	0.968477768342571
114	0.974443653609671
115	0.976751119598882
116	0.956234650660484
117	0.962655325626218
118	0.962913960895961
119	0.962222267244994
120	0.959980955367556
121	0.957488460467853
122	0.95480662915291
123	0.949896091357859
124	0.954089398781567
125	0.961240852057913
126	0.972130708544891
127	0.963709827453164
128	0.956328843192733
129	0.964611963411755
130	0.963518500248408
131	0.965640840430292
132	0.96524621485728
133	0.96178500706466
134	0.953519011158992
135	0.974423640008879
136	0.979662605221154
137	0.976157714573636
138	0.962537507883879
139	0.95841253915513
140	0.968232152483906
141	0.966245168371464
142	0.970709848594291
143	0.966166197451085
144	0.975768550458586
145	0.966907969148048
146	0.96491774339604
147	0.964021597423601
148	0.967425997244606
149	0.960530466126628
150	0.965942004601719
151	0.969619318762398
152	0.970315002801199
153	0.963687981621313
154	0.966812111752001
155	0.958216173314964
156	0.955839602264919
157	0.953083847473811
158	0.969707741528574
159	0.968631710986692
160	0.959986011620573
161	0.958122711913378
162	0.963200220572431
163	0.968012258330485
164	0.971524504328646
165	0.98191326323875
166	0.962956181489533
167	0.959952705535804
168	0.958138805596761
169	0.965682664627722
170	0.966436389870581
171	0.970947052045933
172	0.970280348969546
173	0.970272368193878
174	0.969506856772384
175	0.968033575634146
176	0.964919320171807
177	0.963398894319027
178	0.959228454548337
179	0.958142329118027
180	0.963303759244839
181	0.97274323748181
182	0.964776828971801
183	0.962457700127199
184	0.969828968277738
185	0.963243692016053
186	0.955101706441349
187	0.954134147501647
188	0.955043110282692
189	0.943553330256125
190	0.949091926908075
191	0.951171218468889
192	0.944292485738548
193	0.953334607673525
194	0.944476254990187
195	0.95003008206281
196	0.967799516925234
197	0.966259024618843
198	0.961556198402435
199	0.96413154009591
200	0.963844654994415
201	0.965804966050873
202	0.960242955600109
203	0.966674024953578
204	0.959603551004732
205	0.9587775495319
206	0.959351214029252
207	0.961023908853552
208	0.964839512415127
209	0.96742809373976
210	0.964196337651996
211	0.970642637426138
212	0.963590010112506
213	0.954575715186729
214	0.959812733653504
215	0.964764329280109
216	0.950435727448583
217	0.949817226143118
218	0.944305399443989
219	0.946007498053255
220	0.953782262241594
221	0.962636739051538
222	0.963934654536358
223	0.972123890531241
224	0.968478393767596
225	0.954020848675332
226	0.955140870380223
227	0.946870144147255
228	0.958995761203917
229	0.956824690722921
230	0.954003072510544
231	0.959517383292167
232	0.971574873065146
233	0.961425669557129
234	0.963777241223789
235	0.956501055294619
236	0.955608688298738
237	0.95211030735676
238	0.942978714408031
239	0.939700544736388
240	0.941163951206277
241	0.942357693784861
242	0.945844103563337
243	0.943127829828017
244	0.956373151472656
245	0.952731962213758
246	0.951236315524282
247	0.951158930188473
248	0.9450712367912
249	0.944141802351598
250	0.94298522411357
251	0.943078394824652
252	0.943671227277692
253	0.945265400430574
254	0.943981869721325
255	0.932788532347687
256	0.922972697995469
257	0.926876098898195
258	0.935507316591909
259	0.935756922838408
260	0.939244697981375
261	0.943862475203219
262	0.938183792154528
263	0.943254685402404
264	0.939490102428763
265	0.939254361238447
266	0.945494949032265
267	0.949199138851403
268	0.95012878470228
269	0.956899037021638
270	0.959390800790678
271	0.946258469664244
272	0.941169729781154
273	0.937682897180126
274	0.930858567618135
275	0.933596044142674
276	0.936463318381858
277	0.935701585936922
278	0.940662430806851
279	0.940841778039301
280	0.952978000894975
281	0.93896988974902
282	0.936209933158802
283	0.918700296328139
284	0.918585517622892
285	0.931241424630118
286	0.930556134979053
287	0.942189260659533
288	0.941030585926351
289	0.940583882709024
290	0.946491691536854
291	0.949615081728076
292	0.94746502024263
293	0.948867734058709
294	0.958419806417742
295	0.946873509110064
296	0.937720704563312
297	0.938763340932394
298	0.931721742240325
299	0.942890406156296
300	0.949632937172092
301	0.942911300637405
302	0.94560457458766
303	0.935532104564017
304	0.941198816449207
305	0.936649924068117
306	0.939671669479611
307	0.947919924455704
308	0.942407164023438
309	0.934489256783659
310	0.931042328060971
311	0.934523593498399
312	0.944479875408288
313	0.942973992889534
314	0.945829295965216
315	0.956607007579094
316	0.956593882462378
317	0.946265085075421
318	0.946379652369392
319	0.942686059540462
320	0.938002436514956
321	0.931165924378187
322	0.930275345569348
323	0.936300901669092
324	0.936475923779188
325	0.938308859541872
326	0.940079878227105
327	0.935257058493977
328	0.938844505244761
329	0.95107460351577
330	0.939094014594425
331	0.940876017857206
332	0.944883318593269
333	0.9438921961051
334	0.927981101593689
335	0.927902350893389
336	0.930576615446413
337	0.923509083637824
338	0.934172236766535
339	0.936359577106978
340	0.929817402319182
341	0.928071206841269
342	0.9294871426709
343	0.936074259972446
344	0.933388861092221
345	0.943789071446441
346	0.951416200093726
347	0.941150931795199
348	0.941121078761271
349	0.941624836596701
350	0.93842584044791
351	0.935066074832545
352	0.930194489565092
353	0.924263786657834
354	0.932869872836118
355	0.927910516653923
356	0.916559052454661
357	0.911828707537164
358	0.916219878297575
359	0.914648863488216
360	0.92104588681745
361	0.919121797559609
362	0.921125791470964
363	0.923897225931707
364	0.936410130828345
365	0.941690567885922
366	0.944127100459115
367	0.946255527523986
368	0.936941847805022
369	0.948739310517359
370	0.947169000412252
371	0.942155866486732
372	0.933433072475309
373	0.931081077986096
374	0.936655385526079
375	0.939597217475256
376	0.931592790170785
377	0.93361589918501
378	0.925618924128017
379	0.935118258182497
380	0.940625671671241
381	0.935128238556484
382	0.941830187416096
383	0.940801319206362
384	0.937400636700293
385	0.9341905062243
386	0.940500190270148
387	0.936898270655763
388	0.946647210956742
389	0.945177400486951
390	0.943557840363346
391	0.944711679063589
392	0.939151236579789
393	0.949142013762874
394	0.960027412995451
395	0.956849998414415
396	0.951688171891461
397	0.953732492503709
398	0.952938519839187
399	0.956212179403609
400	0.954133627782261
401	0.940958556342867
402	0.947105894146374
403	0.938588389292724
404	0.946251959958704
405	0.944797873202564
406	0.928008294369061
407	0.934026274898082
408	0.940992787351968
409	0.945775949853245
410	0.940657171951361
411	0.936067750266907
412	0.936251096695994
413	0.942020933239843
414	0.944673774783568
415	0.937530002783582
416	0.940091911052229
417	0.937867106871924
418	0.941736144633501
419	0.942106722173872
420	0.950389630981618
421	0.946609095265444
422	0.935515825895767
423	0.942694331006635
424	0.92733918648941
425	0.922599178314841
426	0.918745027430613
427	0.925554760805759
428	0.907795614625432
429	0.92119426229797
430	0.936606567138936
431	0.950064656615235
432	0.947609643173001
433	0.937484531741641
434	0.93317895612159
435	0.943737513521513
436	0.932259704658448
437	0.930554981025838
438	0.926622290852586
439	0.933729832245152
440	0.920322789783198
441	0.920040000775175
442	0.918803975941397
443	0.927205301490097
444	0.926706714422125
445	0.918256315030989
446	0.909234356446458
447	0.908581509617451
448	0.921788821276431
449	0.928726881296092
450	0.927947716229691
451	0.922984563453333
452	0.917806986790319
453	0.921074550662951
454	0.912777257079635
455	0.913013949620693
456	0.930949818010127
457	0.932804071076471
458	0.944215725827763
459	0.943558368891535
460	0.942766281310891
461	0.935577152783406
462	0.941502817055252
463	0.92721758096171
464	0.92406205625654
465	0.927874312472913
466	0.932033406505125
467	0.94092778719341
468	0.931301024992336
469	0.941051066393711
470	0.932109540990885
471	0.939652448671104
472	0.929511719231731
473	0.936252779177399
474	0.93023817241999
475	0.932522224610387
476	0.925682039202698
477	0.922694947622856
478	0.925860866715761
479	0.92565127005324
480	0.915583098725542
481	0.921396089596099
482	0.921885533126385
483	0.926299703671862
484	0.931904560141223
485	0.925753240758684
486	0.929267574443196
487	0.946336771115582
488	0.938299513401713
489	0.93671187638078
490	0.924922086136001
491	0.926662089025288
492	0.917763092524145
493	0.925931328332282
494	0.928258746260663
495	0.93012319111227
496	0.926268194582938
497	0.91332401949212
498	0.928504996353155
499	0.932395791858552
500	0.935683316479157
501	0.928599188885404
502	0.917777265888438
503	0.919965971593372
504	0.917574178931457
505	0.913385046880451
506	0.919659028847069
507	0.91661019636584
508	0.919680971575754
509	0.919081056844969
510	0.913374229670163
511	0.922298014143414
512	0.932194704499889
513	0.930372691653131
514	0.933006840916538
515	0.923639612483131
516	0.927464562184865
517	0.930771201908339
518	0.929681623427188
519	0.926098078976206
520	0.92253291849743
521	0.917832602789924
522	0.915891089719422
523	0.917060713794938
524	0.918222295433164
525	0.915640646636623
526	0.910217445306141
527	0.915374867427512
528	0.906475976632007
529	0.89578341971833
530	0.900155158258958
531	0.910630974570747
532	0.903309951833464
533	0.907077468138559
534	0.901962786330147
535	0.917839323906739
536	0.925700837188653
537	0.929403873054576
538	0.929022689715194
539	0.92705398386932
540	0.931260751144263
541	0.926634121075238
542	0.919429057422826
543	0.922936678799325
544	0.919867788673289
545	0.918494584347814
546	0.9254332697925
547	0.914239923610059
548	0.918134401195179
549	0.925540481735828
550	0.933083389416047
551	0.933635428301628
552	0.928288044339992
553	0.92393279587889
554	0.922124013854486
555	0.925014384775569
556	0.917982555046211
557	0.918988960807873
558	0.908211777722184
559	0.91784541959853
560	0.917352919413545
561	0.914484279809871
562	0.911661639776327
563	0.920335078063614
564	0.913244335058684
565	0.912255511668141
566	0.915103107041053
567	0.918170940110709
568	0.922527668450743
569	0.907066650928272
570	0.896784892550219
571	0.906384717431212
572	0.903439952150581
573	0.904536560056658
574	0.908244643366795
575	0.900087215960142
576	0.904763906457557
577	0.896898305890975
578	0.893832137685117
579	0.89002062140821
580	0.887633770484872
581	0.882094847907205
582	0.887014952062493
583	0.89865961727512
584	0.890635766559669
585	0.895990056622987
586	0.911350918053466
587	0.914008595630129
588	0.912059515797708
589	0.908887906217958
590	0.908120210213279
591	0.910107396928194
592	0.911119475559095
593	0.915840060322684
594	0.916235417026359
595	0.918223872208931
596	0.923850151687591
597	0.920901290313488
598	0.914941077915626
599	0.913374441081439
600	0.890562362802891
601	0.879459104250424
602	0.883574321634068
603	0.897218268048357
604	0.904370329132122
605	0.903752453251682
606	0.90202056327011
607	0.899705724312649
608	0.894699566959236
609	0.894568676953
610	0.898601232527739
611	0.894685763564676
612	0.888342368229114
613	0.885519516784294
614	0.892548298667757
615	0.89957708055122
616	0.890741199124757
617	0.898594819719035
618	0.904204732441413
619	0.903808750312713
620	0.906944631386823
621	0.89620461264169
622	0.900273777602385
623	0.9012747659501
624	0.894289957612039
625	0.896729238531819
626	0.914408779557939
627	0.909230366058624
628	0.911458552819346
629	0.905202946016131
630	0.904444569725201
631	0.896025468011712
632	0.905740591317339
633	0.912126409848947
634	0.907010468381682
635	0.911128715993615
636	0.89991479244698
637	0.901836564989588
638	0.910579733762733
639	0.90514876306786
640	0.913942124401442
641	0.904975291307121
642	0.908268057165609
643	0.915418655988048
644	0.903290792686579
645	0.907913132868463
646	0.90838997100142
647	0.899787531667647
648	0.893983772422808
649	0.904089848030528
650	0.894977925139267
651	0.892713181845409
652	0.885588621845127
653	0.881824135768321
654	0.878426888695487
655	0.891013593745045
656	0.899694061457258
657	0.915933407209829
658	0.910315945343138
659	0.902698691364202
660	0.90780882783018
661	0.906425149837742
662	0.908037248905066
663	0.896997008530445
664	0.897152422244694
665	0.899378512510262
666	0.896561853654068
667	0.890800632119715
668	0.893787723699557
669	0.902499489089416
670	0.91251630509466
671	0.900253129767765
672	0.8954026592015
673	0.899609849298995
674	0.902652903205347
675	0.891332921668599
676	0.896255545141593
677	0.893065886324157
678	0.895224774230375
679	0.903960481947239
680	0.905240753399317
681	0.889575803274761
682	0.894984619829673
683	0.91378545102834
684	0.913003652129792
685	0.915879752789748
686	0.898552193920516
687	0.894003671509159
688	0.888302992878964
689	0.893071700134246
690	0.900253517355104
691	0.905706888836428
692	0.911188360399849
693	0.907887402354417
694	0.904531838538161
695	0.900465360262432
696	0.903658577836347
697	0.896267533922701
698	0.900237168216429
699	0.903551048776105
700	0.9007349184481
701	0.896066693210527
702	0.89040054508874
703	0.889169400331916
704	0.890033649628092
705	0.890044563735214
706	0.889755185742424
707	0.877679285570828
708	0.872594519338846
709	0.863449544937228
710	0.86702195506101
711	0.870962220804984
712	0.883465700282234
713	0.879103457631419
714	0.884389743734298
715	0.872613695222458
716	0.874550927214621
717	0.868330624332733
718	0.878532365304591
719	0.880632524920104
720	0.878000366446212
721	0.876712255159316
722	0.884817737053702
723	0.883000243122967
724	0.886502191630228
725	0.893824852804899
726	0.892279057599002
727	0.894446551705913
728	0.899450656608188
729	0.8971318448805
730	0.901089472775513
731	0.900199263936408
732	0.89761704256766
733	0.88852434929371
734	0.890343111692101
735	0.887087721585444
736	0.884128879837354
737	0.900238119567171
738	0.899426608575546
739	0.879739339586409
740	0.889795486016906
741	0.888524666410624
742	0.879965610432442
743	0.886771221287706
744	0.883921379669987
745	0.881842096917976
746	0.884126677636563
747	0.87498934134817
748	0.870327162473089
749	0.870792651344047
750	0.876540307321525
751	0.880308449051644
752	0.885297631841357
753	0.889848937834514
754	0.886795586437262
755	0.883340782644544
756	0.877939321440275
757	0.880349586162427
758	0.882876541100114
759	0.87176346954092
760	0.874360090660202
761	0.874582237224593
762	0.880242647291998
763	0.885127040559253
764	0.875253193191148
765	0.87004694563559
766	0.873554355600813
767	0.865856374226147
768	0.875895901087711
769	0.875540420074205
770	0.887352549443812
771	0.88874922042092
772	0.884728583156864
773	0.884744130694451
774	0.886655500040521
775	0.880458862889217
776	0.88000926598005
777	0.898678415261075
778	0.896911457434101
779	0.878796462913177
780	0.878399581405674
781	0.863958605672165
782	0.862463450513906
783	0.874581053321447
784	0.881799955603632
785	0.876510357390762
786	0.878569905781041
787	0.864013220251791
788	0.876393816924882
789	0.878610072161715
790	0.88374590831093
791	0.884622208049837
792	0.888292598491228
793	0.892737212260445
794	0.894004666903917
795	0.875580296645255
796	0.868869479082616
797	0.868004991067874
798	0.855311751471951
799	0.864108838048392
800	0.87074173646175
801	0.872553354920774
802	0.888810503264542
803	0.876583238785513
804	0.883715456278386
805	0.876566381378895
806	0.870964511093807
807	0.865753575493205
808	0.872316310027589
809	0.873313026105769
810	0.876601880855652
811	0.877939903702164
812	0.87597971508807
813	0.872443421057268
814	0.872121018861409
815	0.871827333363871
816	0.870183434517119
817	0.868470827005676
818	0.87554716585567
819	0.876570521516383
820	0.888013799871039
821	0.884639534965663
822	0.881700750862382
823	0.892120807450133
824	0.892602190925523
825	0.883186945706061
826	0.881958126473272
827	0.876817344181081
828	0.869959779004746
829	0.865155898198424
830	0.862549285253711
831	0.856515783613512
832	0.86167915167702
833	0.861039316331169
834	0.855405997737899
835	0.8505214811474
836	0.84788042578231
837	0.853555761485798
838	0.863326574045038
839	0.865467729830483
840	0.873652224046623
841	0.880238330978447
842	0.890392256004961
843	0.892986924212581
844	0.888345204663733
845	0.881220961780365
846	0.876367707632299
847	0.880638250642162
848	0.880482334826132
849	0.886202701131403
850	0.874790732786718
851	0.87427624054375
852	0.866652513856247
853	0.856621136899372
854	0.865598804821586
855	0.869146072859373
856	0.878186144104973
857	0.879453085195221
858	0.872202205195784
859	0.86280306687291
860	0.858145940727325
861	0.860900231495347
862	0.858119117921686
863	0.868408724943359
864	0.868579175284612
865	0.870632476471687
866	0.867568453209399
867	0.868666863396604
868	0.865905615435842
869	0.862866666431765
870	0.861917782154774
871	0.863126740179065
872	0.84522567889446
873	0.850566934571734
874	0.8538426642049
875	0.855393982530382
876	0.861073234627758
877	0.849808013896768
878	0.860910407424764
879	0.863322581895443
880	0.866378242080005
881	0.861772613078606
882	0.857903902123626
883	0.861774065650248
884	0.867430419263795
885	0.879026592014996
886	0.876635178131618
887	0.860282956375283
888	0.861114771658204
889	0.86128002480559
890	0.862048240529656
891	0.86326010193547
892	0.855678771136723
893	0.854888709580807
894	0.8635537072729
895	0.85978503525283
896	0.859564201200111
897	0.853650927390797
898	0.848275615999605
899	0.84672247865627
900	0.853674816864982
901	0.851422093183043
902	0.853010529162424
903	0.86055735059389
904	0.850796727177272
905	0.851693715271293
906	0.845819518193702
907	0.841473282899999
908	0.858281199899932
909	0.847473106723936
910	0.844304171496827
911	0.845899994538542
912	0.841735492782067
913	0.842927973940037
914	0.849622542784357
915	0.859833795501873
916	0.858738244652176
917	0.864792132505541
918	0.87315288206422
919	0.866424806294418
920	0.848827372122605
921	0.849027508130525
922	0.848694359194805
923	0.854037162578795
924	0.86016729678972
925	0.858967854034608
926	0.867303924850338
927	0.861787588043988
928	0.862072200474266
929	0.858344887546819
930	0.862590458480587
931	0.853986483772423
932	0.854956273101086
933	0.855657101480936
934	0.858027902764907
935	0.848206467775636
936	0.849342036137234
937	0.844630858294545
938	0.848100145521428
939	0.848841142043713
940	0.850074082034622
941	0.848342447508342
942	0.844872571853407
943	0.848450298970779
944	0.856963006550226
945	0.857383424298907
946	0.866983372503145
947	0.866332878505463
948	0.856104148241587
949	0.854679940945784
950	0.866302583269616
951	0.858002709587854
952	0.852828180770735
953	0.851457182169573
954	0.85819083919706
955	0.851796291141515
956	0.850844558978461
957	0.846584034220439
958	0.855618254658976
959	0.845365248214456
960	0.845152487429838
961	0.855154343444665
962	0.852804133618973
963	0.852707420888139
964	0.850373493254219
965	0.845107766897927
966	0.843038579034344
967	0.844136471263922
968	0.845206865933539
969	0.845017708337004
970	0.847406298118087
971	0.845608594044544
972	0.851389500611331
973	0.851660283220639
974	0.849497281603343
975	0.859933951593865
976	0.874256096572671
977	0.880267135764798
978	0.881545759970684
979	0.884233361051701
980	0.87905930086291
981	0.874408341760422
982	0.866172739749196
983	0.869675430838563
984	0.863612155443664
985	0.862910974711688
986	0.862628035954011
987	0.861599520096404
988	0.852943637753826
989	0.854482447578812
990	0.84867475520336
991	0.854586086671576
992	0.843197164798613
993	0.832632250085445
994	0.831603871645167
995	0.825557733776827
996	0.83466181419063
997	0.83854432765929
998	0.840146032338878
999	0.844514819049565
1000	0.849958124711512
1001	0.851338731955167
1002	0.847849016232862
1003	0.845381192148185
1004	0.839541572265659
1005	0.834670304115121
1006	0.841004626383423
1007	0.845842332993901
1008	0.848639480351084
1009	0.849688198317871
1010	0.850769950177409
1011	0.847511953545896
1012	0.846524574799071
1013	0.854604147360706
1014	0.860403591172875
1015	0.864580947615809
1016	0.872738224391928
1017	0.863896415521816
1018	0.870547104194047
1019	0.870979133707061
1020	0.874695479674568
1021	0.870953909699197
1022	0.863809560722604
1023	0.858877335654159
1024	0.858632244800164
1025	0.854978207020968
1026	0.857354599252309
1027	0.858692262699652
1028	0.855711275620404
1029	0.845374266667137
1030	0.839733251822541
1031	0.843742666671365
1032	0.838882233348719
1033	0.838731127139218
1034	0.835030936516717
1035	0.832883614569056
1036	0.843357633884999
1037	0.841824958510537
1038	0.835541633046401
1039	0.832463082305933
1040	0.834639604555208
1041	0.840733808538901
1042	0.834208069216052
1043	0.830472733230681
1044	0.839373852653388
1045	0.835165975469245
1046	0.834887176849056
1047	0.836643598466564
1048	0.848974214871374
1049	0.853650456119828
1050	0.86507975226122
1051	0.854527071213888
1052	0.854901482345397
1053	0.849216339801344
1054	0.84481628360118
1055	0.83476447022096
1056	0.840476063839158
1057	0.843740552558605
1058	0.840759273027092
1059	0.83715491513599
1060	0.842948817330087
1061	0.835099071728322
1062	0.830868832516464
1063	0.827379521999105
1064	0.835941414411907
1065	0.844392756344981
1066	0.83302059145828
1067	0.827169784395734
1068	0.832936555476081
1069	0.828933747229631
1070	0.833606376868788
1071	0.836678887412925
1072	0.846386502094734
1073	0.842760537090347
1074	0.838566525843267
1075	0.843988872719841
1076	0.852515970360139
1077	0.846010404958299
1078	0.843185036838415
1079	0.841830980208381
1080	0.84760374127488
1081	0.841842127748787
1082	0.837704408277456
1083	0.842678651337
1084	0.843904748649611
1085	0.837822483236848
1086	0.839067834831417
1087	0.843817401438301
1088	0.843094426846413
1089	0.841437369409493
1090	0.829397266452202
1091	0.842229873646527
1092	0.834208458565152
1093	0.836363972699757
1094	0.841728974267724
1095	0.855094540479974
1096	0.859105888861092
1097	0.845439330249078
1098	0.848287271807954
1099	0.849658746965367
1100	0.844594258598273
1101	0.8413190125684
1102	0.840814560599281
1103	0.846196975409345
1104	0.834486763892364
1105	0.836355033526305
1106	0.836522795420832
1107	0.833247026148051
1108	0.842904773314259
1109	0.840446556110314
1110	0.836558173336105
1111	0.833691687484805
1112	0.83118148953338
1113	0.839949810963084
1114	0.827761087640544
1115	0.831534852029725
1116	0.844155320340936
1117	0.841826047278608
1118	0.848276875658458
1119	0.842238431398803
1120	0.837737705553422
1121	0.832199522915221
1122	0.831034956854482
1123	0.835568097333751
1124	0.834244717360742
1125	0.837756115952038
1126	0.840694292247901
1127	0.830558178621387
1128	0.82258295249941
1129	0.821112802890697
1130	0.818442022219325
1131	0.829211048353282
1132	0.825478494187952
1133	0.825184720602381
1134	0.825387723875732
1135	0.824820917031645
1136	0.830321133728203
1137	0.833120835638304
1138	0.830678712998622
1139	0.825944215611313
1140	0.82872929490816
1141	0.830736468797457
1142	0.82700356228
1143	0.825275363186954
1144	0.82850158734633
1145	0.834090684866828
1146	0.829303933659142
1147	0.829305302547154
1148	0.83419295507158
1149	0.84255409486024
1150	0.833476050625954
1151	0.831142730799452
1152	0.826102205900489
1153	0.823356982033565
1154	0.81776327398549
1155	0.819857773064089
1156	0.822663945040115
1157	0.821404465887029
1158	0.824988426994401
1159	0.831609986716325
1160	0.834846656354495
1161	0.822891965314457
1162	0.82356319611567
1163	0.817467463804628
1164	0.823196045199731
1165	0.83904179689014
1166	0.850943214931274
1167	0.85616153759421
1168	0.84852774244469
1169	0.844280708368715
1170	0.840289304879725
1171	0.839715458040147
1172	0.846819979774988
1173	0.844907133192627
1174	0.832339582885553
1175	0.834953242872797
1176	0.837538009985659
1177	0.837752592430772
1178	0.827437449569602
1179	0.831943098655072
1180	0.825984824193907
1181	0.82040594488508
1182	0.824401353736871
1183	0.816988096664282
1184	0.822158103922736
1185	0.823649170034566
1186	0.828179537502599
1187	0.830237538186162
1188	0.831523301046133
1189	0.83807710873939
1190	0.826976607342314
1191	0.832486513722354
1192	0.827193039636091
1193	0.822391498447889
1194	0.831428793158731
1195	0.836975127463382
1196	0.832173889298009
1197	0.830431331855803
1198	0.825768276504808
1199	0.822798094303523
1200	0.822897779124546
1201	0.816216962583728
1202	0.816639519109818
1203	0.822097105603456
1204	0.821893135123517
1205	0.822977851145321
1206	0.839163498433795
1207	0.835312870189953
1208	0.819525904928349
1209	0.812465564626665
1210	0.815610080089638
1211	0.811756404880782
1212	0.813954817886803
1213	0.817354751644604
1214	0.812343019199667
1215	0.809919461112658
1216	0.814052419425877
1217	0.811477113848496
1218	0.816825166398292
1219	0.812011331644392
1220	0.821065548066115
1221	0.8233726617032
1222	0.82255687844204
1223	0.825312327567678
1224	0.828807818341338
1225	0.832888157268848
1226	0.820296566857054
1227	0.824546787077133
1228	0.825151070974289
1229	0.815409679817623
1230	0.816721899037022
1231	0.826367616020747
1232	0.815400782926425
1233	0.808073662735591
1234	0.808567941417935
1235	0.82255793549842
1236	0.827176186633874
1237	0.82858645928395
1238	0.829901041905238
1239	0.830569365801407
1240	0.830993740464471
1241	0.825641845514734
1242	0.821847769787215
1243	0.833661696152667
1244	0.829594284143802
1245	0.8232518930118
1246	0.826259089803987
1247	0.826034107685857
1248	0.826061989309636
1249	0.831193821857812
1250	0.828467233013985
1251	0.823336545610221
1252	0.823001018297646
1253	0.826538105120733
1254	0.828984133583738
1255	0.825212556420384
1256	0.82321660758896
1257	0.826185048289859
1258	0.814227302356883
1259	0.81594965945167
1260	0.819358402012635
1261	0.826523482507479
1262	0.815433023146011
1263	0.819042254067024
1264	0.813332652119222
1265	0.815657031010511
1266	0.806452272142689
1267	0.807176443850927
1268	0.802958084191017
1269	0.796144417685258
1270	0.78928186144105
1271	0.789041144157826
1272	0.787234458628575
1273	0.797313050770418
1274	0.801408314453132
1275	0.807377901179323
1276	0.807908367305951
1277	0.807969148047793
1278	0.805049872800882
1279	0.813393785213191
1280	0.814390118989313
1281	0.825316059857579
1282	0.820657436215456
1283	0.818477697872146
1284	0.823247532654233
1285	0.823452557547911
1286	0.814952180531136
1287	0.808580919427639
1288	0.819880411688225
1289	0.813822124718559
1290	0.8155718498839
1291	0.814218553453579
1292	0.817210551536784
1293	0.817547428358004
1294	0.815385984137107
1295	0.81507861152121
1296	0.819440270148376
1297	0.816826311542703
1298	0.818507119274718
1299	0.815700282234053
1300	0.813899883547622
1301	0.813323226699835
1302	0.818151595978957
1303	0.813340552734781
1304	0.809909957294922
1305	0.822912081097366
1306	0.81175790237732
1307	0.806985733262393
1308	0.819523594379279
1309	0.814336564108708
1310	0.814547159689507
1311	0.812340692794751
1312	0.812499339339763
1313	0.803246836758783
1314	0.814514617327973
1315	0.823156846025644
1316	0.819713346570028
1317	0.819767570919674
1318	0.801337000144464
1319	0.795721388126438
1320	0.795040203377647
1321	0.797407040700194
1322	0.805070297772782
1323	0.796231682093817
1324	0.796929779744686
1325	0.796455689958317
1326	0.802886055488413
1327	0.803962608392323
1328	0.804006507943779
1329	0.80862800600408
1330	0.815979904477338
1331	0.812260744097221
1332	0.811115828714584
1333	0.819639138569521
1334	0.817363031919579
1335	0.811093894794702
1336	0.817843343363624
1337	0.81841515536967
1338	0.820639290080935
1339	0.811023368873918
1340	0.811952576927278
1341	0.808960755020137
1342	0.813205188737417
1343	0.80536584545131
1344	0.805594082422209
1345	0.81328464414197
1346	0.821516999228349
1347	0.820171658028167
1348	0.809232770861889
1349	0.800017573562315
1350	0.798662383239314
1351	0.790072743096541
1352	0.790171049339868
1353	0.788578458248035
1354	0.780046827597628
1355	0.786891620009373
1356	0.807514878068547
1357	0.804575908980399
1358	0.800271311137498
1359	0.800769889396667
1360	0.813487723171028
1361	0.812299555683968
1362	0.809955621249652
1363	0.804585686751912
1364	0.809670799169858
1365	0.816346055594119
1366	0.816735492782067
1367	0.818809261223296
1368	0.815671965455398
1369	0.820340759741655
1370	0.812601345280419
1371	0.81538827442593
1372	0.810746775097161
1373	0.803874506266583
1374	0.808899769914061
1375	0.800940427825952
1376	0.797316133851526
1377	0.796517934723245
1378	0.801753128006004
1379	0.804637042074367
1380	0.8006561677478
1381	0.798374335375801
1382	0.812060963964948
1383	0.80159486288217
1384	0.800437925244973
1385	0.792634120194358
1386	0.799860380469826
1387	0.799661477694349
1388	0.803626894333121
1389	0.808147747412855
1390	0.809061116357243
1391	0.79996115317804
1392	0.799674778987129
1393	0.799802154280902
1394	0.801344100920696
1395	0.805840539521576
1396	0.808301900587371
1397	0.803736430038724
1398	0.799767914462998
1399	0.795589079902892
1400	0.780093458758945
1401	0.791177328254765
1402	0.804788641576846
1403	0.801342316257175
1404	0.812588530233574
1405	0.823188938257337
1406	0.824278145006994
1407	0.823571476390646
1408	0.808857956287195
1409	0.810491077563274
1410	0.810167072165239
1411	0.802669243535219
1412	0.791428983428879
1413	0.795419119331095
1414	0.793257125440881
1415	0.796045816347025
1416	0.797087193057254
1417	0.790856814666305
1418	0.790833735602011
1419	0.779658095113933
1420	0.77565775333237
1421	0.788933941023301
1422	0.785394475823359
1423	0.791739862829317
1424	0.79329777806749
1425	0.783233412142759
1426	0.789397284069808
1427	0.793528482384156
1428	0.782669120211975
1429	0.779187793112925
1430	0.790120927249856
1431	0.78362355403496
1432	0.78768719323343
1433	0.801389236347236
1434	0.805070435190112
1435	0.802463646069336
1436	0.805471904322304
1437	0.816865070276632
1438	0.816739750076637
1439	0.811670488219107
1440	0.812821301095463
1441	0.80691693650967
1442	0.806842325946858
1443	0.798921226396812
1444	0.804848365262309
1445	0.80748845165905
1446	0.800652732314566
1447	0.791961350495231
1448	0.789845740238965
1449	0.792352197091686
1450	0.790018128516915
1451	0.804142909618156
1452	0.803068771207194
1453	0.790466320421977
1454	0.782585850595651
1455	0.780312560120082
1456	0.778136022014961
1457	0.766784293551604
1458	0.778091933074237
1459	0.786578290880775
1460	0.78384914748403
1461	0.787301317444602
1462	0.787645872018661
1463	0.789744846850148
1464	0.795221177596042
1465	0.794972778155578
1466	0.796447233507278
1467	0.796760210283749
1468	0.783562685205087
1469	0.791756017293442
1470	0.792580961709894
1471	0.791525226650505
1472	0.782301969296036
1473	0.783053712558182
1474	0.781888924515604
1475	0.783768410398616
1476	0.779638803835001
1477	0.781911475051708
1478	0.788182550113281
1479	0.794750658017596
1480	0.783677551998365
1481	0.795343460520706
1482	0.800309981783395
1483	0.796475563499138
1484	0.796756951026578
1485	0.801831966794336
1486	0.799542470763582
1487	0.789938536575912
1488	0.789712815399197
1489	0.792457902729672
1490	0.800642690278957
1491	0.807347686984465
1492	0.804723544521453
1493	0.80297684694176
1494	0.798498143985173
1495	0.796137427899946
1496	0.799807555839003
1497	0.792728244898822
1498	0.79364929335781
1499	0.788923518447396
1500	0.797318952668539
1501	0.795011106139031
1502	0.79525689993552
1503	0.795494621344787
1504	0.787249257417893
1505	0.779851184079322
1506	0.784595957816403
1507	0.784182648771877
1508	0.785885038071647
1509	0.781730718410751
1510	0.78372693150627
1511	0.76681174794843
1512	0.776708379285923
1513	0.781524733357528
1514	0.777834975000617
1515	0.778667592765506
1516	0.781356928299866
1517	0.784986099708605
1518	0.787228776069653
1519	0.787816249246847
1520	0.780645650036821
1521	0.790469755855212
1522	0.795724958334361
1523	0.794050850578034
1524	0.798130979856029
1525	0.797222848626003
1526	0.795782398778043
1527	0.804545304555561
1528	0.803134260254328
1529	0.795379478835969
1530	0.799619547791281
1531	0.802174145634181
1532	0.799269541448942
1533	0.789045372383345
1534	0.78511378683401
1535	0.791902331514022
1536	0.787929825550462
1537	0.78040775157061
1538	0.780532134513948
1539	0.775204129038396
1540	0.768606306398362
1541	0.773597331989697
1542	0.781612993160845
1543	0.768538255751268
1544	0.774926485252302
1545	0.775019467454996
1546	0.783962957220928
1547	0.780218687347387
1548	0.788351414869965
1549	0.781661216953775
1550	0.776355146278985
1551	0.771314539458153
1552	0.773524965909932
1553	0.770322465619241
1554	0.774250857096548
1555	0.774254951428259
1556	0.770327401191655
1557	0.774620121244367
1558	0.780434108390561
1559	0.775530642302692
1560	0.788136656248789
1561	0.795749005486123
1562	0.78476447022096
1563	0.773465330312501
1564	0.773628028906968
1565	0.769993471795974
1566	0.773646476302558
1567	0.774666939152311
1568	0.773937614294221
1569	0.782899558502785
1570	0.782418157409789
1571	0.774409986363973
1572	0.770247210252037
1573	0.773191419697189
1574	0.778806900464048
1575	0.77907310249571
1576	0.787392012881994
1577	0.784956149777842
1578	0.785621390592903
1579	0.787664825920432
1580	0.791864189396315
1581	0.793733417428041
1582	0.79079162952288
1583	0.790365107273605
1584	0.790396428735021
1585	0.803728590203906
1586	0.798231368500425
1587	0.791754519796904
1588	0.785593783803782
1589	0.783742158403422
1590	0.774230991483649
1591	0.782529236417706
1592	0.772914251586465
1593	0.78320416691625
1594	0.785175270518345
1595	0.781739739506073
1596	0.791439641199829
1597	0.801607254225583
1598	0.806985204734203
1599	0.798568040957411
1600	0.788905488589076
1601	0.795187101621877
1602	0.788158325904576
1603	0.781342017638748
1604	0.777045463994898
1605	0.778052921527658
1606	0.779804106311684
1607	0.777905699119472
1608	0.775466284305884
1609	0.780789409704482
1610	0.776119775058402
1611	0.771178300746634
1612	0.766360325855247
1613	0.762354786879816
1614	0.76690588938962
1615	0.755923655864725
1616	0.762719999859059
1617	0.77612836716501
1618	0.783990264510741
1619	0.782676431518602
1620	0.778195366921887
1621	0.775115219145405
1622	0.772085078944494
1623	0.770147468173794
1624	0.768324824616729
1625	0.760034669687499
1626	0.767289830765274
1627	0.7725047303273
1628	0.773398340245308
1629	0.780189970649068
1630	0.774970842861522
1631	0.776088063367007
1632	0.769347743360805
1633	0.774670787718414
1634	0.77819615442889
1635	0.77880147952658
1636	0.780268809437399
1637	0.788496495858101
1638	0.798335224289746
1639	0.786909442860818
1640	0.784970292311324
1641	0.779408629808285
1642	0.784594674373782
1643	0.787571131085562
1644	0.783156247027029
1645	0.794386678270797
1646	0.78713426730137
1647	0.782845327986977
1648	0.788828800029597
1649	0.794193190266625
1650	0.785187468948969
1651	0.783560597518736
1652	0.781842281021962
1653	0.786507153629051
1654	0.782507356231523
1655	0.778377647485791
1656	0.779980206619287
1657	0.773848248986107
1658	0.774553335541407
1659	0.7771243309714
1660	0.780550779226728
1661	0.781268432420624
1662	0.773207381248525
1663	0.770041260434027
1664	0.767689624463104
1665	0.764854284778036
1666	0.763400527471134
1667	0.77022924029358
1668	0.769348768705494
1669	0.776076611922891
1670	0.772148414239254
1671	0.767274470855194
1672	0.761182891894844
1673	0.769433805367732
1674	0.774381855451064
1675	0.768059015457688
1676	0.776857248059421
1677	0.78065310492694
1678	0.782721884942937
1679	0.777603325499371
1680	0.774634258492567
1681	0.757010662175352
1682	0.753242312557478
1683	0.756876239839046
1684	0.75913173388958
1685	0.762756611006776
1686	0.771775537601257
1687	0.779582603670804
1688	0.777573607240131
1689	0.765216855116329
1690	0.756274556300585
1691	0.758116431236721
1692	0.771988622549831
1693	0.771050809176659
1694	0.77687794874686
1695	0.77545233204255
1696	0.773471794212264
1697	0.777384895369036
1698	0.774212316820938
1699	0.757669824916228
1700	0.759584858724415
1701	0.753434992794399
1702	0.747061528609231
1703	0.756264947658091
1704	0.755588688792031
1705	0.750089204107016
1706	0.757443526762906
1707	0.756005522238705
1708	0.75826221692911
1709	0.763281604223997
1710	0.758483229800534
1711	0.760052606172505
1712	0.767416941794952
1713	0.775641754784061
1714	0.774135556910154
1715	0.769944980215428
1716	0.768555127251971
1717	0.765100402738481
1718	0.760001955554303
1719	0.759052718925185
1720	0.759957735362412
1721	0.755579848277174
1722	0.771091269771359
1723	0.759072538732308
1724	0.748843375956196
1725	0.763974725781957
1726	0.771905027007791
1727	0.78251166109363
1728	0.791959588734598
1729	0.780712332676784
1730	0.770017036225322
1731	0.768313237517045
1732	0.768082182610013
1733	0.771661551688295
1734	0.767402897039185
1735	0.772726007462818
1736	0.765087189533732
1737	0.769980608300711
1738	0.769849452268619
1739	0.781066053691417
1740	0.7808462264849
1741	0.776189012251283
1742	0.772323709422248
1743	0.770634499853774
1744	0.765911693510026
1745	0.764178561487208
1746	0.768028096558577
1747	0.762651203106336
1748	0.768443222859197
1749	0.763196704098208
1750	0.763307488892099
1751	0.764567966082584
1752	0.76474276532996
1753	0.760016345615154
1754	0.76290855933786
1755	0.756222538556132
1756	0.751850201016888
1757	0.754966982843975
1758	0.75095575514346
1759	0.749664560775457
1760	0.744763166518091
1761	0.762571395349657
1762	0.757596799937986
1763	0.7426824910943
1764	0.745504867744629
1765	0.746775483867558
1766	0.751414314128968
1767	0.751207070297773
1768	0.764334531036937
1769	0.759455491760246
1770	0.763635146419926
1771	0.764593720380399
1772	0.75807062546026
1773	0.753346954092042
1774	0.762172235885655
1775	0.757799183071595
1776	0.761156965825367
1777	0.760922827837227
1778	0.762987082771038
1779	0.765952616566892
1780	0.761203212041986
1781	0.755382661456553
1782	0.762328184294256
1783	0.763934557639523
1784	0.759258442356954
1785	0.75913804980145
1786	0.765122992033318
1787	0.763060548189439
1788	0.762048009739013
1789	0.752388378369808
1790	0.757958166993767
1791	0.75897528954536
1792	0.762280264405036
1793	0.770489980867279
1794	0.766177807453657
1795	0.761542086699764
1796	0.753490869675519
1797	0.758257283999338
1798	0.758218484744915
1799	0.747123925766454
1800	0.75329458047194
1801	0.756839066689687
1802	0.751232880091048
1803	0.752154545166257
1804	0.755424901429493
1805	0.762547485615225
1806	0.762200325397189
1807	0.766882472067285
1808	0.772047345555254
1809	0.763985165094589
1810	0.756413640255526
1811	0.758097316133852
1812	0.760107573104257
1813	0.758808846328667
1814	0.747597705482952
1815	0.741006300056024
1816	0.759036190967806
1817	0.758093996095939
1818	0.760180950434626
1819	0.763338201665216
1820	0.761437614294221
1821	0.758081499927768
1822	0.750253781619199
1823	0.754937737617466
1824	0.754649022046673
1825	0.754216950251403
1826	0.759544250141822
1827	0.745607314125444
1828	0.74754257558834
1829	0.753550828556026
1830	0.754323536769706
1831	0.767319204600309
1832	0.762017189498497
1833	0.757894713661044
1834	0.758776651033977
1835	0.756893637225297
1836	0.7473892469178
1837	0.745127732931182
1838	0.749007071707181
1839	0.750548041450704
1840	0.74948744921725
1841	0.748308093175996
1842	0.74473858995726
1843	0.744911771027494
1844	0.75048099324541
1845	0.756477853787962
1846	0.751287462958983
1847	0.751398719904724
1848	0.757289941756194
1849	0.75119200724436
1850	0.749308198881634
1851	0.75166829923152
1852	0.758815850208064
1853	0.749620516759629
1854	0.744981889100692
1855	0.746471062200721
1856	0.746586588773357
1857	0.752595690028787
1858	0.750036069406322
1859	0.752677876162322
1860	0.75667319692608
1861	0.756612737705553
1862	0.748327648719024
1863	0.753974267724193
1864	0.759915852146001
1865	0.753131318114071
1866	0.754751608487458
1867	0.74842617430155
1868	0.75267831660248
1869	0.746819053088895
1870	0.74007106942394
1871	0.74429955920749
1872	0.748846105804297
1873	0.7535819236312
1874	0.76399190294813
1875	0.762364087214198
1876	0.752954955304133
1877	0.745211358423154
1878	0.750792175668676
1879	0.751303879044562
1880	0.751801752599478
1881	0.753764265856727
1882	0.76055576500932
1883	0.765915128943261
1884	0.76022431617261
1885	0.75220792651344
1886	0.749286619075639
1887	0.752246196358793
1888	0.748983142593382
1889	0.754999482923254
1890	0.746720658757536
1891	0.752291610143513
1892	0.747648371956999
1893	0.74898093774995
1894	0.747684782264003
1895	0.7395404605947
1896	0.749513544415747
1897	0.744791354688221
1898	0.751219522421928
1899	0.744927060467149
1900	0.753351889664455
1901	0.759263865937063
1902	0.760538293629121
1903	0.752452987417506
1904	0.747468085706131
1905	0.742959916422076
1906	0.743595860038688
1907	0.749712568752709
1908	0.755347912489826
1909	0.759327641671981
1910	0.752914216351253
1911	0.751424499748068
1912	0.739269468335876
1913	0.734289111966935
1914	0.732372527809392
1915	0.745250381421177
1916	0.742586951696047
1917	0.744892775724348
1918	0.746603589763466
1919	0.752159301919967
1920	0.751624017378007
1921	0.739579450119271
1922	0.741437490970977
1923	0.73623853534268
1924	0.738681568812609
1925	0.739272287152889
1926	0.734919417068642
1927	0.7374938778818
1928	0.739548619308192
1929	0.739155482422914
1930	0.739026345368508
1931	0.74786495311955
1932	0.74479201887198
1933	0.74127267826375
1934	0.74503553471197
1935	0.742386259852646
1936	0.741883568763279
1937	0.736374631351588
1938	0.734442332289197
1939	0.735479568861938
1940	0.740168847139077
1941	0.741361294823595
1942	0.748398031056316
1943	0.753228819232789
1944	0.755771792098151
1945	0.748188959398465
1946	0.74191765883153
1947	0.738945164319414
1948	0.724580651640023
1949	0.725583407033653
1950	0.724223680177022
1951	0.741853391565395
1952	0.738923059508751
1953	0.722614251057937
1954	0.716294436007568
1955	0.720750281000821
1956	0.725740027553936
1957	0.720547882011367
1958	0.724134799353082
1959	0.721726472567625
1960	0.72860874907948
1961	0.734453519469217
1962	0.736166831684913
1963	0.732964264447318
1964	0.728701839630453
1965	0.733100986762131
1966	0.731988677164411
1967	0.728794510001515
1968	0.733055386230784
1969	0.737157645864972
1970	0.743796928898864
1971	0.739191950868019
1972	0.746641643793141
1973	0.741695720154894
1974	0.73443237834162
1975	0.743814331570398
1976	0.752753984221672
1977	0.748056910153731
1978	0.744122414175831
1979	0.736317783740359
1980	0.73674490763089
1981	0.724755643800188
1982	0.728336303368134
1983	0.725715979521294
1984	0.728338536399736
1985	0.722200474265962
1986	0.722429503148266
1987	0.724336697121636
1988	0.723000225505361
1989	0.729960677502669
1990	0.730996945107062
1991	0.731437209089275
1992	0.741495452895806
1993	0.742698911584281
1994	0.738011895407795
1995	0.738916147240907
1996	0.730177638324636
1997	0.730209823048762
1998	0.732624019139768
1999	0.727867441606444
2000	0.724836949053406
2001	0.728621915597572
2002	0.730256447163037
2003	0.724299489617945
2004	0.722540582156184
2005	0.733283005704581
2006	0.738661271568355
2007	0.737019821568883
2008	0.733114795441973
2009	0.739817552068835
2010	0.743902106008661
2011	0.742787027804106
2012	0.751307624547668
2013	0.747372723364822
2014	0.749768857004936
2015	0.748818961477342
2016	0.747335160866363
2017	0.746908990969215
2018	0.745827041792486
2019	0.744489960607032
2020	0.745337121705948
2021	0.740093796136107
2022	0.74062558358321
2023	0.741529595816876
2024	0.73414344959779
2025	0.732318882198113
2026	0.735010367080445
2027	0.731396635741895
2028	0.729463365949395
2029	0.72178047053103
2030	0.725528616277964
[truncated: 47,170 more rows]
