# Supplementary material for: LaF3 doped with Ce/Gd/Eu: energy transfer and excitation dependence of photoluminescence rise-and-decay kinetics
Source: Front Chem. 2025 Apr 22;13:1501039. doi: 10.3389/fchem.2025.1501039 (PMC12052759; doi:10.3389/fchem.2025.1501039)
Supplement: Supplementary file 2 [file DataSheet3.zip › LaF3CeGdEu272_552trace.txt]

31	0.670029270475056
32	0.670529836223567
33	0.668950697160322
34	0.672519313825049
35	0.672295556680055
36	0.677031504724961
37	0.681523510852445
38	0.685475203837457
39	0.68644169673197
40	0.690210081322915
41	0.696886864222785
42	0.701005393294542
43	0.701602797405056
44	0.70627468690288
45	0.708467882513893
46	0.712321130020212
47	0.7129771760047
48	0.712814588940303
49	0.715475958850148
50	0.720296542412359
51	0.723428179194277
52	0.727617738224708
53	0.729878688240185
54	0.732310635216066
55	0.734182852064909
56	0.73817692923947
57	0.742289959877016
58	0.745559318127727
59	0.749167410075242
60	0.753002173184581
61	0.755721254935848
62	0.758243696123106
63	0.759966056366871
64	0.762171002581479
65	0.766685176188152
66	0.76998284549847
67	0.773571183196867
68	0.78040454627506
69	0.781552157899087
70	0.78516446182095
71	0.785564989026766
72	0.787089796559212
73	0.789699071870948
74	0.791959726779942
75	0.794486950991756
76	0.80157742719014
77	0.80369389000551
78	0.804718969840756
79	0.808253926481182
80	0.809665064361957
81	0.813747695199205
82	0.816342588221827
83	0.817053842113944
84	0.819952017729895
85	0.82160110469471
86	0.822641554339899
87	0.825576402365809
88	0.825586064228712
89	0.827292123352466
90	0.828593723072332
91	0.830981364472731
92	0.834810714741514
93	0.838813677048496
94	0.838817565810981
95	0.843911070491741
96	0.845663141954011
97	0.846346401610796
98	0.848186494011063
99	0.84917478134973
100	0.849813966661655
101	0.85203675851462
102	0.852499008965999
103	0.853747057718101
104	0.853541079780568
105	0.855353365740539
106	0.859564792033607
107	0.86290425915306
108	0.866619318896792
109	0.871693833283744
110	0.87197527033223
111	0.87164784266302
112	0.872462334001006
113	0.877823233260723
114	0.878134477341507
115	0.879441506509653
116	0.878506193978474
117	0.879842093758779
118	0.880413860653274
119	0.881777238551944
120	0.882765735403439
121	0.8848563987581
122	0.884225057402043
123	0.886262601589768
124	0.888944949610249
125	0.887589341571446
126	0.889554674097048
127	0.892035926850896
128	0.891248700285896
129	0.895208965411604
130	0.898878463780406
131	0.898120903720807
132	0.899164286545584
133	0.902313749803103
134	0.904180538481183
135	0.903237850842963
136	0.908366798962094
137	0.908276764656923
138	0.912141051189733
139	0.913888600240965
140	0.912867391282963
141	0.91439778539831
142	0.912495006504479
143	0.911015047492342
144	0.908320508124818
145	0.909807480706615
146	0.912969265617936
147	0.912159319686298
148	0.915715493333085
149	0.918796532767103
150	0.923215848163499
151	0.925955994896574
152	0.924890716703781
153	0.924744089662292
154	0.927586234649512
155	0.926336514904857
156	0.926397249352075
157	0.928651556277892
158	0.932418871586905
159	0.935389693220842
160	0.935513612393348
161	0.938712515568144
162	0.938431206271383
163	0.938708299761245
164	0.93844427144022
165	0.939108628951888
166	0.93959451347225
167	0.939400969610037
168	0.943657401558034
169	0.943270952592229
170	0.942574245788952
171	0.943552812498922
172	0.946763491827658
173	0.945746014497521
174	0.945291438092217
175	0.945160588388671
176	0.948463676927132
177	0.946553149891226
178	0.949543051245177
179	0.948467211817341
180	0.950526867273496
181	0.954813277441102
182	0.952143182088493
183	0.953807531551801
184	0.953345836820423
185	0.956909982174802
186	0.956561475471094
187	0.957399742682477
188	0.956453705394048
189	0.953696612394753
190	0.954813448628413
191	0.954616966476542
192	0.955053366366522
193	0.955541597686059
194	0.956181797346673
195	0.95576341044981
196	0.955922972353377
197	0.95681276311266
198	0.953534781620564
199	0.95233110487484
200	0.958270154782711
201	0.959582755203551
202	0.958730652480434
203	0.960724520908678
204	0.960111513202566
205	0.962267175356999
206	0.969095275064154
207	0.96865151539734
208	0.967911113671823
209	0.96699738607197
210	0.966395077572763
211	0.966261280636939
212	0.966132283333395
213	0.969157348349441
214	0.973153230655866
215	0.971852462599724
216	0.97277836366138
217	0.971147656337131
218	0.972908202848787
219	0.972917496786725
220	0.97115115417934
221	0.970918757185236
222	0.971843351346752
223	0.969856725163755
224	0.966740658761986
225	0.966892828950789
226	0.967005525134321
227	0.966685834109531
228	0.968193949601689
229	0.970602477131483
230	0.972020328365367
231	0.97479897308054
232	0.976332247997268
233	0.982551728270038
234	0.980406300306234
235	0.978379681445965
236	0.979034699029074
237	0.977821845876998
238	0.980503042854444
239	0.981304684924006
240	0.978817358853188
241	0.97878000552654
242	0.976106339513238
243	0.9741995517703
244	0.977852961086952
245	0.981216280730837
246	0.981793463020922
247	0.987632611080444
248	0.985310340237335
249	0.985768841175607
250	0.986943827439103
251	0.987645514004591
252	0.984849995841681
253	0.982837793763493
254	0.983431367877314
255	0.983073480364496
256	0.983351991898497
257	0.982406197338344
258	0.984061950388129
259	0.983508486483165
260	0.985579352153121
261	0.983252575506698
262	0.98447986588113
263	0.983698546555858
264	0.982326698717871
265	0.983697985725789
266	0.983498374934192
267	0.983885397505239
268	0.986340447102929
269	0.986978427716094
270	0.989384396378852
271	0.990390193368842
272	0.987297007300883
273	0.988093996652649
274	0.986750229921166
275	0.988987462829039
276	0.990342863910048
277	0.990542607563439
278	0.988682026341639
279	0.98820378903949
280	0.987394737369922
281	0.987664716366261
282	0.987112406059366
283	0.988654796061619
284	0.986508779162365
285	0.986106708715721
286	0.986092759504952
287	0.987897478730296
288	0.986876027044018
289	0.98837823401893
290	0.988486727170735
291	0.994241168171986
292	0.993084115695538
293	0.992782090179176
294	0.993171670339742
295	0.993507912877923
296	0.995137315857068
297	0.99442422361764
298	0.992187982063147
299	0.9927412747808
300	0.996087220190189
301	0.996601037625055
302	0.992642955776313
303	0.990511783627416
304	0.989625921233652
305	0.991847140462893
306	0.990143115146589
307	0.990166822034055
308	0.990641718628616
309	0.991853718399174
310	0.990844327753181
311	0.990505325777756
312	0.993025818751219
313	0.993216511194947
314	0.995107588030839
315	0.992102686069428
316	0.992091842503075
317	0.994556882285601
318	0.995015766479046
319	0.995041006387203
320	0.993581196377012
321	0.992509853809869
322	0.994036366827834
323	0.993434934705455
324	0.993078632591534
325	0.997127502480619
326	0.997537618730856
327	0.995688762562306
328	0.994521811882265
329	0.993952666453151
330	0.993234092387236
331	0.993517294964551
332	0.994446336163588
333	0.993646743231682
334	0.994800202052127
335	0.996452142990461
336	0.99703066667365
337	0.99363340211912
338	0.991238914503819
339	0.988786559189993
340	0.988290331890037
341	0.988552806750094
342	0.991570211772756
343	0.988101459908379
344	0.989407179621352
345	0.991449230889907
346	0.989320433645563
347	0.990314412323544
348	0.990562891982212
349	0.99206028782719
350	0.99581140421757
351	0.997472011832876
352	0.996922971970122
353	0.998179026922782
354	0.999482477765132
355	0.999809997415583
356	0.995725101540264
357	0.993261096546705
358	0.992906787359682
359	0.993035808936054
360	0.991552161731639
361	0.993098004862997
362	0.994728325099522
363	0.994238013981915
364	0.995075850669987
365	0.993904786384425
366	0.992852674284332
367	0.994730025474971
368	0.992126869470826
369	0.99438122366478
370	0.997843481909014
371	0.995290338149871
372	0.995800289817562
373	0.998510925902339
374	0.997404820813515
375	1
376	0.998480854423972
377	0.996858585101108
378	0.99870009299048
379	0.998515397212687
380	0.996224618447119
381	0.997141299666836
382	0.993633523483258
383	0.997381728411843
384	0.995673049100225
385	0.994330715743088
386	0.997106754323086
387	0.996414678519812
388	0.993062733889454
389	0.993544194367605
390	0.993597644411507
391	0.995632385726402
392	0.998663239173073
393	0.996203297961862
394	0.994076084838898
395	0.991990222394034
396	0.991505823626225
397	0.991020255930139
398	0.991094555055436
399	0.993715892684975
400	0.991783177729604
401	0.993293121348935
402	0.993157362146628
403	0.99070635078094
404	0.988432145246556
405	0.988216564211913
406	0.990117712993743
407	0.990962332020855
408	0.990699102148107
409	0.991085740186464
410	0.994269859931732
411	0.995801822838252
412	0.994750007122159
413	0.99502735994802
414	0.995356433059438
415	0.995573786010496
416	0.991502899389257
417	0.991667069297517
418	0.993137600232406
419	0.994330715743088
420	0.99421497395845
421	0.98941398112315
422	0.992927409043008
423	0.994812445777377
424	0.992958626454342
425	0.996033947721184
426	0.995484743058706
427	0.992941078477501
428	0.994626762478756
429	0.996485550066348
430	0.997737261460384
431	0.998625470653321
432	0.994643370202907
433	0.991978469235405
434	0.993461283498578
435	0.994768950147828
436	0.994538230533863
437	0.994351124081034
438	0.99496948969446
439	0.994677027672173
440	0.993595295057299
441	0.993717893276976
442	0.994346730699238
443	0.993802763857453
444	0.993314197828399
445	0.992221656140137
446	0.99379663177469
447	0.991362450421153
448	0.989168186805725
449	0.988639506735262
450	0.991520479304029
451	0.992154127856225
452	0.991757043559378
453	0.99014101618576
454	0.988551018225955
455	0.988580912129426
456	0.988330007743032
457	0.989336308074816
458	0.990382639409388
459	0.98621142424904
460	0.987904594501336
461	0.98976360309941
462	0.989527124437717
463	0.989942576877474
464	0.991170695083079
465	0.993201564243212
466	0.987905703386302
467	0.98590655753433
468	0.988684518777779
469	0.98600497746268
470	0.983867256760398
471	0.989819769144969
472	0.990374929592831
473	0.987397352447717
474	0.985123311713057
475	0.988185980449132
476	0.987067565204161
477	0.985904464961087
478	0.985344449947705
479	0.988874401275575
480	0.98737846818784
481	0.985650868845864
482	0.985872064568787
483	0.985562600069522
484	0.986164518925971
485	0.985409731078788
486	0.983908709639877
487	0.98611651621559
488	0.983962176291503
489	0.980861258689193
490	0.983426675556483
491	0.983796562788759
492	0.985032352485403
493	0.985761859543878
494	0.988399433140049
495	0.983778409268745
496	0.983923938922923
497	0.983863205753222
498	0.983800442608624
499	0.98131567157229
500	0.98041330621079
501	0.981827367051016
502	0.98377981070516
503	0.986131272817256
504	0.984099381643329
505	0.983403222894949
506	0.985346041734189
507	0.984693299409289
508	0.983020390580457
509	0.983240818515517
510	0.981124874372148
511	0.983377839904861
512	0.984079324622624
513	0.984214741450312
514	0.985266521395923
515	0.982739777530592
516	0.982647184358385
517	0.981221774054979
518	0.983615883525176
519	0.985425659163765
520	0.985018247417531
521	0.983127702028812
522	0.981900101217691
523	0.980216909652575
524	0.981463097062055
525	0.980846950496079
526	0.980387477367185
527	0.98248089504902
528	0.979836850828016
529	0.977659380176739
530	0.97773760127997
531	0.980242301585284
532	0.979874679391079
533	0.98152509752886
534	0.979216582991416
535	0.977872123845588
536	0.978772517997982
537	0.980293726764357
538	0.977310016258962
539	0.978929780370513
540	0.978492486218463
541	0.97821896977688
542	0.979801430384955
543	0.979711970962544
544	0.981068088730727
545	0.977144268616907
546	0.975247592422943
547	0.976928622428885
548	0.977626329528163
549	0.978945028816318
550	0.977503494967796
551	0.977000139121628
552	0.973723514352842
553	0.974360920083248
554	0.975578037587879
555	0.974775422050178
556	0.974065888973787
557	0.971457198764947
558	0.971903659103211
559	0.971815031344524
560	0.971970728758433
561	0.969101329218365
562	0.972337569112086
563	0.974800555924403
564	0.974647350946634
565	0.974664278050095
566	0.973701069652412
567	0.971720908984178
568	0.973492612053912
569	0.970309893745058
570	0.973321862931853
571	0.973665642821765
572	0.970718097551983
573	0.972781728641796
574	0.972769896277098
575	0.970928306626622
576	0.971483260116691
577	0.974927191098566
578	0.977626364021128
579	0.969614891149782
580	0.968545135259054
581	0.969333641896331
582	0.967366333051556
583	0.969769257390725
584	0.973119120945496
585	0.975555315666207
586	0.977073675569131
587	0.974675738657276
588	0.973508329348544
589	0.975507251634999
590	0.974872513360595
591	0.973384205773279
592	0.9712773741604
593	0.969710832694681
594	0.968030386514119
595	0.967585087439029
596	0.96830262543846
597	0.965980737850524
598	0.966486890181935
599	0.967841729155358
600	0.968488055788667
601	0.966330011064577
602	0.965084270786132
603	0.965445750677435
604	0.962932198455149
605	0.961579946454142
606	0.96393326096624
607	0.966588197299252
608	0.970656145630833
609	0.9687822846173
610	0.966543532741425
611	0.965614307579906
612	0.966341288986792
613	0.965608852581281
614	0.962209182461783
615	0.961927868054953
616	0.965093043497035
617	0.963779320138539
618	0.963782296753714
619	0.96482445699449
620	0.964844641766919
621	0.963904261324839
622	0.962093440677145
623	0.960638504395234
624	0.961893877153686
625	0.963208338917148
626	0.959420900156534
627	0.957548613044243
628	0.95679611834051
629	0.959228219895977
630	0.95927990441105
631	0.964090718798909
632	0.966137034420019
633	0.961905024769143
634	0.960459947087791
635	0.962942255070881
636	0.961765314206005
637	0.960855794747948
638	0.95616237908459
639	0.952151397801878
640	0.951567660570823
641	0.952663463760604
642	0.954319688214252
643	0.953830015855267
644	0.955255410828466
645	0.957612828725946
646	0.958155816989523
647	0.960838433288624
648	0.957473750533842
649	0.958728945717398
650	0.957751963128808
651	0.959239279362744
652	0.959476212820575
653	0.958536814789255
654	0.9590508455695
655	0.956305555552007
656	0.956953290009317
657	0.957264109954376
658	0.957391518026471
659	0.957170939344376
660	0.957840908989288
661	0.956014698091376
662	0.954900022139374
663	0.956162462123211
664	0.951917317040049
665	0.950119640767261
666	0.949497316127901
667	0.951370539660331
668	0.951445980886042
669	0.952252214352574
670	0.94852465665766
671	0.951387074565999
672	0.948482137051283
673	0.947189787833769
674	0.947832711161144
675	0.949877679001564
676	0.951096927404955
677	0.953709545979315
678	0.954969944490598
679	0.950677486556367
680	0.952449219008997
681	0.950924472797378
682	0.950885338611694
683	0.949658922059056
684	0.948294405892523
685	0.949262176304278
686	0.949702996403917
687	0.947065273338228
688	0.945500809115545
689	0.943663497870315
690	0.945563329531868
691	0.945658249062973
692	0.943512059698892
693	0.945664674974702
694	0.947220269395171
695	0.946328607073127
696	0.946369786563917
697	0.945039802965961
698	0.944726555738141
699	0.943761818152319
700	0.944146690661847
701	0.940435457082255
702	0.941942845667102
703	0.939952570894861
704	0.939169302078278
705	0.939934173369054
706	0.942371392658594
707	0.941805895818724
708	0.943413618052749
709	0.941328009833817
710	0.939176551988628
711	0.940460616506826
712	0.941618100784102
713	0.941947061474002
714	0.943519812951035
715	0.939443183889792
716	0.937691523788074
717	0.941248087077619
718	0.944308679848175
719	0.943928302921822
720	0.941239316921751
721	0.938386109912729
722	0.940317715983133
723	0.941245193501065
724	0.942629191805545
725	0.943219851902536
726	0.938545544064572
727	0.937466618155078
728	0.938356246669672
729	0.938133033747023
730	0.940725056188402
731	0.941482738889656
732	0.941148427957545
733	0.939076831547726
734	0.938285278031826
735	0.942697219598699
736	0.938040797002127
737	0.936030810138837
738	0.936325768429815
739	0.93519746903394
740	0.934976766432672
741	0.935837033768485
742	0.93461883931682
743	0.935661676641734
744	0.936069553404245
745	0.933433501331109
746	0.933138543040131
747	0.935149953057629
748	0.936090283676536
749	0.933544613393261
750	0.934871198795352
751	0.937485971263783
752	0.939175150552213
753	0.937186218450594
754	0.935939739767183
755	0.935388160200151
756	0.933793519742688
757	0.932763884280955
758	0.934154390258267
759	0.933907433400152
760	0.933813317427392
761	0.93453371962048
762	0.935260280724194
763	0.935076829248195
764	0.932047157504973
765	0.932866305393307
766	0.93203625389531
767	0.934693869181979
768	0.933327689687996
769	0.931117385566073
770	0.928742483567615
771	0.928689115284817
772	0.929111462485131
773	0.931635238677908
774	0.930972677355483
775	0.929540128285726
776	0.92935981183704
777	0.931265899500529
778	0.93017774352896
779	0.929167034485173
780	0.927168103256098
781	0.926234052911954
782	0.929686694006387
783	0.927025276828405
784	0.924641262299457
785	0.926514908690094
786	0.928538368250222
787	0.923514849796549
788	0.923393199494665
789	0.925121009626987
790	0.923438647170561
791	0.925495194427265
792	0.924270888333112
793	0.924984443033781
794	0.926517376853406
795	0.927722493361062
796	0.926668024241656
797	0.927676171863372
798	0.928642485905472
799	0.925520617020388
800	0.926984973714444
801	0.926092604925365
802	0.929478541734508
803	0.9270510085807
804	0.926995938644935
805	0.926499578483186
806	0.923887055722619
807	0.922850430964054
808	0.923295611230041
809	0.92212702021786
810	0.92021636543023
811	0.918205425539077
812	0.914225320570595
813	0.91331835742454
814	0.914020119363546
815	0.915225783926099
816	0.918119959635565
817	0.919563554119399
818	0.920321593247964
819	0.915079400890404
820	0.912632767576306
821	0.913216687492327
822	0.914886435743502
823	0.916107675796273
824	0.917030016417374
825	0.917465327862664
826	0.918261380794291
827	0.916542804556597
828	0.917148743759807
829	0.917256687579198
830	0.919520050824746
831	0.920006980354212
832	0.91881122421539
833	0.91753556448313
834	0.915014280726493
835	0.914419375439705
836	0.910383997410217
837	0.908059839674141
838	0.909088295987459
839	0.910332086774592
840	0.910269655784477
841	0.912582944403855
842	0.910557313064415
843	0.910137137643412
844	0.911731902020049
845	0.908985072594279
846	0.912472822417566
847	0.913112641378042
848	0.910716541535982
849	0.906177633917981
850	0.906183177065295
851	0.908481566001076
852	0.910798636071491
853	0.908186425025132
854	0.909026208649481
855	0.908611440958966
856	0.910985245570113
857	0.906206344840485
858	0.904890583841987
859	0.905859882164365
860	0.906900715064726
861	0.904372596590843
862	0.905066288453429
863	0.903562522907481
864	0.906020285951794
865	0.90519961398539
866	0.90471867601179
867	0.904307001190518
868	0.905746525504418
869	0.906588833502839
870	0.91046129997855
871	0.908633980195672
872	0.908489850700392
873	0.909375520189052
874	0.908636054883674
875	0.906394436259107
876	0.902807637968988
877	0.90339599086984
878	0.900334436128801
879	0.901077802971837
880	0.901328784009266
881	0.901609071292233
882	0.900855080615809
883	0.899158376750821
884	0.898139589965511
885	0.897358041964653
886	0.896702255316164
887	0.898308892938051
888	0.895226211894375
889	0.894293368804025
890	0.895541630901507
891	0.900349439291295
892	0.900635790948611
893	0.899152022380058
894	0.899664179042508
895	0.896335480115891
896	0.897682058662825
897	0.894233621877636
898	0.896360391702117
899	0.895735098112685
900	0.894381587757195
901	0.895270797246133
902	0.897141300944353
903	0.897948569199851
904	0.899082397690351
905	0.894957933273486
906	0.895271436004754
907	0.894601122707703
908	0.895885410791418
909	0.894651145172844
910	0.890671818212362
911	0.89088112024976
912	0.895046465218379
913	0.900035334849406
914	0.899582113889896
915	0.898973250449718
916	0.896717713274797
917	0.896764853661039
918	0.895915229321371
919	0.893177585244574
920	0.895886232235005
921	0.896073333577765
922	0.89556769225325
923	0.895833357073862
924	0.89238467628288
925	0.893068648794286
926	0.894699363783638
927	0.892514976654011
928	0.890538873380539
929	0.890020921899878
930	0.893494091418878
931	0.890108642621322
932	0.890733439256546
933	0.889521891727092
934	0.89050984052369
935	0.888482198372111
936	0.886530330878243
937	0.884064481149786
938	0.88564155446765
939	0.885074804383366
940	0.882753613042327
941	0.881212905530283
942	0.881903945267073
943	0.880673374228364
944	0.876315684986221
945	0.878680191826879
946	0.88081883489661
947	0.879646797142909
948	0.881501205401394
949	0.880681805842163
950	0.881250939773621
951	0.876898779626104
952	0.877567729812257
953	0.87659937174257
954	0.879157817198269
955	0.878793962402412
956	0.881108920736826
957	0.880249689467496
958	0.876061409231825
959	0.876455523301084
960	0.876484650694209
961	0.878689428276541
962	0.879203139677475
963	0.878034023605708
964	0.878557166916443
965	0.878132392433367
966	0.878590765619916
967	0.880025417483053
968	0.88186294846125
969	0.879119075210378
970	0.878179189167471
971	0.876530513563209
972	0.876021167438692
973	0.875567079044974
974	0.877143210832631
975	0.875401954831334
976	0.877368387299281
977	0.87502120359243
978	0.873566084625553
979	0.876102597665235
980	0.87687282941836
981	0.875742763216139
982	0.8768385945113
983	0.876848584696135
984	0.876435508438449
985	0.876745209278403
986	0.877224205425795
987	0.880016730365806
988	0.879571808158302
989	0.877756366730743
990	0.877117227409439
991	0.876174214004323
992	0.875899257800808
993	0.87498446219654
994	0.873993875326837
995	0.872891552966568
996	0.873536013147185
997	0.873294690140109
998	0.872985608896017
999	0.873282170471134
1000	0.874519249182676
1001	0.874078446968279
1002	0.875766558252295
1003	0.872623275623195
1004	0.871782076509741
1005	0.866498095285667
1006	0.864058926504816
1007	0.865073677613158
1008	0.869705249944332
1009	0.865374338741106
1010	0.867588748803445
1011	0.867992930986091
1012	0.865744052231037
1013	0.869028421309345
1014	0.866872184272153
1015	0.865430589102803
1016	0.866856897500831
1017	0.86447087854733
1018	0.864575318136925
1019	0.863702136379309
1020	0.863940869858935
1021	0.862942261458467
1022	0.863359438546502
1023	0.862048368591319
1024	0.863436052533042
1025	0.86151661992444
1026	0.860605189300589
1027	0.863604913484616
1028	0.86226005447589
1029	0.865027748313262
1030	0.864233574609498
1031	0.862188466242182
1032	0.863063363705454
1033	0.864145494905708
1034	0.863691976284681
1035	0.865877352212653
1036	0.864830802422633
1037	0.862214527593925
1038	0.862410335216692
1039	0.861569318788203
1040	0.864834153350359
1041	0.864623624896409
1042	0.858467441770445
1043	0.85753536519044
1044	0.855554063699309
1045	0.852637236331619
1046	0.856076951506595
1047	0.853605304404892
1048	0.854347959670825
1049	0.851017011036344
1050	0.851690851558501
1051	0.850505954316239
1052	0.850840718766971
1053	0.848911179719465
1054	0.84800041340458
1055	0.847266610055619
1056	0.850966329372306
1057	0.855364096885375
1058	0.85570378872011
1059	0.856412226964224
1060	0.854880939864325
1061	0.854022523650996
1062	0.852574043941228
1063	0.851080837075288
1064	0.850987322813149
1065	0.84993771464685
1066	0.8522407690756
1067	0.851911862041424
1068	0.851459937761915
1069	0.852917614318311
1070	0.853262070014843
1071	0.854019382236097
1072	0.851873664275878
1073	0.849716704163927
1074	0.848279411672649
1075	0.847415673322489
1076	0.847993042130091
1077	0.848625479595942
1078	0.849120742370379
1079	0.851091390645227
1080	0.850867705041198
1081	0.849531336412065
1082	0.844301819580583
1083	0.847074721855752
1084	0.847109748823502
1085	0.846994059417071
1086	0.846453126678738
1087	0.847401587417375
1088	0.849162261680755
1089	0.846348228460452
1090	0.84877006388736
1091	0.84795277606413
1092	0.846443577237351
1093	0.847467817743769
1094	0.847565365127842
1095	0.846842324861648
1096	0.847866700784894
1097	0.843865261278465
1098	0.84384089135955
1099	0.845164493758881
1100	0.846073006533351
1101	0.844955976117071
1102	0.845966680050789
1103	0.846017084493585
1104	0.845955376578229
1105	0.847019865265366
1106	0.846495061182217
1107	0.848243409959243
1108	0.847255439444852
1109	0.843237818905032
1110	0.844606124187707
1111	0.841378987881855
1112	0.843329924065653
1113	0.844691590091219
1114	0.846874183586637
1115	0.845270366722822
1116	0.845648355969448
1117	0.842354037586857
1118	0.842115305384748
1119	0.838471103134861
1120	0.839087924229941
1121	0.838385253976177
1122	0.83802060200956
1123	0.835395735877398
1124	0.836992121423415
1125	0.83756007109639
1126	0.837988255272984
1127	0.837628906280441
1128	0.838598088348749
1129	0.838594894555643
1130	0.84005790730156
1131	0.838683426500537
1132	0.839446297199312
1133	0.836813474689765
1134	0.834747969482157
1135	0.83415573676144
1136	0.836075589673215
1137	0.837003840089079
1138	0.833661122965761
1139	0.833782742607231
1140	0.835633577649989
1141	0.835826319231374
1142	0.833099270882584
1143	0.830373815597796
1144	0.830116346050294
1145	0.830743363010485
1146	0.832310659488893
1147	0.831345239708864
1148	0.829798969886747
1149	0.828801762922694
1150	0.825491484517194
1151	0.825734639483995
1152	0.826977487463404
1153	0.826945214822828
1154	0.825760700835739
1155	0.829484791348858
1156	0.829998654774344
1157	0.831124229225941
1158	0.830413497838377
1159	0.826814717714041
1160	0.827113514944333
1161	0.830674709233882
1162	0.828136116396129
1163	0.830028321279745
1164	0.825775477877681
1165	0.826834882046194
1166	0.828887228826206
1167	0.827688568890692
1168	0.82675997482269
1169	0.827977065499459
1170	0.826140795430781
1171	0.82697574748492
1172	0.826578239052348
1173	0.825616980145977
1174	0.824187693855257
1175	0.826268599533221
1176	0.82540159073892
1177	0.822290452998671
1178	0.820569287233527
1179	0.819059526299161
1180	0.822954422145097
1181	0.823595145587781
1182	0.822374641384941
1183	0.825127946545613
1184	0.82606215274686
1185	0.823193582315482
1186	0.823041633137162
1187	0.821884458019059
1188	0.822263809099065
1189	0.820806313950118
1190	0.821870103835324
1191	0.819743083617464
1192	0.820705862769353
1193	0.819809770017513
1194	0.819751004224366
1195	0.81856355194762
1196	0.815620535476462
1197	0.812616420465673
1198	0.812190368465356
1199	0.812635105432859
1200	0.813913133682087
1201	0.817976486784148
1202	0.815813393311916
1203	0.817474411010257
1204	0.81633964993217
1205	0.816193246456199
1206	0.812660144770809
1207	0.811933620715095
1208	0.814737603707253
1209	0.815537113600538
1210	0.815448014437989
1211	0.814427973130746
1212	0.814392330399685
1213	0.81434767478448
1214	0.811516202176302
1215	0.81405838739254
1216	0.811614880163134
1217	0.811595882204223
1218	0.812071398394646
1219	0.813537726297807
1220	0.812996480567749
1221	0.813902738524286
1222	0.812145816329046
1223	0.810741824879725
1224	0.815270879007236
1225	0.814862787621829
1226	0.81244146703437
1227	0.81101041138227
1228	0.812230451846351
1229	0.811218594314563
1230	0.810304081041606
1231	0.809126148823349
1232	0.810875236005342
1233	0.810810603853018
1234	0.811559946921714
1235	0.811974884522023
1236	0.812645581074246
1237	0.811393455764624
1238	0.81295806179172
1239	0.812036844108276
1240	0.811694262529538
1241	0.810282174175934
1242	0.810893389525355
1243	0.809304436574654
1244	0.807161506157058
1245	0.806919545668878
1246	0.806733688627912
1247	0.806612122642166
1248	0.80595809513492
1249	0.807744602074458
1250	0.806721382304317
1251	0.803202464892868
1252	0.799286247284158
1253	0.798635560484501
1254	0.801425461404096
1255	0.80176994903856
1256	0.802463640901145
1257	0.798161176174354
1258	0.799592841202179
1259	0.800270235777305
1260	0.802646836873696
1261	0.801710369466929
1262	0.802085368045691
1263	0.801985849452514
1264	0.79966569801051
1265	0.802499606844069
1266	0.802582392516406
1267	0.804137316240323
1268	0.802655188003909
1269	0.803831861867682
1270	0.804099246226502
1271	0.805561492462073
1272	0.80373749677906
1273	0.801531181065968
1274	0.798658134214173
1275	0.796228774210708
1276	0.795448612316058
1277	0.796587268544217
1278	0.796476173089789
1279	0.79614210233092
1280	0.794794704895433
1281	0.794387687902027
1282	0.794876299921701
1283	0.795172849999163
1284	0.793710048043591
1285	0.795518673916662
1286	0.793761448949836
1287	0.796660135572685
1288	0.793695062766338
1289	0.7948003259713
1290	0.79216958453734
1291	0.792713693183538
1292	0.791282171237645
1293	0.791158061715069
1294	0.792650339825974
1295	0.791881199072574
1296	0.793565477804863
1297	0.796548526556326
1298	0.800308724816782
1299	0.797352993216511
1300	0.794850660150647
1301	0.790060646298528
1302	0.788584268167221
1303	0.791997708645074
1304	0.791053495651267
1305	0.79033178655804
1306	0.788485430490734
1307	0.787757444955295
1308	0.788761717867216
1309	0.786480933119034
1310	0.787395111682474
1311	0.78922042193073
1312	0.789368510451943
1313	0.788002695050374
1314	0.784948368501893
1315	0.788526311042488
1316	0.79111724376166
1317	0.788074273063945
1318	0.787741058241628
1319	0.787098142579356
1320	0.788048869633581
1321	0.788894943752832
1322	0.792038796154622
1323	0.791360483044599
1324	0.789259895936
1325	0.787447256103754
1326	0.785327024612519
1327	0.784853704474236
1328	0.784055166771572
1329	0.78135375180625
1330	0.781352029713007
1331	0.781928136333574
1332	0.780243483288733
1333	0.78032882655059
1334	0.779780555753216
1335	0.779889911229159
1336	0.781834201768263
1337	0.782033712913515
1338	0.779731538694145
1339	0.777444615475614
1340	0.780467047528624
1341	0.779384738753473
1342	0.7827912052647
1343	0.784345124860064
1344	0.78545260455744
1345	0.78499304200234
1346	0.784529215094684
1347	0.783279036721339
1348	0.782087496389417
1349	0.780576027414498
1350	0.780667463156083
1351	0.783717018177665
1352	0.781510697354504
1353	0.781829146632535
1354	0.780370676737931
1355	0.778778215724883
1356	0.779398578097759
1357	0.7808285031471
1358	0.780726978851852
1359	0.77897278160089
1360	0.777301568037438
1361	0.77953544746255
1362	0.779643733656562
1363	0.777363876385899
1364	0.777814456717269
1365	0.780834314573035
1366	0.780425446457144
1367	0.780234329877692
1368	0.777360108987551
1369	0.775992649421291
1370	0.775017077211737
1371	0.774716094149444
1372	0.772361502120104
1373	0.771643984560949
1374	0.769699886926949
1375	0.772379898368393
1376	0.771922802699087
1377	0.773190610810376
1378	0.77107422975611
1379	0.771525622588447
1380	0.770324161057621
1381	0.770336162054595
1382	0.773186778258649
1383	0.774040032024802
1384	0.773353749762222
1385	0.773776991224606
1386	0.771643861919293
1387	0.771284879574198
1388	0.770664868518564
1389	0.771220423719254
1390	0.768127682227295
1391	0.768538915027601
1392	0.765232700404449
1393	0.766761377536622
1394	0.770252767006533
1395	0.772247803085536
1396	0.769571404462853
1397	0.769798084567298
1398	0.768608624033446
1399	0.766222520763807
1400	0.767433862612985
1401	0.769767631111275
1402	0.771667299250621
1403	0.771291070422755
1404	0.770855309291396
1405	0.76940541537004
1406	0.766559565582817
1407	0.763886580486205
1408	0.763306366647704
1409	0.766768084502145
1410	0.764048952927705
1411	0.762580063602473
1412	0.761215216558974
1413	0.760338148593907
1414	0.761624225201761
1415	0.764397587383137
1416	0.763820078048638
1417	0.764573118252234
1418	0.764153536876749
1419	0.764767556376517
1420	0.760632744069988
1421	0.761099109404405
1422	0.761060243497341
1423	0.760204059106635
1424	0.761733739089843
1425	0.760661543141182
1426	0.761434641643
1427	0.760297688345325
1428	0.756802747377481
1429	0.759760767011132
1430	0.76029183987139
1431	0.758719090949391
1432	0.76054671605889
1433	0.759577514827823
1434	0.758787753668614
1435	0.756671981990073
1436	0.755772728660576
1437	0.761455167512532
1438	0.763471004127275
1439	0.759050600286189
1440	0.759268355655179
1441	0.761013520859238
1442	0.756100705662199
1443	0.754632117831036
1444	0.753590047016467
1445	0.754152282354817
1446	0.753140394162615
1447	0.752120952010959
1448	0.751551318570259
1449	0.753340505740971
1450	0.753357922133535
1451	0.75540357344568
1452	0.750646775041861
1453	0.751086401940395
1454	0.751188133193437
1455	0.753501935374746
1456	0.750404046765818
1457	0.749709256238404
1458	0.750463068062414
1459	0.748707540916003
1460	0.747475593991223
1461	0.748178053454643
1462	0.749517960806538
1463	0.749458645680976
1464	0.751771884477182
1465	0.7521070628435
1466	0.748737653274922
1467	0.74837286461396
1468	0.747534528416646
1469	0.745814908447366
1470	0.743128905450055
1471	0.742187741889905
1472	0.743120072695841
1473	0.742222524851862
1474	0.745677540850849
1475	0.74761190508098
1476	0.748540149109257
1477	0.747136072066281
1478	0.74783010502597
1479	0.747045837190903
1480	0.74510401098256
1481	0.742289289180464
1482	0.743115683146596
1483	0.745391196858636
1484	0.745737020776135
1485	0.745664968803668
1486	0.745195262761663
1487	0.746994480997761
1488	0.747206932115161
1489	0.746287683085787
1490	0.747829426664314
1491	0.747251645218643
1492	0.745225538642789
1493	0.743484757877906
1494	0.742896143086019
1495	0.74529431378353
1496	0.747029528405788
1497	0.745402822265541
1498	0.742020159733091
1499	0.744351170071655
1500	0.742112448856194
1501	0.743881043726477
1502	0.744105886761127
1503	0.744230572443979
1504	0.743286680107
1505	0.743568481247899
1506	0.745837386363244
1507	0.745231691165828
1508	0.746469215730887
1509	0.744557233602843
1510	0.745714761315705
1511	0.7423651915899
1512	0.73686970716622
1513	0.735431672437425
1514	0.734955669512932
1515	0.733382023773829
1516	0.737773712859859
1517	0.740084041471787
1518	0.739224621129905
1519	0.735373673154623
1520	0.735147297099282
1521	0.734089640574356
1522	0.735841920271937
1523	0.734316442042939
1524	0.735692796961757
1525	0.736151042396581
1526	0.736350718341558
1527	0.738780605959643
1528	0.735474213761595
1529	0.733245038154969
1530	0.731809272296796
1531	0.735450196437439
1532	0.735420619358244
1533	0.734998849595723
1534	0.733087142133886
1535	0.732514767141183
1536	0.732295040563089
1537	0.733390838642801
1538	0.733607431471101
1539	0.734365073291803
1540	0.734669377898926
1541	0.731912112434803
1542	0.732986080299879
1543	0.732776039857516
1544	0.734469957457398
1545	0.735170130164954
1546	0.734549163526423
1547	0.733571185751901
1548	0.732952266973509
1549	0.732314230149586
1550	0.730305560406572
1551	0.73267312945606
1552	0.728636744742985
1553	0.730884269329762
1554	0.730081557978268
1555	0.729469116212294
1556	0.729033679570315
1557	0.730683524102854
1558	0.727990844800435
1559	0.727228288370901
1560	0.729157146501717
1561	0.731664491267722
1562	0.729552665839943
1563	0.725636308981853
1564	0.72708458556638
1565	0.724952581753758
1566	0.727047837782905
1567	0.727022670693231
1568	0.726520192501408
1569	0.722042780730901
1570	0.720289197965733
1571	0.721115351758624
1572	0.724606757836259
1573	0.723270769907264
1574	0.722261747186236
1575	0.72274835350384
1576	0.723094354996236
1577	0.721739687210123
1578	0.72176632599966
1579	0.722812675219474
1580	0.723833732152924
1581	0.721763933209865
1582	0.72027967918476
1583	0.718221087900468
1584	0.718297866686732
1585	0.716551588765156
1586	0.719640154053249
1587	0.720528235494462
1588	0.720516403129764
1589	0.721519839267891
1590	0.722632666652444
1591	0.716876756506363
1592	0.720168407432953
1593	0.721128206137116
1594	0.720796087424593
1595	0.720416148686655
1596	0.721464526603849
1597	0.724191526406984
1598	0.723557532925132
1599	0.721019163652897
1600	0.719045522155151
1601	0.717004252727148
1602	0.714181013717597
1603	0.715984027457423
1604	0.713479374420247
1605	0.715673846270985
1606	0.714402588863141
1607	0.713397693800324
1608	0.713956224338671
1609	0.711749398896199
1610	0.70868416618302
1611	0.708448208748361
1612	0.70996922077708
1613	0.710092117935793
1614	0.711294261660826
1615	0.710515285302177
1616	0.712823066544723
1617	0.711000560446814
1618	0.710740677669241
1619	0.712012010450602
1620	0.714261423207864
1621	0.715696135114312
1622	0.713155419042902
1623	0.714098470773535
1624	0.711724657219767
1625	0.712095137220043
1626	0.715427029939766
1627	0.717615544727603
1628	0.717721578658717
1629	0.715924573082482
1630	0.713820807510984
1631	0.712064398877675
1632	0.712136912033867
1633	0.70958111103886
1634	0.711251160784104
1635	0.711640052362877
1636	0.711250916778311
1637	0.713915537969537
1638	0.714957580678727
1639	0.713572027635764
1640	0.711472896896821
1641	0.707573067279296
1642	0.710104706590699
1643	0.711594861467946
1644	0.711708304999065
1645	0.708893551259038
1646	0.705547036076959
1647	0.707047411092146
1648	0.709124069025278
1649	0.708920123617678
1650	0.708370466714097
1651	0.707022196734334
1652	0.704028382345069
1653	0.70399347546394
1654	0.7015413117777
1655	0.701810740164107
1656	0.701171470536045
1657	0.702902250895955
1658	0.702630341571063
1659	0.701545473928875
1660	0.702390267975849
1661	0.700706162985905
1662	0.702466049021147
1663	0.705267245748199
1664	0.703996277059252
1665	0.706379707762821
1666	0.706238806553612
1667	0.704783650538735
1668	0.703056149565587
1669	0.70490850613138
1670	0.704074117462345
1671	0.704440892662618
1672	0.703805838841455
1673	0.70493439757333
1674	0.701049550678023
1675	0.701868394517254
1676	0.700036907473131
1677	0.701570311419101
1678	0.702727103282031
1679	0.698376262809825
1680	0.699361912075387
1681	0.698875261044679
1682	0.700169897018058
1683	0.700143108759003
1684	0.699685845734938
1685	0.695511302642174
1686	0.696670777291313
1687	0.697960338966205
1688	0.697866466999238
1689	0.696843880877649
1690	0.695572037089392
1691	0.69675717194986
1692	0.694936858071539
1693	0.695290601318423
1694	0.695321911988516
1695	0.696751516381029
1696	0.693729121376019
1697	0.693043991433991
1698	0.693957376659223
1699	0.695624181510672
1700	0.697802200216846
1701	0.6931105117568
1702	0.690515954721212
1703	0.691091425138192
1704	0.695466845042141
1705	0.697169136767547
1706	0.698404057752466
1707	0.697772045699858
1708	0.696821196003977
1709	0.697237013813666
1710	0.697542206295273
1711	0.695204954007463
1712	0.692944259495434
1713	0.693638416374296
1714	0.690666957259255
1715	0.689127773825281
1716	0.688124953450465
1717	0.691190739328611
1718	0.692829441355763
1719	0.693258784240496
1720	0.692328112929458
1721	0.692592231954207
1722	0.692240091991462
1723	0.689414734858323
1724	0.687582902884544
1725	0.684630432785794
1726	0.686270168324394
1727	0.688916697316434
1728	0.687180446627693
1729	0.686462604579158
1730	0.685875884345342
1731	0.684663264978922
1732	0.687187639049767
1733	0.688212255146255
1734	0.684637459130626
1735	0.685985077576596
1736	0.68569864671321
1737	0.683554985555751
1738	0.682699337722286
1739	0.682085107432174
1740	0.685170567075851
1741	0.681840300635578
1742	0.680238250578108
1743	0.682007760150737
1744	0.679272908726631
1745	0.679590339823419
1746	0.680287166713317
1747	0.680637680396613
1748	0.679938111954712
1749	0.682401100044547
1750	0.681205409059105
1751	0.681859184895454
1752	0.684165858530551
1753	0.680692323641619
1754	0.679326692202533
1755	0.679781232837354
1756	0.681418695672781
1757	0.68495424380369
1758	0.686829383611983
1759	0.687294117556881
1760	0.685703547269352
1761	0.682449966356583
1762	0.682316082549587
1763	0.684703251268607
1764	0.684740365699531
1765	0.681441238742039
1766	0.68429043434692
1767	0.682601394307869
1768	0.681069225721072
1769	0.679516275761295
1770	0.681578827349038
1771	0.681323543633538
1772	0.679028647429897
1773	0.677130384559518
1774	0.673911935370914
1775	0.672471790183634
1776	0.671748332169302
1777	0.670766049161674
1778	0.672269910521415
1779	0.674628547170344
1780	0.675377214432419
1781	0.679090700274909
1782	0.680778079541545
1783	0.677999862794648
1784	0.677552307624108
1785	0.67703055552965
1786	0.677953932217235
1787	0.67770648862505
1788	0.678013874603762
1789	0.677168288496098
1790	0.675794432401005
1791	0.677586665172823
1792	0.67631667250705
1793	0.675889532062042
1794	0.676259628807145
1795	0.67392752108127
1796	0.673638163425882
1797	0.674198657508231
1798	0.672588261430617
1799	0.671670489211175
1800	0.673485500115424
1801	0.671547250955359
1802	0.669637332017661
1803	0.666174013434116
1804	0.665273108274824
1805	0.664773431678314
1806	0.663810824991252
1807	0.663844511843415
1808	0.664864813764175
1809	0.663668462302318
1810	0.666472696965373
1811	0.667424407707875
1812	0.66892765074927
1813	0.668829971780922
1814	0.66849148719998
1815	0.66637062333771
1816	0.667796460331876
1817	0.668435602208214
1818	0.666663131350618
1819	0.665839719109729
1820	0.66601176874434
1821	0.666624266721072
1822	0.666175370157427
1823	0.665244364136872
1824	0.663457203108506
1825	0.662492769571788
1826	0.659304202788999
1827	0.661467417625369
1828	0.661917964741291
1829	0.66073370625765
1830	0.65957269858782
1831	0.661042828382294
1832	0.661252564775554
1833	0.660415348960861
1834	0.660471854826007
1835	0.659975810211016
1836	0.661134264123879
1837	0.661457292023706
1838	0.665013992007597
1839	0.666949338648486
1840	0.665248034443909
1841	0.664539685626002
1842	0.66250123695607
1843	0.662236577541528
1844	0.661405169320219
1845	0.662701338314288
1846	0.662015822562053
1847	0.660653508835245
1848	0.663742964552857
1849	0.666549731255085
1850	0.665100311292626
1851	0.663894708050901
1852	0.6647409635776
1853	0.664061638673922
1854	0.662252451970781
1855	0.659000166460497
1856	0.659875214670804
1857	0.661182693525019
1858	0.662766163371715
1859	0.664455497239732
1860	0.660184693222758
1861	0.65993980849761
1862	0.661785708491261
1863	0.659744269153465
1864	0.662890616546429
1865	0.662968978176556
1866	0.660769604492159
1867	0.660062312181012
1868	0.658264840310983
1869	0.657808702779609
1870	0.656610519358027
1871	0.652897464038848
1872	0.653851593121489
1873	0.653411175439782
1874	0.653242009161587
1875	0.654935310998159
1876	0.653709660955866
1877	0.654323829925151
1878	0.653879991052269
1879	0.65098668788708
1880	0.649915770733179
1881	0.652239238609944
1882	0.65087382818134
1883	0.652042500954625
1884	0.653196610031346
1885	0.652282801947907
1886	0.652496913837722
1887	0.651249162747137
1888	0.652725130795409
1889	0.653306221010738
1890	0.650995155271362
1891	0.653606948569583
1892	0.653985987935383
1893	0.654164899115102
1894	0.654905672598137
1895	0.653585997286809
1896	0.655072985198813
1897	0.656105900047306
1898	0.656452618226875
1899	0.652525445907812
1900	0.64966363609768
1901	0.649226011068665
1902	0.648245920280625
1903	0.64884666382121
1904	0.646878095344433
1905	0.644903783150135
1906	0.644992721345512
1907	0.643953725514945
1908	0.644581594579137
1909	0.643767766272599
1910	0.643245201677176
1911	0.644510931267912
1912	0.645078626714955
1913	0.646834783677367
1914	0.649565267270021
1915	0.648319815710473
1916	0.645153297597769
1917	0.644347759100618
1918	0.646051200591542
1919	0.643110027577765
1920	0.64269580155456
1921	0.643082675933606
1922	0.643896097989661
1923	0.644112534960856
1924	0.645689244186306
1925	0.647982516665532
1926	0.644341882521303
1927	0.64484036974926
1928	0.643348821100701
1929	0.642863539568478
1930	0.643421616588204
1931	0.645080198061163
1932	0.644356871631107
1933	0.640890414187698
1934	0.642466231706113
1935	0.642429100667464
1936	0.642088342105831
1937	0.639908258931794
1938	0.641325836776988
1939	0.642781869168693
1940	0.641900163816036
1941	0.642423130829391
1942	0.640802988572736
1943	0.642891133940912
1944	0.644766018245757
1945	0.643417343293028
1946	0.640726963521645
1947	0.643293387072522
1948	0.643266468506709
1949	0.64255635543749
1950	0.639865973111073
1951	0.639045807041496
1952	0.63808409206147
1953	0.63893418269493
1954	0.640303011759674
1955	0.640320710483549
1956	0.640869718408372
1957	0.641275763211157
1958	0.63920617633596
1959	0.638573892172179
1960	0.640819895235921
1961	0.642473691129291
1962	0.642541094216513
1963	0.644376375486846
1964	0.642695245834559
1965	0.63988884066971
1966	0.640117133000915
1967	0.63884523683445
1968	0.636227859508363
1969	0.637658806571498
1970	0.638418418323787
1971	0.636061835922584
1972	0.635096914374279
1973	0.635555557116966
1974	0.633746026761687
1975	0.633015631828729
1976	0.632028149325924
1977	0.634302513272446
1978	0.63522764143617
1979	0.634977882982742
1980	0.633489373547702
1981	0.631092550630883
1982	0.630034583669267
1983	0.631563558462958
1984	0.629619704834751
1985	0.632222842953656
1986	0.635514072299555
1987	0.63359885677537
1988	0.634019600691546
1989	0.633527954568421
1990	0.631670316746348
1991	0.629795687944951
1992	0.629632496614899
1993	0.628238138923101
1994	0.628438406358561
1995	0.628855946261493
1996	0.630187327463312
1997	0.630124583481472
1998	0.627320753791384
1999	0.627059920540983
2000	0.62879309241317
2001	0.62931278642735
2002	0.628969900799509
2003	0.626844946327029
2004	0.626647757708124
2005	0.627325097350008
2006	0.627353661358029
2007	0.626973524604918
2008	0.628303164550736
2009	0.626250764115001
2010	0.627848549819915
2011	0.628499391199158
2012	0.62743260936857
2013	0.628375344274928
2014	0.627029863115305
2015	0.628412212145024
2016	0.627301516936749
2017	0.627685357212345
2018	0.625889588272801
2019	0.625903603914466
2020	0.625088547913859
2021	0.62553535701433
2022	0.623692860326613
2023	0.624286746154641
2024	0.626927150729022
2025	0.627546874343276
2026	0.628055964964345
2027	0.625074460731228
2028	0.625473591610698
2029	0.623195011857276
2030	0.625594994074236
[truncated: 47,170 more rows]
