# Supplementary material for: LaF3 doped with Ce/Gd/Eu: energy transfer and excitation dependence of photoluminescence rise-and-decay kinetics
Source: Front Chem. 2025 Apr 22;13:1501039. doi: 10.3389/fchem.2025.1501039 (PMC12052759; doi:10.3389/fchem.2025.1501039)
Supplement: Supplementary file 2 [file DataSheet3.zip › LaF3CeGdEu272_583trace.txt]

31	0.731798056332209
32	0.732083250668308
33	0.733195428044613
34	0.733068200179579
35	0.736363761988133
36	0.73655065184355
37	0.738290413993263
38	0.737859874090088
39	0.739910872615412
40	0.741327412813113
41	0.741896248320281
42	0.746092105115141
43	0.747151081156261
44	0.749336877788027
45	0.756311858152953
46	0.76078464746861
47	0.764889291930598
48	0.767087972801332
49	0.769407276431162
50	0.775399169804529
51	0.773818265118496
52	0.778431447769681
53	0.78279696515388
54	0.782235269092553
55	0.783123237189648
56	0.782714129685573
57	0.786590522804298
58	0.789787741782415
59	0.795092479153074
60	0.799761362265069
61	0.801793600090812
62	0.80292470562729
63	0.80360809824082
64	0.804441438391887
65	0.807161586432164
66	0.808717819443223
67	0.812967131959969
68	0.817113676084684
69	0.819963213637786
70	0.823106679044263
71	0.821237352251182
72	0.824841717782627
73	0.829349603514678
74	0.832414551635131
75	0.834033463483876
76	0.834654719269575
77	0.83435006499005
78	0.835416406740557
79	0.839296039135157
80	0.841312170064284
81	0.843369250860569
82	0.847446468856932
83	0.84963751812665
84	0.855591521943218
85	0.856467737119085
86	0.859726667242765
87	0.863483402737866
88	0.865068119389431
89	0.871163160817392
90	0.869028261978929
91	0.869891173625187
92	0.871691183238192
93	0.867448422137728
94	0.86845791549146
95	0.877637440404483
96	0.877665180059764
97	0.881571869484027
98	0.881757610125153
99	0.881102851994494
100	0.884684335506145
101	0.88877612640897
102	0.89035670128712
103	0.890155439222288
104	0.891165571738584
105	0.889205317679134
106	0.893625708447786
107	0.897552291167694
108	0.897653199596663
109	0.900058529394319
110	0.896675664371136
111	0.89956442349582
112	0.898977608345725
113	0.900648881670045
114	0.907774977961675
115	0.908468980673769
116	0.907203950126912
117	0.910409956311961
118	0.912316994974648
119	0.913127325273408
120	0.910926247543059
121	0.912745824478801
122	0.913842420350118
123	0.916794108864213
124	0.914041199907552
125	0.912412613694237
126	0.916863781418675
127	0.918158812977966
128	0.919182240075595
129	0.922153237690752
130	0.920431675055889
131	0.920810270217479
132	0.922196882267278
133	0.923581663755494
134	0.92213312580151
135	0.920981067237856
136	0.924927161034196
137	0.925730764786131
138	0.92919046481947
139	0.926187685484976
140	0.928294482902146
141	0.932861980769899
142	0.93620173299981
143	0.936326440007691
144	0.937945624139687
145	0.939454559121003
146	0.938313909609119
147	0.938454084351051
148	0.943059988218956
149	0.941930419229283
150	0.943170011106089
151	0.940243669222635
152	0.941461657404775
153	0.941733235021609
154	0.944354379337357
155	0.942290395585381
156	0.942360959132457
157	0.940643232751303
158	0.938243857392094
159	0.941528731124251
160	0.943972543621567
161	0.943533055442495
162	0.949616732560066
163	0.95401395879907
164	0.956010062208414
165	0.955791841882431
166	0.955962977658968
167	0.956106493942784
168	0.956149832999605
169	0.956731833977268
170	0.957595015350128
171	0.956669598718403
172	0.956472956520583
173	0.958147379638019
174	0.95813008773401
175	0.961896579406489
176	0.962589637436314
177	0.963143329904013
178	0.961844679406285
179	0.957768317887757
180	0.956275583120791
181	0.954791566531198
182	0.954801107949955
183	0.954692270070216
184	0.958660371511962
185	0.962605538522583
186	0.961311234330291
187	0.966067626467262
188	0.963097182366886
189	0.964007518597074
190	0.961945283593873
191	0.964297785327282
192	0.963566072023906
193	0.965126651340401
194	0.967854895013714
195	0.965907068831161
196	0.965334331875702
197	0.966025186073006
198	0.966090252822031
199	0.966127909723657
200	0.96739035421878
201	0.9681743612465
202	0.969887261950295
203	0.968790680140554
204	0.971472512941764
205	0.970009725497575
206	0.969139697415329
207	0.972086533407238
208	0.970551679105622
209	0.971180615068692
210	0.972510050192158
211	0.973407002358254
212	0.971404633877457
213	0.97549850589359
214	0.973418507284408
215	0.971782634617863
216	0.971368540367462
217	0.973928235594299
218	0.976103791563463
219	0.980515979319768
220	0.977950004959902
221	0.975589231184588
222	0.97695512158406
223	0.977697528077133
224	0.977352680698927
225	0.977401590696657
226	0.975999190053199
227	0.97997836051223
228	0.981906918500126
229	0.979124918698522
230	0.980213275764387
231	0.978082348682098
232	0.976423806197729
233	0.977502883901489
234	0.980212421843202
235	0.979271272864123
236	0.983513057324189
237	0.985210800926939
238	0.989038745523306
239	0.986450009306207
240	0.981139003029119
241	0.98353849599424
242	0.985238612168428
243	0.986865144113262
244	0.981615639336416
245	0.982995518447766
246	0.985492927282731
247	0.986440894848043
248	0.988736714366943
249	0.987699060788962
250	0.986570171868257
251	0.986481072606822
252	0.985201429525424
253	0.98542939452386
254	0.982831793121997
255	0.983579530230855
256	0.988295399461263
257	0.989133469415304
258	0.9889830961955
259	0.987003451222181
260	0.986676974654392
261	0.990914048486361
262	0.990749093411819
263	0.990805720658348
264	0.988355439835884
265	0.989900412080888
266	0.989731597742785
267	0.988177154386905
268	0.98948878116301
269	0.987635400197578
270	0.986317319157901
271	0.987381780492145
272	0.988469763008748
273	0.987233313255107
274	0.987808305176092
275	0.990276993880402
276	0.988020687391215
277	0.987951785666805
278	0.988917048971102
279	0.989074538626895
280	0.988444738516039
281	0.991026988511436
282	0.99160106515163
283	0.989751620149268
284	0.991398205180387
285	0.992775246409952
286	0.991441788397308
287	0.990862659816208
288	0.991838972962912
289	0.990958534200822
290	0.988632493797567
291	0.987757955784268
292	0.98796789256342
293	0.98796060611019
294	0.988653586162182
295	0.99054507527801
296	0.992407442869093
297	0.992265238146858
298	0.992273218730633
299	0.991838180401333
300	0.991924947997734
301	0.991638219671481
302	0.990315090525872
303	0.990218256119087
304	0.989011317779355
305	0.988966903651101
306	0.987175772006112
307	0.986294602042048
308	0.988906950202589
309	0.990642532229133
310	0.992012940229608
311	0.994806037171649
312	0.995202121099319
313	0.995659574859742
314	0.99694385698303
315	0.996086791117584
316	0.996747301711319
317	0.999772791770041
318	0.995470127075744
319	0.994855636186623
320	0.994470860323038
321	0.995434238097771
322	0.996896354421267
323	0.995898961693198
324	0.997443142654948
325	0.994907024856777
326	0.992985115437872
327	0.996748580036448
328	0.995444784280078
329	1
330	0.997525370918819
331	0.998821219327867
332	0.999539675121339
333	0.996340826278683
334	0.992980716721106
335	0.993914788892275
336	0.989879322272924
337	0.985101584662962
338	0.984117279427556
339	0.986735248383686
340	0.989052767471637
341	0.991330606069283
342	0.990622462524621
343	0.993949367586993
344	0.99692057229082
345	0.991210036999843
346	0.990101672867396
347	0.992736844244776
348	0.991365936419176
349	0.990240055397498
350	0.98937993050002
351	0.990201254394882
352	0.990948051934771
353	0.989658733210478
354	0.992551966473111
355	0.992576045005226
356	0.989007554390178
357	0.987059224547524
358	0.987458735664862
359	0.990751829027594
360	0.991667365484404
361	0.992940923738191
362	0.994728315003856
363	0.99308715518458
364	0.991614230622125
365	0.990428029272623
366	0.989536141830684
367	0.988558223107619
368	0.988471864575259
369	0.992159520658757
370	0.991965982234349
371	0.992021078047374
372	0.995754131291149
373	0.997111545116696
374	0.995852513749665
375	0.997134889890187
376	0.994609879459054
377	0.995500039883744
378	0.994846048748162
379	0.993583958349099
380	0.997430524307608
381	0.993363099560052
382	0.99092257107999
383	0.995273743099601
384	0.993880785443865
385	0.995113552342812
386	0.991311771226844
387	0.990344298976726
388	0.991822881406199
389	0.989254654637457
390	0.992040857572082
391	0.990872040165998
392	0.991831758095889
393	0.990174222931721
394	0.991016570161642
395	0.990020371389243
396	0.98749755456403
397	0.987415911773068
398	0.990172875577036
399	0.98892919305982
400	0.984411144643
401	0.987314079115031
402	0.988842045800855
403	0.988779756852334
404	0.99063332828821
405	0.988369215067465
406	0.991724506617634
407	0.988159513500136
408	0.989549979700197
409	0.988296677786391
410	0.9874740755664
411	0.98787230835861
412	0.990378850826616
413	0.991966621396913
414	0.994436644672657
415	0.994021355188262
416	0.993114429529515
417	0.991086784725958
418	0.992291827309525
419	0.989401150697148
420	0.987328952427897
421	0.98904846079428
422	0.989221126725995
423	0.989248678467483
424	0.989419942076532
425	0.992186052296792
426	0.990968043661451
427	0.9902500519
428	0.988399510094678
429	0.988437037885466
430	0.986737197829506
431	0.984288745011975
432	0.984430954847511
433	0.986710438649598
434	0.986325932512615
435	0.984283565238556
436	0.983141320376912
437	0.98298399818171
438	0.985976293971828
439	0.985482189351654
440	0.98162006234136
441	0.986689823100256
442	0.9856945575052
443	0.98628021704938
444	0.983304306830756
445	0.98358247037865
446	0.981550316922366
447	0.983361616702903
448	0.981947697071715
449	0.983403187836072
450	0.985702189106216
451	0.990461521390981
452	0.99066558426617
453	0.989605938382684
454	0.991157736883873
455	0.989207100942688
456	0.988684963930778
457	0.984018507079876
458	0.98368039008347
459	0.983268720815837
460	0.986060290159351
461	0.983458856338754
462	0.984715920363413
463	0.983949408493397
464	0.98384593318757
465	0.981416220616419
466	0.979928674571148
467	0.978762966051775
468	0.979348562958024
469	0.980043171596229
470	0.982306446235691
471	0.983503519740408
472	0.982330990078152
473	0.982526190325226
474	0.982652744512917
475	0.985521018477423
476	0.983624090088174
477	0.983743866596035
478	0.985035874916398
479	0.982615706320653
480	0.979903134913411
481	0.980711735638273
482	0.982970588551116
483	0.982337689780149
484	0.982327570558434
485	0.982487968403894
486	0.983864923985675
487	0.983899622842954
488	0.982436068403689
489	0.981064881903211
490	0.979853595979719
491	0.976767777923223
492	0.974352119258531
493	0.976793924785395
494	0.977542000650412
495	0.979671626397721
496	0.979881922386234
497	0.978249843788669
498	0.979233174940328
499	0.976548614193295
500	0.976117690792582
501	0.980124728739408
502	0.983844143532391
503	0.980898413291718
504	0.978814900566758
505	0.979643950658695
506	0.979463578983108
507	0.978676165218921
508	0.979174352809554
509	0.978128664958143
510	0.977042175525289
511	0.975617307039379
512	0.975106791281209
513	0.976921202505108
514	0.976990752340358
515	0.975772378104029
516	0.972870296274858
517	0.97490686123116
518	0.975820863697816
519	0.975774267468569
520	0.975318865419976
521	0.975346477242745
522	0.97511407773444
523	0.975372267452206
524	0.975673089312997
525	0.973023720856744
526	0.971851919839811
527	0.974251208272911
528	0.974784962703586
529	0.972856763925051
530	0.973916105567157
531	0.975624865775862
532	0.978193307303225
533	0.979303090376564
534	0.98025338449361
535	0.978904991808493
536	0.977095168493479
537	0.976881153857167
538	0.972420902354368
539	0.971086842250589
540	0.972689606296314
541	0.969311421221424
542	0.969008669089689
543	0.970876813432027
544	0.96870192986188
545	0.967500117605912
546	0.966238482290595
547	0.969257558992148
548	0.969771755048362
549	0.970219498651111
550	0.96824311852017
551	0.969891411393661
552	0.968594526262934
553	0.969719456210717
554	0.97106327632685
555	0.972094801614167
556	0.970648292362161
557	0.967776445478922
558	0.96941035208142
559	0.96725288952612
560	0.967622776736937
561	0.966135377699056
562	0.965992893023617
563	0.968741882635436
564	0.97067560505685
565	0.968956769089485
566	0.970066355300754
567	0.965540061686857
568	0.968179115337652
569	0.971262783251282
570	0.972828560237748
571	0.965476967393505
572	0.965068231882042
573	0.967540975433659
574	0.967956351844163
575	0.965798628510537
576	0.964499976734483
577	0.965423936075562
578	0.965584675233831
579	0.966876866354687
580	0.967415620314938
581	0.965290444417401
582	0.962892266848837
583	0.966423481503147
584	0.964321945672205
585	0.961887981391677
586	0.962702404887497
587	0.963112522268424
588	0.961387233315812
589	0.961218631179679
590	0.962303086797254
591	0.965031079918842
592	0.957229107565435
593	0.960901147629167
594	0.961106190979729
595	0.959938387285472
596	0.962079507732333
597	0.959941892452973
598	0.962193406501255
599	0.960016163142921
600	0.961587863888031
601	0.965591066859472
602	0.967160369466642
603	0.969066832883022
604	0.966889240541928
605	0.966086545679159
606	0.966546184097226
607	0.964554089515484
608	0.961835219800336
609	0.961187492457882
610	0.960720264623528
611	0.958794467817909
612	0.958431511685937
613	0.959302806588386
614	0.958817861167755
615	0.957610564896988
616	0.955960749538269
617	0.958634004777868
618	0.9582648577173
619	0.958843299837806
620	0.960180744946525
621	0.957936328159355
622	0.954706350821503
623	0.956568264607166
624	0.95715791124742
625	0.953832009670274
626	0.954465931101344
627	0.956647265100088
628	0.955070834552003
629	0.955333580220527
630	0.958350684466407
631	0.956129107514302
632	0.954684141200726
633	0.954490508180258
634	0.956706232959926
635	0.956703976716075
636	0.955511935977387
637	0.955657841450868
638	0.954303200312525
639	0.951160763957776
640	0.955826963865328
641	0.958651423236065
642	0.95631252288202
643	0.953969813119093
644	0.956619269779781
645	0.955605990027019
646	0.952689442670697
647	0.953346924912205
648	0.953292428633665
649	0.95257030276875
650	0.950711401995414
651	0.951547830579991
652	0.95483441726782
653	0.954892568277902
654	0.95638482495127
655	0.95591094982625
656	0.954717377654059
657	0.953406838732638
658	0.953240436594051
659	0.9551067043551
660	0.95180215719922
661	0.950233451569886
662	0.949698995338715
663	0.953406327402587
664	0.951037755843991
665	0.94891723304992
666	0.946649100774972
667	0.948821055702251
668	0.946503718136468
669	0.946218631179679
670	0.945772553234572
671	0.947078038936761
672	0.945496736691613
673	0.944615628087155
674	0.947231586237859
675	0.947420953487373
676	0.948631363758153
677	0.949154873691251
678	0.947005563015293
679	0.943852892389568
680	0.944104594607309
681	0.94438352515028
682	0.944423153229254
683	0.943266871079377
684	0.94366807853416
685	0.946279098514893
686	0.943796084899197
687	0.947085232072257
688	0.945842477619084
689	0.946944777377122
690	0.94762484634532
691	0.944610939190585
692	0.944066884016027
693	0.94516164165581
694	0.942473415950634
695	0.942183329464269
696	0.941526340656262
697	0.941035719472062
698	0.942275615590249
699	0.944640085003508
700	0.943620655228554
701	0.941875627657638
702	0.943236484012755
703	0.942301095166704
704	0.941703005188977
705	0.940196371192892
706	0.938874199512805
707	0.938231457638351
708	0.936130146792631
709	0.934720756267373
710	0.939368109827559
711	0.937154761454305
712	0.935856779520618
713	0.936214830719073
714	0.93697646705705
715	0.938949407215072
716	0.93909074778952
717	0.940040446207056
718	0.937211938380638
719	0.936430553197756
720	0.937783916010971
721	0.940089941677694
722	0.937633138840426
723	0.938073200987481
724	0.939922619145015
725	0.937743041564997
726	0.935543395558792
727	0.936194318714066
728	0.939199629132314
729	0.942689806993359
730	0.943631322851749
731	0.940378565760113
732	0.938706561233819
733	0.936154484824747
734	0.935794202948943
735	0.936610370080238
736	0.936257499933527
737	0.933561447043592
738	0.931843117292978
739	0.929595390922051
740	0.930977674562966
741	0.930477009578235
742	0.933610272671863
743	0.934457550401803
744	0.932536606118371
745	0.931538914262222
746	0.930573175420978
747	0.929977519374296
748	0.929779938885832
749	0.928543798486872
750	0.931434778062305
751	0.931734434090579
752	0.931885979534526
753	0.928678440637649
754	0.929382251938452
755	0.931280436921302
756	0.928654059142479
757	0.928240707598978
758	0.929894348984805
759	0.929352117980205
760	0.931861819189603
761	0.930111987672855
762	0.929815348491883
763	0.927369145526578
764	0.922709778266837
765	0.924143975969533
766	0.924088872486557
767	0.923304256976076
768	0.923075551827391
769	0.924423578911521
770	0.924281479011947
771	0.925738897490597
772	0.925526747930647
773	0.924757308696088
774	0.92353101012229
775	0.921782263903576
776	0.923781719081406
777	0.923584468400826
778	0.922988964474833
779	0.92366762728539
780	0.921616298952183
781	0.922744804375349
782	0.921690526179076
783	0.921779924568591
784	0.923356555813721
785	0.920129155579327
786	0.921608756833926
787	0.919264018369021
788	0.919355877534408
789	0.918884262488214
790	0.916169805551408
791	0.915776014939019
792	0.917891515193661
793	0.917385619302505
794	0.915836562808716
795	0.914577897042672
796	0.914690589072672
797	0.916802094561289
798	0.917407868551361
799	0.919094419139288
800	0.916863230460545
801	0.912561495108617
802	0.912938388819462
803	0.916108057334416
804	0.918404730774501
805	0.919424099189849
806	0.918156384160222
807	0.919081252390468
808	0.91776176519315
809	0.917710632188022
810	0.916874447763545
811	0.912888406306949
812	0.913235471579253
813	0.915240908040358
814	0.914500849830545
815	0.915290890552871
816	0.919167667169134
817	0.917483473812743
818	0.917896302521266
819	0.917435025290384
820	0.915688194002712
821	0.912904896701103
822	0.910881691520716
823	0.910767459108936
824	0.910290338316415
825	0.911912870381923
826	0.911630150883272
827	0.913434192333731
828	0.914146278233089
829	0.913278878387306
830	0.914304086191839
831	0.912478535642773
832	0.910485481038859
833	0.911018656388251
834	0.911153335610457
835	0.911717509065882
836	0.912247636888168
837	0.913463694799364
838	0.914778665674005
839	0.912706812552539
840	0.914030078478936
841	0.91435899153442
842	0.912462851871775
843	0.909136844193643
844	0.91118817252685
845	0.908000393979805
846	0.907811371878074
847	0.911168036349431
848	0.911237577236404
849	0.90779357247899
850	0.907024255963643
851	0.907450283379114
852	0.903012544460148
853	0.904429633059329
854	0.905009013470479
855	0.905404612912925
856	0.903078742526911
857	0.901768080886278
858	0.903726087650152
859	0.904410492697184
860	0.906390991591689
861	0.907376089388674
862	0.905605915884161
863	0.904082980686041
864	0.90229741742531
865	0.899882002920717
866	0.900575917428378
867	0.899628084087204
868	0.900388815370991
869	0.899115002730503
870	0.897919091223327
871	0.897970688260476
872	0.897051970052422
873	0.895833503776684
874	0.896001649550745
875	0.897137307203004
876	0.898866585808341
877	0.899597532116641
878	0.900976589264933
879	0.90160360774031
880	0.901086600647139
881	0.898902378911931
882	0.895821871018017
883	0.89377507434739
884	0.89616433431986
885	0.901551141442074
886	0.902201096905226
887	0.899957343568798
888	0.900140513498091
889	0.899863040245766
890	0.899147125762649
891	0.898948715641177
892	0.901145072516828
893	0.899465129591488
894	0.900263411675915
895	0.898852524231931
896	0.898090708928436
897	0.898640892393659
898	0.900041622266174
899	0.895716025697403
900	0.894222047120087
901	0.893738380024585
902	0.893440186400257
903	0.898105726692042
904	0.89951904295377
905	0.901175839246013
906	0.898070106162345
907	0.894462883574238
908	0.892902815587795
909	0.893948309133787
910	0.89679742100462
911	0.895339248314145
912	0.894693876924902
913	0.892677830365233
914	0.891923435739107
915	0.893926754015475
916	0.889764910895625
917	0.887209579870777
918	0.888694877342147
919	0.893169729874561
920	0.892774088247386
921	0.891383654005453
922	0.887604924926522
923	0.891120532509342
924	0.890598634544231
925	0.892014890953753
926	0.889640721609422
927	0.888848667525019
928	0.88886951445121
929	0.887299489590343
930	0.890189380032766
931	0.887634582069496
932	0.886062497826847
933	0.883094061975248
934	0.884617821693075
935	0.88612564708818
936	0.884878896590656
937	0.886213144608229
938	0.887138262111875
939	0.886633397829097
940	0.887733429838358
941	0.88735680201914
942	0.887824984762364
943	0.886817476647557
944	0.886618374952191
945	0.883489740673851
946	0.880763456672959
947	0.879341653610706
948	0.880065558904199
949	0.882738692702911
950	0.877377126110353
951	0.880232568247222
952	0.878317605247065
953	0.876351492623553
954	0.880400156671528
955	0.882790241163705
956	0.882008417515304
957	0.882552656768681
958	0.882151510673504
959	0.881666794073071
960	0.879063795582517
961	0.878030444846918
962	0.881100295344238
963	0.879658728097177
964	0.877853349518634
965	0.877874569715762
966	0.880002286923654
967	0.883400971220299
968	0.884944730334758
969	0.883445127126877
970	0.884619140924608
971	0.882638055278869
972	0.879822353713586
973	0.879092302232876
974	0.879389442517298
975	0.881503128828584
976	0.883341296446665
977	0.879108920459543
978	0.880506813728598
979	0.879455346569282
980	0.879214765780157
981	0.875551213795276
982	0.874768111821746
983	0.870785420855312
984	0.871122072891122
985	0.87128480367994
986	0.871137668457685
987	0.87437434677586
988	0.875657442613428
989	0.875195839409639
990	0.875879104190657
991	0.874266624873957
992	0.872026743584342
993	0.873284404586835
994	0.871406676641012
995	0.868958590702793
996	0.869806478193819
997	0.871796059588359
998	0.86794096080962
999	0.867941795555928
1000	0.872318628674162
1001	0.872262549829114
1002	0.874764582366067
1003	0.87209692363388
1004	0.868499170878322
1005	0.869887082984777
1006	0.867059101828312
1007	0.86722497090532
1008	0.869698402195856
1009	0.868984329779249
1010	0.872123450158615
1011	0.87033825249887
1012	0.868944875552492
1013	0.868447305392896
1014	0.871051428809562
1015	0.868153615307995
1016	0.869983468699442
1017	0.868508409334023
1018	0.866424800734679
1019	0.86474072754085
1020	0.865254215404943
1021	0.862521629261169
1022	0.860367307550709
1023	0.86380903049777
1024	0.862705919003275
1025	0.867157986668603
1026	0.869624222266992
1027	0.868680147201695
1028	0.866174518736156
1029	0.862357071745742
1030	0.860915600373066
1031	0.86124670959112
1032	0.86285041448414
1033	0.865457686415597
1034	0.864648506609452
1035	0.864674328777042
1036	0.862435725812555
1037	0.862749867821182
1038	0.862543046320367
1039	0.863939547493358
1040	0.864695421141657
1041	0.867608468443777
1042	0.863700709061382
1043	0.862934440073141
1044	0.861974761771329
1045	0.863512418161625
1046	0.859121540085208
1047	0.857082611505744
1048	0.856807457135202
1049	0.859265990824694
1050	0.857969896977221
1051	0.859763972604981
1052	0.856565273326366
1053	0.855887505343399
1054	0.858564006250499
1055	0.855526299238527
1056	0.854773501240487
1057	0.853596491048656
1058	0.856644585730619
1059	0.85507608335498
1060	0.85629068908883
1061	0.853739407797988
1062	0.852356807132441
1063	0.852511576512361
1064	0.851005453846327
1065	0.852932955937667
1066	0.854905409053815
1067	0.857292001161742
1068	0.855757076552245
1069	0.853642476238493
1070	0.856871094716733
1071	0.857043171340564
1072	0.855983124062988
1073	0.853625509029066
1074	0.855574571352018
1075	0.852645800650821
1076	0.851968765148153
1077	0.851848253603343
1078	0.851678875523858
1079	0.849968604334852
1080	0.85088741841729
1081	0.851673681688862
1082	0.850523942006991
1083	0.85141608383563
1084	0.851117403169428
1085	0.851437527739655
1086	0.848691626561346
1087	0.845417255548442
1088	0.847220716639294
1089	0.852429587295289
1090	0.852668554838103
1091	0.849951858275672
1092	0.848959159557475
1093	0.852033683611463
1094	0.850705101130858
1095	0.850773693500586
1096	0.84879646967506
1097	0.845404551553319
1098	0.84479237698933
1099	0.844210437371273
1100	0.843824407470737
1101	0.845180418973618
1102	0.848092662209232
1103	0.848874613690146
1104	0.845702066387003
1105	0.842596462414173
1106	0.84164709124787
1107	0.842999559233496
1108	0.842387020346845
1109	0.840725930160496
1110	0.84146480208459
1111	0.847032035850373
1112	0.847801843242569
1113	0.846085436092948
1114	0.846317234788442
1115	0.841923943234183
1116	0.8413868664365
1117	0.839471833128461
1118	0.838910197148415
1119	0.838434983616985
1120	0.84213497042467
1121	0.838639320053751
1122	0.837845863646683
1123	0.832300808821875
1124	0.834949255605711
1125	0.835597089049151
1126	0.835788143687835
1127	0.834661973764678
1128	0.835743747456133
1129	0.832593942835346
1130	0.833177590295774
1131	0.834446413633286
1132	0.838349829266896
1133	0.839748083023638
1134	0.840056760192342
1135	0.839817935821943
1136	0.83785066631419
1137	0.835755206362582
1138	0.838207757490474
1139	0.835884857932059
1140	0.837500112492611
1141	0.839505257495587
1142	0.841377236813309
1143	0.835752861914297
1144	0.834968578768349
1145	0.837977531134887
1146	0.834878104029076
1147	0.833384594597082
1148	0.831681907711062
1149	0.829459499847624
1150	0.828422945629253
1151	0.834918960578498
1152	0.83549042176548
1153	0.83537256018866
1154	0.834763769351286
1155	0.835547051568658
1156	0.837428551851935
1157	0.834578037658436
1158	0.833971472385109
1159	0.834720063415153
1160	0.833384892446837
1161	0.831212086155023
1162	0.832641610301051
1163	0.832481627911258
1164	0.831811338130291
1165	0.829829315472234
1166	0.830693295798299
1167	0.832449844913595
1168	0.831513388666063
1169	0.830304341089869
1170	0.831878327480309
1171	0.830514669036511
1172	0.830407289725743
1173	0.826524760646403
1174	0.830632462862098
1175	0.832345063159488
1176	0.833575140462365
1177	0.833885868064575
1178	0.831866564332479
1179	0.828568090499283
1180	0.825947682498809
1181	0.8268276329407
1182	0.826770395933085
1183	0.826804458184451
1184	0.826433314380033
1185	0.829787865779952
1186	0.828061690948026
1187	0.831121812112795
1188	0.833248785335463
1189	0.831786730371573
1190	0.827745010185695
1191	0.823552687959814
1192	0.822775049547882
1193	0.821971325633385
1194	0.820228674468881
1195	0.821231983285643
1196	0.823625713561087
1197	0.823047460632699
1198	0.825870641678308
1199	0.825090735517599
1200	0.822401139447886
1201	0.824868051280268
1202	0.823392315680857
1203	0.822830656690958
1204	0.82441603551494
1205	0.824665000838581
1206	0.823829667778639
1207	0.822561860709603
1208	0.821016329836518
1209	0.819172857169154
1210	0.816277491660207
1211	0.815072405613586
1212	0.817181824875593
1213	0.815827946897352
1214	0.81714738423999
1215	0.815526179075965
1216	0.81883576283285
1217	0.820507939933036
1218	0.819082096085053
1219	0.819284233802598
1220	0.819709881555507
1221	0.819796623585405
1222	0.819526697564637
1223	0.817889454533555
1224	0.81707314039487
1225	0.819451915544638
1226	0.820738549786162
1227	0.818650533521776
1228	0.817647815291223
1229	0.81799057899947
1230	0.817382946324662
1231	0.815761390899552
1232	0.816474011138814
1233	0.817903224651835
1234	0.818713427118083
1235	0.819641235496123
1236	0.818733368990082
1237	0.81651355740498
1238	0.815967073412678
1239	0.814639660599565
1240	0.815379497659131
1241	0.811643731809434
1242	0.812030343347903
1243	0.810803279057353
1244	0.809694928986483
1245	0.808807174369684
1246	0.812326368932813
1247	0.811917786820366
1248	0.810787555658276
1249	0.81036826501623
1250	0.809186197770192
1251	0.812376352723651
1252	0.810700757382072
1253	0.808725679864436
1254	0.810136249005463
1255	0.809873223383737
1256	0.810337329548128
1257	0.809736644570391
1258	0.810427124218432
1259	0.810751467261582
1260	0.809031309506035
1261	0.807598737832901
1262	0.807041423870114
1263	0.808382683501016
1264	0.807165772946959
1265	0.803368197520663
1266	0.804320764499786
1267	0.807174549927289
1268	0.809216187277699
1269	0.808870195798503
1270	0.80864150343307
1271	0.807379726223664
1272	0.80523872977434
1273	0.801795305376533
1274	0.799204341038736
1275	0.799176972097742
1276	0.801855712630466
1277	0.802322448309645
1278	0.799101874331436
1279	0.798432798959341
1280	0.799919163832194
1281	0.798406593294213
1282	0.802716722128933
1283	0.801796891778017
1284	0.801034190595209
1285	0.802193710742635
1286	0.801137538068522
1287	0.800379132058144
1288	0.802285631267628
1289	0.802681312522882
1290	0.799857964016682
1291	0.799745766698506
1292	0.796595637383136
1293	0.79692590929823
1294	0.800780400872534
1295	0.797145698129146
1296	0.796197171935752
1297	0.797673857330734
1298	0.797897819893193
1299	0.799734006107326
1300	0.798567236578098
1301	0.796725723583156
1302	0.798654890053813
1303	0.800775768222269
1304	0.796865669504889
1305	0.794731076186132
1306	0.790733574544763
1307	0.791925547532219
1308	0.796650941563156
1309	0.79457728600326
1310	0.795406108553325
1311	0.795236395552656
1312	0.79663836667887
1313	0.798888714894635
1314	0.796123760280291
1315	0.795025806827688
1316	0.795814661264294
1317	0.795383053959638
1318	0.793423681944527
1319	0.791308565187423
1320	0.792097197195457
1321	0.792949474454973
1322	0.792778511252329
1323	0.795442285154452
1324	0.799930562657362
1325	0.801184649462797
1326	0.802381417447809
1327	0.800413755494241
1328	0.798006142607906
1329	0.796675101908079
1330	0.795932011511062
1331	0.796126828260598
1332	0.788817365177605
1333	0.787178041033214
1334	0.789669496708057
1335	0.791707146962393
1336	0.789822834363834
1337	0.788785617973047
1338	0.788523144587776
1339	0.789932797169686
1340	0.788124385125613
1341	0.78787031417141
1342	0.788972937345706
1343	0.791095885122545
1344	0.789742555545784
1345	0.788125024288178
1346	0.788605495570859
1347	0.788703210743658
1348	0.792906471597661
1349	0.791723541482162
1350	0.788792054340067
1351	0.787374391772904
1352	0.787640027734542
1353	0.78507200038452
1354	0.786230860916181
1355	0.78521534537277
1356	0.785188711468724
1357	0.785383400385748
1358	0.783322134352994
1359	0.781994894113773
1360	0.779080746173717
1361	0.781659511454816
1362	0.780187814084484
1363	0.780833074259441
1364	0.784230063496966
1365	0.784842238060955
1366	0.783042659243518
1367	0.780509109600529
1368	0.781997027638412
1369	0.785656357315395
1370	0.78696549391415
1371	0.784421890244027
1372	0.784142836981844
1373	0.78359732451664
1374	0.780646014386782
1375	0.781771876233584
1376	0.78085889642703
1377	0.782301133516458
1378	0.782039756934147
1379	0.781744733556137
1380	0.783959422892451
1381	0.785021567901563
1382	0.78206072657955
1383	0.780138501414339
1384	0.777339539516609
1385	0.779575273919509
1386	0.777171184097226
1387	0.778672960457825
1388	0.77807828360819
1389	0.779158212676486
1390	0.778321484963829
1391	0.777388441844388
1392	0.777722653557528
1393	0.779568427210122
1394	0.777127796464051
1395	0.774652244432127
1396	0.773213233835323
1397	0.776274694684826
1398	0.774724853299408
1399	0.776595426459489
1400	0.777069889614069
1401	0.778059802861812
1402	0.778952657995873
1403	0.778322060210136
1404	0.778965111439271
1405	0.778598099181667
1406	0.77673284641077
1407	0.776377472025133
1408	0.776261195571473
1409	0.77859328373091
1410	0.77942824991154
1411	0.774613573818674
1412	0.77582249995398
1413	0.774353295317649
1414	0.775386770050785
1415	0.774712581378178
1416	0.772863425277294
1417	0.773974348616648
1418	0.769309305593337
1419	0.766825377975174
1420	0.768462026585072
1421	0.768044360694264
1422	0.768227510170355
1423	0.768255377658149
1424	0.765271566111908
1425	0.766002201787201
1426	0.766104885809773
1427	0.767926975932717
1428	0.767839666326462
1429	0.766758458933038
1430	0.762548934285907
1431	0.765640435775923
1432	0.769627148353211
1433	0.768200281845124
1434	0.76945273367272
1435	0.76967899977706
1436	0.768701946480106
1437	0.768079224455485
1438	0.764315238300257
1439	0.763643691925689
1440	0.765295582006091
1441	0.76890456229125
1442	0.771000964368477
1443	0.769350263130445
1444	0.769922185792797
1445	0.769685277631765
1446	0.769065240089912
1447	0.765422674368661
1448	0.764853595979719
1449	0.76155644265638
1450	0.762085981170782
1451	0.763087294522019
1452	0.761167262962728
1453	0.759811656688913
1454	0.761512979602022
1455	0.760698333677629
1456	0.765697832574179
1457	0.764128177149274
1458	0.767420301541558
1459	0.765447117223437
1460	0.765715217795922
1461	0.762360509162012
1462	0.760433605326832
1463	0.759955289300317
1464	0.761941474184991
1465	0.760576789246115
1466	0.761965634529914
1467	0.761364054724587
1468	0.759169042646972
1469	0.760294735754856
1470	0.757109469116688
1471	0.7583017552938
1472	0.756938876628331
1473	0.759437490923892
1474	0.758200873709659
1475	0.757145709634072
1476	0.758410868013442
1477	0.755450998218526
1478	0.753958020569785
1479	0.755852939431933
1480	0.755841178840754
1481	0.757881711718253
1482	0.758305150525341
1483	0.755983072929983
1484	0.753901831788776
1485	0.757407601381409
1486	0.757489195596017
1487	0.757842396828936
1488	0.758974640074777
1489	0.755825140973695
1490	0.755546141401167
1491	0.756209464310185
1492	0.757664528113949
1493	0.758846776882155
1494	0.758987562663498
1495	0.758622868009351
1496	0.755467013075732
1497	0.756483336520624
1498	0.758725881839806
1499	0.757731091781699
1500	0.759624893387684
1501	0.7560500571667
1502	0.751889197078874
1503	0.750559906406148
1504	0.74893119236032
1505	0.751159258090776
1506	0.752265703457205
1507	0.750373361698516
1508	0.748500652457145
1509	0.747404838920807
1510	0.74771095560428
1511	0.749520628076929
1512	0.7495791753678
1513	0.74891707837258
1514	0.749917292364206
1515	0.752296987908067
1516	0.748907287680423
1517	0.748860572566938
1518	0.751495852601954
1519	0.749669297289337
1520	0.751017674634552
1521	0.753215584675234
1522	0.749704195565337
1523	0.7479916233911
1524	0.74751864309367
1525	0.746627906144346
1526	0.750515548524199
1527	0.750599278820096
1528	0.747815677277106
1529	0.746786325142508
1530	0.746675020095271
1531	0.749315908142624
1532	0.747561083487925
1533	0.746965839061934
1534	0.749745868964516
1535	0.74667251969132
1536	0.746792725716425
1537	0.744079820666325
1538	0.742201449722961
1539	0.743359612289102
1540	0.743848315985609
1541	0.746208834095897
1542	0.742819720619487
1543	0.744509157665553
1544	0.743661808349406
1545	0.74471719357524
1546	0.746081805649584
1547	0.74559642559841
1548	0.744168664262734
1549	0.741642613274946
1550	0.742710671816101
1551	0.744167385937605
1552	0.744626432491139
1553	0.740792652340562
1554	0.742378587235975
1555	0.740214612892471
1556	0.742551199478034
1557	0.742721600217622
1558	0.743388433407442
1559	0.743773406133097
1560	0.743373290367974
1561	0.744074707365812
1562	0.745575265482563
1563	0.74131192973916
1564	0.740403101932623
1565	0.738319635227368
1566	0.737545278276041
1567	0.73780733492732
1568	0.736087696171774
1569	0.736825709061382
1570	0.735497343896049
1571	0.736756009662093
1572	0.738042836930711
1573	0.739616580439376
1574	0.739150394440002
1575	0.73765904921245
1576	0.737221647259987
1577	0.738477816457055
1578	0.74144544824215
1579	0.739562347495812
1580	0.736631477784755
1581	0.737415363371588
1582	0.738544161531209
1583	0.740142707104011
1584	0.736519166695642
1585	0.737214064235326
1586	0.738498965067976
1587	0.73548743048468
1588	0.736790810785383
1589	0.735285279983883
1590	0.734811902127338
1591	0.734597844027972
1592	0.735167593537606
1593	0.735557018669683
1594	0.731629364713318
1595	0.731829054438243
1596	0.729199093514085
1597	0.727119221459091
1598	0.729236078016694
1599	0.724988162709313
1600	0.725453923026419
1601	0.725778754389769
1602	0.726294131618401
1603	0.726364791039861
1604	0.729891434403513
1605	0.732517497714355
1606	0.735560371716494
1607	0.736916810179968
1608	0.735556332209089
1609	0.732655301163174
1610	0.733967183604304
1611	0.733223041145707
1612	0.732445738933284
1613	0.731296441551907
1614	0.730241056326073
1615	0.731167934083421
1616	0.730771602160676
1617	0.731950721588968
1618	0.730662980317884
1619	0.729039984220355
1620	0.729669261496234
1621	0.729225938341777
1622	0.730520404881361
1623	0.728257318155694
1624	0.732157481730177
1625	0.733899157532608
1626	0.730485727755609
1627	0.731638137858672
1628	0.728454691555487
1629	0.726545998740083
1630	0.722866066297009
1631	0.720340428208238
1632	0.721491098510802
1633	0.722561390285956
1634	0.721283448655304
1635	0.721534437567623
1636	0.721751621171928
1637	0.720719281591505
1638	0.723822841522455
1639	0.721173033322357
1640	0.721732907770376
1641	0.721868350152683
1642	0.724509482360136
1643	0.721910467130682
1644	0.722644067241947
1645	0.723072766356937
1646	0.721747352844325
1647	0.720458210528899
1648	0.719324159731327
1649	0.718257968823184
1650	0.718982207759536
1651	0.721663111218377
1652	0.723809715680038
1653	0.720880520574899
1654	0.719113236085175
1655	0.7203527576541
1656	0.722771585286785
1657	0.720586377962902
1658	0.720010310970484
1659	0.720847959077233
1660	0.718639914474936
1661	0.720341834365879
1662	0.721628126016269
1663	0.720553141509569
1664	0.720024330362165
1665	0.718595051654562
1666	0.716251833118234
1667	0.714948580650044
1668	0.715147663170533
1669	0.712885186205951
1670	0.713325709828377
1671	0.712388278218772
1672	0.710135980557186
1673	0.715694994692394
1674	0.71697900453243
1675	0.712747688276838
1676	0.713191729850017
1677	0.71205259771006
1678	0.713403549602083
1679	0.713156368820321
1680	0.714792416617409
1681	0.713344606030422
1682	0.710447279570728
1683	0.711555079961794
1684	0.713089691381634
1685	0.713788177179953
1686	0.711564342705672
1687	0.715738585579265
1688	0.715715703559471
1689	0.713641748871495
1690	0.716107586910769
1691	0.713564105959859
1692	0.712846174279689
1693	0.710582294992443
1694	0.713130674485244
1695	0.71410680355313
1696	0.712603938059523
1697	0.710466053053561
1698	0.70788302200151
1699	0.705837701796405
1700	0.70908754942005
1701	0.712362615841823
1702	0.711629872208394
1703	0.711732058962491
1704	0.711460287040238
1705	0.709163008952367
1706	0.70905554782879
1707	0.710839276692963
1708	0.709225135553597
1709	0.707892642676424
1710	0.703952493091931
1711	0.70335481089992
1712	0.701857093221604
1713	0.702792220011004
1714	0.701254522714304
1715	0.703130976169974
1716	0.702565149840158
1717	0.703562865984484
1718	0.704586604993445
1719	0.706218567263423
1720	0.706952224899319
1721	0.705454004839228
1722	0.702921330848951
1723	0.701946941581564
1724	0.701288685953355
1725	0.702367943900957
1726	0.704146477651809
1727	0.703157087239043
1728	0.705959201486539
1729	0.707791366089818
1730	0.704028809102084
1731	0.703136089470487
1732	0.70761602718026
1733	0.70834084647622
1734	0.708018819758202
1735	0.705157249330669
1736	0.705423831252902
1737	0.701595656558012
1738	0.703767070753762
1739	0.703008512622694
1740	0.700802445589369
1741	0.698555211373617
1742	0.699690315511095
1743	0.70157249330669
1744	0.700147620985804
1745	0.700756790207416
1746	0.699868915428055
1747	0.699662880097194
1748	0.699034583296688
1749	0.699345918103334
1750	0.698558790683976
1751	0.702060378875115
1752	0.702016787988244
1753	0.69779946555783
1754	0.69838621679167
1755	0.699520730342939
1756	0.699140133324198
1757	0.703704891741202
1758	0.701097544388562
1759	0.704450497882071
1760	0.702824945134286
1761	0.703409075801612
1762	0.70526815170549
1763	0.705613611401433
1764	0.702576950059417
1765	0.703323677291423
1766	0.704397100963141
1767	0.702321999617525
1768	0.698836442901819
1769	0.696269993005005
1770	0.695074415140687
1771	0.691247282280778
1772	0.6911844308692
1773	0.68971789409741
1774	0.691427947971145
1775	0.691504736961595
1776	0.693142741874454
1777	0.693771373596143
1778	0.693604478024057
1779	0.693637333536502
1780	0.691986154204872
1781	0.686889765933556
1782	0.686486973355614
1783	0.687889919843901
1784	0.690285767025757
1785	0.69304661565979
1786	0.692882260119733
1787	0.693163040399165
1788	0.690884957641419
1789	0.689679416511052
1790	0.692020250971016
1791	0.69146549238016
1792	0.694781525287316
1793	0.695923267767185
1794	0.694916586728735
1795	0.69594614978698
1796	0.693652024048875
1797	0.691030275085341
1798	0.690403776888291
1799	0.689841708834352
1800	0.687607453453626
1801	0.689117924981746
1802	0.688789574389319
1803	0.687769854434561
1804	0.686645439651805
1805	0.687653782512921
1806	0.687496514007376
1807	0.688099971672315
1808	0.688375611806406
1809	0.687675479525322
1810	0.684642559840956
1811	0.685124682719703
1812	0.684575319939213
1813	0.687707088670767
1814	0.686673740491818
1815	0.687113434481235
1816	0.686957303685053
1817	0.686402244687792
1818	0.688030377095686
1819	0.687075979554979
1820	0.688085217243686
1821	0.685682667803183
1822	0.683942293335733
1823	0.682872079538412
1824	0.684534413535111
1825	0.683412632102119
1826	0.683896529296144
1827	0.683623415132506
1828	0.683670649245993
1829	0.683838709372271
1830	0.682953333718535
1831	0.681319809335251
1832	0.684124326833988
1833	0.684713600203305
1834	0.68230434211253
1835	0.684358771662498
1836	0.683412555402611
1837	0.682369626176826
1838	0.682716157109226
1839	0.681473080518121
1840	0.681480836116673
1841	0.684211572523987
1842	0.683635545159648
1843	0.682582237212147
1844	0.68294949362985
1845	0.682460586679648
1846	0.682340733472279
1847	0.683248845416744
1848	0.685552471667202
1849	0.683297122643535
1850	0.682213275508722
1851	0.681252058103456
1852	0.680139455044885
1853	0.679094315594953
1854	0.678238662278773
1855	0.679669550397713
1856	0.675631445315296
1857	0.674403622977945
1858	0.674700474360889
1859	0.673572862486987
1860	0.673504349373416
1861	0.674517841328149
1862	0.676289344290796
1863	0.677702218252028
1864	0.676677571632227
1865	0.676036065898172
1866	0.676314782960847
1867	0.675172855123834
1868	0.676169984516926
1869	0.672566094522428
1870	0.676191745445583
1871	0.675903034437056
1872	0.675131855401998
1873	0.672833048437273
1874	0.670565771361836
1875	0.669296057031709
1876	0.667888111013845
1877	0.668053606819916
1878	0.669979486716668
1879	0.668437196397782
1880	0.66934463849988
1881	0.668733292290575
1882	0.669787910521332
1883	0.669383649147817
1884	0.672261853141919
1885	0.675477607834395
1886	0.675331623104755
1887	0.673788045512465
1888	0.674158887632153
1889	0.671548233252407
1890	0.670230135594503
1891	0.673717226300363
1892	0.672427140580994
1893	0.671137054861624
1894	0.670068725315542
1895	0.67060854539895
1896	0.670434945011566
1897	0.671020215944907
1898	0.673617299625093
1899	0.670096704017623
1900	0.671777058563653
1901	0.668927725542572
1902	0.665173028976051
1903	0.666994323980766
1904	0.667914870193753
1905	0.667317081900757
1906	0.666072618326887
1907	0.667365419208829
1908	0.670429118405632
1909	0.668882217168009
1910	0.671361953158077
1911	0.670577915450553
1912	0.669403518155285
1913	0.666841203640261
1914	0.666374591958619
1915	0.664111199713246
1916	0.666894234958204
1917	0.665548891078518
1918	0.664681129466724
1919	0.664912822061233
1920	0.668198130423934
1921	0.667544994487862
1922	0.66805923145048
1923	0.6649421634579
1924	0.662362453494532
1925	0.663905441778938
1926	0.663621909265505
1927	0.66213432231383
1928	0.663577807048582
1929	0.660429036592824
1930	0.659440379938681
1931	0.659346201891512
1932	0.658668867260764
1933	0.658005917622683
1934	0.65687410005911
1935	0.658031091679433
1936	0.660333861452055
1937	0.659914382896214
1938	0.66138607131827
1939	0.662243041309332
1940	0.660872871077332
1941	0.6603041442278
1942	0.663629896240906
1943	0.662077730860405
1944	0.66504008316272
1945	0.665658281194712
1946	0.665952807304248
1947	0.667922246129743
1948	0.665281942276973
1949	0.665277944954297
1950	0.664446556805701
1951	0.662935065174128
1952	0.662479121115681
1953	0.658825704970742
1954	0.656917439115931
1955	0.659782715408011
1956	0.658403102188288
1957	0.656604287809278
1958	0.655376073026113
1959	0.654615644705382
1960	0.655230135594503
1961	0.65659802401615
1962	0.658575422972218
1963	0.659543453850418
1964	0.658090340770799
1965	0.657588800133355
1966	0.658406028274507
1967	0.656820763221461
1968	0.653792931271105
1969	0.65363237491333
1970	0.652231988910274
1971	0.651543071375539
1972	0.652685922163294
1973	0.653551263905621
1974	0.65446859001761
1975	0.653307179227319
1976	0.650828614183068
1977	0.648827596891931
1978	0.65114609517693
1979	0.651629262447307
1980	0.652101483419612
1981	0.648171688268657
1982	0.650994899994069
1983	0.650812196653447
1984	0.649460751327924
1985	0.649943238529333
1986	0.652706342128892
1987	0.655779463860215
1988	0.652527804849863
1989	0.652089536192964
1990	0.655846148968852
1991	0.653915714399668
1992	0.651753732965039
1993	0.649066388025877
1994	0.648279098259228
1995	0.647284914127231
1996	0.648122217086196
1997	0.649427387042078
1998	0.647394466590717
1999	0.648615394920652
2000	0.648661959191771
2001	0.646877858334987
2002	0.647531247379434
2003	0.647251805506411
2004	0.645677466298236
2005	0.646685635307136
2006	0.647284786294718
2007	0.647836511420045
2008	0.648775569059214
2009	0.647887260927635
2010	0.649334539731368
2011	0.64952722423459
2012	0.648504308467012
2013	0.650913402932171
2014	0.651215192485085
2015	0.648889016579366
2016	0.65029767078935
2017	0.649532888493233
2018	0.64652413426709
2019	0.648146377431119
2020	0.647581613389484
2021	0.648751623472913
2022	0.648954278912135
2023	0.648357556742296
2024	0.644864661162028
2025	0.644503589281295
2026	0.645881604594607
2027	0.646286030872063
2028	0.646133350275403
2029	0.646143408137511
2030	0.643840211404296
[truncated: 47,170 more rows]
