# Supplementary material for: LaF3 doped with Ce/Gd/Eu: energy transfer and excitation dependence of photoluminescence rise-and-decay kinetics
Source: Front Chem. 2025 Apr 22;13:1501039. doi: 10.3389/fchem.2025.1501039 (PMC12052759; doi:10.3389/fchem.2025.1501039)
Supplement: Supplementary file 2 [file DataSheet3.zip › LaF3CeGdEu272_591trace.txt]

31	0.754226448771647
32	0.754749093007806
33	0.755797680843002
34	0.757815275106755
35	0.761099882768606
36	0.758689416386489
37	0.762324202798097
38	0.764247610411038
39	0.767550877372914
40	0.768403540138963
41	0.766959033596295
42	0.768866689412275
43	0.769009161900148
44	0.770497261637662
45	0.776151895506952
46	0.775710448494442
47	0.779594698426985
48	0.778984340483606
49	0.778955215865775
50	0.780598536838995
51	0.783415089723198
52	0.780509400825784
53	0.779488325419741
54	0.78542832998902
55	0.787622019280229
56	0.787532590581601
57	0.784576098994432
58	0.785946455742881
59	0.787334050694807
60	0.787846250173706
61	0.789232841287221
62	0.78992528418605
63	0.789417617702775
64	0.794186473023415
65	0.796754609765074
66	0.798282596961417
67	0.799709775801762
68	0.802145867880594
69	0.799662428493143
70	0.796573523362767
71	0.794568253332048
72	0.799337741191832
73	0.799047514574706
74	0.79967626936879
75	0.799682900749529
76	0.798796270752394
77	0.799815269543313
78	0.80102564952276
79	0.80324908871428
80	0.803479521635923
81	0.804301943467449
82	0.80631881206488
83	0.804972821982078
84	0.806196658234021
85	0.806796663337874
86	0.808348223804686
87	0.809965832001232
88	0.807909868130707
89	0.807001180296273
90	0.807270523446098
91	0.804369430435389
92	0.804208574400693
93	0.807207148587315
94	0.80722021058111
95	0.80596330692432
96	0.805937181727287
97	0.80382620025512
98	0.809770269765246
99	0.811641695480659
100	0.811382753548115
101	0.810079616480511
102	0.809688443630784
103	0.808318350541099
104	0.812160305012069
105	0.811840478465671
106	0.812342689147648
107	0.813498282529233
108	0.811967814763512
109	0.810740055075655
110	0.81027679211462
111	0.810289295345346
112	0.809418979536573
113	0.807362514956285
114	0.808782570172236
115	0.809362191309106
116	0.811685286256618
117	0.81190108974521
118	0.811487936462592
119	0.813375269993226
120	0.813003650222544
121	0.815005104457853
122	0.814625918406321
123	0.815475466854405
124	0.81637276656536
125	0.8168375872901
126	0.817352477781609
127	0.818859777440558
128	0.816069879489803
129	0.817387763306513
130	0.815980091586347
131	0.817137408425446
132	0.819650390898306
133	0.820050547497098
134	0.818329709637925
135	0.818944883586795
136	0.820417299256204
137	0.819014031121168
138	0.817564995211207
139	0.820534808822603
140	0.821548199422297
141	0.8254123725866
142	0.823110851698839
143	0.82229526685351
144	0.823611803349748
145	0.825899402329123
146	0.827161470311237
147	0.822659400166637
148	0.823142055350683
149	0.824026082624609
150	0.822935182395625
151	0.82622535712761
152	0.827606838340774
153	0.825347781027285
154	0.825564162630047
155	0.821361577395398
156	0.820672181085677
157	0.82346993558381
158	0.824615883650532
159	0.825963204121591
160	0.82384903334594
161	0.825807591026072
162	0.827010372069684
163	0.828254495533101
164	0.826053383884862
165	0.823503527887296
166	0.823801686037321
167	0.825601580404494
168	0.82581383780366
169	0.826740513696771
170	0.828601484979372
171	0.826197041627728
172	0.830546686770849
173	0.830672173829014
174	0.828950046702675
175	0.830196741443759
176	0.831945113502074
177	0.831704917949514
178	0.832875490293427
179	0.832470374974768
180	0.829499212833457
181	0.830016171473984
182	0.829771984756653
183	0.832142615686027
184	0.831813829579441
185	0.82950699560476
186	0.829813831514552
187	0.831552234127047
188	0.836343926166838
189	0.835069517019476
190	0.832747404140386
191	0.830016776195919
192	0.831998933754284
193	0.831903334473033
194	0.831117853895069
195	0.830534297227846
196	0.828439903278355
197	0.827742175109815
198	0.830985419791315
199	0.831343811874393
200	0.834211433526002
201	0.834355322272647
202	0.838115860610626
203	0.833559721068379
204	0.831540433583209
205	0.834159299238546
206	0.83687166216169
207	0.836639448938671
208	0.836954630011165
209	0.836386191392316
210	0.836786087960676
211	0.835651575185743
212	0.836530145448929
213	0.835035433681778
214	0.837752137298971
215	0.83772806936596
216	0.839218104213666
217	0.841668558438453
218	0.839656478029303
219	0.839866687839997
220	0.841182966724692
221	0.843069607243988
222	0.839593636535268
223	0.839769368729563
224	0.835872468014141
225	0.835164290250564
226	0.835547804901707
227	0.833298844025644
228	0.834489420571165
229	0.836141098801526
230	0.840701760454403
231	0.845022225345275
232	0.843726910960621
233	0.844474064262349
234	0.846010945708911
235	0.8443792535385
236	0.840900609958827
237	0.841426911553249
238	0.841631586948794
239	0.841239568697803
240	0.84007735965825
241	0.842465340059938
242	0.840626017822607
243	0.839127463652281
244	0.84034466368571
245	0.838785002363858
246	0.841720564524859
247	0.841434531049629
248	0.840846620384475
249	0.842805590484967
250	0.843377685252634
251	0.843881901192548
252	0.845647386881622
253	0.847388457527295
254	0.848535702117845
255	0.844593114660238
256	0.847457682466076
257	0.845542819574075
258	0.846528466740838
259	0.846792488337635
260	0.844708322654952
261	0.847001428232266
262	0.849237258176234
263	0.848963273180836
264	0.849563082354782
265	0.848725421530496
266	0.845826674840895
267	0.846321489773608
268	0.850425536778402
269	0.848423820093773
270	0.850435937995683
271	0.849644653296587
272	0.849275272206508
273	0.84865773258543
274	0.847586555967076
275	0.846784747896868
276	0.847596936623811
277	0.850424535358878
278	0.851587570448594
279	0.851505691098602
280	0.84883209447982
281	0.848983457589581
282	0.847943077040486
283	0.849346149245616
284	0.84782168032149
285	0.84460387871068
286	0.849577111903673
287	0.850239700890018
288	0.849363040338702
289	0.85200107930771
290	0.850002557973785
291	0.852612160498523
292	0.852004425838898
293	0.851843367827076
294	0.850480203641321
295	0.848819153430412
296	0.848869904114081
297	0.848219632104107
298	0.848855832234654
299	0.850499737369264
300	0.849976030031943
301	0.850957329247993
302	0.852165615680101
303	0.850308825444958
304	0.850152502405886
305	0.847496936176317
306	0.848868058502735
307	0.850583417581178
308	0.849686406927308
309	0.850827999786654
310	0.85174606081108
311	0.850472705089328
312	0.852093480819369
313	0.851615871435149
314	0.849897308539895
315	0.84935953295148
316	0.852726925836781
317	0.853034307205758
318	0.852148389571062
319	0.851460578842255
320	0.855966241035149
321	0.855959589093864
322	0.855624997656703
323	0.854012868240887
324	0.85439983948261
325	0.855468554882688
326	0.854108172417834
327	0.855294428829852
328	0.852828138147033
329	0.854534380437584
330	0.853674052216288
331	0.853515544921588
332	0.856077267982405
333	0.85974447837472
334	0.858668053979415
335	0.858201324752249
336	0.857560046166891
337	0.855124468101704
338	0.859450242451165
339	0.857772424510444
340	0.858339099760131
341	0.859322502199071
342	0.85787756025661
343	0.857062722847592
344	0.859268349349797
345	0.858629241716186
346	0.856602650399485
347	0.858956754278377
348	0.859275400407558
349	0.858252651131199
350	0.85951967783318
351	0.858958714786891
352	0.860471903228042
353	0.857637246178551
354	0.857400036742905
355	0.85834461240529
356	0.860457116567289
357	0.8595336916593
358	0.859607453222037
359	0.85918094284132
360	0.863797581184827
361	0.862279628744272
362	0.862124608276249
363	0.861935046091301
364	0.862619424418406
365	0.857037203581937
366	0.859939059751728
367	0.852695904810962
368	0.853637698752447
369	0.856034748773715
370	0.85746769424243
371	0.858481603693545
372	0.857873581186278
373	0.858664708657671
374	0.858505831273147
375	0.860626349210227
376	0.86207835793322
377	0.866009583875114
378	0.867706554568959
379	0.865866143832145
380	0.861711583194681
381	0.8594343830137
382	0.861698365182627
383	0.861047356621336
384	0.866410356080836
385	0.868099706068856
386	0.866468204990577
387	0.863988933346702
388	0.863971791898734
389	0.863579009279216
390	0.865718470735631
391	0.86496414059398
392	0.862512445479782
393	0.860891031163377
394	0.856768344209661
395	0.859795461271612
396	0.860501119763607
397	0.862173711697366
398	0.867970213332595
399	0.865969462993618
400	0.86314404851418
401	0.861827447917416
402	0.863367991560017
403	0.86219886812986
404	0.864040317778958
405	0.866473735777394
406	0.867042690828775
407	0.864806877817022
408	0.865751062829037
409	0.868785930007306
410	0.871103315170309
411	0.866225590550277
412	0.865713808329513
413	0.867258173814742
414	0.865348810264018
415	0.865382200590378
416	0.866241434264972
417	0.866305051012528
418	0.86237622702616
419	0.864567774392276
420	0.865851751450093
421	0.865699044648193
422	0.865099477363021
423	0.865133409520234
424	0.865073431989282
425	0.864053581749879
426	0.864576194540498
427	0.864535150853329
428	0.865574909748275
429	0.86672315575835
430	0.86582816729463
431	0.865276539945573
432	0.867103404911044
433	0.864432227180001
434	0.866834908371928
435	0.869659643143911
436	0.865834940180302
437	0.865888276654964
438	0.869145429940968
439	0.870385429200789
440	0.86851597366944
441	0.871522108089692
442	0.868573967712445
443	0.866416924570493
444	0.87002775552737
445	0.870646712616665
446	0.871393226122585
447	0.869533903311978
448	0.870466111201349
449	0.870044710720982
450	0.86582417612986
451	0.864228727363897
452	0.864060927911945
453	0.865498593840085
454	0.868880740731155
455	0.865347655245122
456	0.867845607959012
457	0.867635398148317
458	0.86569041163785
459	0.870505328628274
460	0.869754337761148
461	0.870362130474079
462	0.868896716275232
463	0.867583675071777
464	0.867600564955421
465	0.87014358396679
466	0.869672989357015
467	0.870599060528191
468	0.870481566684562
469	0.872037089289492
470	0.867523748337468
471	0.871315601596127
472	0.869302536699667
473	0.871850472100367
474	0.874799147051805
475	0.87374134930154
476	0.874261539576088
477	0.875999679739263
478	0.87511451921643
479	0.874211942701871
480	0.873799193373505
481	0.871033613710643
482	0.872282122617532
483	0.873275830727687
484	0.87238383684699
485	0.874064767896232
486	0.87133751671905
487	0.873471489719183
488	0.873248667827814
489	0.873583273778301
490	0.873444690861914
491	0.87340896147111
492	0.876612835126314
493	0.875934643104604
494	0.873359978994379
495	0.875513572802413
496	0.878099876600442
497	0.877047153676655
498	0.879017152695796
499	0.878538520122062
500	0.878192726815778
501	0.878796671078315
502	0.878810579682819
503	0.879438039162518
504	0.879975636962685
505	0.87863586825915
506	0.878763839515023
507	0.87719331134
508	0.87706999160525
509	0.877546952727556
510	0.878412067927689
511	0.879852722391632
512	0.876127065624304
513	0.875585661704278
514	0.874446422422702
515	0.874088123466803
516	0.87826048953692
517	0.877571020660567
518	0.877809522991709
519	0.877088573500867
520	0.87336101065
521	0.873316197126289
522	0.873169774594737
523	0.871671595352011
524	0.874800242807951
525	0.873151665591673
526	0.870322164401399
527	0.872217417370493
528	0.875486986807265
529	0.875543446066
530	0.876855634611526
531	0.87892785582655
532	0.87677852288927
533	0.876690113751824
534	0.878242866730292
535	0.874934615650228
536	0.874360157629239
537	0.87663596090255
538	0.879690691986939
539	0.882225565393844
540	0.882175978195178
541	0.883263631067372
542	0.882531645401217
543	0.880943276719669
544	0.880815474785938
545	0.88161274018497
546	0.88108255143795
547	0.88364428780265
548	0.883227673091676
549	0.882126149107739
550	0.87981425602935
551	0.884748465306437
552	0.886262447142768
553	0.884194120337004
554	0.882723614379465
555	0.880056876516869
556	0.882524902751642
557	0.882796181011659
558	0.879258073914678
559	0.880036351044954
560	0.878963380821341
561	0.88063139742894
562	0.882660965187005
563	0.884469567550041
564	0.887890298119448
565	0.888102584545267
566	0.88912604739351
567	0.881914048936276
568	0.886493627500722
569	0.886617902696129
570	0.889698960954677
571	0.8844169567417
572	0.882857499815862
573	0.883954949183402
574	0.88402412937276
575	0.882772766178338
576	0.877073092619333
577	0.879553814386407
578	0.883236539524686
579	0.882895143756313
580	0.880820034389327
581	0.884129413880521
582	0.883922052310141
583	0.883513502170891
584	0.883390138896162
585	0.884118828827772
586	0.886288607413673
587	0.88566830058502
588	0.883524447637914
589	0.885055953106475
590	0.883935235248323
591	0.883688145865704
592	0.886180532718904
593	0.88619742985921
594	0.886833596125329
595	0.886721484306922
596	0.888464965374227
597	0.889105486847721
598	0.889246426970211
599	0.889160395599414
600	0.888709800353472
601	0.885495865334714
602	0.887500796721149
603	0.889772441926436
604	0.889737089882119
605	0.889639093483117
606	0.888612221212605
607	0.884550756307582
608	0.886857009749206
609	0.884354670382401
610	0.885213738363185
611	0.887428297817813
612	0.890016389173881
613	0.888655531397586
614	0.889537317572022
615	0.88956159715771
616	0.88669337199361
617	0.889820510063601
618	0.886634805883654
619	0.887011576675778
620	0.88890109083371
621	0.886228860886501
622	0.884812686775929
623	0.885104454224545
624	0.888625700464535
625	0.890819684860049
626	0.89332940183446
627	0.891862897926687
628	0.889780804021353
629	0.887333601991132
630	0.884868983969184
631	0.887283140364548
632	0.888314063062581
633	0.890347343813326
634	0.890407453173659
635	0.889104960739638
636	0.889380272494961
637	0.891699568579277
638	0.891440857650513
639	0.890563108599714
640	0.890320544956057
641	0.892353150837123
642	0.89054055851876
643	0.89006921526323
644	0.888874120235411
645	0.889439450583514
646	0.887301999222811
647	0.887210167359215
648	0.888859051774236
649	0.891013021719314
650	0.892152745987882
651	0.89452203443456
652	0.893597724213659
653	0.894426877809765
654	0.895559321226236
655	0.893963339095527
656	0.894115366189973
657	0.893486455377629
658	0.893097449851317
659	0.895397533919761
660	0.898658037365285
661	0.894288437607754
662	0.894438007112256
663	0.892598965465903
664	0.894232238379452
665	0.894417243379897
666	0.893108811367031
667	0.892434813696662
668	0.895890104124651
669	0.894167415816357
670	0.891508047095261
671	0.89168469000079
672	0.889893607641653
673	0.891030679599815
674	0.893437231012124
675	0.895165042524651
676	0.892174603057498
677	0.889245782336629
678	0.888759223067771
679	0.891253217271874
680	0.891548759394809
681	0.892294500066096
682	0.890769742084885
683	0.893984383418863
684	0.893394295754743
685	0.892237751750277
686	0.894832687349205
687	0.896321270864267
688	0.896129779616348
689	0.893814298117997
690	0.895203744728488
691	0.893389095146103
692	0.894262918342099
693	0.894571689362083
694	0.896408713656061
695	0.894193254375193
696	0.895481070207854
697	0.893125882667254
698	0.892675069721416
699	0.892563130853482
700	0.892371894798218
701	0.890467375070193
702	0.893720119933292
703	0.893760878191707
704	0.89517471807561
705	0.896524699323183
706	0.895436078895894
707	0.896983078549872
708	0.901032603825011
709	0.901725187019329
710	0.902762842691385
711	0.902937775443282
712	0.90012480735071
713	0.901554534489288
714	0.901832464690589
715	0.899487199427498
716	0.896237456404084
717	0.896918312830639
718	0.898221960283557
719	0.902042476152488
720	0.902042786979563
721	0.904234178327419
722	0.902156111870172
723	0.905428746037711
724	0.904715416043249
725	0.903643648006843
726	0.901397601890506
727	0.901873948615326
728	0.901804930491447
729	0.900381132046719
730	0.89419700365119
731	0.89509441100265
732	0.895922569226451
733	0.897851368540164
734	0.896831229243676
735	0.894611480065402
736	0.896628920729783
737	0.89519245698885
738	0.896200137804035
739	0.900051074814626
740	0.904283332545179
741	0.903115563692156
742	0.90283331577624
743	0.90426465631294
744	0.903771388258937
745	0.90630087601229
746	0.906207113876276
747	0.90753366214887
748	0.907235413290555
749	0.906976903129472
750	0.906216052875919
751	0.903042083929841
752	0.903179629143388
753	0.904744641044921
754	0.904876393022331
755	0.901408617505273
756	0.900211486983421
757	0.900034747322382
758	0.897830173036344
759	0.900363957943767
760	0.900822820948003
761	0.900256642779747
762	0.904101865168053
763	0.904421642127252
764	0.902272525680424
765	0.903411810920867
766	0.902083545237978
767	0.902802634604149
768	0.902118619110205
769	0.902518340309204
770	0.90433698105636
771	0.904742679326964
772	0.904203746300765
773	0.904642332978523
774	0.905921067097164
775	0.904017758022453
776	0.903469205079713
777	0.904702233105067
778	0.904888608405417
779	0.904649017574792
780	0.906597915426735
781	0.907828932146934
782	0.903496538511172
783	0.901817271656695
784	0.908403131346935
785	0.908460022377131
786	0.908332378880546
787	0.904521742958588
788	0.899392895460631
789	0.90464763880878
790	0.905256521230638
791	0.902888968335913
792	0.904616241645918
793	0.905668336868336
794	0.905958898501415
795	0.906116744230318
796	0.907582402736826
797	0.908884653282074
798	0.906105267817437
799	0.906219571148136
800	0.908078274723482
801	0.907588387065095
802	0.90832518873674
803	0.905356354774879
804	0.904515341372184
805	0.904820395771155
806	0.904052187261097
807	0.905292804546735
808	0.908676980884619
809	0.909316503357477
810	0.907642028319612
811	0.910413710836242
812	0.909373066628384
813	0.90616974327014
814	0.90692390408965
815	0.90695608497214
816	0.909671628732661
817	0.908583034913137
818	0.909807385178725
819	0.907460732683515
820	0.907400139545634
821	0.903984251589481
822	0.903951205954624
823	0.904440600159913
824	0.906106881215559
825	0.905456442302331
826	0.906708042547752
827	0.907712494147804
828	0.90738123351906
829	0.90383609471542
830	0.907874120598244
831	0.908167652625467
832	0.909641293461517
833	0.911047019186497
834	0.912232153234603
835	0.911635007256059
836	0.911004886999845
837	0.910619558182898
838	0.9133629046391
839	0.910115582922314
840	0.909223930104788
841	0.909717313055959
842	0.908639148270925
843	0.906997031903799
844	0.903026306734559
845	0.904311945568253
846	0.907579983849087
847	0.910217659984933
848	0.909054609172447
849	0.913192891904866
850	0.913434358582933
851	0.910136990078811
852	0.909763843989965
853	0.905886694702382
854	0.908650946395876
855	0.910807021982731
856	0.910123565251855
857	0.911099949288019
858	0.913950569787149
859	0.915697771103798
860	0.911560021736125
861	0.911755346921113
862	0.912576801197543
863	0.912956687517076
864	0.910150656794541
865	0.910463298034908
866	0.91115413237339
867	0.910991583117276
868	0.912279673493695
869	0.911067294303532
870	0.910487124079145
871	0.913757661071013
872	0.916139460005082
873	0.912948826131922
874	0.913451229115474
875	0.916375301559711
876	0.916081648588101
877	0.914132693892296
878	0.917122289167628
879	0.916403884346688
880	0.914261646007148
881	0.914091266811421
882	0.912665030127852
883	0.909364935537247
884	0.910542572242804
885	0.911012069886988
886	0.913167735472372
887	0.914049057220362
888	0.915143120145066
889	0.915763162105511
890	0.916753978435374
891	0.918359096705076
892	0.917172289996097
893	0.916240388096025
894	0.917954351476241
895	0.919650633996524
896	0.921577603421662
897	0.919702422383033
898	0.916374334004615
899	0.916725514173896
900	0.915393319007874
901	0.913144331524046
902	0.910029591463165
903	0.910183190834641
904	0.909643536979895
905	0.913401520972422
906	0.918494489108535
907	0.916185539816525
908	0.917096613883714
909	0.915230079159311
910	0.916468590803171
911	0.917624415188535
912	0.918143266608718
913	0.916715825319054
914	0.915902205820013
915	0.912574198474335
916	0.910564770375592
917	0.911952335091421
918	0.912236584636943
919	0.913638281704392
920	0.914197455983197
921	0.915566735117158
922	0.914768629154636
923	0.915474507765416
924	0.916137330174427
925	0.917240975522912
926	0.917731330026633
927	0.917366409365546
928	0.915476999219788
929	0.915150063562323
930	0.91682884301092
931	0.920152715268007
932	0.923383665952571
933	0.921558736097292
934	0.919141783467701
935	0.921470930472338
936	0.924577991774089
937	0.918517226653289
938	0.916679234804215
939	0.916547042589236
940	0.916275682087036
941	0.916490043918535
942	0.916935090236003
943	0.916096326398906
944	0.916795295456857
945	0.918175074982497
946	0.915312805120011
947	0.915954173204215
948	0.917495419533704
949	0.91839173838568
950	0.916701407538681
951	0.918630914377058
952	0.91561425537625
953	0.919077386628848
954	0.920671290934988
955	0.920086913055378
956	0.920480112933031
957	0.91955396193856
958	0.91444200553369
959	0.912828728355641
960	0.911337967841613
961	0.911541430164957
962	0.91239922581079
963	0.912587323359211
964	0.914624994391204
965	0.915027916988127
966	0.915829079215308
967	0.918941983340395
968	0.9191103742104
969	0.918478040671904
970	0.919999599674079
971	0.92218825163157
972	0.923060623494923
973	0.923441795453289
974	0.923779572565604
975	0.923172376108501
976	0.920379528324147
977	0.918826517734136
978	0.919342499144016
979	0.917479765701696
980	0.920284466035974
981	0.922949401827204
982	0.92227903732622
983	0.920445855435416
984	0.918557501134156
985	0.920663747633572
986	0.921845410577772
987	0.920219844240562
988	0.91904780967901
989	0.919403110423556
990	0.92084897517169
991	0.923435739767833
992	0.920429766203615
993	0.921709019173677
994	0.922343423280077
995	0.919985066996539
996	0.919171898620061
997	0.920277284358275
998	0.922153177759343
999	0.923825475798242
1000	0.922574427059226
1001	0.925245044817757
1002	0.926613054035654
1003	0.925640367269401
1004	0.921779943381095
1005	0.925176908378459
1006	0.924351100104097
1007	0.923926287782573
1008	0.923436881482846
1009	0.922006658472281
1010	0.922856953147233
1011	0.922527863470236
1012	0.9243296929476
1013	0.927670966683087
1014	0.924265391654813
1015	0.924966668331668
1016	0.922785233125749
1017	0.924540653822937
1018	0.922963069752377
1019	0.921597317356741
1020	0.923972251487404
1021	0.923289659508896
1022	0.926238367115318
1023	0.925586909850352
1024	0.925532937208214
1025	0.924917648362177
1026	0.925241250792337
1027	0.92421596773107
1028	0.922209025039479
1029	0.923247603517208
1030	0.921479759412588
1031	0.922493999041879
1032	0.921713862996375
1033	0.918769193723035
1034	0.923221358585231
1035	0.926156316024297
1036	0.926621951914205
1037	0.926793159578983
1038	0.925263787569409
1039	0.928284574402145
1040	0.927023003501461
1041	0.925847061226766
1042	0.922155112869535
1043	0.921253073348054
1044	0.919560321194428
1045	0.920112966895223
1046	0.920423133613433
1047	0.922465486402646
1048	0.924595649654589
1049	0.92527729221966
1050	0.925858671887917
1051	0.927732221386765
1052	0.931014893938425
1053	0.932265579844279
1054	0.926004223619883
1055	0.928424435700703
1056	0.92894462597525
1057	0.927422636411058
1058	0.925651047868216
1059	0.924937486869975
1060	0.925308828468567
1061	0.926166911962041
1062	0.92929849352881
1063	0.93089366654157
1064	0.933524088433085
1065	0.93488759972923
1066	0.933591679413197
1067	0.932079446432703
1068	0.927134514226265
1069	0.928303845680768
1070	0.926882260518322
1071	0.926534388178025
1072	0.930501847848817
1073	0.927160154436307
1074	0.927173152329576
1075	0.929089379474262
1076	0.926190785174589
1077	0.926376257020368
1078	0.923053850609251
1079	0.927453444574755
1080	0.927483882648629
1081	0.930415130723345
1082	0.924434067953571
1083	0.925563083806115
1084	0.92423338493224
1085	0.925293085137713
1086	0.922637979706258
1087	0.923426569764411
1088	0.926424691619026
1089	0.930121356807349
1090	0.929802547403246
1091	0.929899302912837
1092	0.931740318371586
1093	0.929328481689564
1094	0.926094876275706
1095	0.928383719772823
1096	0.92890018133192
1097	0.929985237528124
1098	0.934430363426998
1099	0.93321687638625
1100	0.933376855574139
1101	0.932421769844525
1102	0.929536789045051
1103	0.928337548043646
1104	0.927043277409052
1105	0.929266370699626
1106	0.933028812702257
1107	0.934528483189275
1108	0.933416186688788
1109	0.933630316307065
1110	0.931457550394805
1111	0.932688324016786
1112	0.933948762878007
1113	0.932648247884713
1114	0.932133024796139
1115	0.934591945128015
1116	0.932216113590001
1117	0.929856573260914
1118	0.931762765649811
1119	0.933240810070991
1120	0.932556488587748
1121	0.932763991663062
1122	0.931877953083979
1123	0.93553183903318
1124	0.935686249941493
1125	0.935689107857358
1126	0.935102653362623
1127	0.933314288623862
1128	0.932647764107165
1129	0.932882443386235
1130	0.93379963844885
1131	0.931006064998175
1132	0.931825165696834
1133	0.935669730147674
1134	0.933931648037804
1135	0.929622340266632
1136	0.928581530364963
1137	0.929565254515973
1138	0.930188064893437
1139	0.931669165579276
1140	0.93341080224468
1141	0.932830994853454
1142	0.932687863218671
1143	0.93298979483357
1144	0.938120450450113
1145	0.934199843425397
1146	0.936180751628244
1147	0.934991303493854
1148	0.933671316454254
1149	0.937715774159579
1150	0.935839686038047
1151	0.934729639103159
1152	0.937410312178023
1153	0.936213046198458
1154	0.937045906740025
1155	0.936146564278374
1156	0.937022398779526
1157	0.940561192840625
1158	0.93957161981906
1159	0.940698217993308
1160	0.939093933030432
1161	0.93690878725072
1162	0.934193312428499
1163	0.934583558844222
1164	0.933851765479642
1165	0.934109135135155
1166	0.933328527406542
1167	0.933951907432069
1168	0.934847056751823
1169	0.932671348262628
1170	0.936176483500827
1171	0.936062266040642
1172	0.93706017817769
1173	0.939460834760578
1174	0.934961793063428
1175	0.933322702724865
1176	0.933739287199742
1177	0.934206374422294
1178	0.935252785258524
1179	0.929830160216239
1180	0.933038328606625
1181	0.932012018727513
1182	0.93474723772091
1183	0.933543178295127
1184	0.934511700946136
1185	0.934075421887282
1186	0.936170831769623
1187	0.939166061843945
1188	0.937828347985544
1189	0.937307464699659
1190	0.939138455078171
1191	0.935922155596647
1192	0.934731394006214
1193	0.936846227557106
1194	0.938854025325513
1195	0.940185352110836
1196	0.938557590633002
1197	0.937938902040247
1198	0.934583154889969
1199	0.933277763418991
1200	0.934312321705297
1201	0.936818359551456
1202	0.935405538019291
1203	0.936419220094958
1204	0.936722567968629
1205	0.937572808218607
1206	0.936747020504791
1207	0.940257786913648
1208	0.938077715960414
1209	0.939869315961527
1210	0.943582275987109
1211	0.941549391933953
1212	0.93920033506433
1213	0.939825659875599
1214	0.937633016753338
1215	0.939603799492106
1216	0.941617201823406
1217	0.942453601197736
1218	0.942621365575817
1219	0.941259643047155
1220	0.939049108621726
1221	0.936921092132652
1222	0.9370665882302
1223	0.93516135130196
1224	0.933068374820685
1225	0.933797703338658
1226	0.937657815190446
1227	0.939697612424762
1228	0.941346084419424
1229	0.942079549235432
1230	0.937325804706503
1231	0.937809670543862
1232	0.937014901436977
1233	0.941065523677706
1234	0.939705110976755
1235	0.940826749221693
1236	0.94285099542673
1237	0.941665529991003
1238	0.941971935338777
1239	0.941219043225887
1240	0.941256644835802
1241	0.942759682414553
1242	0.938774564863261
1243	0.938301016791556
1244	0.941076983158373
1245	0.939747861189224
1246	0.939603799492106
1247	0.942749885919207
1248	0.946087346278172
1249	0.944049640172307
1250	0.944259331131581
1251	0.941861956979356
1252	0.939880562580073
1253	0.937696627453674
1254	0.938475413759819
1255	0.940025976435438
1256	0.940099268733953
1257	0.941569912568093
1258	0.93898791076191
1259	0.940408479991505
1260	0.943953964696092
1261	0.942277417880878
1262	0.942356771912069
1263	0.942760770914036
1264	0.94027883607476
1265	0.939857742793136
1266	0.941048856331735
1267	0.940343485687381
1268	0.942287273638974
1269	0.942110518255164
1270	0.939335111860859
1271	0.936160110049717
1272	0.933727493912567
1273	0.937061960897954
1274	0.939136378463046
1275	0.939543771164512
1276	0.943136250020107
1277	0.941917493432417
1278	0.945189387420308
1279	0.94714149755517
1280	0.94540376860291
1281	0.943597616573155
1282	0.943110663025596
1283	0.945136118674503
1284	0.94405056297798
1285	0.944313252977076
1286	0.945377160837772
1287	0.944173885131617
1288	0.945112171685879
1289	0.946481262146596
1290	0.949709565358528
1291	0.950039154535844
1292	0.945870251103527
1293	0.943907928424628
1294	0.943788622834083
1295	0.945658886273937
1296	0.944421270827984
1297	0.942874424773378
1298	0.942747950809015
1299	0.943260300258954
1300	0.945585470612147
1301	0.94199488816454
1302	0.943113009346703
1303	0.944071843142871
1304	0.944150784753702
1305	0.945188291664162
1306	0.942664257293219
1307	0.94741028919859
1308	0.949697173396637
1309	0.949832147332517
1310	0.950162396866186
1311	0.950214815372951
1312	0.948517965623493
1313	0.947964447913667
1314	0.947517211293352
1315	0.944847666311534
1316	0.94850978252627
1317	0.94686639624308
1318	0.94991680840341
1319	0.951942022163543
1320	0.95192206633969
1321	0.951284205642709
1322	0.944895266393921
1323	0.948052087844811
1324	0.950316493319093
1325	0.947603988891016
1326	0.944737998779188
1327	0.944877965299362
1328	0.943984123388431
1329	0.944474500871586
1330	0.946062915512001
1331	0.946895617616421
1332	0.946646472179223
1333	0.94862536423914
1334	0.948875877557354
1335	0.949344862397338
1336	0.947507061640395
1337	0.950833281428034
1338	0.949835576105888
1339	0.950382237478416
1340	0.951536460560096
1341	0.951848690589547
1342	0.951129880604911
1343	0.952215840255686
1344	0.948858229352405
1345	0.942593625771217
1346	0.945331081026329
1347	0.944021374259624
1348	0.945706371459157
1349	0.948050152734619
1350	0.946936738707997
1351	0.94488148357158
1352	0.945425838534648
1353	0.946966853860358
1354	0.943279677968638
1355	0.945635014270833
1356	0.947086640809563
1357	0.947118397177255
1358	0.944640367632234
1359	0.947657235866832
1360	0.947091254837927
1361	0.950148728941012
1362	0.947948646529507
1363	0.944934262492618
1364	0.944167807676171
1365	0.945684480525112
1366	0.949485157886245
1367	0.950378936906095
1368	0.946141012931011
1369	0.946215466295642
1370	0.944644116908231
1371	0.942878634847489
1372	0.944126474931917
1373	0.943496233731317
1374	0.945002958904428
1375	0.94637906413959
1376	0.945557442959906
1377	0.947536501923076
1378	0.94813157854316
1379	0.944905961506063
1380	0.944923929004194
1381	0.946336402216524
1382	0.942381610260825
1383	0.945473432569816
1384	0.944251652372451
1385	0.943340636358568
1386	0.943991500996038
1387	0.945852659742439
1388	0.95085017856834
1389	0.948942429625182
1390	0.947977948935587
1391	0.946912014046965
1392	0.947695906625128
1393	0.949180257086646
1394	0.947093724522309
1395	0.950443714719767
1396	0.951215234687141
1397	0.950988184580002
1398	0.951603861657521
1399	0.952875057312522
1400	0.954572925413718
1401	0.95242332156101
1402	0.955263434411799
1403	0.953453585112133
1404	0.950596273969515
1405	0.949453045942056
1406	0.947049732210986
1407	0.948358681865829
1408	0.946374406571247
1409	0.945389255276471
1410	0.947431454466313
1411	0.952078162003313
1412	0.953714512951511
1413	0.953923281105112
1414	0.954104309454114
1415	0.955152533246705
1416	0.955628086576346
1417	0.958232499377439
1418	0.957926713264927
1419	0.957377625747996
1420	0.957467784950721
1421	0.957254746250815
1422	0.956364353673801
1423	0.955175025274353
1424	0.954569901804043
1425	0.954425420429902
1426	0.953602401133104
1427	0.953755946079606
1428	0.950818811641575
1429	0.949510193374352
1430	0.948999638739116
1431	0.95040478755937
1432	0.949544454500298
1433	0.947097079519604
1434	0.952632897623116
1435	0.951075818463927
1436	0.951888656662228
1437	0.948700153829166
1438	0.944120460367553
1439	0.945079153868231
1440	0.948240114036044
1441	0.949545434149833
1442	0.947587419509999
1443	0.948748654947236
1444	0.950473473086185
1445	0.951831478993835
1446	0.956001762401607
1447	0.954146927837201
1448	0.955645581181924
1449	0.952914173146162
1450	0.952162503781024
1451	0.951511143271568
1452	0.949582760006546
1453	0.950983570551638
1454	0.951899613014245
1455	0.951533404295437
1456	0.949212428293585
1457	0.947092636022826
1458	0.950365149245978
1459	0.954909876475869
1460	0.955186839122074
1461	0.953720993151766
1462	0.95473994961215
1463	0.953947675587968
1464	0.951103272839773
1465	0.955194517881204
1466	0.95693799290129
1467	0.955220643078238
1468	0.952775570878672
1469	0.955707557923593
1470	0.954604008121174
1471	0.953513300193765
1472	0.954108461474919
1473	0.956458932184426
1474	0.959008517266565
1475	0.957606573472566
1476	0.957111379983922
1477	0.954380783484996
1478	0.956258164502024
1479	0.954195776065662
1480	0.957692008587535
1481	0.959897685886383
1482	0.958019060351612
1483	0.957294416009747
1484	0.956915739134084
1485	0.955478436039105
1486	0.952571824336018
1487	0.955387364915703
1488	0.95490754829642
1489	0.954880245101057
1490	0.955463076101958
1491	0.953732845701691
1492	0.953644154763824
1493	0.955608997923748
1494	0.953035117533151
1495	0.954369192174947
1496	0.956127977544981
1497	0.955624626357435
1498	0.954413278822892
1499	0.95480408642057
1500	0.957578151541624
1501	0.962490506167982
1502	0.959804316819627
1503	0.961262810580651
1504	0.961513505315445
1505	0.962328277414495
1506	0.961029127883329
1507	0.959164700010147
1508	0.958248062501157
1509	0.958401419983859
1510	0.957142509859689
1511	0.955984104521107
1512	0.954368529399706
1513	0.954829932236069
1514	0.95461798324509
1515	0.956825393677003
1516	0.954077723458966
1517	0.95394981993195
1518	0.952231970608579
1519	0.954100637582525
1520	0.950936569143967
1521	0.952023375405451
1522	0.95121224373245
1523	0.949404313820206
1524	0.948410325119073
1525	0.950659285995136
1526	0.953704544715136
1527	0.955364588668745
1528	0.958326313519539
1529	0.95874199937762
1530	0.956589400941891
1531	0.957388948561506
1532	0.955551903706982
1533	0.954993690936053
1534	0.95913325446953
1535	0.958324741242508
1536	0.957314092452067
1537	0.959409733338187
1538	0.961504451418635
1539	0.961130975151613
1540	0.96020316721904
1541	0.957439670218521
1542	0.958844155054091
1543	0.957885898162649
1544	0.960139210617756
1545	0.961735191539021
1546	0.959859162680239
1547	0.960968101764542
1548	0.95597757352421
1549	0.956780039531883
1550	0.959155808178816
1551	0.958649170932275
1552	0.956705054011949
1553	0.956883809815919
1554	0.956028552792769
1555	0.95369511105295
1556	0.953225242109498
1557	0.953729701147629
1558	0.953851423207027
1559	0.955404055241107
1560	0.954084310090281
1561	0.952503808841107
1562	0.955073236059376
1563	0.953838274133273
1564	0.955276006580826
1565	0.957938263453884
1566	0.956805724491347
1567	0.959016706411008
1568	0.961413849559454
1569	0.959475768973483
1570	0.953575617998605
1571	0.952568514088147
1572	0.9526143846658
1573	0.953695352941724
1574	0.955074562819301
1575	0.955876101183526
1576	0.95664155820878
1577	0.958673104617016
1578	0.957132544042201
1579	0.95735653788468
1580	0.95590000463217
1581	0.953154973420657
1582	0.956283199990131
1583	0.957783877943892
1584	0.958904594592601
1585	0.959653103680906
1586	0.959860545074582
1587	0.959315275771949
1588	0.958399726762441
1589	0.956503760221464
1590	0.953769530553153
1591	0.95529463443531
1592	0.955488869911371
1593	0.95420759837949
1594	0.953019515707229
1595	0.955579470561108
1596	0.955563898971283
1597	0.955847120489515
1598	0.957073329670331
1599	0.962235477995802
1600	0.959903971366175
1601	0.959607543930327
1602	0.958563760006183
1603	0.958304991024112
1604	0.955433967206897
1605	0.95838690665742
1606	0.957827417923208
1607	0.959865693677136
1608	0.960226107950364
1609	0.961861087389214
1610	0.961576885012003
1611	0.96294691279172
1612	0.963080637372082
1613	0.96162495073028
1614	0.961166731150182
1615	0.96102272750637
1616	0.960894204744092
1617	0.960286270526228
1618	0.959687474866245
1619	0.965492994114967
1620	0.96489630046843
1621	0.964348427233145
1622	0.963189729209146
1623	0.962499620536986
1624	0.961860221427403
1625	0.959557830949499
1626	0.960084307913282
1627	0.95991092687787
1628	0.959903428325877
1629	0.958220042105579
1630	0.958192245457117
1631	0.957148403479667
1632	0.957612423552565
1633	0.958082973412916
1634	0.959976175165207
1635	0.958334230539111
1636	0.960584345224626
1637	0.963505635947962
1638	0.960928031679689
1639	0.959280080955335
1640	0.960280170091348
1641	0.962389235804425
1642	0.960520486588296
1643	0.959974301736653
1644	0.96206845379737
1645	0.962999725577186
1646	0.961971872447696
1647	0.960023465629964
1648	0.960107895697077
1649	0.958783846135518
1650	0.962617420369913
1651	0.961246951143185
1652	0.960142958684309
1653	0.962672208177219
1654	0.965655363163944
1655	0.964010336874867
1656	0.962805367947294
1657	0.962018413057253
1658	0.96051226236998
1659	0.959104711594201
1660	0.958773686807011
1661	0.957960004416889
1662	0.962468658773917
1663	0.965380099786376
1664	0.964139659079543
1665	0.966398625684742
1666	0.967928814068929
1667	0.966617293136418
1668	0.966352303984525
1669	0.963201644650152
1670	0.965614820186538
1671	0.962732607804082
1672	0.964645605733635
1673	0.964203212936018
1674	0.964423724789596
1675	0.963421427209077
1676	0.960790832367089
1677	0.959836150591727
1678	0.959805181571994
1679	0.966932078720766
1680	0.967468136898887
1681	0.967206292301055
1682	0.963214643752866
1683	0.963636423998608
1684	0.963628757333917
1685	0.964332567795679
1686	0.967658987141556
1687	0.968340750651014
1688	0.968063425171647
1689	0.967272163451985
1690	0.967891684142123
1691	0.965895859868028
1692	0.967292808658844
1693	0.966802895602136
1694	0.964267101808445
1695	0.965380099786376
1696	0.96032588706963
1697	0.959946878806347
1698	0.962072047055107
1699	0.962501751577085
1700	0.961579884432801
1701	0.966075494937691
1702	0.965649538482267
1703	0.967224239238641
1704	0.968969298630196
1705	0.967096474797669
1706	0.965405591234822
1707	0.965078396756368
1708	0.962793795988347
1709	0.962126718755802
1710	0.959396671344393
1711	0.963229761801239
1712	0.962980374475268
1713	0.962070872685109
1714	0.960502103041473
1715	0.966179474455518
1716	0.968151351740989
1717	0.96620865591721
1718	0.963830313573722
1719	0.966290259514
1720	0.966906350221322
1721	0.967107722625659
1722	0.967245173502585
1723	0.967321068524308
1724	0.969628566483674
1725	0.96639028052204
1726	0.970871995726309
1727	0.972512727280204
1728	0.970463566531447
1729	0.969189538358903
1730	0.970370439353465
1731	0.968867826289512
1732	0.969565433513666
1733	0.971047606976217
1734	0.97005332317078
1735	0.971042101587722
1736	0.969792929905592
1737	0.972026288955734
1738	0.969071859470363
1739	0.969638725812181
1740	0.964413323572315
1741	0.967145941051948
1742	0.968283302067194
1743	0.967840161833265
1744	0.964344217159033
1745	0.96330244937782
1746	0.964544669176585
1747	0.965836476174016
1748	0.966687612621902
1749	0.967534414422957
1750	0.964775595551327
1751	0.96908443768661
1752	0.967072449195194
1753	0.968377275855884
1754	0.969473152946393
1755	0.96688196299513
1756	0.968011419085242
1757	0.96706430359073
1758	0.967375493498453
1759	0.97026582245872
1760	0.971714010548528
1761	0.974185267207877
1762	0.972043100225525
1763	0.972940507576984
1764	0.975131052314132
1765	0.973571958221455
1766	0.972282812000538
1767	0.972165858778319
1768	0.973019484261688
1769	0.973819168548461
1770	0.970239093749195
1771	0.966970934523974
1772	0.967049306486743
1773	0.967576986847177
1774	0.966168056095942
1775	0.965574220365269
1776	0.965671387085776
1777	0.966988350515701
1778	0.968774094389596
1779	0.967350216121572
1780	0.965877683136107
1781	0.963759256327478
1782	0.963475119260237
1783	0.966418173926011
1784	0.966492115695884
1785	0.96887592956344
1786	0.967148401060779
1787	0.964285797391786
1788	0.9660860485449
1789	0.965385405616633
1790	0.965606198061189
1791	0.967012781281873
1792	0.968902174495417
1793	0.966619107302223
1794	0.964826172075078
1795	0.965735814160725
1796	0.968713743140488
1797	0.967295065481105
1798	0.968301443725242
1799	0.970156609677268
1800	0.972334818086943
1801	0.972089542870129
1802	0.971222492559804
1803	0.974431026202239
1804	0.971719573990329
1805	0.971889742742823
1806	0.967725990331948
1807	0.966085137833666
1808	0.968421662445909
1809	0.966742833410113
1810	0.966244300646944
1811	0.96333377397405
1812	0.961216673925346
1813	0.963595255738721
1814	0.964877629073966
1815	0.966827694039244
1816	0.963841904883771
1817	0.963907655090314
1818	0.968548774996635
1819	0.971225395225092
1820	0.968956599469562
1821	0.969117334559871
1822	0.968423476611714
1823	0.969577769841138
1824	0.972353685411313
1825	0.971983232753965
1826	0.970126373580521
1827	0.968761032395801
1828	0.970835591465826
1829	0.968999050949395
1830	0.967319859080438
1831	0.96809946659897
1832	0.968747607568845
1833	0.968576229372481
1834	0.96664216776849
1835	0.967201401310046
1836	0.967407228096155
1837	0.96836802361028
1838	0.969763661363941
1839	0.972490715401772
1840	0.97505068235009
1841	0.972224395861622
1842	0.970595033080104
1843	0.969384258821956
1844	0.96765318181098
1845	0.969139889478601
1846	0.968376308300788
1847	0.968210372601839
1848	0.97107965723877
1849	0.969816876894216
1850	0.970354232805609
1851	0.967560659354934
1852	0.967373921221422
1853	0.971180282968744
1854	0.972576102138986
1855	0.971723323266326
1856	0.973385220087944
1857	0.968893403608473
1858	0.967393635156502
1859	0.968049516567144
1860	0.966905987388161
1861	0.970859175621288
1862	0.967103303317759
1863	0.96676996607389
1864	0.96853238461331
1865	0.965993220099554
1866	0.966212492273166
1867	0.96717129704268
1868	0.968249074805676
1869	0.971725137432131
1870	0.971873536194966
1871	0.970749962839837
1872	0.972431573596534
1873	0.971659706518769
1874	0.972857418783123
1875	0.972867094334082
1876	0.970741617677135
1877	0.971158875812248
1878	0.973112006717735
1879	0.975772783231496
1880	0.975060057958969
1881	0.975469091875767
1882	0.97570432870846
1883	0.973529869574783
1884	0.971175203304491
1885	0.973462745440004
1886	0.975479130259887
1887	0.97218992671133
1888	0.972992997440938
1889	0.972855846506092
1890	0.968826705197936
1891	0.971390605257719
1892	0.969013927108995
1893	0.969420542138053
1894	0.97311623977128
1895	0.977454756821354
1896	0.976493248944791
1897	0.975098639218419
1898	0.972649031604341
1899	0.976980654824357
1900	0.973102814944324
1901	0.975755730072931
1902	0.974468760850979
1903	0.974449651637835
1904	0.974911175418586
1905	0.972209519702022
1906	0.971602983601272
1907	0.972911239035333
1908	0.973639445189395
1909	0.973959101204207
1910	0.972693539138753
1911	0.972048784611714
1912	0.973999496629461
1913	0.972634276389128
1914	0.970122503360138
1915	0.973648757907193
1916	0.974280692329211
1917	0.973304913014983
1918	0.971688128449712
1919	0.970625269176851
1920	0.972699586358102
1921	0.974090204919703
1922	0.976218705186325
1923	0.974932461630696
1924	0.97334881582746
1925	0.973814330772981
1926	0.974467309518335
1927	0.974677752751697
1928	0.974888742653687
1929	0.97327890997178
1930	0.972032094286309
1931	0.97686563671233
1932	0.975532708623323
1933	0.975968350305258
1934	0.975037804191763
1935	0.975576490491413
1936	0.973183968627994
1937	0.974430784313465
1938	0.972913295089912
1939	0.972789448037635
1940	0.974121045738386
1941	0.974747779551763
1942	0.973771516459987
1943	0.974804197689406
1944	0.979778582272964
1945	0.978168691537751
1946	0.974814116338583
1947	0.974797366750429
1948	0.973128213265592
1949	0.974746449163506
1950	0.975826240650546
1951	0.974749351828794
1952	0.974623690610713
1953	0.973080319288344
1954	0.972436290427627
1955	0.975044698021822
1956	0.973145871146092
1957	0.976481275450479
1958	0.978242830446975
1959	0.978568170847976
1960	0.975977663023056
1961	0.978636867259786
1962	0.973028071313165
1963	0.97252494266329
1964	0.971187902465125
1965	0.972979088836434
1966	0.972769008436234
1967	0.972343405138419
1968	0.971930138168077
1969	0.973010776265825
1970	0.975794674165541
1971	0.9764643432363
1972	0.976375449111863
1973	0.973469518325675
1974	0.975086423835333
1975	0.975434259892314
1976	0.975214987718702
1977	0.979291539226558
1978	0.978712699390428
1979	0.977437824607176
1980	0.974954231620354
1981	0.97448883761922
1982	0.976567387854015
1983	0.976936872956267
1984	0.978651259641838
1985	0.980919450675432
1986	0.981011610298318
1987	0.981476883355065
1988	0.979966650794732
1989	0.977542804335082
1990	0.975602856367777
1991	0.976615039942489
1992	0.975684614773381
1993	0.976700668568477
1994	0.979220907704557
1995	0.974823006960471
1996	0.976182663759002
1997	0.975538393009511
1998	0.975273161968844
1999	0.978085239910729
2000	0.974099575690807
2001	0.973042100862055
2002	0.974339834134449
2003	0.973066168795066
2004	0.97709422160374
2005	0.979168659729377
2006	0.979380070517834
2007	0.978637351037334
2008	0.977467335037601
2009	0.977438792162272
2010	0.975301342011013
2011	0.976158112048444
2012	0.976300342647543
2013	0.971001769053549
2014	0.972257776512431
2015	0.972456971917802
2016	0.971016645213148
2017	0.971307274575083
2018	0.970256146907761
2019	0.972958165457485
2020	0.976106226906425
2021	0.977099301267993
2022	0.975094889942422
2023	0.975940895929411
2024	0.976278451713498
2025	0.977637624734482
2026	0.975453369105458
2027	0.974811638188093
2028	0.976269622773248
2029	0.975841963420854
2030	0.977285313735182
[truncated: 47,170 more rows]
