# Supplementary material for: LaF3 doped with Ce/Gd/Eu: energy transfer and excitation dependence of photoluminescence rise-and-decay kinetics
Source: Front Chem. 2025 Apr 22;13:1501039. doi: 10.3389/fchem.2025.1501039 (PMC12052759; doi:10.3389/fchem.2025.1501039)
Supplement: Supplementary file 2 [file DataSheet3.zip › LaF3CeGdEu272_613trace.txt]

31	1
32	0.996911145463185
33	0.992723780585967
34	0.997421520122057
35	0.996406179094036
36	0.996148423859099
37	0.995411824431987
38	0.999296848023704
39	0.997012843328449
40	0.995853066560961
41	0.996087987253567
42	0.993731814230164
43	0.99433199126922
44	0.996232425745345
45	0.99146349770357
46	0.990010376952922
47	0.989070301978283
48	0.989313943366047
49	0.993346441247793
50	0.990434872649928
51	0.987566088715542
52	0.989724312830483
53	0.986221172291687
54	0.985232680050559
55	0.982961980023253
56	0.97942990857483
57	0.978363776412694
58	0.97755572976273
59	0.975795467697432
60	0.974764267857513
61	0.97114608074854
62	0.970368218685541
63	0.972352693580256
64	0.9718317459214
65	0.968650610548983
66	0.969640154172642
67	0.965270723969653
68	0.962367936617773
69	0.96210611759669
70	0.96243933154673
71	0.962019419822513
72	0.961290518607287
73	0.961307710913521
74	0.957298932441866
75	0.95740232573027
76	0.952358260237912
77	0.951436596842967
78	0.950899122936967
79	0.950900020190123
80	0.953301614590263
81	0.952945328023051
82	0.95170389846615
83	0.946984374394105
84	0.945199988329103
85	0.94582751369937
86	0.942949762738055
87	0.941029751078828
88	0.941512855847333
89	0.941732879660486
90	0.94080382906472
91	0.937998356523965
92	0.939459928243362
93	0.93786349331969
94	0.935977885539105
95	0.937106883220605
96	0.932654523156228
97	0.930847028694021
98	0.92980083289148
99	0.928823747600353
100	0.93069543281933
101	0.931349462937702
102	0.930846753462992
103	0.930448307006738
104	0.930542347944771
105	0.929778521288103
106	0.928767839921406
107	0.928210790208459
108	0.923485479404026
109	0.926028197138199
110	0.924989837163057
111	0.923664689207869
112	0.923471567851658
113	0.920885936095423
114	0.916930522168006
115	0.916784608437911
116	0.915017850920326
117	0.914946849571741
118	0.914810004704056
119	0.911033284522303
120	0.906785862858373
121	0.905439008808073
122	0.905630086573893
123	0.90331888630065
124	0.904021085977585
125	0.904146316095841
126	0.904156912490462
127	0.899456654590456
128	0.900909246897528
129	0.901941780231783
130	0.898779346807795
131	0.901038682545908
132	0.894905434292724
133	0.896153095080125
134	0.894979937956155
135	0.891768813410804
136	0.890836969220091
137	0.893152212637152
138	0.891516569677224
139	0.89178720434817
140	0.889185084877135
141	0.887711583268779
142	0.886660200737494
143	0.88842172473706
144	0.884936841648582
145	0.88335669902568
146	0.885088631561149
147	0.883051509099026
148	0.883329630053964
149	0.879542038246561
150	0.881694998568069
151	0.879631572276492
152	0.883222767478438
153	0.881319979777015
154	0.881055464868002
155	0.88022084053371
156	0.877304089335566
157	0.872682180076468
158	0.872668831371555
159	0.871161055243142
160	0.86995202588299
161	0.868384205353262
162	0.866148195444867
163	0.862496292534826
164	0.86347056634099
165	0.863664235406949
166	0.862152059710535
167	0.861959004409771
168	0.859334655904667
169	0.861648358027965
170	0.859867836206613
171	0.857926447353353
172	0.854994274960648
173	0.854340646679578
174	0.855778501741195
175	0.856723365735741
176	0.853435926506787
177	0.853079871133639
178	0.853970140301246
179	0.853418798879844
180	0.851511745097469
181	0.849764017053237
182	0.849490938330753
183	0.849015421681721
184	0.84776482693155
185	0.849351331519691
186	0.847959552884661
187	0.848779190889417
188	0.850818992725608
189	0.846971287709131
190	0.845655142560907
191	0.845458478981351
192	0.845367427052293
193	0.843021279319126
194	0.842044392194341
195	0.841123740273428
196	0.83506135437716
197	0.83464745369862
198	0.834230616304999
199	0.836014939066864
200	0.837091918083858
201	0.833465336428497
202	0.834153138770299
203	0.834423415640906
204	0.83330418866094
205	0.831903537953686
206	0.830022058638538
207	0.829332604910561
208	0.83114304159247
209	0.830663554735843
210	0.826293641502397
211	0.824522942676475
212	0.822153993428699
213	0.818878036838281
214	0.822059697901964
215	0.821437465224387
216	0.819183323095794
217	0.818366575016844
218	0.818292400254493
219	0.820606866143896
220	0.821808889498201
221	0.818705455973773
222	0.816941291132482
223	0.817174733834462
224	0.817165329190196
225	0.813527694256705
226	0.81180582141535
227	0.810989636183855
228	0.811038327305219
229	0.812045793973496
230	0.811813957244571
231	0.811456524340123
232	0.810319507802589
233	0.80569159437859
234	0.805947512446408
235	0.807962905418781
236	0.808494313232898
237	0.806727934157978
238	0.803914270741796
239	0.806826036129847
240	0.803203604958405
241	0.799809859120603
242	0.797148369564273
243	0.794478808858014
244	0.794102207488542
245	0.792124357404699
246	0.793575828145327
247	0.798064493934757
248	0.798746868720664
249	0.795040745297883
250	0.796156256658957
251	0.793085561865444
252	0.790370526112396
253	0.789184241844492
254	0.789889658972158
255	0.789130632344638
256	0.788400796720067
257	0.786770603334517
258	0.78711235219877
259	0.786842989095179
260	0.785682477460842
261	0.78415911499925
262	0.783248242036802
263	0.780946439527049
264	0.781880060334054
265	0.780157727856881
266	0.781139340698437
267	0.781113091915188
268	0.781790573093398
269	0.783529482735455
270	0.7807293455482
271	0.779044939906841
272	0.778831289068167
273	0.775744769866634
274	0.773986870659722
275	0.772327400949603
276	0.773040978677282
277	0.770460638237582
278	0.771789316030718
279	0.772379635670466
280	0.770998724532622
281	0.770762478602611
282	0.771910191994092
283	0.771832757120201
284	0.766137186754164
285	0.768740906693634
286	0.768734499315276
287	0.769376552755415
288	0.76832535738123
289	0.767268145456747
290	0.76525308551392
291	0.766907239136712
292	0.768952834586066
293	0.766513737205896
294	0.764239090365632
295	0.763135551554326
296	0.761131043969156
297	0.760105808385638
298	0.759824065390357
299	0.758007722250563
300	0.755871103771409
301	0.756212390247533
302	0.756199664940901
303	0.753852102520244
304	0.7557472498083
305	0.754697619122515
306	0.753082325368726
307	0.752180255670745
308	0.753044843031024
309	0.749894679406315
310	0.751342523978134
311	0.749834244176938
312	0.750549511823136
313	0.749303441871084
314	0.748916742275153
315	0.747486878546467
316	0.745792143484585
317	0.747393763760846
318	0.748286920101949
319	0.748828354582458
320	0.747444080121437
321	0.746580542767534
322	0.74591585983218
323	0.746735773067965
324	0.745191943050891
325	0.744507000359482
326	0.742198087256091
327	0.74051276371925
328	0.740317247853086
329	0.740645323239811
330	0.741028720063393
331	0.741195607774062
332	0.739358755794133
333	0.734860831232882
334	0.735445933868474
335	0.733546977382975
336	0.731556231349262
337	0.731967839353329
338	0.732277233433952
339	0.73103333780703
340	0.728848095638115
341	0.731224715574672
342	0.731688617474274
343	0.730339297353953
344	0.731973619204941
345	0.730091227498931
346	0.729151744271005
347	0.728176628257892
348	0.725414863780719
349	0.724753418938422
350	0.724071185896495
351	0.720114793522769
352	0.72205690760979
353	0.717745964000491
354	0.718222526527434
355	0.717282612562947
356	0.71898491647813
357	0.720121290351212
358	0.719981584456979
359	0.718594501263306
360	0.718667671432401
361	0.717739736898457
362	0.71894844836677
363	0.716334217354298
364	0.714974435702559
365	0.714861542815185
366	0.715511275201037
367	0.716098981522164
368	0.716116948603746
369	0.716502664248747
370	0.717221271823485
371	0.71324396602001
372	0.715087232259074
373	0.714849494576885
374	0.712127044099913
375	0.710142706820712
376	0.710301753199362
377	0.707787647106822
378	0.704257937140629
379	0.705826120975316
380	0.707327189723549
381	0.70677781758016
382	0.704817536869061
383	0.703873219208108
384	0.704830747958459
385	0.702155006939441
386	0.70606763620338
387	0.70246761434233
388	0.700856908689797
389	0.699475164978089
390	0.698061991259009
391	0.700215996082273
392	0.699535514885847
393	0.699461035993208
394	0.700157187468279
395	0.700686319121785
396	0.702486880514369
397	0.698584792598846
398	0.697428547045461
399	0.698472085492416
400	0.69649132759275
401	0.694603895030441
402	0.694432794908871
403	0.694598251418189
404	0.693037235975656
405	0.69123495438914
406	0.69316018442868
407	0.691408191679652
408	0.691791127491259
409	0.691609612627547
410	0.690248457572973
411	0.688732264879689
412	0.687998581525331
413	0.688378125114505
414	0.685795695671293
415	0.684891911284001
416	0.685730076465483
417	0.685761180324085
418	0.685193977338473
419	0.681542589110456
420	0.683376902084142
421	0.685072495866835
422	0.685820041231975
423	0.685283661369316
424	0.68753062822498
425	0.686170846573242
426	0.686152276735706
427	0.68387473033655
428	0.682500291256356
429	0.680076700392367
430	0.681283585702802
431	0.678559258150211
432	0.678212562008209
433	0.677103974083674
434	0.678210068415085
435	0.675142717678576
436	0.674515839101228
437	0.676289890241086
438	0.67721953120741
439	0.680000318277162
440	0.678236274537524
441	0.678357100959313
442	0.675845247632747
443	0.6769259463971
444	0.674029230641723
445	0.673088490984148
446	0.67469663148349
447	0.671772989876532
448	0.670357824860957
449	0.671100084414182
450	0.671606234276757
451	0.671388388917198
452	0.668176215741626
453	0.666792351374838
454	0.66481889948284
455	0.664505749874824
456	0.664823810980555
457	0.665291158772642
458	0.663783927601667
459	0.662959301034508
460	0.662192094540802
461	0.660675762855848
462	0.662131130867849
463	0.663914077474568
464	0.662591729995102
465	0.663211064489941
466	0.662825610314417
467	0.662820584595825
468	0.663391060078373
469	0.663359562639399
470	0.661468454366697
471	0.661616952516155
472	0.660905939941666
473	0.662012093447749
474	0.657713535234761
475	0.658834787915102
476	0.657797480698647
477	0.657950555940119
478	0.657023668660241
479	0.656936921344479
480	0.657443771670023
481	0.65396990332733
482	0.653296181804979
483	0.651464918391096
484	0.651709095103211
485	0.651902080220063
486	0.650951440502371
487	0.650179773889838
488	0.647782837774865
489	0.646945946913048
490	0.648189618226682
491	0.647764661517701
492	0.645451717655889
493	0.645787985294197
494	0.646898607176037
495	0.645004939254764
496	0.643065327017798
497	0.641874539970257
498	0.643035189220108
499	0.641781374266896
500	0.642383543978603
501	0.643865378206365
502	0.643938772688749
503	0.641041828491617
504	0.639997877198118
505	0.640343739390102
506	0.641200223948883
507	0.643692716148705
508	0.64295981995509
509	0.641466042076819
510	0.640275100899902
511	0.641042857855666
512	0.63928213890686
513	0.639085932210812
514	0.639306415659785
515	0.640506779370984
516	0.638558608825167
517	0.637716900044185
518	0.63636046244945
519	0.637950984034462
520	0.636810289034223
521	0.635468749695096
522	0.634038850186376
523	0.63434716948983
524	0.634947332767335
525	0.633581691446987
526	0.631754295029063
527	0.631504174702874
528	0.633016779759693
529	0.633359127251434
530	0.633126184093773
531	0.632472729208252
532	0.632103700820546
533	0.629966807110363
534	0.631209671997082
535	0.631146675742979
536	0.631895664694867
537	0.630031001995598
538	0.628034377027102
539	0.628495883040596
540	0.626399711137328
541	0.624078652088622
542	0.623125939881281
543	0.621203642428357
544	0.622488551607085
545	0.621906253575681
546	0.620128398743001
547	0.618786851146943
548	0.61897407980682
549	0.61708190776619
550	0.615624417722955
551	0.61660753883055
552	0.617071341646982
553	0.616010529700639
554	0.616362316240524
555	0.616763148949801
556	0.619158622211853
557	0.620130818023747
558	0.619602432246329
559	0.620757164029054
560	0.617633378546177
561	0.616854598587695
562	0.617823546673445
563	0.614735659573698
564	0.613502850252629
565	0.613591176018343
566	0.613354221368432
567	0.61454568686046
568	0.6116661455213
569	0.61193715313029
570	0.613081832099676
571	0.610244676339002
572	0.609551820755506
573	0.610449073910477
574	0.613806541546329
575	0.613007549997223
576	0.611231142879757
577	0.61287322486961
578	0.610100968585606
579	0.607269522492632
580	0.606502620129213
581	0.606472040585722
582	0.607553643484006
583	0.609580929189147
584	0.610521922059268
585	0.609523249022372
586	0.607602221760647
587	0.606274130209604
588	0.605363978352452
589	0.606174912175912
590	0.60438348157272
591	0.606135790837431
592	0.607677359831601
593	0.608324565596605
594	0.607238025053658
595	0.606628179148548
596	0.60614991156538
597	0.603697519150348
598	0.602666916561762
599	0.602972423004099
600	0.603900451116593
601	0.602517328497429
602	0.599031527513468
603	0.596538760082617
604	0.599504685432581
605	0.598483897582494
606	0.59768293813153
607	0.596714082248175
608	0.596933991840451
609	0.596581696123162
610	0.595811778603819
611	0.593980121609564
612	0.591419556519307
613	0.593360077018669
614	0.595951829912993
615	0.595302422299755
616	0.596828366428401
617	0.596815832407334
618	0.595510359342265
619	0.592917545432324
620	0.593136114649489
621	0.593299640413137
622	0.591992218712381
623	0.594764677291192
624	0.595316459082241
625	0.597075361506255
626	0.596507934207354
627	0.595932426125439
628	0.593296951405983
629	0.592385386237497
630	0.593041228752195
631	0.593664029781847
632	0.590422064223526
633	0.587637926215994
634	0.58661310347902
635	0.58438960006859
636	0.58397721591302
637	0.584232630308055
638	0.583581750208812
639	0.585939548471441
640	0.585852640145528
641	0.585199516913397
642	0.583640057902333
643	0.584613364271429
644	0.584751626578914
645	0.584668321027171
646	0.581844914432558
647	0.58243871161636
648	0.582430377620798
649	0.581319997942263
650	0.583624402761396
651	0.581848166287168
652	0.57991804263993
653	0.578476723795812
654	0.579141231959463
655	0.579118789621347
656	0.579057186036252
657	0.577675113423464
658	0.577290340444737
659	0.577083578638722
660	0.576100791936827
661	0.578891546498299
662	0.577287863365475
663	0.576605565644256
664	0.575722945146948
665	0.57526092445143
666	0.576731263655261
667	0.574143624088668
668	0.575616385325554
669	0.57467597456906
670	0.573251819131918
671	0.571843105531666
672	0.571919139479618
673	0.574112297292932
674	0.574171147191581
675	0.572093152921632
676	0.571411894197548
677	0.570228106275078
678	0.567391381250966
679	0.568976336288413
680	0.57197342742396
681	0.571663745726911
682	0.571209248471574
683	0.570763305396622
684	0.570076327371753
685	0.569175015935257
686	0.566495039110701
687	0.56552471349365
688	0.566602156274929
689	0.567470745494371
690	0.569892328548002
691	0.565774261339299
692	0.56387042913612
693	0.562634425758958
694	0.5616490546377
695	0.561919737474075
696	0.565324046678775
697	0.566221649377153
698	0.567103535007613
699	0.566048666675344
700	0.565098982009323
701	0.566228805383911
702	0.564918155223183
703	0.563082501874385
704	0.562930944532038
705	0.563151494036458
706	0.56115276905521
707	0.561458558985506
708	0.559981061022608
709	0.557184851382139
710	0.559572831479423
711	0.560007758432434
712	0.560475651181959
713	0.560561248032019
714	0.560286154618401
715	0.558740963583888
716	0.5592827999017
717	0.558781741813164
718	0.557792974341007
719	0.556869213685619
720	0.557056456107049
721	0.556973680375037
722	0.555103046538592
723	0.553344228060042
724	0.5539407816826
725	0.554326301913571
726	0.553895014890921
727	0.553506388677786
728	0.553850488015028
729	0.554401632646244
730	0.554287769569492
731	0.55174303026341
732	0.552857195744751
733	0.553856852732576
734	0.553016127902523
735	0.551328113982373
736	0.549726029941828
737	0.549100352747922
738	0.549052404750337
739	0.545904046641179
740	0.547665456419868
741	0.549254121571588
742	0.547349921934985
743	0.548096154448116
744	0.551950920516645
745	0.552257492103064
746	0.550140093006675
747	0.548749634104429
748	0.548247048483682
749	0.545121395558273
750	0.545582967627213
751	0.543799935698876
752	0.544925373267014
753	0.545729873565168
754	0.548827461182537
755	0.548585747788133
756	0.547468136414307
757	0.545398672930106
758	0.543821972071223
759	0.541115709307229
760	0.541700549097188
761	0.540127173029136
762	0.540175711397279
763	0.539032431977676
764	0.541607925598954
765	0.542785972202156
766	0.543124901324515
767	0.542988022052952
768	0.542680356423192
769	0.541860465205889
770	0.542679241737524
771	0.542670349022973
772	0.542475457931244
773	0.543335410400992
774	0.541765283435239
775	0.540396643472829
776	0.539209278923135
777	0.536957751489318
778	0.539841364871554
779	0.540224454812538
780	0.539563135200359
781	0.540068804784788
782	0.540564750456957
783	0.541647133635209
784	0.539178075981362
785	0.536755247507324
786	0.537092272030962
787	0.538218216024194
788	0.537171050032275
789	0.535810578926809
790	0.533082288047399
791	0.533022639978765
792	0.531335347163911
793	0.531920122274577
794	0.531309624071928
795	0.532801584049252
796	0.533387454579415
797	0.533293059969508
798	0.531599698310462
799	0.528477359166642
800	0.531586377128652
801	0.531604053841498
802	0.53029585874155
803	0.531504089931717
804	0.532970537368795
805	0.534034174561653
806	0.532544655883557
807	0.533266352926596
808	0.528611329246228
809	0.526046754039876
810	0.526890071546223
811	0.525187818548781
812	0.525751299034723
813	0.525881450283779
814	0.524509305254212
815	0.523203452370322
816	0.525855716182555
817	0.526449802358937
818	0.526413275072906
819	0.525403347839229
820	0.524275614844307
821	0.5250477521019
822	0.527131882647643
823	0.525633674925958
824	0.528170133906529
825	0.526810145831519
826	0.52542050711774
827	0.525130069574248
828	0.524641004677807
829	0.521994805581301
830	0.519309659918017
831	0.520228309533193
832	0.52098550312206
833	0.519691142509791
834	0.522416218690781
835	0.52064109414991
836	0.522785430107121
837	0.520860273003805
838	0.519955756501974
839	0.51937062083866
840	0.521802209916355
841	0.520132406657247
842	0.518850712176939
843	0.518460731827141
844	0.519171660456166
845	0.519109616501424
846	0.519973441471751
847	0.519925636594301
848	0.518031448486383
849	0.520607824223109
850	0.518711681974883
851	0.515889240065027
852	0.51725505890939
853	0.516631011083176
854	0.516448849426545
855	0.515815013008781
856	0.51379963379796
857	0.516161859151693
858	0.518338193468351
859	0.517396699677757
860	0.515165547597027
861	0.515045988614127
862	0.515130788670358
863	0.513943304395167
864	0.51150423729041
865	0.513373821120479
866	0.512282147518839
867	0.514277572480048
868	0.51369798547428
869	0.513991056978721
870	0.512517675095864
871	0.513488558055748
872	0.513289827491163
873	0.513383107415402
874	0.512790884553087
875	0.511863080753882
876	0.510739890447096
877	0.508173290916525
878	0.507879246470397
879	0.505981510634513
880	0.508763838998028
881	0.509916458382604
882	0.508580529628005
883	0.50646860900525
884	0.508284451224571
885	0.50770374540467
886	0.50777143159551
887	0.508912769260202
888	0.509115889759701
889	0.506020849405507
890	0.504467650524201
891	0.504595382492511
892	0.504319120723174
893	0.502602332775083
894	0.503360705728909
895	0.500253129977493
896	0.498977145164884
897	0.499158552688496
898	0.501718133827824
899	0.500976986207956
900	0.501321099306749
901	0.500249685461163
902	0.499967419526926
903	0.500878087442258
904	0.501312502465554
905	0.501666950489491
906	0.503715415222324
907	0.504231059179248
908	0.502637110967924
909	0.502029929299176
910	0.500857361169609
911	0.501965800469388
912	0.503415334959727
913	0.501898851897707
914	0.49918712992625
915	0.497537503853888
916	0.497748801467263
917	0.497611370357487
918	0.499603162269111
919	0.499400954160473
920	0.501130865124033
921	0.501288125253304
922	0.50147222178407
923	0.5006186821973
924	0.501879329760811
925	0.499028329879372
926	0.499955050644477
927	0.498873029395029
928	0.498131464800152
929	0.497623302998755
930	0.497972748698737
931	0.496881302162696
932	0.495112707477991
933	0.491451424694477
934	0.49165032314999
935	0.492832733541159
936	0.495699340398105
937	0.494726795042804
938	0.495922788085261
939	0.494529015401425
940	0.494244518719697
941	0.493613744247131
942	0.492669872460446
943	0.491270460292823
944	0.491281799811223
945	0.494349056969182
946	0.495656566743867
947	0.493331577396065
948	0.493809096350834
949	0.494607267711472
950	0.495229383415861
951	0.494912007635393
952	0.493366257881891
953	0.493197490343292
954	0.492847465281993
955	0.493781530587111
956	0.494419725288222
957	0.491459926580967
958	0.491036479514182
959	0.489625742965865
960	0.490276662973607
961	0.485913444734946
962	0.486880818499209
963	0.486721524412633
964	0.486118823505039
965	0.48450644995247
966	0.484558401185374
967	0.487026199657262
968	0.485421555968146
969	0.485923386079718
970	0.483903138031991
971	0.48712797596337
972	0.484551958026982
973	0.483267179582992
974	0.483711790539763
975	0.483440963207097
976	0.482693658669107
977	0.483697550086316
978	0.483595248088942
979	0.484240885037081
980	0.485859471930133
981	0.486808996962157
982	0.484944529676919
983	0.482107507403295
984	0.481774164094672
985	0.480885199522143
986	0.480936711761555
987	0.478816424115515
988	0.479175202899695
989	0.476470764917425
990	0.479388238597019
991	0.481105322418467
992	0.483272521817268
993	0.484586539429637
994	0.484370693623506
995	0.484218541782136
996	0.482534765043679
997	0.482061539692964
998	0.482476828912046
999	0.481524635515195
1000	0.481155358043408
1001	0.481143940084165
1002	0.481346804618807
1003	0.479264216742982
1004	0.481617832870125
1005	0.478316849522227
1006	0.47786585045327
1007	0.477793084873788
1008	0.479523049507399
1009	0.479419211720883
1010	0.478036200570286
1011	0.478162912807633
1012	0.476972989985524
1013	0.478848381190307
1014	0.478738993370089
1015	0.481329481577833
1016	0.479050655354392
1017	0.478006606353878
1018	0.478476282600472
1019	0.481164085619342
1020	0.479502269564699
1021	0.478331161535741
1022	0.476441465198218
1023	0.476062312437106
1024	0.476854183759488
1025	0.475283253119131
1026	0.474630817964573
1027	0.477609368161842
1028	0.477845015464365
1029	0.477786088501027
1030	0.475350792061369
1031	0.475249179517724
1032	0.477184843565578
1033	0.476476277794938
1034	0.476314852044042
1035	0.474401465195686
1036	0.473144708022773
1037	0.473198548716692
1038	0.471148508286217
1039	0.470294756771555
1040	0.470053208515768
1041	0.469657913454797
1042	0.468253673734923
1043	0.468125648645567
1044	0.469001448917973
1045	0.469140071778106
1046	0.469486199568032
1047	0.466998490883496
1048	0.467197103098739
1049	0.46925136282089
1050	0.469201852887215
1051	0.46976559621879
1052	0.470508645685069
1053	0.470682802247218
1054	0.469442300218885
1055	0.467910283117582
1056	0.468221925835713
1057	0.468396233774928
1058	0.465837570531082
1059	0.465642047784141
1060	0.464755166710503
1061	0.466791065770701
1062	0.465297733766697
1063	0.464605322681313
1064	0.465323010984413
1065	0.46778291445423
1066	0.467377349147407
1067	0.466713600621397
1068	0.466050442465944
1069	0.466789719890969
1070	0.466762816057871
1071	0.466071867825406
1072	0.467107190626142
1073	0.467292829826826
1074	0.467401299751562
1075	0.468602412091161
1076	0.466344815813152
1077	0.467912153312425
1078	0.465208732308807
1079	0.46441355408561
1080	0.463310668947998
1081	0.460373575424491
1082	0.459911247846376
1083	0.458711709828264
1084	0.457238969233704
1085	0.460572109198891
1086	0.460140295108819
1087	0.4587798900588
1088	0.459798840741768
1089	0.460660466616173
1090	0.462979680240829
1091	0.461906855836219
1092	0.460558721961634
1093	0.458597234362472
1094	0.457405737218876
1095	0.459132041279799
1096	0.462783635931088
1097	0.463035425533469
1098	0.463537025827132
1099	0.462460723878469
1100	0.461390753619631
1101	0.459484387914829
1102	0.458409135972542
1103	0.457688921048595
1104	0.454942814464669
1105	0.458772113406072
1106	0.461134276832824
1107	0.45879590162392
1108	0.456745237795164
1109	0.456009307179453
1110	0.453052980511631
1111	0.454807834287207
1112	0.453041404294546
1113	0.452028917412298
1114	0.453830684316788
1115	0.452690729688018
1116	0.454220271086215
1117	0.454443860517351
1118	0.454912694556996
1119	0.455350218314766
1120	0.458102689616241
1121	0.454816332045231
1122	0.455371971199154
1123	0.453561805619809
1124	0.454051793916352
1125	0.453434238790116
1126	0.452161920054815
1127	0.454942060331649
1128	0.45353555683656
1129	0.453172843624818
1130	0.453787539100662
1131	0.452672717193317
1132	0.452296095181517
1133	0.451040766457645
1134	0.449321034913697
1135	0.448402401812383
1136	0.448986338844566
1137	0.449777783558853
1138	0.451004023115256
1139	0.450744795394313
1140	0.449818304447117
1141	0.448738129997874
1142	0.449376877913353
1143	0.450157137238616
1144	0.450433821487582
1145	0.448972657110108
1146	0.449070955872162
1147	0.448683239297579
1148	0.448419150996661
1149	0.446441588529243
1150	0.446450086287267
1151	0.446813589412063
1152	0.447418726114264
1153	0.4477157678263
1154	0.447433141339415
1155	0.446704659851508
1156	0.446850958905043
1157	0.445886927821629
1158	0.447304624962672
1159	0.449367887491786
1160	0.450217688065025
1161	0.451421110969113
1162	0.450346909033203
1163	0.447090440175801
1164	0.447071278591553
1165	0.447092933768925
1166	0.44617749885217
1167	0.444882254748297
1168	0.443494782102718
1169	0.4405925328275
1170	0.441566433695619
1171	0.441582774161818
1172	0.441419149314999
1173	0.442095398834353
1174	0.442503490762023
1175	0.441406550614641
1176	0.441185640557573
1177	0.44316280944462
1178	0.444998435270315
1179	0.445451018293844
1180	0.444066169976128
1181	0.444289246101394
1182	0.443320068197735
1183	0.441560495586165
1184	0.440448659935486
1185	0.441856995093074
1186	0.440264070741178
1187	0.440238117831286
1188	0.441407370803108
1189	0.440034139987131
1190	0.438869115940072
1191	0.439670404292116
1192	0.438144439521142
1193	0.439176612302749
1194	0.440082532482828
1195	0.441077990821304
1196	0.440147535171133
1197	0.441312976193201
1198	0.442365294509986
1199	0.443635635710342
1200	0.442212432572561
1201	0.440315320134958
1202	0.439034913735866
1203	0.439681724544344
1204	0.438786073233962
1205	0.439373998363757
1206	0.439617054885584
1207	0.439224384152476
1208	0.438124449491496
1209	0.438473820879101
1210	0.439710055450327
1211	0.43993436873907
1212	0.439085860375514
1213	0.435555100402944
1214	0.435959255150743
1215	0.435685093394159
1216	0.437521901337124
1217	0.440144837907048
1218	0.437953485609285
1219	0.437696740472225
1220	0.437509104470424
1221	0.437631552002975
1222	0.436514008060752
1223	0.436100732156648
1224	0.436059718604842
1225	0.436239321989057
1226	0.436736558494753
1227	0.435054418004764
1228	0.434007543757736
1229	0.433315252397849
1230	0.434017388771648
1231	0.43537654289664
1232	0.436805754327787
1233	0.437247116182259
1234	0.435264500473146
1235	0.434474105765235
1236	0.433618614790469
1237	0.434864545750852
1238	0.434631200755888
1239	0.432339678125073
1240	0.431869016551395
1241	0.431293628194977
1242	0.431586358412942
1243	0.431563883047103
1244	0.43354474278225
1245	0.432834880673463
1246	0.43444708771126
1247	0.432091798179461
1248	0.43125156326064
1249	0.433457582619944
1250	0.433454991319805
1251	0.433417193842574
1252	0.432338201510602
1253	0.430652911001484
1254	0.430530137320164
1255	0.431680949813034
1256	0.431199361567499
1257	0.431881583600185
1258	0.431915705367022
1259	0.430892949615077
1260	0.431166946233043
1261	0.430214567055247
1262	0.429263895685987
1263	0.43111405646233
1264	0.430916900219232
1265	0.428641028600888
1266	0.426146119872631
1267	0.426855306289241
1268	0.427528536524205
1269	0.42897024482023
1270	0.427414750512141
1271	0.426251120510245
1272	0.424710968955875
1273	0.425843778587129
1274	0.425532272108357
1275	0.425029555752871
1276	0.427177861917677
1277	0.425881731569891
1278	0.427826321360019
1279	0.427598848419062
1280	0.425096487810691
1281	0.425164783638259
1282	0.425534633590587
1283	0.42649492015585
1284	0.426529791927241
1285	0.424266655248616
1286	0.424499639690931
1287	0.425495819134703
1288	0.427064565816845
1289	0.425105675022443
1290	0.425439326589819
1291	0.423166270584904
1292	0.422729173435228
1293	0.423449881022718
1294	0.424505217247737
1295	0.42491735094307
1296	0.423004844834007
1297	0.425109119538773
1298	0.42456411118335
1299	0.422662767068675
1300	0.422340145384791
1301	0.422280637683982
1302	0.422088983309156
1303	0.42521401421244
1304	0.423335274822187
1305	0.420446608198257
1306	0.420559410259391
1307	0.418953094541773
1308	0.419722090037169
1309	0.421489051225716
1310	0.422925049854041
1311	0.421092377257289
1312	0.421454600557799
1313	0.420683858721524
1314	0.419102083978618
1315	0.419100311490791
1316	0.419412138613711
1317	0.419047361169251
1318	0.420008396362913
1319	0.419101690398246
1320	0.41892557143886
1321	0.416805541133832
1322	0.41883251582791
1323	0.416645886494608
1324	0.416462941805699
1325	0.418677175435068
1326	0.418099275595509
1327	0.419567495520415
1328	0.421722725121759
1329	0.420896776069505
1330	0.417965639921624
1331	0.418436005621946
1332	0.418964103782938
1333	0.41848115314381
1334	0.416334408915094
1335	0.414668435495756
1336	0.415375366394083
1337	0.415619554115439
1338	0.414518775871355
1339	0.417849591510501
1340	0.416117664479652
1341	0.415916470597357
1342	0.41571460515135
1343	0.415204035078448
1344	0.414095404493103
1345	0.412609982628876
1346	0.411341855662149
1347	0.413597511561403
1348	0.414664092350117
1349	0.414392490242104
1350	0.414363846948902
1351	0.414856588931892
1352	0.414402496266168
1353	0.414115014703929
1354	0.413513113342474
1355	0.413746033105498
1356	0.412646402574806
1357	0.412211635255792
1358	0.414201207429167
1359	0.414419263340462
1360	0.414855079289697
1361	0.413017680976175
1362	0.413572565997077
1363	0.412035806665142
1364	0.412898646308385
1365	0.411902892096553
1366	0.412977948624809
1367	0.412493284672524
1368	0.413937972344439
1369	0.414264235334838
1370	0.414488655963682
1371	0.411283864484311
1372	0.411142650324039
1373	0.411160478413951
1374	0.409263173314628
1375	0.408197341154313
1376	0.408875898485846
1377	0.409339137078668
1378	0.408756667027871
1379	0.409331237948132
1380	0.409640406339311
1381	0.411552086755286
1382	0.41330507859295
1383	0.412893789856876
1384	0.412361775158339
1385	0.413529091879871
1386	0.412506565945835
1387	0.410025425649809
1388	0.40873379808166
1389	0.407690863766814
1390	0.406211411663609
1391	0.407099887701061
1392	0.406620040291786
1393	0.408084716617192
1394	0.406136091940177
1395	0.406311297132546
1396	0.406631964676123
1397	0.407278207132526
1398	0.409503653674022
1399	0.408009548270826
1400	0.407117769461024
1401	0.406305982421374
1402	0.406650520752107
1403	0.407132041566039
1404	0.405755790089518
1405	0.405366590019687
1406	0.402662169927434
1407	0.403418091948945
1408	0.403781769845445
1409	0.405698076895019
1410	0.405018579649522
1411	0.404468846953484
1412	0.40520704134441
1413	0.40618166469398
1414	0.406801021207302
1415	0.406909621866777
1416	0.407122396094624
1417	0.403983256848786
1418	0.404999982288883
1419	0.405600368503522
1420	0.40467787941549
1421	0.404316170797004
1422	0.406213785531235
1423	0.408278066415157
1424	0.406593432332045
1425	0.406999882506626
1426	0.406527514500567
1427	0.40545442862648
1428	0.405523196475264
1429	0.407355084663583
1430	0.406849317372139
1431	0.406100821083793
1432	0.407082958240459
1433	0.406028442203907
1434	0.404353877447995
1435	0.40227043910829
1436	0.400694130453623
1437	0.4018438750501
1438	0.400845332747943
1439	0.401837674095014
1440	0.401783044864196
1441	0.400846546516781
1442	0.402311418256218
1443	0.402629381654933
1444	0.402041621663756
1445	0.402285466722481
1446	0.40096472796838
1447	0.401930165482353
1448	0.40004476687735
1449	0.400184864975799
1450	0.401104106337688
1451	0.401690053932538
1452	0.400309412521102
1453	0.399277791577709
1454	0.399966809064504
1455	0.399404378584937
1456	0.400458119846142
1457	0.399540912441559
1458	0.398871550578709
1459	0.398619163724995
1460	0.399775985887386
1461	0.399306277989224
1462	0.398189683594051
1463	0.399165127132088
1464	0.39965258743163
1465	0.399558940073967
1466	0.399496772265262
1467	0.400369979861373
1468	0.399415042411161
1469	0.399639823592653
1470	0.39900741011931
1471	0.397649301872228
1472	0.396303920307934
1473	0.39633846180209
1474	0.394618955947587
1475	0.396877870582225
1476	0.395480258425533
1477	0.39481880670246
1478	0.396076876727383
1479	0.397903874060314
1480	0.399193508955813
1481	0.396725599015358
1482	0.394285216306281
1483	0.392717682016823
1484	0.392895046396617
1485	0.392664889953125
1486	0.392932554881267
1487	0.394193217582484
1488	0.391667495364359
1489	0.392243346108906
1490	0.393445921301425
1491	0.393201006970151
1492	0.3943578580318
1493	0.395350822777152
1494	0.393735189113043
1495	0.392059248201985
1496	0.392430043572898
1497	0.395231558291453
1498	0.394737470428731
1499	0.393185139901322
1500	0.393700510003372
1501	0.393711040342547
1502	0.39415643020313
1503	0.394387157751006
1504	0.392775263100428
1505	0.391722518175548
1506	0.391923184990423
1507	0.391984605546884
1508	0.392784187466547
1509	0.393209701518362
1510	0.393386383325203
1511	0.392739762426135
1512	0.393584362509078
1513	0.392835896496146
1514	0.392444012923781
1515	0.392476920921779
1516	0.392233141918501
1517	0.391082328049476
1518	0.391597150441779
1519	0.391174302002482
1520	0.391494454864034
1521	0.393145231402098
1522	0.391867308963044
1523	0.390592112687334
1524	0.391220327511328
1525	0.389050399196874
1526	0.388840545170246
1527	0.391556597901946
1528	0.390567692814274
1529	0.389266715648065
1530	0.388127976164288
1531	0.390746811791878
1532	0.39245113177435
1533	0.392557567741781
1534	0.393783845830528
1535	0.392642349907994
1536	0.391629829998023
1537	0.391358018714427
1538	0.387781369472371
1539	0.387500318683128
1540	0.389096661404405
1541	0.390070957229051
1542	0.390291571412762
1543	0.388536035064235
1544	0.386968828299701
1545	0.387186851183273
1546	0.388389865369283
1547	0.388955114214588
1548	0.389184362395683
1549	0.389056173543865
1550	0.389033967904434
1551	0.389888926307159
1552	0.38958264096101
1553	0.390447554470058
1554	0.388329926931914
1555	0.387399756145859
1556	0.385140136919786
1557	0.384067660682428
1558	0.384124980296555
1559	0.384599445563055
1560	0.384746501501921
1561	0.385204202446437
1562	0.384879054141706
1563	0.384173112698929
1564	0.385276844171956
1565	0.386640496948119
1566	0.387052066419842
1567	0.38891738692127
1568	0.388144479016795
1569	0.387947454884591
1570	0.387358636630106
1571	0.385729681784187
1572	0.383358339402613
1573	0.381521007144538
1574	0.382671754958116
1575	0.382444971470886
1576	0.381287590589506
1577	0.380279419329795
1578	0.380462487872667
1579	0.380770344787993
1580	0.383076008789084
1581	0.382727401167586
1582	0.382372199010629
1583	0.383155015232152
1584	0.381879357944468
1585	0.383440692654995
1586	0.385032901406215
1587	0.384488647183813
1588	0.383877264113405
1589	0.382687140372644
1590	0.382303823366061
1591	0.382204660378575
1592	0.383601789504812
1593	0.385112200970329
1594	0.384216186354989
1595	0.384731080307358
1596	0.385339018861437
1597	0.384020841132062
1598	0.384354627562642
1599	0.383319721736916
1600	0.383975083973469
1601	0.381110754653289
1602	0.380287904702423
1603	0.380621911317827
1604	0.381890251588601
1605	0.381220039261871
1606	0.379920333663017
1607	0.380284623948556
1608	0.380413632988841
1609	0.380555273757208
1610	0.379907602851764
1611	0.382071363238856
1612	0.38246310231493
1613	0.381112619343511
1614	0.381467920583639
1615	0.382540579849631
1616	0.380922747089599
1617	0.380145903381408
1618	0.3802110629514
1619	0.379489602607046
1620	0.377172027983168
1621	0.377622544021669
1622	0.377378831073837
1623	0.376529147473786
1624	0.377267290946971
1625	0.378181234111549
1626	0.377590717681615
1627	0.377647316190446
1628	0.378378536227093
1629	0.379325092892468
1630	0.379551708488769
1631	0.378579867724903
1632	0.378377537138457
1633	0.37824945287443
1634	0.377647774450109
1635	0.379469981386979
1636	0.378735527385739
1637	0.379494229240645
1638	0.377582482769223
1639	0.377432802502495
1640	0.376467103519044
1641	0.378882090661062
1642	0.380000423140184
1643	0.378527298598339
1644	0.379459843252021
1645	0.379211306880404
1646	0.377660898841733
1647	0.377803754755094
1648	0.376550451731596
1649	0.377147257190546
1650	0.377098041754072
1651	0.377406145001169
1652	0.376289601523736
1653	0.375814872035448
1654	0.373823462694954
1655	0.371282452769316
1656	0.370947396147537
1657	0.37148764713462
1658	0.370895391244582
1659	0.3720378724942
1660	0.372475132030182
1661	0.374225911010372
1662	0.372486025674315
1663	0.375666134434994
1664	0.377774028427793
1665	0.376120366092388
1666	0.377546489431389
1667	0.375996607083984
1668	0.373821165892016
1669	0.373613281143402
1670	0.372573300057498
1671	0.37221284786866
1672	0.372871609208423
1673	0.374446998591453
1674	0.372716647258246
1675	0.372276598255783
1676	0.372563949083283
1677	0.371444895498865
1678	0.372239457204557
1679	0.373987972409532
1680	0.37490140502055
1681	0.374193396592745
1682	0.372832531906907
1683	0.372907470435364
1684	0.375143773464804
1685	0.374377777987626
1686	0.372220034150831
1687	0.371608781815162
1688	0.371806396317924
1689	0.370824619713906
1690	0.371093071802791
1691	0.370417840638245
1692	0.371404702135526
1693	0.370391560203428
1694	0.369961833740713
1695	0.370183119488136
1696	0.369689883465448
1697	0.368100583906206
1698	0.368014402190209
1699	0.366642960375922
1700	0.367511260602783
1701	0.368393704952232
1702	0.368954247346939
1703	0.369783071187292
1704	0.369824404007092
1705	0.370394184531291
1706	0.371166632799947
1707	0.369660730994843
1708	0.369136574142187
1709	0.369293733812132
1710	0.369491940061607
1711	0.368809916195262
1712	0.368837652602222
1713	0.369924815167295
1714	0.369443184260951
1715	0.36883143926174
1716	0.366341415884249
1717	0.365942018504789
1718	0.3664023121256
1719	0.36560696188301
1720	0.364158002625522
1721	0.364566587216735
1722	0.366182911710727
1723	0.367298813899862
1724	0.368203750129011
1725	0.367876958695036
1726	0.368280787294065
1727	0.369049718110169
1728	0.368579524429241
1729	0.36743248260147
1730	0.366843442786007
1731	0.365698642714969
1732	0.36733007464015
1733	0.367873811428218
1734	0.367336841195002
1735	0.367646110045507
1736	0.368469872387234
1737	0.367729086696169
1738	0.36944761272821
1739	0.369193251091861
1740	0.369022057391741
1741	0.368816735044008
1742	0.368220722250423
1743	0.369646143750299
1744	0.369401416576125
1745	0.367289922561466
1746	0.368171868742751
1747	0.366033598877423
1748	0.365926597310227
1749	0.367157533684143
1750	0.364886023101456
1751	0.363239728700701
1752	0.36426246931494
1753	0.361649965377175
1754	0.365885978714948
1755	0.36609077949988
1756	0.365544130767524
1757	0.36548622078284
1758	0.366157744585423
1759	0.363033206345681
1760	0.362569265913735
1761	0.363747843712823
1762	0.363400463621714
1763	0.365252285417318
1764	0.362890384836199
1765	0.36127763696943
1766	0.363564226084048
1767	0.363448766667327
1768	0.363786788903446
1769	0.364267522556635
1770	0.364401454103876
1771	0.363439231288323
1772	0.364915748052602
1773	0.364856201819449
1774	0.363492528400959
1775	0.36379211737617
1776	0.364865716556126
1777	0.363365922127558
1778	0.362942892035782
1779	0.361042486458915
1780	0.361236492682885
1781	0.361523352222998
1782	0.359565343544045
1783	0.358979565216277
1784	0.358051813710968
1785	0.357164829425694
1786	0.355762719993985
1787	0.358015843767771
1788	0.357447078846069
1789	0.359542180100633
1790	0.359225071294263
1791	0.360005951265497
1792	0.360109991346819
1793	0.361665583361923
1794	0.361092850984936
1795	0.361198301625283
1796	0.361001343548526
1797	0.360677878281538
1798	0.36123833122616
1799	0.360717962928621
1800	0.360418438632702
1801	0.359509303754203
1802	0.359429214277036
1803	0.358916812541635
1804	0.360491343203854
1805	0.359823591442524
1806	0.361070082498051
1807	0.359059477169431
1808	0.357179755204403
1809	0.358588423391536
1810	0.358426701767283
1811	0.359349157827592
1812	0.358578219201131
1813	0.357493747019368
1814	0.357266527290958
1815	0.357344198863534
1816	0.357680994945418
1817	0.356431338733056
1818	0.357409922657136
1819	0.355686174116318
1820	0.357251940046414
1821	0.359607274991333
1822	0.359465760829239
1823	0.359526070828498
1824	0.359018858574151
1825	0.357636241003926
1826	0.358489894811572
1827	0.356078254478868
1828	0.356790652841588
1829	0.357492926830902
1830	0.358469562119295
1831	0.360527761773629
1832	0.361314625267435
1833	0.357631208404558
1834	0.359225365791464
1835	0.359367990510761
1836	0.360031542246585
1837	0.361390110129485
1838	0.359600348802485
1839	0.357714559369421
1840	0.35704533099362
1841	0.355846975092778
1842	0.354818484902341
1843	0.356320490812228
1844	0.354722606797187
1845	0.355133782688539
1846	0.355656563386049
1847	0.356891937860309
1848	0.356816152996437
1849	0.356699709628787
1850	0.354808339886607
1851	0.355514819406046
1852	0.356652594205065
1853	0.356311402683646
1854	0.355231393373021
1855	0.355593484562637
1856	0.354157190060955
1857	0.354389190552342
1858	0.354771460304858
1859	0.352825100779213
1860	0.352002846703525
1861	0.352852561955144
1862	0.351484578418738
1863	0.352869000128359
1864	0.353953341575383
1865	0.353359347601396
1866	0.352243836240323
1867	0.3522070571179
1868	0.350896128973833
1869	0.35301228127366
1870	0.353718715379979
1871	0.354359169727839
1872	0.355802945008893
1873	0.355230834654032
1874	0.354384760708928
1875	0.353461681250338
1876	0.352417533166653
1877	0.351759658070804
1878	0.352718861601968
1879	0.352812050699967
1880	0.350791202648597
1881	0.351026943529669
1882	0.352210141081581
1883	0.35152106304396
1884	0.350808644038913
1885	0.350882906875193
1886	0.349959926499774
1887	0.349949647996991
1888	0.349106863062685
1889	0.349358779271339
1890	0.349284497168887
1891	0.348892317723166
1892	0.347860094023819
1893	0.348038665291675
1894	0.34938702898417
1895	0.349006923923697
1896	0.350778177340143
1897	0.352013509153594
1898	0.350537088720174
1899	0.351432508836492
1900	0.351196243640309
1901	0.348646291458535
1902	0.350240291963755
1903	0.352030119346202
1904	0.350606762079044
1905	0.350096896597577
1906	0.350733918814503
1907	0.350956401816902
1908	0.35045693318756
1909	0.348776750966344
1910	0.348820135633466
1911	0.345145372034144
1912	0.344207167254349
1913	0.346067101484536
1914	0.347491009213752
1915	0.348976706309008
1916	0.346925822295429
1917	0.345418910392448
1918	0.344229348122986
1919	0.345048609061232
1920	0.345367956872024
1921	0.346942381570297
1922	0.346233978185965
1923	0.345404047916874
1924	0.344987456855025
1925	0.345600743147999
1926	0.346215726240268
1927	0.347328898137593
1928	0.349034943818618
1929	0.350127421094863
1930	0.348788540487477
1931	0.349222350002509
1932	0.346913639193925
1933	0.346959344058622
1934	0.347429808842114
1935	0.347954309733556
1936	0.347563476167568
1937	0.349167660220865
1938	0.346759891012586
1939	0.345930681848792
1940	0.345202921466181
1941	0.345221983967259
1942	0.344628252838904
1943	0.346461320392183
1944	0.345783338293501
1945	0.344163741302572
1946	0.34429117326906
1947	0.34539182215456
1948	0.345956110443573
1949	0.344918287168938
1950	0.347653573044954
1951	0.345140581638082
1952	0.345927728619849
1953	0.344934525799657
1954	0.344510394783764
1955	0.345374189478679
1956	0.346196116029442
1957	0.346756577230995
1958	0.34594242182834
1959	0.345951581516989
1960	0.346875350429307
1961	0.345460448259364
1962	0.347650780826164
1963	0.347811240516148
1964	0.349729187942656
1965	0.348044361197823
1966	0.346668581742516
1967	0.345239931782668
1968	0.34437095586363
1969	0.34510872364646
1970	0.344544356916604
1971	0.345421470041019
1972	0.345924317131243
1973	0.345555530946843
1974	0.346267744904774
1975	0.345487740168213
1976	0.345619380417137
1977	0.34434209100945
1978	0.34290519788028
1979	0.344933058818272
1980	0.345678831695584
1981	0.345628336434825
1982	0.344051221353242
1983	0.343994591192843
1984	0.342879769285498
1985	0.342599603364013
1986	0.341111502125718
1987	0.339463812303645
1988	0.339129445135594
1989	0.338691790643085
1990	0.340382561001992
1991	0.34109007814241
1992	0.340057773249909
1993	0.342075069444848
1994	0.342296472165458
1995	0.342190954093509
1996	0.341120393464114
1997	0.340784090045772
1998	0.339878301976588
1999	0.339885323120141
2000	0.340556946005895
2001	0.340441225119696
2002	0.339909799415562
2003	0.340810206718127
2004	0.339294249347373
2005	0.338974514836985
2006	0.338580367489406
2007	0.339381295288801
2008	0.340563540541353
2009	0.340176710210683
2010	0.33981110019236
2011	0.340809638366052
2012	0.341015511175843
2013	0.339920003605967
2014	0.340247415685912
2015	0.341685580382437
2016	0.342452057513916
2017	0.340431608547538
2018	0.340860209315344
2019	0.339712705099445
2020	0.337369412888205
2021	0.337952382483321
2022	0.339188527604463
2023	0.339774523364743
2024	0.339608472356402
2025	0.341051657266899
2026	0.341048310457584
2027	0.341503747626886
2028	0.338382752986644
2029	0.338399321894598
2030	0.339524379643916
[truncated: 47,170 more rows]
