# Supplementary material for: LaF3 doped with Ce/Gd/Eu: energy transfer and excitation dependence of photoluminescence rise-and-decay kinetics
Source: Front Chem. 2025 Apr 22;13:1501039. doi: 10.3389/fchem.2025.1501039 (PMC12052759; doi:10.3389/fchem.2025.1501039)
Supplement: Supplementary file 2 [file DataSheet3.zip › LaF3CeGdEu272_618trace.txt]

31	1
32	0.995845241469955
33	0.995546908553426
34	0.992666589822771
35	0.993194498259758
36	0.99711534240669
37	0.998736946104173
38	0.993146699996835
39	0.99291425597397
40	0.994213466577128
41	0.991857545040081
42	0.990679626158047
43	0.988622187751149
44	0.991554331625247
45	0.989276717604067
46	0.985299667564547
47	0.984098640339103
48	0.982443731104354
49	0.98125392945832
50	0.981372448004913
51	0.983930315866775
52	0.97988784201807
53	0.976790065961921
54	0.976541394534953
55	0.97813361124856
56	0.979129209793045
57	0.976913558890331
58	0.974737415614177
59	0.975760524916644
60	0.976339858408872
61	0.976000056422547
62	0.976407230662039
63	0.972379707401662
64	0.971853998727598
65	0.970306708885784
66	0.972103180014258
67	0.971540352687946
68	0.972796037450197
69	0.972127904598451
70	0.967380049253197
71	0.968217598514743
72	0.970664238968055
73	0.963931924481327
74	0.963904192736
75	0.9631679322299
76	0.964160278071757
77	0.959248581553002
78	0.955709243893155
79	0.95756942148471
80	0.960119427685644
81	0.959878034397463
82	0.960268673583804
83	0.956201989343684
84	0.951580176225304
85	0.951403964093537
86	0.948763724281883
87	0.947422003224116
88	0.947161007058457
89	0.947766916806624
90	0.949341126662471
91	0.947899579987696
92	0.945504262039942
93	0.942812103201333
94	0.945678303296021
95	0.94353051284074
96	0.944453117676183
97	0.941741962592025
98	0.943989686991444
99	0.944457124335638
100	0.936839546097423
101	0.937508092036625
102	0.934116878005868
103	0.937121248632926
104	0.936768679933218
105	0.933868798767213
106	0.932657675453235
107	0.932017452003311
108	0.93192544616074
109	0.923591478945186
110	0.925332945890038
111	0.927531697760443
112	0.927360974203272
113	0.931774591243607
114	0.931970799119244
115	0.925607469947714
116	0.922379081704158
117	0.922746021803137
118	0.92166375866578
119	0.92494608659836
120	0.919836138432112
121	0.919124566401163
122	0.921568217025681
123	0.922123718549269
124	0.919432150454609
125	0.914749301497998
126	0.916872163714081
127	0.91629153029629
128	0.910146412407081
129	0.910015553233818
130	0.909774086283189
131	0.906710212285702
132	0.905721257805201
133	0.906573097581761
134	0.908109076626822
135	0.910845330384863
136	0.912748415630504
137	0.911779724100794
138	0.911035968801648
139	0.909456521690148
140	0.910131672695567
141	0.905353159328109
142	0.906833091360375
143	0.907344333307292
144	0.903211292200307
145	0.903053160588748
146	0.899929446684547
147	0.899173821620655
148	0.89612141585535
149	0.89688710812054
150	0.893413623245313
151	0.891678161956559
152	0.891525059612564
153	0.888452324455828
154	0.889827843578212
155	0.891125332502182
156	0.894487689629819
157	0.895086277908347
158	0.894517856569033
159	0.889234590771936
160	0.891516971186844
161	0.892079838955284
162	0.888624203502388
163	0.891536571175598
164	0.89476360749657
165	0.889590989918967
166	0.88999465291508
167	0.891383743260334
168	0.887842317053416
169	0.88820346092875
170	0.887260688470389
171	0.886468638047883
172	0.885124606011339
173	0.883385988792192
174	0.883516707862367
175	0.883059326164577
176	0.881568640859189
177	0.880087200913271
178	0.875997204674736
179	0.877259638939378
180	0.879507681098379
181	0.88009842504832
182	0.877574317697671
183	0.878649348915816
184	0.87543176160932
185	0.874182827793823
186	0.875536792706024
187	0.877173592533329
188	0.881453286909159
189	0.876335644627944
190	0.876424257664797
191	0.876873952469429
192	0.875198138987278
193	0.871035696452799
194	0.868472035256015
195	0.863662271678041
196	0.865032865526907
197	0.869323112409578
198	0.868596539237641
199	0.868786183933551
200	0.872444278459678
201	0.868069491640248
202	0.865302058445416
203	0.861283345791627
204	0.861866824602038
205	0.859778710840595
206	0.858862475640406
207	0.858140515759853
208	0.859706440756782
209	0.860438141412882
210	0.860871143728933
211	0.859826808086397
212	0.859422479239524
213	0.856640257224879
214	0.854415996481858
215	0.859618008265146
216	0.862810525784994
217	0.862005050020153
218	0.860820962269146
219	0.858589856695859
220	0.858554546384504
221	0.859559890037621
222	0.855498742036035
223	0.852351129722553
224	0.849053994193458
225	0.850001826250979
226	0.851927304880971
227	0.855692686596833
228	0.854415446180037
229	0.852459602733273
230	0.850554727923442
231	0.849123365443266
232	0.844694913363543
233	0.844801835129759
234	0.841487458254624
235	0.838977013121633
236	0.841091847575189
237	0.841609651257472
238	0.843371115390556
239	0.843327380117196
240	0.841460737562512
241	0.841486880509929
242	0.838814233554009
243	0.835613961256002
244	0.832943399958428
245	0.834872381165629
246	0.835090914540617
247	0.835710011311432
248	0.833640674252555
249	0.829929097900075
250	0.830371010483674
251	0.831580481447826
252	0.835796857893882
253	0.834246812209876
254	0.831911000521276
255	0.83115381554671
256	0.826522715182369
257	0.83068623232198
258	0.832149081887996
259	0.830835073798854
260	0.82651144916083
261	0.827075472418659
262	0.827020442236525
263	0.827618312667271
264	0.833103804995359
265	0.830294665855405
266	0.83211231421565
267	0.835394707144507
268	0.832435498820205
269	0.830540351786665
270	0.828545977101875
271	0.827194921134209
272	0.825214455652935
273	0.82258726276084
274	0.821293472847276
275	0.819041548243929
276	0.821841491132711
277	0.8187642668997
278	0.816404816786931
279	0.817024339644458
280	0.814941496358989
281	0.819311389680858
282	0.819580823807777
283	0.821426284797606
284	0.818718684287679
285	0.821474331490748
286	0.818409735312392
287	0.817835168213892
288	0.819960651946525
289	0.821583219033286
290	0.820871505454886
291	0.815916044775537
292	0.812767948600874
293	0.81420418724627
294	0.812867537342557
295	0.813824109232941
296	0.814309108571481
297	0.811019080746488
298	0.814883506679659
299	0.813024865888991
300	0.810997704192798
301	0.810567573267878
302	0.814783434076794
303	0.811555860453257
304	0.810528351624942
305	0.809911942811318
306	0.80940221599986
307	0.80345235848499
308	0.806563841534013
309	0.805848738038619
310	0.806197853269417
311	0.804953119657848
312	0.805854476487796
313	0.804217630440915
314	0.80195682012417
315	0.803900471713522
316	0.80277778089118
317	0.805348172813653
318	0.804328508313925
319	0.804635479957996
320	0.80398937217836
321	0.807579188836512
322	0.808845106901661
323	0.804047514960034
324	0.801344061212651
325	0.800542935865359
326	0.796536137751529
327	0.796926921374043
328	0.79687636871329
329	0.797279410633856
330	0.80107194635035
331	0.79299340439724
332	0.793856238655333
333	0.791526841377201
334	0.792619701796614
335	0.792255848298664
336	0.793700028044883
337	0.790523772593818
338	0.786938336684811
339	0.79153362987736
340	0.79203518015703
341	0.788889220193374
342	0.790631971175809
343	0.786991645187756
344	0.787200111361445
345	0.781817552916821
346	0.782965676060607
347	0.782598610302156
348	0.786430988737133
349	0.787125257314488
350	0.787348197437131
351	0.787459229856847
352	0.786555059410238
353	0.785874945577894
354	0.784857067753634
355	0.785029380108715
356	0.78593297281063
357	0.78616558726818
358	0.781487558146681
359	0.787820388175798
360	0.786172736858772
361	0.788053729147302
362	0.789146183701066
363	0.785865578892038
364	0.783343376654518
365	0.783692581435743
366	0.781618485204946
367	0.780684367362107
368	0.783265958865479
369	0.778115942660318
370	0.77733172067842
371	0.778251279354962
372	0.77961331247182
373	0.783192729725474
374	0.778229267282109
375	0.779429234346039
376	0.774321459944203
377	0.77361439432187
378	0.777266369087322
379	0.778411314635289
380	0.774383219407664
381	0.774866083979559
382	0.775932161599305
383	0.776186370709167
384	0.775520785711523
385	0.776278177229817
386	0.775842559174663
387	0.773849153656598
388	0.77529813734995
389	0.773949247924888
390	0.774527782685077
391	0.769940421927181
392	0.76502482563174
393	0.763250427239313
394	0.764166047141402
395	0.766337390803508
396	0.762486176447135
397	0.762330946558304
398	0.764451041377301
399	0.76528687907019
400	0.763510267915583
401	0.764882596442893
402	0.761821901485586
403	0.761276913471073
404	0.759915923183389
405	0.764387472128585
406	0.763892012722354
407	0.765547010063169
408	0.765673528929416
409	0.761615214765555
410	0.760298440723689
411	0.75707751405286
412	0.75684150534523
413	0.756937266528314
414	0.758538485948619
415	0.755880957126987
416	0.755279428127965
417	0.755478027866637
418	0.756280226374699
419	0.753960725863181
420	0.758427449195818
421	0.758564712669018
422	0.758508009915994
423	0.755914428765853
424	0.75757418816731
425	0.760429011024605
426	0.759156817207714
427	0.758729141697745
428	0.754770111515241
429	0.756611211976989
430	0.757970129605583
431	0.755872966917865
432	0.755985091275053
433	0.758311537722159
434	0.760528960856722
435	0.756810253690353
436	0.758986960267584
437	0.753278264943017
438	0.751001661975052
439	0.750869170673028
440	0.752602211211513
441	0.751868098471314
442	0.752407748124852
443	0.753275715644553
444	0.754067319759283
445	0.752522719319021
446	0.751672279128983
447	0.745688096357462
448	0.74597205787472
449	0.746598867537204
450	0.744714499775298
451	0.742723065811002
452	0.740658587585004
453	0.742628985864979
454	0.742051530043007
455	0.745195616669492
456	0.746274699322307
457	0.745492288570025
458	0.746091346266117
459	0.745537063783835
460	0.744675119252571
461	0.746724040258313
462	0.748098783758446
463	0.748246830836365
464	0.745867028222378
465	0.742618442024308
466	0.741453055869056
467	0.740699751894474
468	0.738369356562383
469	0.740909039909991
470	0.740338661460524
471	0.740736093480108
472	0.744626289715369
473	0.741206217337131
474	0.740458832356943
475	0.735930374114995
476	0.740840577163714
477	0.737833459360635
478	0.736951961060192
479	0.739017034363226
480	0.742271073026848
481	0.742351523975532
482	0.741431465549829
483	0.746338684547202
484	0.740251229911571
485	0.738972006386113
486	0.740518484496631
487	0.741725033516992
488	0.73992091738185
489	0.735774722472537
490	0.739117886921428
491	0.741814654718336
492	0.738952796375026
493	0.73473502178681
494	0.733616601942121
495	0.730714157034035
496	0.732967409005817
497	0.730715965374928
498	0.729879233622125
499	0.724252949245117
500	0.725097964412475
501	0.726959394265655
502	0.727058282491896
503	0.727718013491425
504	0.729708303521226
505	0.730743515130677
506	0.731455836785367
507	0.727431228246973
508	0.727442244393932
509	0.722584567004097
510	0.720773048515059
511	0.7175365862894
512	0.718633037392087
513	0.720887924381354
514	0.723764754978417
515	0.721769369240412
516	0.723532284957041
517	0.722024587959128
518	0.72090872319035
519	0.720168619237671
520	0.725279601566922
521	0.725259607267413
522	0.726526519053436
523	0.725691100225451
524	0.722099839205563
525	0.722319164090782
526	0.717740033306057
527	0.720040612678836
528	0.722167724207146
529	0.719904080052675
530	0.721736293356663
531	0.721837543114342
532	0.724657592962848
533	0.721152670110079
534	0.719742496416567
535	0.719535808252175
536	0.718910455950682
537	0.717572054036184
538	0.715922834142313
539	0.71715550011158
540	0.719047856638247
541	0.717596988052829
542	0.717639939037766
543	0.72017977693208
544	0.719644424254707
545	0.715915948869918
546	0.710753655590003
547	0.70972465040293
548	0.710519026247831
549	0.710201042789887
550	0.713268289372027
551	0.714993329590857
552	0.715843768336533
553	0.715466607933911
554	0.716440204516075
555	0.715548358808157
556	0.711088532302809
557	0.713065645420495
558	0.715487984487601
559	0.714906195580422
560	0.713382105076808
561	0.710684903971379
562	0.712083397111533
563	0.710586687373345
564	0.714672109318263
565	0.70960322146744
566	0.709518239555991
567	0.709527193154391
568	0.713476277461982
569	0.713351340171835
570	0.716945778787542
571	0.713292798746322
572	0.713340321136153
573	0.714826865456445
574	0.715314620637177
575	0.712103782833072
576	0.705401038764161
577	0.704559510286034
578	0.704447774462152
579	0.702914526705133
580	0.704352966557815
581	0.708788168139929
582	0.709407836877991
583	0.708603818474142
584	0.710357900474394
585	0.712077197910963
586	0.705417894465618
587	0.708601556603664
588	0.703383418521596
589	0.704275115460255
590	0.702788358818788
591	0.706332175444378
592	0.702368124660481
593	0.707405336214076
594	0.704404866808067
595	0.705365845446107
596	0.706165592872304
597	0.704303858258797
598	0.701759470625016
599	0.7035566321584
600	0.70127653816812
601	0.700542977174104
602	0.702727626296521
603	0.7028873727045
604	0.697233376803229
605	0.697857238523411
606	0.699981172455902
607	0.699232415332064
608	0.702461141556266
609	0.699607949383371
610	0.69743115181135
611	0.69896414247198
612	0.698900501005178
613	0.69697448507262
614	0.696676818006851
615	0.694685781242033
616	0.695037555542786
617	0.695075875903999
618	0.6948615441773
619	0.694397992166175
620	0.696461590775876
621	0.697382692030753
622	0.695967086092753
623	0.693230514575129
624	0.693771498818911
625	0.693630998531061
626	0.694052704493977
627	0.693965787137802
628	0.691109758238457
629	0.690665140365327
630	0.692859458045203
631	0.694913773742028
632	0.696658562718872
633	0.694441421234847
634	0.692158021100553
635	0.693134978712477
636	0.693141397456031
637	0.691912534491214
638	0.690299326868501
639	0.689813732452926
640	0.685118112449847
641	0.682496884771721
642	0.683976721476112
643	0.685227883941767
644	0.685763688704364
645	0.687282671944881
646	0.68892544998541
647	0.693349034566084
648	0.687040702356367
649	0.686256269497656
650	0.686199794953786
651	0.684616052310484
652	0.681848835769912
653	0.6860204052262
654	0.683816453653546
655	0.683718863908505
656	0.68839768020715
657	0.691593908292297
658	0.691715033911822
659	0.687653482933312
660	0.688383461910222
661	0.688555299070292
662	0.688746971650079
663	0.685872791456801
664	0.686657802060207
665	0.686020169795237
666	0.682260969947604
667	0.681368693819889
668	0.678755771221744
669	0.679892556125904
670	0.67989251135069
671	0.678558832499068
672	0.681179670199525
673	0.680368473317849
674	0.681105495002583
675	0.681217758018498
676	0.681507785855047
677	0.681854965641118
678	0.68446461531557
679	0.684976709435912
680	0.685155810291151
681	0.684088226202115
682	0.684015703354999
683	0.684437617306005
684	0.68200377967512
685	0.680790333827471
686	0.680512571510783
687	0.677471228112012
688	0.676272118998953
689	0.679251837259904
690	0.681118856793001
691	0.682013786213225
692	0.679785817793628
693	0.682783446140103
694	0.68078488280628
695	0.67912458899098
696	0.675048166864038
697	0.671816551916363
698	0.676495272887134
699	0.674384771518786
700	0.674261856335069
701	0.67069312735826
702	0.670840885563832
703	0.670731018744037
704	0.670196017046565
705	0.666832492874646
706	0.668550306951712
707	0.671096042174993
708	0.671683237328149
709	0.674539669204418
710	0.673140661871486
711	0.671474566055093
712	0.673401883357575
713	0.672995584401295
714	0.670433971309453
715	0.668897785720663
716	0.671334754727792
717	0.668160626821564
718	0.668508819105213
719	0.665120593458888
720	0.665865203820182
721	0.668561682744743
722	0.668102153281052
723	0.668219031032713
724	0.664893437244337
725	0.669739415304113
726	0.673072064799568
727	0.672119074926288
728	0.668912373774195
729	0.668052221695845
730	0.669269853303805
731	0.66814636952687
732	0.672966070313586
733	0.674805036008689
734	0.671857085039755
735	0.670671606368397
736	0.66999795605482
737	0.670605256723339
738	0.673474534752886
739	0.67241805058379
740	0.673407887569311
741	0.671609969190378
742	0.672565886784895
743	0.673815337681894
744	0.675308631504578
745	0.672687213170703
746	0.672758488089279
747	0.669779135251847
748	0.670875550245491
749	0.668863987656046
750	0.669884505773559
751	0.667261839511144
752	0.667527808614259
753	0.670672683862251
754	0.666760517440627
755	0.66475636731561
756	0.664761629125413
757	0.664368918724344
758	0.660922453524108
759	0.661032594772633
760	0.65913990893149
761	0.659091353823018
762	0.658525909313241
763	0.658254207538397
764	0.659018062575459
765	0.657636420803676
766	0.661301454043581
767	0.660086493060472
768	0.660836720544556
769	0.662325217641915
770	0.660754417924127
771	0.65724886388528
772	0.659623539015105
773	0.661654600487984
774	0.665647467732872
775	0.665830394702349
776	0.664841796979197
777	0.662664116902156
778	0.658998130383504
779	0.661826281656986
780	0.662691182796723
781	0.663441131518992
782	0.663609255225039
783	0.663625287640307
784	0.664132403045745
785	0.663473850645393
786	0.663410901027862
787	0.664213817383707
788	0.66122702175025
789	0.662774311592065
790	0.66139610451249
791	0.662390213920026
792	0.660486504710116
793	0.659229806005927
794	0.660623698853952
795	0.659712222825683
796	0.659196246260995
797	0.659033018941233
798	0.65966773648422
799	0.659328311476308
800	0.655092476588947
801	0.656892250972711
802	0.655515485366149
803	0.655965548483023
804	0.657022821273627
805	0.652721126379838
806	0.652516230668359
807	0.6555026305467
808	0.651879449132451
809	0.651306415946114
810	0.654906975766857
811	0.655376162233114
812	0.656058998687329
813	0.653079569298725
814	0.651235614778187
815	0.65061741495601
816	0.648830690380529
817	0.648556059440084
818	0.648036435862014
819	0.647161441522467
820	0.650658462272179
821	0.648749316484696
822	0.647615053436127
823	0.65138432192942
824	0.651779844502789
825	0.649807367786275
826	0.64928514435708
827	0.653077836064643
828	0.649763256978864
829	0.650340822572328
830	0.648446923467327
831	0.652153588989906
832	0.649351468003626
833	0.651686109759221
834	0.647325583123208
835	0.646882870363207
836	0.646076373434619
837	0.645542312016638
838	0.649657055949154
839	0.650269563541731
840	0.648594352358424
841	0.644108927430032
842	0.641195505372754
843	0.641219825535661
844	0.643787412507643
845	0.64569007022221
846	0.642502797179825
847	0.645713070238491
848	0.645209198869511
849	0.649317927035398
850	0.653612249906888
851	0.65690149488782
852	0.653509555787473
853	0.649678530719442
854	0.649921871007243
855	0.646387194302716
856	0.644968467099005
857	0.642510703615967
858	0.642867209645766
859	0.640965562984415
860	0.641983115827285
861	0.644004411970468
862	0.64920232465515
863	0.648600892428363
864	0.644931986854644
865	0.64379207779605
866	0.645470238366021
867	0.643122499138207
868	0.641251644824701
869	0.642366485541009
870	0.640413880353257
871	0.639802636577199
872	0.639877294190961
873	0.639115480037032
874	0.640053538098686
875	0.642897974550739
876	0.644292939115173
877	0.646081347816438
878	0.646212062553527
879	0.643293874102521
880	0.643567869523802
881	0.646392567328373
882	0.64559715732047
883	0.644797887978008
884	0.642186520957452
885	0.639332030303356
886	0.640197964161734
887	0.639146100505831
888	0.63858929905668
889	0.638047556522988
890	0.636500955641721
891	0.632088911511317
892	0.633049305182854
893	0.630962635783147
894	0.629829341901303
895	0.627723702254557
896	0.628193216590928
897	0.627279657793036
898	0.626551354275739
899	0.62473635631928
900	0.629142545007207
901	0.632261261419803
902	0.635611121929701
903	0.638055029650609
904	0.639873481075978
905	0.639457034034143
906	0.637852674571423
907	0.634121021590816
908	0.635559750315844
909	0.634652899133853
910	0.634178297755449
911	0.63604357249957
912	0.638729188379516
913	0.63986634304028
914	0.639378450645183
915	0.640569875753808
916	0.639949887811802
917	0.639849504671164
918	0.634664744344449
919	0.631705429137377
920	0.633309145859124
921	0.633157632313039
922	0.63157201199948
923	0.63217651782804
924	0.632939966999454
925	0.630577642606832
926	0.632308925357084
927	0.631930436141665
928	0.632602494768608
929	0.631561554820513
930	0.630267608915881
931	0.631611074762625
932	0.6347639907724
933	0.634492150338829
934	0.632865518818144
935	0.628026879560348
936	0.625190244106031
937	0.626105196712998
938	0.628842949718521
939	0.629670076465781
940	0.626781641866533
941	0.625972365985965
942	0.627726319438023
943	0.628545419867117
944	0.632867792243516
945	0.631327113245367
946	0.632050344164248
947	0.630623644083755
948	0.630658308765414
949	0.630026316733022
950	0.631617617721288
951	0.628668012958166
952	0.629430982601484
953	0.631672106267771
954	0.629048671604913
955	0.631735658184146
956	0.62941543549176
957	0.632696447610799
958	0.630098702365773
959	0.629411969023594
960	0.629307013033701
961	0.63203326314236
962	0.633735232571184
963	0.631404112169502
964	0.630875396334305
965	0.629007348415651
966	0.630977860800204
967	0.631926510366467
968	0.630241406749632
969	0.629926658661975
970	0.631436097560141
971	0.632866344993057
972	0.625907947452549
973	0.623010341156278
974	0.623245122156432
975	0.62575628947029
976	0.626149155862427
977	0.627119964826441
978	0.628995914848151
979	0.624354536405698
980	0.623949210949228
981	0.624909639285447
982	0.627925720797458
983	0.628321514910834
984	0.628678757565119
985	0.62975717147845
986	0.627847328064248
987	0.62789957785004
988	0.623826188882743
989	0.622501709171016
990	0.624055842398735
991	0.621409049517885
992	0.621267357631603
993	0.622081181807277
994	0.625666341843193
995	0.626876500323531
996	0.626061049796543
997	0.623908661937857
998	0.624232691494028
999	0.622717352378171
1000	0.621350444540455
1001	0.617167746276993
1002	0.617661364122011
1003	0.617812299923401
1004	0.619712172908541
1005	0.621250647810682
1006	0.620999676959832
1007	0.62527307969594
1008	0.62212030090053
1009	0.620047651920192
1010	0.62039056795042
1011	0.619723623808383
1012	0.616207758471104
1013	0.613895819193273
1014	0.614961852037804
1015	0.620716766937917
1016	0.619200331551503
1017	0.617329449795124
1018	0.618512000745244
1019	0.619447028535978
1020	0.620542143604059
1021	0.61913764625217
1022	0.617620858441492
1023	0.618279487393016
1024	0.61668446717328
1025	0.618372567840717
1026	0.616524407338804
1027	0.619400180663077
1028	0.619561133113105
1029	0.614324455203797
1030	0.614563063762551
1031	0.616476334647152
1032	0.612386201194251
1033	0.609313039950803
1034	0.61237297806256
1035	0.614717949893289
1036	0.619044340484037
1037	0.620905045267626
1038	0.61783324316857
1039	0.620545669291056
1040	0.62283457822101
1041	0.622111692504584
1042	0.623024568119375
1043	0.619445150865721
1044	0.615598526690944
1045	0.614709478711708
1046	0.614383962907312
1047	0.618423223051154
1048	0.616476886393335
1049	0.620321011822309
1050	0.623726383486799
1051	0.624160125316059
1052	0.622016647724922
1053	0.61930327698986
1054	0.619731525911439
1055	0.617183173504693
1056	0.617010716713439
1057	0.61604305790237
1058	0.616383288864132
1059	0.615733337637916
1060	0.611281554783075
1061	0.610001769400901
1062	0.611533766340656
1063	0.608378991437327
1064	0.612040392107467
1065	0.611397167273855
1066	0.612315262811959
1067	0.612806864327994
1068	0.610624098653281
1069	0.610307215798979
1070	0.610517345877388
1071	0.613486234314044
1072	0.615148319137896
1073	0.615620047680807
1074	0.612644129535583
1075	0.609311181057249
1076	0.611707807596735
1077	0.611610145633607
1078	0.607024544108306
1079	0.609186177326463
1080	0.613928988960535
1081	0.612172558428101
1082	0.612626980628694
1083	0.612113426258637
1084	0.612972168639932
1085	0.609975337581136
1086	0.607980096279304
1087	0.608820463490597
1088	0.607218557998467
1089	0.607458537256508
1090	0.60965714469074
1091	0.609072467060088
1092	0.607390325829173
1093	0.6098123659134
1094	0.61080791823831
1095	0.612930019275758
1096	0.611652819301091
1097	0.610727127864618
1098	0.609998666911892
1099	0.613371836531483
1100	0.615310047210177
1101	0.615040617416343
1102	0.615084478349174
1103	0.619332961512255
1104	0.620099237299586
1105	0.617090263491676
1106	0.621684344864728
1107	0.619058160137125
1108	0.616717801597781
1109	0.612765070276807
1110	0.613622784272546
1111	0.611638452234905
1112	0.610663720384417
1113	0.610904639921948
1114	0.60755238321593
1115	0.606600495390655
1116	0.608146821843191
1117	0.608075713026214
1118	0.610765981195311
1119	0.612075150672639
1120	0.6101772593518
1121	0.610812634079378
1122	0.609120334652374
1123	0.611710160462003
1124	0.615534295924553
1125	0.611890272370456
1126	0.611954302370566
1127	0.608754418605866
1128	0.606393258368802
1129	0.603340000430073
1130	0.604500051113073
1131	0.602375304004925
1132	0.603267340368592
1133	0.604202079286978
1134	0.603642389114356
1135	0.60514446176767
1136	0.606527009154261
1137	0.604805745941369
1138	0.601930098276568
1139	0.608211423810548
1140	0.603074841613892
1141	0.603468103761144
1142	0.60426957286653
1143	0.60444437241252
1144	0.606281753642799
1145	0.608942988696645
1146	0.607323344998037
1147	0.60265242358064
1148	0.597643140205569
1149	0.59885756966356
1150	0.599597165200907
1151	0.599095317382719
1152	0.596772715826554
1153	0.599727085539042
1154	0.599467848605978
1155	0.601810938433365
1156	0.605098016871693
1157	0.60264029094206
1158	0.60189870507424
1159	0.601635304046292
1160	0.601677417301422
1161	0.600370285818504
1162	0.597146227771432
1163	0.599404279357262
1164	0.598185446040338
1165	0.596469759508109
1166	0.59833118213948
1167	0.598069254360502
1168	0.595517421041972
1169	0.597056622458066
1170	0.59970862804042
1171	0.599631008040739
1172	0.597539094163569
1173	0.599758285196897
1174	0.597496579375876
1175	0.599141469073263
1176	0.598162232258521
1177	0.598876646793366
1178	0.595135491356899
1179	0.595273718219377
1180	0.596397759519941
1181	0.598063830782184
1182	0.599070316925434
1183	0.593997519187392
1184	0.592522743526524
1185	0.596069311661221
1186	0.597348871722964
1187	0.595894832763537
1188	0.594963797188641
1189	0.595129843902512
1190	0.596541040204132
1191	0.598253186605747
1192	0.599716180607937
1193	0.59989585920787
1194	0.600883593202704
1195	0.597694218613993
1196	0.597674063990332
1197	0.600661616469338
1198	0.60257616128099
1199	0.600802629505604
1200	0.601410705796375
1201	0.60225456980743
1202	0.603361076556522
1203	0.602367017701647
1204	0.601568574534098
1205	0.597184863003503
1206	0.598273118797701
1207	0.596630301759405
1208	0.595297300313437
1209	0.592233520199462
1210	0.590615835055369
1211	0.595174962874415
1212	0.595807448878521
1213	0.599791206533941
1214	0.598051842579777
1215	0.59709257262167
1216	0.595588772511721
1217	0.596100119897045
1218	0.596648552714298
1219	0.595854727171219
1220	0.596208594352127
1221	0.595585017171208
1222	0.593180154881104
1223	0.593629351380937
1224	0.592245738055386
1225	0.594682291086334
1226	0.600475730002665
1227	0.599982051494454
1228	0.59624123981608
1229	0.59408215878511
1230	0.594581185764828
1231	0.5904270569765
1232	0.591482560423978
1233	0.590999419978992
1234	0.592403868222582
1235	0.590884265350882
1236	0.593014424482454
1237	0.592104105387935
1238	0.592806931808574
1239	0.589320927205821
1240	0.589674255639802
1241	0.591598289908058
1242	0.591293574357019
1243	0.590707263153245
1244	0.587298622898146
1245	0.585488584879888
1246	0.588773840533706
1247	0.59038184845417
1248	0.589560811135987
1249	0.58858571386198
1250	0.590385697678195
1251	0.591779333429832
1252	0.592659462475349
1253	0.591786201369886
1254	0.592231209220685
1255	0.592936202183928
1256	0.593283860053735
1257	0.592387684149333
1258	0.591020357446714
1259	0.594724528556574
1260	0.592179138535748
1261	0.591548170555826
1262	0.588263183553291
1263	0.591840220498805
1264	0.592783244276107
1265	0.592464906949537
1266	0.594619842662325
1267	0.590206559269551
1268	0.589388849760809
1269	0.58468663191332
1270	0.588244337521362
1271	0.588571052146
1272	0.588807783034497
1273	0.588210496125892
1274	0.587192408869181
1275	0.589652734649939
1276	0.591761839320488
1277	0.59196955875916
1278	0.589521875476675
1279	0.59121625622894
1280	0.595765417952009
1281	0.59155694360901
1282	0.588562572298249
1283	0.590936815563915
1284	0.590480878227861
1285	0.590314541197281
1286	0.5906304231089
1287	0.590466776924234
1288	0.591702471720062
1289	0.594303001694514
1290	0.591689179259007
1291	0.58657298278389
1292	0.587653304699074
1293	0.588215739158993
1294	0.58906733483842
1295	0.589747340343634
1296	0.590184313210097
1297	0.591383591313479
1298	0.59357566589958
1299	0.592381278405035
1300	0.589148074659451
1301	0.58918786538091
1302	0.583900564037124
1303	0.587426106598033
1304	0.587176376453913
1305	0.587447733026303
1306	0.589349996430116
1307	0.585059953202449
1308	0.583616215430921
1309	0.582201504997197
1310	0.583767971629777
1311	0.584264543194545
1312	0.586165256798215
1313	0.586124966327595
1314	0.584177388963045
1315	0.584814845015884
1316	0.584422644474507
1317	0.589244558023402
1318	0.585378801833073
1319	0.581269514699194
1320	0.583572693923098
1321	0.587505835365849
1322	0.587002619737097
1323	0.583392148706123
1324	0.580687686794248
1325	0.581615728207265
1326	0.581434540249318
1327	0.581240194155958
1328	0.585224665326076
1329	0.583478088229403
1330	0.582177296050143
1331	0.582339497873073
1332	0.584364584021451
1333	0.583891223349778
1334	0.581506443465249
1335	0.580561921884827
1336	0.578682518394207
1337	0.580373490452775
1338	0.577025835483246
1339	0.581238391592511
1340	0.581072890847377
1341	0.584403704559065
1342	0.581607548786755
1343	0.582939543512593
1344	0.581998537508636
1345	0.578855607815901
1346	0.579390544517095
1347	0.580266116601336
1348	0.583728063915017
1349	0.583283532703591
1350	0.583161050828395
1351	0.583322386034284
1352	0.580116480725507
1353	0.581400807180978
1354	0.58085296077459
1355	0.581968233355057
1356	0.586545479247717
1357	0.58500744054282
1358	0.58332383039602
1359	0.584297185769774
1360	0.583789291853359
1361	0.582488411568034
1362	0.581384883092841
1363	0.582072919249306
1364	0.578599126725029
1365	0.578937737112922
1366	0.577042734515555
1367	0.575754652719571
1368	0.576896046582029
1369	0.578421022479387
1370	0.578268744865944
1371	0.575943058153112
1372	0.575016205449803
1373	0.578898161601361
1374	0.578100626937344
1375	0.581989996997692
1376	0.58048430621823
1377	0.581189560610948
1378	0.582636458645953
1379	0.581516705655382
1380	0.578406645302669
1381	0.580029819021359
1382	0.578532251332299
1383	0.578575710732568
1384	0.576639757591268
1385	0.580140312694147
1386	0.578496851470517
1387	0.5815307997372
1388	0.580756283866166
1389	0.579023821072376
1390	0.57743872795085
1391	0.579320429420992
1392	0.577052663058127
1393	0.577429361264994
1394	0.578576068934278
1395	0.577885470480094
1396	0.580083982586451
1397	0.581122685218218
1398	0.581424061404925
1399	0.581632916111921
1400	0.576280292064271
1401	0.579031370751169
1402	0.578086371087012
1403	0.575880486958355
1404	0.574725425100791
1405	0.576248624433214
1406	0.577466173712554
1407	0.576162175050241
1408	0.572884737726499
1409	0.57591220225335
1410	0.57853052965311
1411	0.576413491103546
1412	0.575643530749427
1413	0.573026975581517
1414	0.574046307878045
1415	0.574945025859101
1416	0.576912575857734
1417	0.576705649373655
1418	0.577597926945732
1419	0.577361071842125
1420	0.577546650659749
1421	0.578075558595058
1422	0.576241895151887
1423	0.573453247171879
1424	0.573566733562184
1425	0.573690168716125
1426	0.575946175085738
1427	0.574976575052496
1428	0.572821237807146
1429	0.571574058891158
1430	0.572554091549216
1431	0.576193374708096
1432	0.570790599532256
1433	0.571052936065605
1434	0.570400334435605
1435	0.569835476336692
1436	0.570195954361266
1437	0.568451413814641
1438	0.571088497695902
1439	0.572729437063942
1440	0.572995777368023
1441	0.571852546277437
1442	0.567891114121366
1443	0.569913921066925
1444	0.569305577569233
1445	0.567421527566909
1446	0.568422783676314
1447	0.567676804060094
1448	0.566390368836488
1449	0.570014372092565
1450	0.570593803801391
1451	0.569460912896471
1452	0.569885753124354
1453	0.571754023474714
1454	0.5742545790629
1455	0.573296493481416
1456	0.574750099132323
1457	0.572976063274691
1458	0.572798044246393
1459	0.573211276139004
1460	0.570550328513144
1461	0.573722951394443
1462	0.570062307569852
1463	0.571215784962593
1464	0.570502918783528
1465	0.572495057596351
1466	0.568623594732803
1467	0.570765633739652
1468	0.576087173678386
1469	0.570156663388967
1470	0.572360859058754
1471	0.574880595770791
1472	0.576215548549464
1473	0.57690200457419
1474	0.573844959518989
1475	0.576105011545823
1476	0.571378323321807
1477	0.567959491650301
1478	0.565567341187834
1479	0.565787596242011
1480	0.566912270173016
1481	0.568713678129903
1482	0.569926508679453
1483	0.570222025090597
1484	0.570119264530542
1485	0.566610072144482
1486	0.56781723501858
1487	0.568538020633042
1488	0.570590337333225
1489	0.568491945493671
1490	0.565267022273918
1491	0.563300402444244
1492	0.569182253631146
1493	0.568619361308556
1494	0.567396596438987
1495	0.567558687046064
1496	0.5656366272203
1497	0.56483357365009
1498	0.563791293334304
1499	0.563673577852837
1500	0.563853070130106
1501	0.563368034682522
1502	0.562532783400498
1503	0.561604529666306
1504	0.564125518639968
1505	0.564009103084062
1506	0.561325623415123
1507	0.561692745503682
1508	0.561747257159952
1509	0.565776025460146
1510	0.568139977648444
1511	0.569057249900359
1512	0.569809082070332
1513	0.565872929133362
1514	0.56587589007492
1515	0.56481687249534
1516	0.564438589823649
1517	0.565067636802462
1518	0.570255908372557
1519	0.568836737749793
1520	0.563327572332856
1521	0.56250499243634
1522	0.561732621442484
1523	0.563835232262669
1524	0.563658332614715
1525	0.566343624957632
1526	0.567494463501482
1527	0.570872075977772
1528	0.566977555323474
1529	0.569778276723231
1530	0.570900830331208
1531	0.567390569117464
1532	0.566348872323819
1533	0.564083757809101
1534	0.563548062817996
1535	0.562850768302805
1536	0.561930458558159
1537	0.563227810267764
1538	0.565089676318188
1539	0.561661870827217
1540	0.565359292434686
1541	0.562950097059375
1542	0.562622949126217
1543	0.564879993991917
1544	0.562637366745064
1545	0.565487794409597
1546	0.562580443004694
1547	0.56406261379765
1548	0.564059894064502
1549	0.563014443374705
1550	0.562111249316629
1551	0.559491234902361
1552	0.558949275714408
1553	0.557387571142471
1554	0.560674216272279
1555	0.563898609411274
1556	0.562668530293876
1557	0.562139865011339
1558	0.565154106406499
1559	0.566437270150773
1560	0.56194715971291
1561	0.560275283560851
1562	0.56364266851169
1563	0.566858395480271
1564	0.564119400323655
1565	0.567538400985484
1566	0.568803420657634
1567	0.571148185944634
1568	0.568918344187866
1569	0.56751929207972
1570	0.568039520845358
1571	0.566595401762332
1572	0.567956735808109
1573	0.56261367343515
1574	0.561903908300732
1575	0.560880117259525
1576	0.560824055803112
1577	0.5626258638482
1578	0.561617019062235
1579	0.559831327205396
1580	0.559190881323764
1581	0.560986487279558
1582	0.562655411156229
1583	0.560099275084089
1584	0.562068458655844
1585	0.561977291987443
1586	0.56271216157319
1587	0.564137506842375
1588	0.562737713776658
1589	0.56290063200301
1590	0.562417849759734
1591	0.560078337616367
1592	0.563770456971903
1593	0.563452989151099
1594	0.566141992059315
1595	0.565002679522118
1596	0.564294797835403
1597	0.562918848293221
1598	0.56172105210498
1599	0.562503270757151
1600	0.561779730744858
1601	0.562490701921326
1602	0.55960835241807
1603	0.557998765810229
1604	0.558860223591588
1605	0.560681293644784
1606	0.562961136316122
1607	0.561048717604945
1608	0.563869495411765
1609	0.561653418422339
1610	0.561274309575736
1611	0.558149287079802
1612	0.558291019408212
1613	0.559057612955125
1614	0.559609041378618
1615	0.560945064429337
1616	0.56018847742053
1617	0.561495253590461
1618	0.561908936123934
1619	0.563194483065072
1620	0.561529567292218
1621	0.559583661054197
1622	0.555188354187587
1623	0.558625919230806
1624	0.557458081993689
1625	0.557298454023372
1626	0.555186184756259
1627	0.558554326552648
1628	0.560160674901477
1629	0.562508555676742
1630	0.559158069758212
1631	0.559857574146859
1632	0.562426582370788
1633	0.560364978424644
1634	0.560423389857602
1635	0.558361999676994
1636	0.558482286122352
1637	0.558083858937532
1638	0.557743214888314
1639	0.556546175545622
1640	0.556183906512497
1641	0.555150611571068
1642	0.556797422269564
1643	0.557349057236786
1644	0.555539913278441
1645	0.559659455380644
1646	0.559612278193268
1647	0.562071819685604
1648	0.559613276247227
1649	0.559113847734947
1650	0.559708516015724
1651	0.560754493897554
1652	0.557258156330943
1653	0.556399512166246
1654	0.558679949914619
1655	0.56075495609331
1656	0.559905671392661
1657	0.560384649187124
1658	0.559861251491838
1659	0.560255306593684
1660	0.560271731875343
1661	0.558232002787687
1662	0.560001236142548
1663	0.560836039672434
1664	0.561087527604786
1665	0.557083313454101
1666	0.55815900474556
1667	0.55784779823288
1668	0.555025750832094
1669	0.554028161957136
1670	0.556467868029754
1671	0.554522149558758
1672	0.555490773203466
1673	0.555129708768028
1674	0.554901912701228
1675	0.554814514372595
1676	0.553337989589665
1677	0.553315048792215
1678	0.549062589301275
1679	0.548550487959125
1680	0.548735513586204
1681	0.54642428782307
1682	0.548949898754286
1683	0.554281578112406
1684	0.557951519293489
1685	0.557303798161794
1686	0.556458124365485
1687	0.556333428283748
1688	0.553955604445339
1689	0.555167692592956
1690	0.555026159586465
1691	0.552371054403826
1692	0.551251668281136
1693	0.547133986516849
1694	0.55152681485872
1695	0.552643169266127
1696	0.553360889944986
1697	0.549262802392006
1698	0.549774834404794
1699	0.551201769916249
1700	0.554215608334485
1701	0.552267886533761
1702	0.554859591458008
1703	0.552427921814088
1704	0.549228744342276
1705	0.549145465333314
1706	0.551105831076672
1707	0.554638923316374
1708	0.556511395315024
1709	0.559305539091437
1710	0.552981574554654
1711	0.551905304074139
1712	0.550835540443244
1713	0.552913949538184
1714	0.552296120916973
1715	0.55326302143813
1716	0.555669325201245
1717	0.554510165689437
1718	0.555174268771939
1719	0.553182023076348
1720	0.550451060015345
1721	0.552304075017052
1722	0.550493072165154
1723	0.5491039818199
1724	0.549283546315256
1725	0.549207256572733
1726	0.550284777870511
1727	0.550221225954136
1728	0.550257561762323
1729	0.550909062788681
1730	0.549687160203069
1731	0.551371782847446
1732	0.553104408854113
1733	0.556061213760487
1734	0.557153356332117
1735	0.5535989828666
1736	0.551828888672145
1737	0.550595460079881
1738	0.553620531299336
1739	0.55421057040075
1740	0.554863241360114
1741	0.55509244856833
1742	0.553806804854955
1743	0.553842860456966
1744	0.552735251659869
1745	0.552902578078238
1746	0.549850024988036
1747	0.549899459712805
1748	0.551207147274991
1749	0.550164411985258
1750	0.547236055227632
1751	0.549253297047423
1752	0.553545089397152
1753	0.552035344294298
1754	0.549012006308926
1755	0.550364073329806
1756	0.550320742477732
1757	0.550407773938485
1758	0.551703988935403
1759	0.5522359661394
1760	0.556919808816886
1761	0.557547444654283
1762	0.556948150082865
1763	0.559287096036432
1764	0.560106678882346
1765	0.561853424969342
1766	0.559429835084972
1767	0.558232072117051
1768	0.557246849867275
1769	0.555338888456415
1770	0.553341606271451
1771	0.554691576079091
1772	0.555549866375163
1773	0.554481032913225
1774	0.549368692883943
1775	0.548849082305128
1776	0.547994342250202
1777	0.548168590050009
1778	0.550520689805904
1779	0.549150809471736
1780	0.548646582789769
1781	0.548344277878467
1782	0.551758893458066
1783	0.551050767674218
1784	0.549514186330313
1785	0.546124969851837
1786	0.549442180564699
1787	0.547492020681365
1788	0.546192499540433
1789	0.548210843408228
1790	0.551113028331202
1791	0.547189119248666
1792	0.546115671050982
1793	0.547856872233275
1794	0.551218885602818
1795	0.54787116419265
1796	0.548104947138845
1797	0.547153580728156
1798	0.548515723616506
1799	0.54863372797032
1800	0.55015160771847
1801	0.548977841376427
1802	0.550997425950954
1803	0.544372163222998
1804	0.546852918056147
1805	0.54708129908945
1806	0.545599230846177
1807	0.546872473269688
1808	0.547150859550646
1809	0.546318225452087
1810	0.547773571558886
1811	0.549416663025912
1812	0.547187344128092
1813	0.545335276627684
1814	0.544838089764817
1815	0.543862954937404
1816	0.543675069474088
1817	0.546398771728646
1818	0.546243309297575
1819	0.546153724205274
1820	0.544789599652623
1821	0.543002942962143
1822	0.542164576191855
1823	0.542442423725885
1824	0.542978079719223
1825	0.544280769789804
1826	0.547748501772238
1827	0.550797237414372
1828	0.546511960580433
1829	0.54912798855631
1830	0.550166051335828
1831	0.549051466271548
1832	0.548626143626846
1833	0.545393129092649
1834	0.545001158204789
1835	0.545424260865503
1836	0.54690641577048
1837	0.546048245356432
1838	0.543602098874834
1839	0.546320946629597
1840	0.547326933023687
1841	0.546929641107191
1842	0.547765811003279
1843	0.547395476654221
1844	0.544268647261755
1845	0.544396837254531
1846	0.545040778491563
1847	0.539401288315205
1848	0.538092342713947
1849	0.538532048312814
1850	0.543469210373332
1851	0.539164986402143
1852	0.540127823933737
1853	0.543483983305166
1854	0.54337244391448
1855	0.541009736765998
1856	0.5417160599864
1857	0.54206451947697
1858	0.541320524413775
1859	0.542054602489292
1860	0.543572518346485
1861	0.542197891839653
1862	0.543412045424553
1863	0.545071874155373
1864	0.547947198283146
1865	0.546871606652647
1866	0.544271678977039
1867	0.543056595223181
1868	0.541062906610216
1869	0.538621237649999
1870	0.539872790093324
1871	0.539500224205384
1872	0.540083574467599
1873	0.538810878012824
1874	0.538118020576886
1875	0.540088946048895
1876	0.540967055876705
1877	0.54114531322469
1878	0.543089790988955
1879	0.540411200484492
1880	0.543501786507921
1881	0.546319571597225
1882	0.543516285011025
1883	0.542404233357229
1884	0.538946487691837
1885	0.541284572805809
1886	0.54481415235777
1887	0.545318368929205
1888	0.543088967702766
1889	0.541804352374947
1890	0.538892663551752
1891	0.539295207167519
1892	0.536741431182455
1893	0.536070814028524
1894	0.539561761237137
1895	0.541536712145304
1896	0.542203504629358
1897	0.543458002126262
1898	0.542824360632768
1899	0.539394332269085
1900	0.539265472092464
1901	0.540212158771129
1902	0.543836858209562
1903	0.542326442922863
1904	0.54502579757164
1905	0.546112640780061
1906	0.544514119427478
1907	0.54268887950195
1908	0.542005358420271
1909	0.544972455848375
1910	0.544849381784868
1911	0.542867333283131
1912	0.540069351837587
1913	0.539291849026483
1914	0.539545610384207
1915	0.538635115077557
1916	0.538181893141566
1917	0.539872203682459
1918	0.538126974175286
1919	0.536775040035685
1920	0.536074021955939
1921	0.537946976371409
1922	0.537734675417311
1923	0.537541247938015
1924	0.538314032019327
1925	0.537252258597555
1926	0.536423756817922
1927	0.537879514567815
1928	0.539746408441442
1929	0.542809100951029
1930	0.540251347193744
1931	0.537327157419726
1932	0.534880226649706
1933	0.537829307109517
1934	0.538741558760038
1935	0.538080691047824
1936	0.539143188094826
1937	0.537834919899222
1938	0.538730125192538
1939	0.537884852928791
1940	0.538724788275924
1941	0.537232181969427
1942	0.536327368781845
1943	0.537464075690471
1944	0.53667426836174
1945	0.536562155559446
1946	0.537172227958136
1947	0.538201735783092
1948	0.536086521462401
1949	0.535837754707559
1950	0.533458862041465
1951	0.539304349977307
1952	0.541492568117573
1953	0.54178944367311
1954	0.541380754298158
1955	0.539001857298979
1956	0.536519143911316
1957	0.53550554717524
1958	0.540280066882499
1959	0.539813155285976
1960	0.539215641612579
1961	0.538506496109346
1962	0.539411239967564
1963	0.540862936172257
1964	0.537319271204649
1965	0.542492804507592
1966	0.540610009655616
1967	0.540156441072809
1968	0.540515232082875
1969	0.542508368949657
1970	0.540886628037809
1971	0.53962846475082
1972	0.537757851645724
1973	0.538373559943907
1974	0.53840587320466
1975	0.540143733578257
1976	0.542792365131596
1977	0.541018518485352
1978	0.542226683746495
1979	0.539487999127652
1980	0.538094294046652
1981	0.535177162868436
1982	0.536313147596194
1983	0.538229973055027
1984	0.535780246000687
1985	0.535507407513156
1986	0.533630905745263
1987	0.53431797851245
1988	0.535412397398175
1989	0.538825617724338
1990	0.538815823507408
1991	0.538794039643709
1992	0.539985467641057
1993	0.536552754208908
1994	0.534651390642456
1995	0.534166080766143
1996	0.537593728821685
1997	0.537095229034
1998	0.538103175426965
1999	0.536455368118871
2000	0.536874527672047
2001	0.533707549356412
2002	0.536547308965164
2003	0.534452551139736
2004	0.534039216697441
2005	0.534372732821492
2006	0.534468602331706
2007	0.534802392884487
2008	0.534851086651686
2009	0.532865835999981
2010	0.534010979425506
2011	0.535609340453936
2012	0.53708724026924
2013	0.533646574181373
2014	0.53366737443473
2015	0.536398480487545
2016	0.535345039588626
2017	0.534632951920537
2018	0.537454124038111
2019	0.534609697696591
2020	0.533432070575628
2021	0.53229655237671
2022	0.532776336125023
2023	0.53226506529087
2024	0.533446697626926
2025	0.53753167470843
2026	0.536699625576374
2027	0.537021328265788
2028	0.53759822656413
2029	0.537433858198596
2030	0.536475379750721
[truncated: 47,170 more rows]
