# Supplementary material for: LaF3 doped with Ce/Gd/Eu: energy transfer and excitation dependence of photoluminescence rise-and-decay kinetics
Source: Front Chem. 2025 Apr 22;13:1501039. doi: 10.3389/fchem.2025.1501039 (PMC12052759; doi:10.3389/fchem.2025.1501039)
Supplement: Supplementary file 2 [file DataSheet3.zip › LaF3CeGdEu272_694trace.txt]

31	0.972435455822081
32	0.974583639104733
33	0.978103747241612
34	0.984899350362634
35	0.985679583338297
36	0.988794039743576
37	0.983691714727451
38	0.980323662772011
39	0.985175823359094
40	0.984196664690857
41	0.985838644560076
42	0.987368470401485
43	0.984821208066648
44	0.983616547391972
45	0.987366861939504
46	0.990612662851173
47	0.990457766574103
48	0.995438842116494
49	0.989841751418433
50	0.996521727741079
51	0.99672759500817
52	0.993859733079324
53	0.994774037608507
54	0.993181965676754
55	1
56	0.994751229577952
57	0.992103189464283
58	0.993385921035893
59	0.99015624639348
60	0.992316720229641
61	0.991145180781944
62	0.991790747211985
63	0.985066344812433
64	0.984086083425501
65	0.981008300350045
66	0.974861302085395
67	0.980493235520916
68	0.986671633502065
69	0.992074756775063
70	0.984413043485073
71	0.986887101958366
72	0.992913893968766
73	0.997084391938322
74	0.992973194848208
75	0.995233371510803
76	0.987915470440005
77	0.989714819770129
78	0.991063754129558
79	0.989923265336327
80	0.98973604115508
81	0.992268724200126
82	0.9901401697069
83	0.979494640444032
84	0.984172617093424
85	0.981084009128337
86	0.983639613252437
87	0.983998333990383
88	0.986211389261853
89	0.98558458293277
90	0.993324636849447
91	0.991525452133804
92	0.986303730052687
93	0.985827934702251
94	0.986802081553687
95	0.985417985144372
96	0.976525034865843
97	0.978378887455765
98	0.976111820784635
99	0.976689252685835
100	0.983399873085012
101	0.975144165297025
102	0.976995211507534
103	0.971447768933723
104	0.97236385843921
105	0.966760619489434
106	0.966610086487774
107	0.96264418448552
108	0.970554140380064
109	0.969953799299652
110	0.969935894004014
111	0.970977130181499
112	0.967021138764348
113	0.970381146426577
114	0.972787633630218
115	0.971784231017155
116	0.96482788681332
117	0.960487816094859
118	0.964377773305288
119	0.963803062501298
120	0.960256364167407
121	0.962920738797567
122	0.964062187511388
123	0.963595761303243
124	0.962874131082956
125	0.968651504387748
126	0.967701896993881
127	0.966214160893726
128	0.964656529088111
129	0.962261884210594
130	0.961702914914301
131	0.965174253531934
132	0.965241872400953
133	0.975358747215095
134	0.970769384722674
135	0.969737959964941
136	0.973639918166056
137	0.977071634276348
138	0.971237986618604
139	0.967021821021957
140	0.958211715460323
141	0.955590039446668
142	0.96388125437996
143	0.960315070054747
144	0.962430358207419
145	0.961988187843941
146	0.961696104238047
147	0.957357828412425
148	0.95400359217358
149	0.959751336855028
150	0.959870412624286
151	0.968976370075123
152	0.967698648337007
153	0.963972629300282
154	0.960741596092571
155	0.958227129722364
156	0.962280130635038
157	0.957344671153756
158	0.95655055502906
159	0.959313944278125
160	0.950796840593528
161	0.942810600761661
162	0.948731565493595
163	0.942583512109618
164	0.943827243932287
165	0.942154126143093
166	0.947867636962333
167	0.95064387010756
168	0.95979683193441
169	0.952660560135798
170	0.949872026520527
171	0.950686312877461
172	0.946666942901666
173	0.947206057311535
174	0.941507653341751
175	0.939240648153138
176	0.941315980602893
177	0.942870238803293
178	0.93790072594074
179	0.944287676586665
180	0.949183759490674
181	0.947058336639209
182	0.942584160651009
183	0.939135334551187
184	0.942786404416203
185	0.944566025791551
186	0.942398469566077
187	0.943599758618844
188	0.935300213796132
189	0.937006905006302
190	0.946662270230363
191	0.947625576325712
192	0.948133995093069
193	0.944686674323263
194	0.944571295438263
195	0.943958538856001
196	0.942827776200322
197	0.941271036882858
198	0.942365348339098
199	0.937081899794072
200	0.937077548418504
201	0.933654465643603
202	0.925762547926267
203	0.924534160949893
204	0.925587874111746
205	0.927747130197405
206	0.921658433225466
207	0.92117391132421
208	0.92143788948654
209	0.913758972991591
210	0.916604570316002
211	0.925106412453197
212	0.925822386281907
213	0.921777780707783
214	0.920201747779778
215	0.920697017221693
216	0.922005908612696
217	0.920510098469725
218	0.916058367566898
219	0.915538146139556
220	0.912797215859013
221	0.914596868635109
222	0.916535686097114
223	0.917116065192523
224	0.918849185951838
225	0.919659854756796
226	0.91833594774846
227	0.910575035392014
228	0.908885043626824
229	0.917284501506514
230	0.919092232292041
231	0.916017434093627
232	0.916249417547357
233	0.924905900115019
234	0.926553732723209
235	0.933496507140518
236	0.928448377971604
237	0.923302461850822
238	0.922454730987867
239	0.917232881975102
240	0.918228797604222
241	0.914956910255521
242	0.913745355605696
243	0.910678052324454
244	0.916482596935211
245	0.911222376881825
246	0.907937915366713
247	0.909778083138302
248	0.914223808587519
249	0.909984815127247
250	0.916170354996921
251	0.908153104176727
252	0.910179647274165
253	0.910344565201529
254	0.909045532829647
255	0.911393363728624
256	0.908956145182944
257	0.90795755010606
258	0.904850699683143
259	0.90090406550844
260	0.907726354025211
261	0.910092060470222
262	0.907548088441705
263	0.918451624129511
264	0.918596302408893
265	0.913668482626193
266	0.906484547993644
267	0.901462417996255
268	0.901009890803599
269	0.912538905988103
270	0.912249029802905
271	0.906072962207486
272	0.909725785315894
273	0.911653151163253
274	0.907139832628008
275	0.905016504148739
276	0.90720369511356
277	0.903308480156262
278	0.902737993796192
279	0.899724097005973
280	0.896050469007086
281	0.897234007462161
282	0.894504132134862
283	0.89626179036844
284	0.895224124143563
285	0.897480135861449
286	0.903331619399086
287	0.896813546377157
288	0.900579118505477
289	0.902157567101414
290	0.903831676544111
291	0.904656137265979
292	0.903687688455567
293	0.899575053467874
294	0.896780087987987
295	0.895316546249984
296	0.893715422505061
297	0.893863972199716
298	0.893269027697664
299	0.892597571177983
300	0.897805148313542
301	0.898223875988224
302	0.892598517215424
303	0.888895476773656
304	0.886612208467605
305	0.886490235086814
306	0.886354180226289
307	0.883216588544799
308	0.887712672142173
309	0.888871928969589
310	0.888391036520151
311	0.884262043216283
312	0.887216645076982
313	0.885146544591106
314	0.885610043438112
315	0.884043962744657
316	0.882182607304337
317	0.885363915038825
318	0.887938130515857
319	0.88746066720423
320	0.886801415955856
321	0.88567588923067
322	0.889144199338506
323	0.889920562882202
324	0.887170588721718
325	0.881112436660959
326	0.88069957362509
327	0.883503771399084
328	0.887912407024006
329	0.886225860263082
330	0.890762278375012
331	0.894647180135886
332	0.895069291332317
333	0.889803151107522
334	0.885210407076658
335	0.88545071248658
336	0.879178922561885
337	0.879691121512393
338	0.885138413032387
339	0.881486351513868
340	0.88208340228796
341	0.876471956413798
342	0.872092874046555
343	0.873856569466655
344	0.880854668232861
345	0.875896202390324
346	0.876831849286184
347	0.87865424067709
348	0.870598194388576
349	0.870335074998179
350	0.873516741711236
351	0.875436164414041
352	0.872335450342997
353	0.871288583556925
354	0.86888620378209
355	0.870482888885935
356	0.874692930030551
357	0.873135524321934
358	0.872852093884502
359	0.871128433499599
360	0.874821164711556
361	0.878676749228286
362	0.877407878989332
363	0.880377484567521
364	0.87131644307042
365	0.871246648513616
366	0.86972726280028
367	0.866036707276107
368	0.866300846086305
369	0.867591556501995
370	0.8678849173576
371	0.864633267673575
372	0.861971205579382
373	0.863683297334526
374	0.859932310445919
375	0.866396078538751
376	0.866907855044867
377	0.870039350040624
378	0.868146122856738
379	0.872590426274832
380	0.876174388964036
381	0.876259940894992
382	0.871755454025839
383	0.87415992222295
384	0.865905491684674
385	0.862286666424941
386	0.85951260103427
387	0.862216209443598
388	0.86747448585612
389	0.865414522052345
390	0.859555735978316
391	0.865540868625082
392	0.859783927349053
393	0.859393104803928
394	0.861207434051859
395	0.85830069930572
396	0.858103013180023
397	0.862362512051416
398	0.860312107787405
399	0.855832543154073
400	0.858300195545741
401	0.863768410954635
402	0.866653198425459
403	0.866688967367289
404	0.861839712324968
405	0.860966065589383
406	0.859993592649058
407	0.858231680221955
408	0.854948962033701
409	0.854335275280454
410	0.856271260580055
411	0.854123352977077
412	0.855030765514418
413	0.855027362159598
414	0.852202891021402
415	0.853461164451029
416	0.852011950122828
417	0.853587171878268
418	0.84275950561662
419	0.852493774726558
420	0.853523202294137
421	0.849415396659001
422	0.846094436345082
423	0.849341903234634
424	0.854152414374617
425	0.857966313744722
426	0.854753860157031
427	0.854997949716718
428	0.854942246556183
429	0.860924812803684
430	0.854669660841452
431	0.851166942340391
432	0.852764297802004
433	0.849645016010781
434	0.854505641352161
435	0.849630736200347
436	0.848423909754422
437	0.850155985310946
438	0.847987899542502
439	0.842211607140028
440	0.849721904856741
441	0.848103526340877
442	0.852131226206092
443	0.847093626414067
444	0.851730695373179
445	0.854119759224784
446	0.850386834313069
447	0.847412343849728
448	0.842334927186275
449	0.845270173953914
450	0.846196846385578
451	0.843053102485759
452	0.845395915618014
453	0.849819785024039
454	0.845082354780566
455	0.846603947914598
456	0.843798421324911
457	0.846472454660184
458	0.845069177688826
459	0.845038819208505
460	0.846737132929887
461	0.845164662021262
462	0.84745029641257
463	0.847435260962167
464	0.843494320861875
465	0.846918103744148
466	0.843441886191283
467	0.845633317466481
468	0.849024439249
469	0.850846043267024
470	0.849829995088499
471	0.841337010400387
472	0.839046159911656
473	0.835715989120006
474	0.836009232960498
475	0.83159019290703
476	0.831666796156781
477	0.83309614766533
478	0.828929802740642
479	0.828329463643537
480	0.827696780775799
481	0.824075365317118
482	0.827007543908821
483	0.831106269964489
484	0.833249746859619
485	0.8347972043003
486	0.84048048753748
487	0.843352712741737
488	0.837385056996297
489	0.835668984743994
490	0.83674121604335
491	0.838324831154034
492	0.835413138140383
493	0.838138130565836
494	0.830500823851847
495	0.833607400578397
496	0.83310087586923
497	0.83952949182871
498	0.838514633634387
499	0.832299941135052
500	0.829658176204745
501	0.831089247240467
502	0.832948805804641
503	0.834629057549132
504	0.836926599715696
505	0.83016292783745
506	0.832450414637501
507	0.831018724809993
508	0.832250556790634
509	0.830746143061876
510	0.833280940312189
511	0.838324341277204
512	0.836601817327215
513	0.834583917481704
514	0.83306986091429
515	0.83707495107965
516	0.833951357579
517	0.834946912246245
518	0.83205202775946
519	0.835201122621577
520	0.834031566480885
521	0.82901498974311
522	0.831991140234414
523	0.830219452087085
524	0.827089254174109
525	0.82410570991429
526	0.820834840002082
527	0.823984283926232
528	0.822306396283692
529	0.820577063640756
530	0.817388114224378
531	0.821771754231119
532	0.82603421417987
533	0.821916337311764
534	0.821028736028093
535	0.818269234060758
536	0.820893877101692
537	0.819193389675833
538	0.826238954928583
539	0.819810263603436
540	0.818583496988886
541	0.820060892126318
542	0.82061608123946
543	0.818272262570554
544	0.821541095626468
545	0.823442690382608
546	0.819032333247206
547	0.819627850924983
548	0.820386215957611
549	0.819581887785148
550	0.820611122971948
551	0.822842049822838
552	0.824795107429136
553	0.824731244943584
554	0.818170126226424
555	0.819599384519544
556	0.819938186905242
557	0.822731079829309
558	0.823876094529124
559	0.825617910106348
560	0.819864011223265
561	0.818712503176316
562	0.819591818203321
563	0.824022111540734
564	0.822278403888627
565	0.821201156805857
566	0.816842046340151
567	0.817977955677507
568	0.816413453696427
569	0.810073864421776
570	0.807489038252268
571	0.811822097980467
572	0.810077267776596
573	0.808403354681293
574	0.810315683094942
575	0.81563372051413
576	0.808738704129496
577	0.81530022347467
578	0.815172589735687
579	0.80898487417823
580	0.807897530079498
581	0.803478829171528
582	0.805857302163728
583	0.808401746219312
584	0.805848506197162
585	0.809499720843589
586	0.809692363419573
587	0.810263101659633
588	0.814214674268778
589	0.808571313018296
590	0.80703935313855
591	0.804668904606491
592	0.804040791278092
593	0.803644724869246
594	0.805261028845983
595	0.810684274751851
596	0.809437304188843
597	0.806283441456686
598	0.804509184926786
599	0.806383671842785
600	0.804666080377316
601	0.80684131795082
602	0.807165888125452
603	0.80706870608222
604	0.812759805532306
605	0.811153396274216
606	0.806819850635801
607	0.810841749328027
608	0.809827882787207
609	0.806138652112113
610	0.809555896031191
611	0.8135114788871
612	0.814894171115056
613	0.811413469305054
614	0.805810583383925
615	0.81380064504839
616	0.810124783845815
617	0.805716768995987
618	0.802512782145899
619	0.799201647134881
620	0.801201171640993
621	0.801613503150584
622	0.801833287282928
623	0.801808886656849
624	0.798948650543436
625	0.804327577470977
626	0.803603002039788
627	0.805356261298429
628	0.805381705143993
629	0.799808511312032
630	0.801148873818585
631	0.798713563214244
632	0.794889094801111
633	0.796818777151052
634	0.794214496723135
635	0.798975337922492
636	0.7974256690945
637	0.788506231750923
638	0.793645196380654
639	0.800764060693685
640	0.79805591447793
641	0.795609951531666
642	0.800780895003541
643	0.797900671122134
644	0.798418909242471
645	0.80403583301058
646	0.799840940364866
647	0.79670929860439
648	0.790588079364188
649	0.787306402412111
650	0.795694559408488
651	0.790185011881616
652	0.787425184651931
653	0.793814572782165
654	0.798659682712846
655	0.805471152289906
656	0.8076466417434
657	0.80322698686476
658	0.798917649471645
659	0.795781376689313
660	0.794947526992085
661	0.799043849279663
662	0.801857170265879
663	0.802786093750994
664	0.799284113040138
665	0.793808117117865
666	0.8003103078173
667	0.802322850750591
668	0.807110089766181
669	0.801667169454826
670	0.800273499622599
671	0.796562440670611
672	0.797405356064158
673	0.80073606829862
674	0.797243260382661
675	0.794068213948387
676	0.792329613311817
677	0.795771194391151
678	0.794325825695231
679	0.794592423806115
680	0.799256404257975
681	0.792587839883834
682	0.793973524922059
683	0.791739486262479
684	0.793850038278024
685	0.796082113463669
686	0.792493551485521
687	0.800265169733179
688	0.795981678796949
689	0.79395686514322
690	0.791295709420328
691	0.791988492440231
692	0.789323066657358
693	0.791689128114322
694	0.788044825292807
695	0.786473054491554
696	0.789458044582179
697	0.792749320740159
698	0.791738635423774
699	0.786318084832125
700	0.792583159279302
701	0.787469269600033
702	0.788000367482988
703	0.788913361046241
704	0.79148977006082
705	0.791128272693067
706	0.788840528063106
707	0.792621222907337
708	0.790162318882867
709	0.79124237234505
710	0.789578714930268
711	0.790655745832575
712	0.788871608467177
713	0.790905507650296
714	0.795458887003729
715	0.793858096454384
716	0.789712915398744
717	0.786432751709911
718	0.785420553130282
719	0.788418137220387
720	0.790920166272368
721	0.787151589433935
722	0.788994740099259
723	0.785718074963983
724	0.785427173409064
725	0.783134526044187
726	0.786042409125081
727	0.785150315651045
728	0.785232073515701
729	0.786399130689567
730	0.784296714199356
731	0.78940172857978
732	0.784713067855553
733	0.790878318494568
734	0.787327917326498
735	0.788571436935318
736	0.784427221750189
737	0.785060898254736
738	0.783166631817979
739	0.780356394874156
740	0.781427463955607
741	0.775507151731677
742	0.776883209797702
743	0.77553599298214
744	0.776325144889403
745	0.782982122784022
746	0.787621785908697
747	0.782120199376141
748	0.78228021456859
749	0.78146287986879
750	0.780360744266417
751	0.784576646083232
752	0.776422600629001
753	0.77735583185693
754	0.777898226656585
755	0.77823652726561
756	0.786024912390686
757	0.783682000093081
758	0.78738458239093
759	0.787477151262069
760	0.783256806837564
761	0.781779756795551
762	0.784281629166278
763	0.783140057487423
764	0.781983164761956
765	0.774584715643775
766	0.773477976785844
767	0.774456270732227
768	0.776667872239663
769	0.775513768043845
770	0.774336968865971
771	0.775437537655811
772	0.775067912695952
773	0.776403354617827
774	0.775542896873823
775	0.776289395780642
776	0.776111885837104
777	0.776737428799626
778	0.780053906839715
779	0.781980070803029
780	0.780972574644308
781	0.779556933737082
782	0.779437471222959
783	0.78123189005187
784	0.778924913293884
785	0.780277143909554
786	0.782001038324683
787	0.783558678063526
788	0.780888783889972
789	0.77923662172259
790	0.783382350170963
791	0.782715052646071
792	0.780190731223357
793	0.780147201601217
794	0.777403732687708
795	0.778738230555449
796	0.777289442638254
797	0.7757488732228
798	0.775084840221238
799	0.775915649508828
800	0.777470925145722
801	0.777888458869586
802	0.771540018095773
803	0.775808689762063
804	0.772531316586186
805	0.77416262626372
806	0.775105456697552
807	0.766616779752254
808	0.767246759372545
809	0.7698657737882
810	0.768921098878854
811	0.771014485372272
812	0.771423790355374
813	0.773717415490604
814	0.778548751354138
815	0.774790628526927
816	0.7740669198009
817	0.774610696965537
818	0.776838666705682
819	0.771299367590432
820	0.766565654064286
821	0.765951181921465
822	0.767122019278482
823	0.772637425494246
824	0.769144571962226
825	0.763597482417061
826	0.761761473640261
827	0.761297125937857
828	0.758101889438274
829	0.757569167226882
830	0.758482113190766
831	0.761800955332805
832	0.76342541070133
833	0.756379543985916
834	0.756397947091613
835	0.765615685708544
836	0.770400731186587
837	0.77424428892964
838	0.770413622682118
839	0.765502557876994
840	0.7661299651481
841	0.768024703611924
842	0.762841356538041
843	0.76149109336292
844	0.756491241853115
845	0.760465797023831
846	0.759377090393187
847	0.760740836089327
848	0.764079733431797
849	0.758633048803747
850	0.759933035146299
851	0.765490187991206
852	0.768465263530114
853	0.767880433893785
854	0.768417553096808
855	0.76422643071771
856	0.761721706351509
857	0.75518737814537
858	0.758969108275858
859	0.760764925336206
860	0.761840817820293
861	0.760017101580308
862	0.763379354346067
863	0.75893682003782
864	0.765614975684636
865	0.766597383009748
866	0.766850078138528
867	0.771263271402946
868	0.772142532880662
869	0.770295173637874
870	0.76651880438622
871	0.765867008388877
872	0.756906459074399
873	0.754632448845445
874	0.755908209092934
875	0.753586254400448
876	0.763522959656358
877	0.756808334960339
878	0.75524493173134
879	0.752348208718961
880	0.75199706619708
881	0.756636410009327
882	0.75653427168189
883	0.757991524353382
884	0.75521641970984
885	0.754680151345523
886	0.762202731682517
887	0.757753723860207
888	0.756783420657746
889	0.759232584661515
890	0.763608168475203
891	0.763980260668975
892	0.763788328116899
893	0.764639224337833
894	0.757919185213691
895	0.754478195159845
896	0.758842414624395
897	0.759883519903618
898	0.757606949225322
899	0.760703153256237
900	0.75836044722256
901	0.756050870349091
902	0.757782190265646
903	0.755949563027289
904	0.755565991452574
905	0.758492706033478
906	0.7563588422274
907	0.764078000021475
908	0.759999985640857
909	0.760192533018105
910	0.75747918260477
911	0.763622023857938
912	0.762576188391508
913	0.759829308189951
914	0.760555166820772
915	0.760023077284314
916	0.751340357548286
917	0.754226303270402
918	0.751209427553062
919	0.748613014904033
920	0.748985815138406
921	0.74728556372608
922	0.748551629568929
923	0.750560521234025
924	0.755095947692451
925	0.752159019080473
926	0.75331321649172
927	0.755469255653418
928	0.756956392794857
929	0.759171302458376
930	0.761248705480643
931	0.757721380089574
932	0.756584772628152
933	0.756569594379644
934	0.753954157849826
935	0.752116697292299
936	0.748835163138326
937	0.751505104911249
938	0.753128308813054
939	0.750728903998727
940	0.752366520592536
941	0.748288643060101
942	0.747737085382085
943	0.754093782662959
944	0.752865520634927
945	0.751347695784204
946	0.749538586600309
947	0.749920843242481
948	0.750080291209126
949	0.75476725223925
950	0.756728758733388
951	0.754991340147794
952	0.758320606551449
953	0.755024060746758
954	0.75435326466831
955	0.750715102165281
956	0.751440653383516
957	0.751265586874208
958	0.75410454210346
959	0.74890406322367
960	0.747237093686191
961	0.750913351550167
962	0.75131492163595
963	0.75856528911993
964	0.75548821805169
965	0.751596035570802
966	0.758586766351485
967	0.75808396827618
968	0.76031055763465
969	0.756583921789447
970	0.759221821254401
971	0.756982116286708
972	0.751727867970713
973	0.746711751360163
974	0.752718268023054
975	0.752814777725211
976	0.747310674376067
977	0.748103275254211
978	0.747970780429759
979	0.746184949320179
980	0.746534570645588
981	0.74394420906623
982	0.746073203853612
983	0.741264562972134
984	0.738281558171821
985	0.739466207278819
986	0.73965451434569
987	0.738852201213144
988	0.747421225891818
989	0.747622331238791
990	0.747471586023282
991	0.746783908035609
992	0.742342171016779
993	0.741546069601772
994	0.743647704669023
995	0.743038036095767
996	0.745172471094262
997	0.746981941240032
998	0.74816829202444
999	0.752612395128527
1000	0.754344327886946
1001	0.746864628630702
1002	0.748213120712668
1003	0.744567532708213
1004	0.750402778911403
1005	0.74924737366619
1006	0.755334341194421
1007	0.755303945031266
1008	0.758552758586275
1009	0.752307306978602
1010	0.749482363813339
1011	0.750499147798763
1012	0.746465587261349
1013	0.7453375794191
1014	0.740700222880471
1015	0.742348271669126
1016	0.739030847591595
1017	0.742768215111001
1018	0.741491124064512
1019	0.743146522988926
1020	0.740277629740438
1021	0.737181786671397
1022	0.736229121018129
1023	0.735698669693257
1024	0.742577795822169
1025	0.737140410920664
1026	0.742960054447648
1027	0.741762571361022
1028	0.740261604619839
1029	0.739452068283182
1030	0.743123851806555
1031	0.742653974644221
1032	0.737996707686573
1033	0.738520161904332
1034	0.744662907958764
1035	0.743606402300649
1036	0.743736485423782
1037	0.736161910710353
1038	0.741315030202176
1039	0.737484935147071
1040	0.736652705811665
1041	0.734584144372025
1042	0.733749929746308
1043	0.733341711615444
1044	0.736242036313344
1045	0.737540023482434
1046	0.743321252336043
1047	0.741929791907819
1048	0.742770686311529
1049	0.737015861224074
1050	0.733715501520013
1051	0.730392123554854
1052	0.72484664247167
1053	0.73046290976516
1054	0.733980399936793
1055	0.7393805244496
1056	0.740187825599263
1057	0.743427898720302
1058	0.740350780052693
1059	0.743824058344577
1060	0.742742920013463
1061	0.738933863879064
1062	0.736227558172209
1063	0.738947528864326
1064	0.740017606292275
1065	0.742440999204825
1066	0.742931824055743
1067	0.741582621949869
1068	0.739566877959072
1069	0.733402049764449
1070	0.741574724421376
1071	0.741036139554477
1072	0.738741836128251
1073	0.739328510240094
1074	0.740455092084607
1075	0.736292578909052
1076	0.739772618294515
1077	0.737813664316492
1078	0.738876506640487
1079	0.736700227830806
1080	0.738231888231194
1081	0.737900245583783
1082	0.731962956251893
1083	0.733331533283896
1084	0.73401127804355
1085	0.739519649469368
1086	0.739813708449039
1087	0.743658890520529
1088	0.737895800992786
1089	0.737287375953022
1090	0.741968093532695
1091	0.744421089285598
1092	0.742073157237964
1093	0.732771967012194
1094	0.734504562195153
1095	0.735610551363036
1096	0.737156582805981
1097	0.745481944335974
1098	0.736402374784835
1099	0.734967761562802
1100	0.737846103285861
1101	0.73672219493919
1102	0.740566355607573
1103	0.747250183512422
1104	0.745800413858259
1105	0.749466663955089
1106	0.74424901558656
1107	0.745578850699532
1108	0.735754230055687
1109	0.732174795256376
1110	0.725511433096508
1111	0.728021879303417
1112	0.739238053590915
1113	0.742013961473794
1114	0.745923309476808
1115	0.741710953812917
1116	0.744412864511449
1117	0.741477883506949
1118	0.741172654542227
1119	0.739928409043044
1120	0.740012451677369
1121	0.736195736011318
1122	0.736106509012482
1123	0.736792955366505
1124	0.737479165706994
1125	0.730246435772207
1126	0.734057145984648
1127	0.736129158378476
1128	0.732926401178732
1129	0.732226236290157
1130	0.731414014555815
1131	0.732024426869198
1132	0.734465126118671
1133	0.743982750671253
1134	0.741783915711007
1135	0.739153979223677
1136	0.742029990561006
1137	0.736158049211614
1138	0.733347955065895
1139	0.730739483910277
1140	0.727618419126058
1141	0.733521823657772
1142	0.731268138359003
1143	0.731696494989193
1144	0.730200486515522
1145	0.723381163042723
1146	0.725728095503626
1147	0.725809379357908
1148	0.728243791524177
1149	0.729855525961574
1150	0.733104716344913
1151	0.736078705031583
1152	0.735372255043111
1153	0.730776272271908
1154	0.725826072852967
1155	0.722777041779159
1156	0.722669986833658
1157	0.723068794172784
1158	0.721931242657227
1159	0.728968113092069
1160	0.734449049432091
1161	0.734650533590702
1162	0.732545231388799
1163	0.729074412397601
1164	0.73278010055422
1165	0.731542915627974
1166	0.732005228457392
1167	0.729526415997208
1168	0.7293811070262
1169	0.725265169832344
1170	0.720134608474392
1171	0.720315535655899
1172	0.721882298606965
1173	0.72538224047822
1174	0.723644215000681
1175	0.732564146187703
1176	0.731725675385153
1177	0.730472320556897
1178	0.734473495674231
1179	0.734086974921999
1180	0.730994007648116
1181	0.726123203975188
1182	0.727221238098676
1183	0.726609076508515
1184	0.724800066489971
1185	0.726560277239664
1186	0.724965746007225
1187	0.723020121835581
1188	0.721233558885716
1189	0.716640346794399
1190	0.718687984345139
1191	0.716599587852145
1192	0.718901646008759
1193	0.725781386962843
1194	0.72588158561603
1195	0.724437988013265
1196	0.725559996351826
1197	0.726500934710775
1198	0.72575107608189
1199	0.724272546492851
1200	0.726590867766905
1201	0.726187334207186
1202	0.725650978577361
1203	0.725006893677652
1204	0.72301006448576
1205	0.726842152764405
1206	0.730062493964053
1207	0.734514774242921
1208	0.735481344861599
1209	0.733162121182859
1210	0.737521959522235
1211	0.735160227624462
1212	0.736822699021655
1213	0.734960917170329
1214	0.735766381777705
1215	0.726647945359194
1216	0.727074398014659
1217	0.728128724018376
1218	0.72741856127919
1219	0.727243036625965
1220	0.720364144527278
1221	0.720664944767458
1222	0.722727344072235
1223	0.723031722198251
1224	0.731111859716951
1225	0.725924758242909
1226	0.72698580170745
1227	0.720841921201412
1228	0.721608233345208
1229	0.724006281577545
1230	0.726817416959441
1231	0.727300495013199
1232	0.724501410204663
1233	0.724369861417653
1234	0.726035690553604
1235	0.725244400641391
1236	0.722713583888236
1237	0.721482926025342
1238	0.726859407535346
1239	0.729721716204579
1240	0.722060236944815
1241	0.723376766051093
1242	0.723858418107114
1243	0.726409593506672
1244	0.725423150151806
1245	0.723782146069633
1246	0.719159731765978
1247	0.718741394802777
1248	0.722058582866773
1249	0.719458102455078
1250	0.719079818376836
1251	0.715320650346835
1252	0.720561138478831
1253	0.723628515142432
1254	0.718524825611088
1255	0.721618967002718
1256	0.723931994830376
1257	0.725492661095708
1258	0.721197698711763
1259	0.72010842882193
1260	0.723063754589685
1261	0.728777693803237
1262	0.728002018467071
1263	0.725940408518483
1264	0.723855689076675
1265	0.725567655883478
1266	0.728353682598695
1267	0.724450766460297
1268	0.72774495411296
1269	0.72348930682377
1270	0.723246304116322
1271	0.722103361972326
1272	0.721417104032469
1273	0.72509026000429
1274	0.723350663747604
1275	0.718253838441803
1276	0.714599353322125
1277	0.718108757551099
1278	0.714150772910408
1279	0.714841882019199
1280	0.714096186351717
1281	0.714918709382641
1282	0.717764953265136
1283	0.716614339689646
1284	0.728099995816412
1285	0.723846833610899
1286	0.728152672450458
1287	0.723825790723579
1288	0.718660914187832
1289	0.724162748633762
1290	0.725334442779405
1291	0.725024295213312
1292	0.723782384066473
1293	0.724746727431385
1294	0.725165538404961
1295	0.725665258387795
1296	0.719215147346998
1297	0.71985757420205
1298	0.725009826988713
1299	0.722486281039037
1300	0.724406697378652
1301	0.720505814129934
1302	0.720341542760652
1303	0.720894312239249
1304	0.714775351985725
1305	0.714075407244228
1306	0.712664232744377
1307	0.713596186722595
1308	0.708230912880475
1309	0.712129336828507
1310	0.711298337143445
1311	0.708974859271179
1312	0.710521717753145
1313	0.708099268894729
1314	0.704974209730202
1315	0.706531605522284
1316	0.711851437834311
1317	0.711402702724648
1318	0.71512096306437
1319	0.710877257266656
1320	0.711438798912134
1321	0.711088104617636
1322	0.710220128156777
1323	0.718486145174574
1324	0.721832557267286
1325	0.723876008056939
1326	0.713559445960332
1327	0.718209666228193
1328	0.713493671566827
1329	0.719196803740511
1330	0.718319747700184
1331	0.716086631278361
1332	0.715673875341071
1333	0.719430960898718
1334	0.716880993333125
1335	0.715334410530833
1336	0.718229525081232
1337	0.716924959282806
1338	0.720283287084002
1339	0.72214478333912
1340	0.718022319081912
1341	0.717459997996781
1342	0.716176239072142
1343	0.713162530696089
1344	0.711852147858219
1345	0.711851201820777
1346	0.713999676649559
1347	0.70742312978721
1348	0.712069946700251
1349	0.710117424586844
1350	0.715496175000061
1351	0.717319464829039
1352	0.719070502783835
1353	0.714820603118345
1354	0.710453860887285
1355	0.714177349224271
1356	0.715424159139412
1357	0.712992719950343
1358	0.70964826934826
1359	0.71610842980565
1360	0.718072207186309
1361	0.713330772645993
1362	0.711185183528903
1363	0.713910396101434
1364	0.710271424409147
1365	0.708681829627844
1366	0.710198801656555
1367	0.712412057242032
1368	0.715581431418273
1369	0.712339900566586
1370	0.712504975175204
1371	0.712497976084784
1372	0.713653071934105
1373	0.714825047709343
1374	0.712204048003376
1375	0.714526343824667
1376	0.723265409312698
1377	0.716103229574684
1378	0.70640591939078
1379	0.702837791424702
1380	0.71035214500424
1381	0.712564365303461
1382	0.715937161329256
1383	0.718887411814386
1384	0.715688232500478
1385	0.71953862471947
1386	0.712235917763635
1387	0.711413904442611
1388	0.714914465105651
1389	0.715438930809983
1390	0.714724519827194
1391	0.712064980499511
1392	0.705472614780492
1393	0.706937979177633
1394	0.70831628036388
1395	0.710936427247835
1396	0.709707693192736
1397	0.714813990772791
1398	0.716563176318845
1399	0.712293009239073
1400	0.716577789324856
1401	0.71948103741728
1402	0.718841970284294
1403	0.717974787146237
1404	0.712855126043583
1405	0.711702487511641
1406	0.717355874379032
1407	0.717454512169606
1408	0.714626826090754
1409	0.713211875374367
1410	0.71453788270482
1411	0.718066768958502
1412	0.723195709954631
1413	0.722149251729802
1414	0.714701444050194
1415	0.71322977075347
1416	0.715650089540163
1417	0.718771751299791
1418	0.721259405342602
1419	0.718769529995946
1420	0.715177332616059
1421	0.714309437470787
1422	0.710772209427843
1423	0.711855741610511
1424	0.714815307688642
1425	0.713040817128515
1426	0.712489701727961
1427	0.715396638771414
1428	0.713774833101047
1429	0.70884132321055
1430	0.709594206382618
1431	0.708270632569859
1432	0.71031466050185
1433	0.710252781323303
1434	0.711153879011141
1435	0.705076435323147
1436	0.710427617768998
1437	0.711548079128095
1438	0.707891543268974
1439	0.708652700797865
1440	0.705131684306378
1441	0.707965167591604
1442	0.709208828015221
1443	0.708605321576829
1444	0.707249356394069
1445	0.708721469984947
1446	0.707193700832902
1447	0.713421750904915
1448	0.718347740095249
1449	0.716438438208089
1450	0.717001610131925
1451	0.710405535628807
1452	0.704518794842547
1453	0.705216070052815
1454	0.704542814673681
1455	0.702522344462292
1456	0.703462289184432
1457	0.705301136073555
1458	0.710288740662606
1459	0.715165363358285
1460	0.708299523402997
1461	0.707436039132504
1462	0.709223722650826
1463	0.714592118218171
1464	0.711649822777438
1465	0.704319059960714
1466	0.704509998875981
1467	0.703762079921346
1468	0.708552738158212
1469	0.707797645582142
1470	0.702739905307483
1471	0.707502902361554
1472	0.705051987097699
1473	0.704707256607365
1474	0.705808134793097
1475	0.707219114928861
1476	0.710854986712299
1477	0.705583283311356
1478	0.712708115395164
1479	0.708875323042533
1480	0.707798768133907
1481	0.707648897556787
1482	0.706758293546311
1483	0.70635830415621
1484	0.708109104114165
1485	0.708925113964886
1486	0.706815224373882
1487	0.703940906780735
1488	0.700580460807658
1489	0.703183729749003
1490	0.703672142898602
1491	0.704858541282379
1492	0.711318102781054
1493	0.709891728216319
1494	0.711522329853252
1495	0.704848517648777
1496	0.709743299503391
1497	0.710781221574872
1498	0.712435039803603
1499	0.710720222984635
1500	0.712497644872515
1501	0.706178428127416
1502	0.700570276526189
1503	0.698726292871923
1504	0.701504848469653
1505	0.699928767942279
1506	0.700212388777185
1507	0.699551759130442
1508	0.703914766794413
1509	0.705637385943138
1510	0.70434093980359
1511	0.7027533025463
1512	0.704964414176905
1513	0.701190258295869
1514	0.705940675233609
1515	0.70896145013252
1516	0.707844021249834
1517	0.706904959099311
1518	0.705114167738912
1519	0.704599227858124
1520	0.703224111862926
1521	0.703301686933109
1522	0.704970088418246
1523	0.705372584708401
1524	0.700262179699538
1525	0.700115783876291
1526	0.699876944130246
1527	0.701916941982404
1528	0.704210160539698
1529	0.708138232944144
1530	0.707514296460296
1531	0.7082485028303
1532	0.707169395405559
1533	0.704047261618864
1534	0.703095778016571
1535	0.708076667128103
1536	0.708033022474157
1537	0.711213223523336
1538	0.70976713092036
1539	0.71493626363294
1540	0.707469328940578
1541	0.700501654103825
1542	0.698509392467964
1543	0.696828668696407
1544	0.702299627018888
1545	0.705188359287345
1546	0.704372672715666
1547	0.709385157891091
1548	0.708129296162781
1549	0.710674733855174
1550	0.708800941096627
1551	0.702148834204011
1552	0.706984319145798
1553	0.710144889422245
1554	0.709570563379814
1555	0.704044139893639
1556	0.701879304765375
1557	0.704019219641124
1558	0.70573163467531
1559	0.702128027330225
1560	0.699959646049036
1561	0.696083837750779
1562	0.703810311964394
1563	0.703932687956507
1564	0.714346658193345
1565	0.709504479590416
1566	0.70616589759376
1567	0.70306745837585
1568	0.710946343782858
1569	0.712257508043688
1570	0.710163433342739
1571	0.709020584414173
1572	0.703709851514684
1573	0.704668185459371
1574	0.700750263620175
1575	0.696803228817457
1576	0.700310411742587
1577	0.696278830545563
1578	0.693658965291203
1579	0.69467357557215
1580	0.695246961527061
1581	0.693536874895299
1582	0.696177025413703
1583	0.694442962583561
1584	0.694547568144912
1585	0.694232682458384
1586	0.701101604472757
1587	0.699791261301027
1588	0.700137203591942
1589	0.695608240731044
1590	0.696320537508566
1591	0.700228277049599
1592	0.70083881629463
1593	0.701667749373794
1594	0.698377276455151
1595	0.70310930615365
1596	0.709659935160062
1597	0.702719288831169
1598	0.702869752417083
1599	0.702154413246615
1600	0.702513405697621
1601	0.706127106092054
1602	0.70299780066723
1603	0.708625559241505
1604	0.70996596736412
1605	0.704514207453445
1606	0.703283638839366
1607	0.705927188745977
1608	0.703869749692019
1609	0.702156067324657
1610	0.699464582871049
1611	0.701576156289701
1612	0.702294426787922
1613	0.700564760949409
1614	0.701973466232038
1615	0.694768193199425
1616	0.692434552862067
1617	0.694213910457584
1618	0.693150596106522
1619	0.693496681195541
1620	0.696730197503622
1621	0.695390076960523
1622	0.696189036320924
1623	0.693946368292566
1624	0.695082596942351
1625	0.698505326688604
1626	0.699028023283088
1627	0.695597332542518
1628	0.698161748499639
1629	0.694127235974863
1630	0.698117393821785
1631	0.703958835876058
1632	0.70721019004734
1633	0.702631384698105
1634	0.702360720807862
1635	0.699819255679399
1636	0.701615875979085
1637	0.700709976704988
1638	0.700563533282373
1639	0.699839540943443
1640	0.699133469766609
1641	0.695285755012074
1642	0.698196456372222
1643	0.698649548807375
1644	0.70424789493877
1645	0.696717643170282
1646	0.69347526147989
1647	0.691066336791939
1648	0.68729605629279
1649	0.683844255232461
1650	0.689958858160495
1651	0.693763892148289
1652	0.694670170234023
1653	0.689240587662275
1654	0.686115474948459
1655	0.690765740832381
1656	0.693185829555461
1657	0.691330616416934
1658	0.69234858443664
1659	0.699316134325052
1660	0.697523438989928
1661	0.696806019330413
1662	0.699486363548575
1663	0.698056111618646
1664	0.698163497776417
1665	0.699408530648482
1666	0.696080325314073
1667	0.699182358284276
1668	0.697004290531676
1669	0.693670549787418
1670	0.690359650789933
1671	0.695826684147852
1672	0.69200055967337
1673	0.690239688482445
1674	0.690018200689384
1675	0.686128098697544
1676	0.688789151288471
1677	0.691328819540788
1678	0.69124507638582
1679	0.688753780991349
1680	0.687991487027544
1681	0.693613335346945
1682	0.695247955163871
1683	0.696979132282321
1684	0.695872173277313
1685	0.696279492970103
1686	0.696111604048845
1687	0.696797177747786
1688	0.695414023409298
1689	0.693721193531784
1690	0.69521783468039
1691	0.694548930676824
1692	0.693405938950153
1693	0.695280796744562
1694	0.6920038241967
1695	0.692966674131438
1696	0.693160102096995
1697	0.692599762335562
1698	0.690486092561406
1699	0.691850667279874
1700	0.694880593157304
1701	0.697813678120308
1702	0.693505050751101
1703	0.689808394574581
1704	0.692066948892047
1705	0.695453542784674
1706	0.697357182330336
1707	0.697224437609202
1708	0.695819462927048
1709	0.690419750942098
1710	0.69487671579211
1711	0.697113283168121
1712	0.696877515564627
1713	0.701551850862358
1714	0.696103637104607
1715	0.702258070787218
1716	0.695920641333894
1717	0.691828771570541
1718	0.694389861521816
1719	0.696752634655766
1720	0.694682036359833
1721	0.689635045609139
1722	0.692229478917778
1723	0.693067136564456
1724	0.696479904159624
1725	0.698112429604352
1726	0.697465655340346
1727	0.700152667436658
1728	0.696173431661411
1729	0.694584158175842
1730	0.692529876546636
1731	0.692275432141078
1732	0.696993886103129
1733	0.695027224994086
1734	0.697160142762722
1735	0.698787575075062
1736	0.701401083830472
1737	0.697929106587984
1738	0.6998563752533
1739	0.695527718466651
1740	0.694310562957846
1741	0.694151825015108
1742	0.698000977667221
1743	0.699626141076348
1744	0.692219445367641
1745	0.695901968498445
1746	0.690876625543708
1747	0.683874887409149
1748	0.684163046050481
1749	0.686638217159003
1750	0.688039056646053
1751	0.694194142836668
1752	0.700676383450942
1753	0.69573499784833
1754	0.69189672165183
1755	0.697099616199552
1756	0.690212404127981
1757	0.690671123205106
1758	0.691834114599612
1759	0.693694902814129
1760	0.695126572808567
1761	0.694946177153337
1762	0.689418619215555
1763	0.688974747174667
1764	0.691353253883086
1765	0.692171877732439
1766	0.688281537743758
1767	0.693907640256685
1768	0.695859642743657
1769	0.698323701383032
1770	0.699227426952651
1771	0.692977342339816
1772	0.691743419953593
1773	0.691661711671611
1774	0.699056616620175
1775	0.693090630819234
1776	0.689676326161136
1777	0.691457179170134
1778	0.696299685018718
1779	0.694914827019513
1780	0.695537531869711
1781	0.694343805166552
1782	0.692485853081052
1783	0.697077672890851
1784	0.698323134157228
1785	0.695613331880125
1786	0.693056914600153
1787	0.685309062320334
1788	0.688067287037958
1789	0.683811332336182
1790	0.689995680238345
1791	0.691838842803511
1792	0.695148371335856
1793	0.693265643779252
1794	0.692164595029118
1795	0.693552939682037
1796	0.695888959987801
1797	0.697438182571716
1798	0.696600989018877
1799	0.696714190232787
1800	0.692643363356754
1801	0.693547386422424
1802	0.695476912091111
1803	0.690968888985569
1804	0.688516218495015
1805	0.693753848681617
1806	0.695947689674825
1807	0.694265026229017
1808	0.69641510951978
1809	0.695164495621804
1810	0.695109835680754
1811	0.692072954345657
1812	0.69184075074485
1813	0.690209480733456
1814	0.690199564198432
1815	0.692598298654992
1816	0.688374172064029
1817	0.69682152879119
1818	0.69268237302223
1819	0.688949402494454
1820	0.689817182607919
1821	0.692481930099796
1822	0.691859838091463
1823	0.685658645962909
1824	0.688340693841789
1825	0.684814171690056
1826	0.686106583783156
1827	0.692303000108443
1828	0.697784721838039
1829	0.695855670179726
1830	0.690335347345897
1831	0.692609317908711
1832	0.692355393129587
1833	0.696433296445013
1834	0.701544758556509
1835	0.702943753568044
1836	0.698059138145135
1837	0.691419797799709
1838	0.696235281090353
1839	0.696902546882333
1840	0.697696861337729
1841	0.69409919598043
1842	0.69575774241306
1843	0.689216189019503
1844	0.683261496168646
1845	0.684091456600838
1846	0.685159830368069
1847	0.68959593876162
1848	0.691304892925083
1849	0.692539096940901
1850	0.696972039976472
1851	0.69141440717127
1852	0.692074658006374
1853	0.693316380739047
1854	0.692773870907586
1855	0.695767861245399
1856	0.692812739758265
1857	0.692402962748096
1858	0.689068230350335
1859	0.693202657915396
1860	0.690713585808077
1861	0.690354214545433
1862	0.69088788081096
1863	0.691111589907866
1864	0.685778469438907
1865	0.685100628653978
1866	0.690510681601651
1867	0.690901166984585
1868	0.692011436128984
1869	0.693446935889248
1870	0.689664834880351
1871	0.683517453837449
1872	0.681869216634629
1873	0.684054337026937
1874	0.682336872493117
1875	0.681115954650924
1876	0.687467893978294
1877	0.687560774228633
1878	0.686572095686773
1879	0.688049034663593
1880	0.687021043010285
1881	0.688506950501381
1882	0.690042174904457
1883	0.690161881365342
1884	0.687480708124852
1885	0.690154053252594
1886	0.685438721015768
1887	0.681196766478139
1888	0.68177516424985
1889	0.688088754352977
1890	0.687875525050284
1891	0.692498857625082
1892	0.693469775652715
1893	0.69541823991999
1894	0.688588234355664
1895	0.6878402221856
1896	0.689034091686863
1897	0.687733212856159
1898	0.688659327978555
1899	0.685309062320334
1900	0.686380085785723
1901	0.691074847162297
1902	0.694142321007941
1903	0.68735034535543
1904	0.694896291032247
1905	0.696137446539117
1906	0.692504720280588
1907	0.687944770231048
1908	0.688561612425739
1909	0.685535750344361
1910	0.687036364056897
1911	0.689011723950464
1912	0.682426335505487
1913	0.682260410058164
1914	0.683342212797124
1915	0.682268591199558
1916	0.686102186791527
1917	0.682470501769175
1918	0.682581717692773
1919	0.681406856205843
1920	0.684148494526987
1921	0.692470817630649
1922	0.688303621867256
1923	0.690108847736036
1924	0.69118412539495
1925	0.685617272195483
1926	0.684083937883983
1927	0.679293358979397
1928	0.685885673132434
1929	0.682776157144903
1930	0.682132597821551
1931	0.687573340461815
1932	0.689797234506066
1933	0.692775195756666
1934	0.68702652883746
1935	0.690765078407841
1936	0.691082839889526
1937	0.689662518377769
1938	0.691543165445324
1939	0.687697225750558
1940	0.692401431635088
1941	0.687649753314093
1942	0.683830296717761
1943	0.682159267350843
1944	0.682800272174774
1945	0.678256634825347
1946	0.676978839704872
1947	0.677737293986315
1948	0.685505205433181
1949	0.689363294866658
1950	0.68263741292008
1951	0.682467616057484
1952	0.683295672514951
1953	0.686408218995585
1954	0.684454374016406
1955	0.683044266535724
1956	0.682560343593183
1957	0.678651164171264
1958	0.675241554000847
1959	0.678448803390957
1960	0.686381698214318
1961	0.68342529551086
1962	0.68211818314624
1963	0.68436084324137
1964	0.680158181982118
1965	0.676987764586393
1966	0.679628676694687
1967	0.677873509494707
1968	0.689231272069274
1969	0.685565493999511
1970	0.68165638201003
1971	0.68274381337427
1972	0.686047005240734
1973	0.685615663733502
1974	0.679124327673304
1975	0.678935610061883
1976	0.681592973701782
1977	0.684112733518385
1978	0.689901972948986
1979	0.686299985965723
1980	0.680528808512014
1981	0.678728592476729
1982	0.674274600603916
1983	0.67605742303677
1984	0.682313796716117
1985	0.681549138650363
1986	0.683112547829283
1987	0.687144317440472
1988	0.685240503363794
1989	0.685702764627229
1990	0.68745922890999
1991	0.687986193581148
1992	0.685998961611851
1993	0.687239218680648
1994	0.686672649351913
1995	0.688403084713544
1996	0.687877508357289
1997	0.68381521366799
1998	0.67997740156533
1999	0.679341226093956
2000	0.683007101345762
2001	0.682501804303631
2002	0.677808129779296
2003	0.675745024417227
2004	0.675195846707615
2005	0.679310538384672
2006	0.685251328253426
2007	0.682493670761605
2008	0.68201244511659
2009	0.68089186674238
2010	0.675816596017106
2011	0.679693986994353
2012	0.683060202407507
2013	0.688200192406959
2014	0.689253923418575
2015	0.682929976486269
2016	0.684266271230156
2017	0.686426992979692
2018	0.684535469456523
2019	0.681832428272998
2020	0.681669434153428
2021	0.677764294727878
2022	0.678171519221932
2023	0.681699223424639
2024	0.6866607257102
2025	0.684689572410791
2026	0.682648769335989
2027	0.686283290487357
2028	0.682741401672952
2029	0.684033625351887
2030	0.68945261706423
[truncated: 47,170 more rows]
