# Supplementary material for: LaF3 doped with Ce/Gd/Eu: energy transfer and excitation dependence of photoluminescence rise-and-decay kinetics
Source: Front Chem. 2025 Apr 22;13:1501039. doi: 10.3389/fchem.2025.1501039 (PMC12052759; doi:10.3389/fchem.2025.1501039)
Supplement: Supplementary file 2 [file DataSheet3.zip › LaF3CeGdEu394_552trace.txt]

31	0.738708541081659
32	0.746380607366461
33	0.746099358481994
34	0.750246190874034
35	0.753882968120099
36	0.759119969335271
37	0.764933299267354
38	0.768390552279312
39	0.773074770144886
40	0.777595464625596
41	0.78204685462584
42	0.784537494837627
43	0.78914402275094
44	0.791210442586324
45	0.792739225597936
46	0.792956301290322
47	0.799580672931438
48	0.802680971169192
49	0.804535347664843
50	0.808012804957696
51	0.811368291873245
52	0.814958850088701
53	0.817303316766946
54	0.822325730389701
55	0.828843006774557
56	0.835215941273889
57	0.836978994740764
58	0.837962873163188
59	0.839284651872566
60	0.841124722796116
61	0.844709903720826
62	0.84499872519972
63	0.849333313546187
64	0.850574823289418
65	0.857997810846378
66	0.85947427958409
67	0.8650352164413
68	0.86881606684205
69	0.867382100360139
70	0.871704208097676
71	0.873286991301544
72	0.874970333318493
73	0.87379430699731
74	0.879394061422779
75	0.878694132562918
76	0.877856945081176
77	0.884922635599777
78	0.88439608091499
79	0.886310142396595
80	0.884974945862768
81	0.887089996621478
82	0.891699465867373
83	0.894575821738132
84	0.899132748088368
85	0.90045149187731
86	0.903780222025153
87	0.907004556257866
88	0.907196678754207
89	0.908924845342727
90	0.909653981635122
91	0.908943213964698
92	0.907800274961118
93	0.906951930470106
94	0.911109113678895
95	0.916612686528951
96	0.917792561984908
97	0.915871203324562
98	0.920422467609578
99	0.922424015017909
100	0.924911389013561
101	0.925245096564617
102	0.928281263056341
103	0.927442673093746
104	0.92665185572015
105	0.930330623162753
106	0.935914696274655
107	0.937630914368049
108	0.936201195437779
109	0.938569506964474
110	0.939636368400836
111	0.939692387416819
112	0.942412718963828
113	0.94312124854755
114	0.943768455357858
115	0.94533553451968
116	0.94368035041432
117	0.944131457244455
118	0.948593528292879
119	0.945513551989324
120	0.943983524259242
121	0.944604011736987
122	0.948663371571994
123	0.949401726268092
124	0.946545291240725
125	0.946179763819016
126	0.951098875167572
127	0.953855705977978
128	0.953360020578632
129	0.954254839461399
130	0.955111088115238
131	0.956198308920941
132	0.953614071495506
133	0.952265113536106
134	0.956169999931815
135	0.959046623196445
136	0.96043824117403
137	0.961127650759004
138	0.96111349893838
139	0.963730561635424
140	0.961671134149767
141	0.960021808644122
142	0.962688394023052
143	0.962943086685216
144	0.96331890877096
145	0.96302143308943
146	0.964040655633728
147	0.968026282945766
148	0.965673311805453
149	0.967563519079823
150	0.96622995231164
151	0.96835072663616
152	0.97039936477912
153	0.970206573798101
154	0.97039892892711
155	0.973496186896551
156	0.973026643259007
157	0.970397972994021
158	0.972831118175657
159	0.97565405543583
160	0.975249354812013
161	0.974033648577338
162	0.975351766664621
163	0.976597630917042
164	0.975862087867498
165	0.977258862535886
166	0.97646470808678
167	0.97802847290157
168	0.977314135522968
169	0.978078248270664
170	0.979301575230664
171	0.980599960987234
172	0.978292965549108
173	0.982774402598641
174	0.980939565910116
175	0.980745101043464
176	0.984462354485927
177	0.985735339161718
178	0.986126974920995
179	0.981621350758857
180	0.981940351647006
181	0.98818124437888
182	0.991370485839957
183	0.988467936065591
184	0.989670610859962
185	0.989057511474874
186	0.990210175593544
187	0.98756234388376
188	0.989264804562488
189	0.987490512531213
190	0.985666084149119
191	0.987365286633529
192	0.986561634354123
193	0.985931071475318
194	0.990291806931464
195	0.990243867221295
196	0.987202395635169
197	0.988053550435765
198	0.987153695189437
199	0.986270929085407
200	0.98876558020526
201	0.985707297566462
202	0.983927221805756
203	0.98463359218397
204	0.984811267389459
205	0.983039800374432
206	0.982995684396618
207	0.985290489348165
208	0.982516852832965
209	0.985294807759182
210	0.982874427960949
211	0.985261609473123
212	0.993758176737455
213	0.992445020143449
214	0.994109894602695
215	0.994844111378639
216	0.995005542406462
217	0.995778118170176
218	0.996259961925787
219	0.995061451790958
220	0.996649287402019
221	0.996938556765647
222	0.993602558852388
223	0.993823904824895
224	0.997465144874668
225	0.998563292730911
226	0.999687416564756
227	0.995587148141419
228	0.994495655718626
229	0.993486913677103
230	0.994071209394402
231	0.99054120920589
232	0.9896647455754
233	0.990661269053986
234	0.99614498256124
235	0.995341959994401
236	0.995605916517227
237	0.995733266859217
238	0.992702821259364
239	0.993075167224785
240	0.998255474254449
241	0.994493743852448
242	0.998458073242657
243	0.99968848614024
244	0.998857292292118
245	0.997292824231447
246	0.996557303910381
247	0.994542960368351
248	0.992165092184706
249	0.992548170003141
250	0.992739587916631
251	0.992478344104627
252	0.988961947579303
253	0.992120906684486
254	0.995262315392943
255	0.995713312591591
256	0.996631104618788
257	0.992983912381446
258	0.990316197263411
259	0.99360581036186
260	0.993329726190013
261	0.995079016894346
262	0.994507061404195
263	0.992272450823927
264	0.994854067789427
265	0.99451325157231
266	0.995540354213987
267	0.994268636985145
268	0.996218289927955
269	0.997287021784445
270	0.998892352976488
271	1
272	0.997595516767401
273	0.998069951038845
274	0.997529470481254
275	0.997508751467157
276	0.993554738132492
277	0.997700644004769
278	0.996423953249925
279	0.994484734015963
280	0.995515618943947
281	0.995749842605283
282	0.994491512450594
283	0.997684235379873
284	0.997410424055929
285	0.99808412291401
286	0.99560327733972
287	0.993635964368697
288	0.990798442109829
289	0.992692185668143
290	0.991373740023368
291	0.989685465926467
292	0.992751283724551
293	0.99267962617802
294	0.993646186836387
295	0.991018448439042
296	0.988181725687847
297	0.987432034828587
298	0.989899731309269
299	0.996875824826532
300	0.995582118462705
301	0.999467585378529
302	0.997830951722973
303	0.99716449255395
304	0.996701528142603
305	0.998445238336848
306	0.997992273119309
307	0.995376832166092
308	0.996388979468563
309	0.995689979802404
310	0.992680894961938
311	0.991725837587904
312	0.990421478252255
313	0.992250705017365
314	0.99179532657014
315	0.991413982800959
316	0.989829005630379
317	0.987449200178138
318	0.991664397161186
319	0.992148319904145
320	0.990940027164543
321	0.996018300703928
322	0.993337614309209
323	0.992862589097309
324	0.993394665465533
325	0.993561021888461
326	0.992816374077608
327	0.993040843210529
328	0.99113736384137
329	0.990490584861255
330	0.993774050574609
331	0.992650813151447
332	0.992075197039201
333	0.992001245253258
334	0.990536797207018
335	0.99031775483271
336	0.991512970675048
337	0.988270688965711
338	0.986094398325687
339	0.983514431180372
340	0.982854219669146
341	0.985051078245731
342	0.986114033057637
343	0.983877561416027
344	0.983996744212226
345	0.982292108284357
346	0.980872514223014
347	0.980499499772916
348	0.983332003048825
349	0.984259057599715
350	0.986638900487098
351	0.986452756917714
352	0.98614939857102
353	0.983438158415627
354	0.985366927897109
355	0.984755608018233
356	0.982560705427815
357	0.979705269116556
358	0.978175178548915
359	0.980605788836654
360	0.980376231198367
361	0.981354090584754
362	0.982284220165161
363	0.984000283170109
364	0.983272641609454
365	0.983411953816265
366	0.98330619954027
367	0.982592200414915
368	0.98365381157262
369	0.982658304190744
370	0.983198306113306
371	0.983568748234365
372	0.983587427033226
373	0.980757534858468
374	0.986090304525521
375	0.983264218702517
376	0.980202660488799
377	0.976928501419126
378	0.974924915132528
379	0.980600788571265
380	0.975524770499183
381	0.974325202821594
382	0.972614681554623
383	0.973501802167842
384	0.976679997588107
385	0.975920379731384
386	0.979227577987762
387	0.981879252147474
388	0.982265026633098
389	0.981089103258555
390	0.983462624954827
391	0.981572685074328
392	0.981820614008524
393	0.979027229118979
394	0.97594257342268
395	0.977235690183022
396	0.977311968295644
397	0.979222477449672
398	0.980923185361576
399	0.978864831462312
400	0.976464927349754
401	0.980060366840326
402	0.978262883738616
403	0.978134874270733
404	0.979684167729223
405	0.974773393721565
406	0.973526001313171
407	0.97315365534775
408	0.972689726981499
409	0.97454290020473
410	0.973735436225693
411	0.969924425133259
412	0.971833213607728
413	0.972299556540635
414	0.972970490546089
415	0.973198042730343
416	0.972632404420395
417	0.973926022544245
418	0.975269275655406
419	0.976806162038279
420	0.97776976933134
421	0.976253881389159
422	0.973874682921005
423	0.971027874072996
424	0.971136216721663
425	0.972613118637446
426	0.970718452570277
427	0.966930647254941
428	0.968054142713189
429	0.964975547498978
430	0.967550684174013
431	0.967952139973205
432	0.969076166208287
433	0.967292437847303
434	0.962990857937246
435	0.96041781896713
436	0.959853128568455
437	0.964147631899715
438	0.96825286047936
439	0.967232752861348
440	0.968291231499854
441	0.969201672869536
442	0.968351528817773
443	0.965437336714261
444	0.96651841013487
445	0.964311341123319
446	0.965883844369815
447	0.968728687872872
448	0.968835419473467
449	0.968903964555338
450	0.968250816253216
451	0.967890874689472
452	0.966994270952616
453	0.962809038126756
454	0.961960013118343
455	0.958713248550759
456	0.961286648502601
457	0.961235242030894
458	0.96375783581027
459	0.965069269050777
460	0.966321207154979
461	0.963895944744661
462	0.961262167256738
463	0.961727246753604
464	0.963037343024757
465	0.966160236044614
466	0.967085418838406
467	0.968856202662093
468	0.96757314525918
469	0.967506564185292
470	0.962947442531375
471	0.960510738337315
472	0.95996846356685
473	0.960391956631923
474	0.95832308746868
475	0.959771929071637
476	0.958905974020279
477	0.955447635389205
478	0.956498005308571
479	0.955288763320727
480	0.961178652128997
481	0.957196525002731
482	0.955263836864069
483	0.958692861105061
484	0.955655667820872
485	0.952534512861177
486	0.952481395068696
487	0.954845731785497
488	0.954509617689602
489	0.948232219009485
490	0.948148050103729
491	0.946760008519169
492	0.946227993651535
493	0.948469502993675
494	0.949005654444494
495	0.949504672908442
496	0.948278057003828
497	0.951504912760744
498	0.954172344441276
499	0.954107724701431
500	0.953602885072911
501	0.950254358419825
502	0.955396830553707
503	0.950775783153197
504	0.950494030231284
505	0.952792547946729
506	0.953572134777742
507	0.949210488845464
508	0.950497907442414
509	0.949967857919732
510	0.949105587555917
511	0.94616271211186
512	0.950490239923162
513	0.951278911460943
514	0.952390166964744
515	0.951124411282257
516	0.946006711853557
517	0.946496358162325
518	0.948981516799755
519	0.944632489184252
520	0.94406623854234
521	0.941570870806913
522	0.938743941356246
523	0.942793946416675
524	0.941929474064332
525	0.941692127242582
526	0.941158461217795
527	0.939828891987984
528	0.937974248098462
529	0.935111296682458
530	0.938944887850331
531	0.93823353458733
532	0.93997849885883
533	0.940637801230894
534	0.93872709554237
535	0.935867902347224
536	0.932080887180777
537	0.932156089033068
538	0.935445420030983
539	0.941387664559202
540	0.940821789605678
541	0.942365657642525
542	0.94383351629759
543	0.941673320094663
544	0.939676682037803
545	0.938873537806753
546	0.938252405909779
547	0.936361328268359
548	0.936739642464981
549	0.938764458487971
550	0.937720142365845
551	0.938440664564683
552	0.933533504385193
553	0.933597812611177
554	0.934735306138575
555	0.930298237754063
556	0.930743861672872
557	0.935456384516665
558	0.93719078405632
559	0.933497360755644
560	0.933646156086092
561	0.932378763953114
562	0.931486823565368
563	0.930875253673223
564	0.933468795068401
565	0.930894995362722
566	0.927861903900514
567	0.929455614154923
568	0.926875219179414
569	0.925307884656445
570	0.922242263392857
571	0.921941980075681
572	0.920140748111899
573	0.92180413853516
574	0.920478759367309
575	0.922170537660889
576	0.922524933475747
577	0.924261018933759
578	0.925435005039706
579	0.927919535301539
580	0.927720495325755
581	0.926579029662403
582	0.924564922763949
583	0.925791696430947
584	0.921932220199388
585	0.919886122298202
586	0.919941396622254
587	0.916587103620339
588	0.918724964413218
589	0.918808123907111
590	0.919034911344894
591	0.918781435324843
592	0.919375091164598
593	0.919377004367745
594	0.92053498828748
595	0.922123361360222
596	0.919966387253441
597	0.919779699537529
598	0.921057943850763
599	0.920808675273273
600	0.922626171469261
601	0.922407379108223
602	0.922262914221517
603	0.92150471488928
604	0.924337520320263
605	0.917255367697992
606	0.916965512741786
607	0.919967344523499
608	0.920891041944339
609	0.919892807144978
610	0.915638169565952
611	0.915457946096872
612	0.916178263739399
613	0.915129987514043
614	0.914778364573628
615	0.913703307515118
616	0.911164269012674
617	0.909952439989128
618	0.910066582410858
619	0.910545385898155
620	0.912742240463832
621	0.908568141918762
622	0.906754141897638
623	0.905457336438846
624	0.905555415173773
625	0.90656135091662
626	0.909646204484382
627	0.906944855228279
628	0.907958124248038
629	0.909503084588848
630	0.908778798821274
631	0.904803771002284
632	0.90545674683536
633	0.907653836707643
634	0.908355615933092
635	0.90977275130779
636	0.909163030444263
637	0.906866046232668
638	0.905298277194659
639	0.906599053452436
640	0.909494092132965
641	0.910753888943036
642	0.910732695304818
643	0.907578418266317
644	0.905134880821883
645	0.905895183206916
646	0.903710798554415
647	0.900591682472987
648	0.899433833587157
649	0.89795888899451
650	0.902183880615054
651	0.901545088689868
652	0.897632133684101
653	0.89774383212585
654	0.895229657242503
655	0.89446852593647
656	0.895918005273809
657	0.896560151655108
658	0.896034011430821
659	0.897362532476657
660	0.899156278749019
661	0.893772704246469
662	0.892116153758428
663	0.890955617564194
664	0.887361044429765
665	0.889496724625625
666	0.892426178234326
667	0.890003613828167
668	0.889611031494586
669	0.891100716174375
670	0.891512958642324
671	0.893760671522272
672	0.893639372303583
673	0.894113230341236
674	0.88987677554544
675	0.893441040921557
676	0.890822376535225
677	0.889464148030317
678	0.890515846897222
679	0.890100985306306
680	0.891123539578237
681	0.887484849129025
682	0.885140561604673
683	0.88687493707888
684	0.887714929522329
685	0.887190571478192
686	0.889565575873479
687	0.886995873978873
688	0.887043369815216
689	0.885695002796271
690	0.88556852549527
691	0.881736370232484
692	0.88126759535232
693	0.883148076174631
694	0.884410576336739
695	0.885334154767305
696	0.886829956081894
697	0.885133475667091
698	0.884222732142334
699	0.883318539767418
700	0.886657219641203
701	0.886455203571634
702	0.8832970145608
703	0.881384212504327
704	0.880941675647758
705	0.879947299341957
706	0.87676378010972
707	0.877862555004591
708	0.879662519521424
709	0.879461702713366
710	0.882557804204314
711	0.880479886432475
712	0.879569142907718
713	0.880544996840073
714	0.88128041020359
715	0.880900450197691
716	0.878410756560208
717	0.877589953637914
718	0.87755326051396
719	0.878820615211797
720	0.876399990748172
721	0.874618880173186
722	0.871195342854427
723	0.870451487866402
724	0.86896991725363
725	0.867677015745355
726	0.868393416067671
727	0.869764611838356
728	0.872837903295135
729	0.871401864510723
730	0.873289712034181
731	0.87306192721726
732	0.869067114925752
733	0.865657709373078
734	0.865589122845156
735	0.86740600670918
736	0.86798557356587
737	0.866063652041425
738	0.865697417362927
739	0.869841353879344
740	0.867347674736213
741	0.868435851475005
742	0.865913835266391
743	0.866907775720182
744	0.870181309088196
745	0.868368548437665
746	0.867249305878935
747	0.867890136682388
748	0.872756685080746
749	0.875723687473787
750	0.875118371924285
751	0.869162307143842
752	0.868402445958696
753	0.865605086259257
754	0.86394888204628
755	0.863295953007132
756	0.864004600244157
757	0.863621581252374
758	0.866755494910626
759	0.863855549552563
760	0.863402108373934
761	0.863782171326473
762	0.863671944887984
763	0.862189076077968
764	0.864400022300649
765	0.863125222020474
766	0.86227972260025
767	0.860264035404018
768	0.861485830197137
769	0.861889639062394
770	0.860602429032664
771	0.859949485286853
772	0.857026279335949
773	0.857502505146329
774	0.858672044492201
775	0.853345558581117
776	0.856128861384755
777	0.854728787075999
778	0.853728660465001
779	0.856709106084909
780	0.853353313003377
781	0.854084969483006
782	0.854484564220855
783	0.854462997568186
784	0.853697983703146
785	0.853621375359093
786	0.851930242821711
787	0.84965458728224
788	0.851719269057462
789	0.851127082547028
790	0.850905354201286
791	0.84958193369354
792	0.853485806666477
793	0.85444312619266
794	0.854548379105148
795	0.852445109720396
796	0.851109423855785
797	0.850151619009726
798	0.84917568485921
799	0.850447745689176
800	0.852138884911405
801	0.85285194949518
802	0.852247371952763
803	0.851172282806989
804	0.848423505899979
805	0.842241092207701
806	0.83797107948109
807	0.837274518447035
808	0.835593413179817
809	0.837561620583339
810	0.835793423795354
811	0.837012144895926
812	0.835157098578628
813	0.832171841206011
814	0.83208567085713
815	0.835188177768259
816	0.836888721232932
817	0.839954473519517
818	0.83912015784795
819	0.83654057441284
820	0.836978548192999
821	0.836696680291721
822	0.840398124071558
823	0.835839879469539
824	0.83288033602853
825	0.830547725594527
826	0.83496704303691
827	0.834642750424053
828	0.836126863952539
829	0.835967446400564
830	0.834920115412543
831	0.834938298195773
832	0.834434857037198
833	0.831000656050863
834	0.830942898974718
835	0.829622508039531
836	0.828361478543714
837	0.832256738760065
838	0.835123334754532
839	0.833417698773585
840	0.835307233552369
841	0.835899104538035
842	0.827773700021245
843	0.829665785737559
844	0.829288132003798
845	0.830063531446789
846	0.830642883051413
847	0.827784090947073
848	0.829336316379359
849	0.825169125954947
850	0.823805488072027
851	0.820529024067187
852	0.825461936950397
853	0.825041303662775
854	0.823507477602755
855	0.823298141625966
856	0.821674358919852
857	0.823943730703354
858	0.822443249996023
859	0.822345651233094
860	0.818470100618977
861	0.81793097842225
862	0.819876334345553
863	0.822346720808578
864	0.821260032116678
865	0.820484857284538
866	0.820713211650404
867	0.820395012943869
868	0.818852865586583
869	0.818483105319895
870	0.815815416941247
871	0.815318473453738
872	0.81587317669133
873	0.817590987115225
874	0.820301876984648
875	0.819437531644393
876	0.819515755047427
877	0.819634678471571
878	0.817940388012572
879	0.815509192132256
880	0.819844011774422
881	0.8198892374368
882	0.820414207812901
883	0.818786690951378
884	0.817112485783002
885	0.820040849761679
886	0.820723105223633
887	0.8187536156665
888	0.819243882329049
889	0.818809500985547
890	0.814791373285454
891	0.813909178067339
892	0.816730954838111
893	0.815292271528315
894	0.813878130964972
895	0.815722212796588
896	0.813707659350369
897	0.810812059142711
898	0.812152693130906
899	0.810700380755503
900	0.816244525277612
901	0.815691955843111
902	0.811406969059722
903	0.812179871043958
904	0.806580732961362
905	0.803944139815977
906	0.804908228418006
907	0.807042741439619
908	0.809531032596249
909	0.807264235815724
910	0.806147732707204
911	0.807367182456074
912	0.808062139126903
913	0.811687560155265
914	0.810115253443264
915	0.807767203687148
916	0.808487027987983
917	0.806351674012645
918	0.805149635615687
919	0.803556552399907
920	0.800706973351393
921	0.801510499955679
922	0.800125621640614
923	0.798879298807704
924	0.796356838725264
925	0.801075840522552
926	0.802342183134586
927	0.799591769777086
928	0.799340775172158
929	0.801407106767565
930	0.798769132532836
931	0.796760202379725
932	0.797866544521146
933	0.797010616739953
934	0.799076234393724
935	0.79830386719723
936	0.80092238986481
937	0.799770121489068
938	0.796618960926135
939	0.800174287325143
940	0.800910596458128
941	0.8007812714124
942	0.798780229378484
943	0.798432696227326
944	0.794370440516696
945	0.791408447747828
946	0.795182043752857
947	0.793457486981595
948	0.793088649223762
949	0.794952887205377
950	0.793785008375445
951	0.79371485358247
952	0.79375893479908
953	0.794301333907695
954	0.790714218388329
955	0.790744107675234
956	0.791898981804248
957	0.79210420660027
958	0.791523159718504
959	0.791758407498366
960	0.789529604712978
961	0.787487428142911
962	0.790584206140353
963	0.787667607492002
964	0.786290490284043
965	0.786752945310065
966	0.785325103484771
967	0.785769447923907
968	0.783570732296888
969	0.786834738421277
970	0.783218039780988
971	0.781128963662911
972	0.783490246741705
973	0.78466062971524
974	0.784448720072442
975	0.786034145127756
976	0.784217290677059
977	0.784366273183216
978	0.785650521825824
979	0.784200137360232
980	0.783562710480757
981	0.785117395936656
982	0.781255903555309
983	0.781878797577893
984	0.778098591596372
985	0.779930432136572
986	0.780353716634426
987	0.781633864792022
988	0.782403231829283
989	0.783011879106418
990	0.777717548645296
991	0.779390775152104
992	0.780605243353157
993	0.77717769913724
994	0.777840749034407
995	0.779539903387921
996	0.779982517788712
997	0.77978697532476
998	0.780724141374883
999	0.778105468966735
1000	0.777099731095354
1001	0.774206425127109
1002	0.774727276300627
1003	0.775113419789794
1004	0.776772911610416
1005	0.772801978928561
1006	0.773088667941333
1007	0.77195025457902
1008	0.772063035965946
1009	0.770660875984995
1010	0.770133331942885
1011	0.7677334639285
1012	0.767537662092494
1013	0.769086720244377
1014	0.767785994791435
1015	0.769236090471647
1016	0.770438217108582
1017	0.770272245732828
1018	0.773460211725141
1019	0.772608872422774
1020	0.769203793302933
1021	0.769126249080332
1022	0.769874500023597
1023	0.771529110569104
1024	0.769682428332092
1025	0.7709575762243
1026	0.766229170184567
1027	0.767238047259995
1028	0.770312541989194
1029	0.770780481263511
1030	0.767044186703492
1031	0.761058574900299
1032	0.760597721563564
1033	0.758997827825889
1034	0.758965415677811
1035	0.762035899498944
1036	0.762625043067125
1037	0.765364069456628
1038	0.765136866221376
1039	0.763444315159508
1040	0.760693749387501
1041	0.761839303503141
1042	0.760643896474185
1043	0.76016116764486
1044	0.761043600843521
1045	0.757098665530778
1046	0.756242608063556
1047	0.757552959695856
1048	0.757703923590597
1049	0.759236067743168
1050	0.760157917472358
1051	0.758674925661161
1052	0.754749550210085
1053	0.754991609848812
1054	0.751494257114983
1055	0.749529487059674
1056	0.747408731452726
1057	0.749904545735917
1058	0.754358352976756
1059	0.753321888875653
1060	0.752401564628497
1061	0.752455631669221
1062	0.755889678904081
1063	0.753163147830172
1064	0.754409365042503
1065	0.753020848833822
1066	0.75421650052817
1067	0.75301141918896
1068	0.752324688890573
1069	0.755865581368423
1070	0.760256477516253
1071	0.759034938084281
1072	0.756612884400415
1073	0.754728123939198
1074	0.754390707635151
1075	0.749809937773435
1076	0.74768745346511
1077	0.747178961236312
1078	0.749266072009437
1079	0.752789152044567
1080	0.751397864298413
1081	0.752297719544741
1082	0.752249551212812
1083	0.747320412594091
1084	0.746087325757798
1085	0.747891031114887
1086	0.752048604718726
1087	0.75167104457282
1088	0.747601443552552
1089	0.750226983972278
1090	0.751511544128746
1091	0.750750848674723
1092	0.750267163912309
1093	0.750829199089845
1094	0.743733591207983
1095	0.741301448753363
1096	0.741186530889407
1097	0.742429980575172
1098	0.741835629511353
1099	0.739853706139216
1100	0.74214762468008
1101	0.739540855310101
1102	0.740789718384786
1103	0.741890578951851
1104	0.741467160757062
1105	0.741081846188895
1106	0.745353463278733
1107	0.740500665610193
1108	0.73931263464117
1109	0.74083584382754
1110	0.739013338007378
1111	0.738023721312482
1112	0.739387559740804
1113	0.737726254989737
1114	0.734275951544487
1115	0.737696773478486
1116	0.737459461417939
1117	0.737130240736039
1118	0.737005607115779
1119	0.735654772051404
1120	0.731996000322477
1121	0.733185925777077
1122	0.731803087677247
1123	0.73489876401194
1124	0.733191053054554
1125	0.730745958040821
1126	0.731015754445791
1127	0.734567061914917
1128	0.734942412050479
1129	0.732187657553483
1130	0.732651853313605
1131	0.733416833754412
1132	0.731685358166737
1133	0.727711952091575
1134	0.729276406782552
1135	0.726075033661546
1136	0.730920210604761
1137	0.729975455916577
1138	0.727353477183214
1139	0.726693583870695
1140	0.722305715958454
1141	0.723620357925414
1142	0.725754649010115
1143	0.729033843106379
1144	0.730772074400206
1145	0.728230896746793
1146	0.724762608389777
1147	0.725970616354906
1148	0.729736859028481
1149	0.731611768699489
1150	0.728081690966753
1151	0.729872695114968
1152	0.729338041069827
1153	0.727741164871986
1154	0.72579146246131
1155	0.72645585333874
1156	0.724634449181327
1157	0.723397217740033
1158	0.720604021363166
1159	0.72208962962339
1160	0.722204828250911
1161	0.721669184848447
1162	0.722144710086886
1163	0.721812374266388
1164	0.721262961416535
1165	0.720262024602108
1166	0.721863312798821
1167	0.725075310815293
1168	0.722710951370013
1169	0.720574875431223
1170	0.723651375614454
1171	0.720224723157098
1172	0.720866936386864
1173	0.720363679730061
1174	0.716990897778933
1175	0.717768576754675
1176	0.71889465122681
1177	0.718494099218903
1178	0.715707003433204
1179	0.715063939890927
1180	0.7126513867113
1181	0.7147948440579
1182	0.715060051984043
1183	0.715132154741368
1184	0.714025235029185
1185	0.720365639727135
1186	0.716305184914226
1187	0.71344348089063
1188	0.713919534231964
1189	0.713545892743238
1190	0.71384558244602
1191	0.711454257665815
1192	0.711573328156588
1193	0.709669273890606
1194	0.708009101552582
1195	0.711690010820093
1196	0.714190223732463
1197	0.711948882848461
1198	0.711573729247394
1199	0.707579176327942
1200	0.710448574610177
1201	0.708022824206044
1202	0.709566002366703
1203	0.70858266140596
1204	0.707753026464105
1205	0.708123813523258
1206	0.705941879535585
1207	0.710917086107378
1208	0.708484577323155
1209	0.706285614356805
1210	0.706741788300796
1211	0.703640153093687
1212	0.703888528575648
1213	0.702913242855269
1214	0.700762274414832
1215	0.700009302632774
1216	0.701566246229913
1217	0.701101649378984
1218	0.701684969108655
1219	0.702848533538478
1220	0.704759503946934
1221	0.702060577279302
1222	0.702241886367498
1223	0.703917975325696
1224	0.707882824796985
1225	0.703235903028543
1226	0.701468961654783
1227	0.699301821233025
1228	0.699150950926139
1229	0.696959450922729
1230	0.698692065608295
1231	0.697218555583766
1232	0.695589910320107
1233	0.696882040397064
1234	0.698236433136892
1235	0.694402854001743
1236	0.696076516360561
1237	0.697198233649567
1238	0.69715785717504
1239	0.696391640037579
1240	0.697748663933099
1241	0.697019923383634
1242	0.69485128288226
1243	0.695554464588562
1244	0.694145531520857
1245	0.695899679434858
1246	0.697981108088223
1247	0.695016526946684
1248	0.695479693240403
1249	0.693337116956609
1250	0.693224403755119
1251	0.692870864937618
1252	0.692071223566278
1253	0.692568081487747
1254	0.698447364118122
1255	0.69365940946331
1256	0.693012048901526
1257	0.692837307006802
1258	0.689120901202911
1259	0.687976621219067
1260	0.689129443100122
1261	0.692014078822098
1262	0.6916928986739
1263	0.690822815061174
1264	0.690110390885719
1265	0.685394998905691
1266	0.685233898109298
1267	0.685590334139392
1268	0.686935255788309
1269	0.687661497542049
1270	0.687820730592252
1271	0.686244978510223
1272	0.688966914420458
1273	0.688233414260088
1274	0.688327040887063
1275	0.686746023819714
1276	0.682547147221584
1277	0.681129247100414
1278	0.677968949688907
1279	0.679696300726121
1280	0.683485126149075
1281	0.682462357962047
1282	0.680159967046379
1283	0.683436540682707
1284	0.680182279727948
1285	0.681696828026835
1286	0.680110877542565
1287	0.679694834070739
1288	0.681747146205487
1289	0.684291840088304
1290	0.685706234675824
1291	0.683621844635337
1292	0.682125241139135
1293	0.682556901749999
1294	0.681762655050007
1295	0.683257979066536
1296	0.682183062389809
1297	0.682567376904897
1298	0.683874712334331
1299	0.683857116480648
1300	0.679972453083406
1301	0.678666902508061
1302	0.680378356979642
1303	0.678923247664348
1304	0.679515075866995
1305	0.680151105613493
1306	0.681667195438047
1307	0.677815307844547
1308	0.674643662237154
1309	0.674024059833122
1310	0.674125169477578
1311	0.673162010069251
1312	0.673549046653947
1313	0.672187629477126
1314	0.673022839581192
1315	0.674740692788107
1316	0.672126237181305
1317	0.672966419474403
1318	0.670523689559459
1319	0.671315977599346
1320	0.675282899373135
1321	0.677065480614412
1322	0.676390979574718
1323	0.671666263570406
1324	0.670996876438496
1325	0.667773209353491
1326	0.673131218328032
1327	0.672808124976687
1328	0.671793325127016
1329	0.671993687365493
1330	0.670225863591958
1331	0.668585277854988
1332	0.666377940112597
1333	0.666235895140424
1334	0.665817423732249
1335	0.666726161802973
1336	0.663808429404609
1337	0.66431538278168
1338	0.662327860181884
1339	0.665079510236038
1340	0.664113188895186
1341	0.661743410713109
1342	0.664025884796292
1343	0.663322505218526
1344	0.661941816965419
1345	0.662464170892493
1346	0.66500594082333
1347	0.669359924584233
1348	0.669700383830532
1349	0.667591898928325
1350	0.666893053013643
1351	0.668684287120586
1352	0.663710060547331
1353	0.661114984311333
1354	0.661544870763863
1355	0.661217848059583
1356	0.663964174301764
1357	0.66146946569223
1358	0.661103804573585
1359	0.660064979384601
1360	0.658989788629156
1361	0.658627139702468
1362	0.657057382591028
1363	0.654935344830468
1364	0.655601741161931
1365	0.657529149608609
1366	0.657004656530567
1367	0.657092361720268
1368	0.656600356997557
1369	0.660721254858045
1370	0.658884168050096
1371	0.658717715365374
1372	0.656059605035187
1373	0.657894409636447
1374	0.65703500573493
1375	0.657413368062449
1376	0.657497269574334
1377	0.657915934843066
1378	0.658291222141068
1379	0.659321267452297
1380	0.658440794250711
1381	0.655779225180802
1382	0.654478987721675
1383	0.655351226529002
1384	0.650901202911438
1385	0.647107874575696
1386	0.647619330865555
1387	0.648392033641358
1388	0.649706369442335
1389	0.650331173994128
1390	0.653573227081705
1391	0.650866713112982
1392	0.650277328890317
1393	0.655631054215043
1394	0.654261807745679
1395	0.651968961454238
1396	0.651238258233759
1397	0.647649480861484
1398	0.652485031625342
1399	0.64994679530451
1400	0.645401767981536
1401	0.643470053156565
1402	0.645240395780364
1403	0.643061341624683
1404	0.645688948999031
1405	0.643874112035091
1406	0.642570200584175
1407	0.644140337394913
1408	0.644929201456281
1409	0.644038594026982
1410	0.648663646987681
1411	0.649126738411116
1412	0.651647152930443
1413	0.651620767840218
1414	0.651098460707072
1415	0.651237684673906
1416	0.649753928116238
1417	0.648816077537805
1418	0.646504366608763
1419	0.642060632095046
1420	0.642520197930291
1421	0.644328086664493
1422	0.642982789327188
1423	0.644161461510725
1424	0.643172371581754
1425	0.638866354270407
1426	0.638514827591785
1427	0.639180395002248
1428	0.638177518245287
1429	0.638518588486582
1430	0.640967308024236
1431	0.642013009246614
1432	0.644349172008194
1433	0.645009367475787
1434	0.644345618343647
1435	0.64024982876765
1436	0.639415888784472
1437	0.639079029996646
1438	0.637305750051173
1439	0.638105351313432
1440	0.639925006714929
1441	0.642248571214274
1442	0.640783941340202
1443	0.64068939755225
1444	0.638791390398662
1445	0.640850242987495
1446	0.639848665764747
1447	0.636121909144108
1448	0.635233046459819
1449	0.636337325657525
1450	0.633702885032802
1451	0.63297455359596
1452	0.633304067074148
1453	0.633632694141654
1454	0.633735239691198
1455	0.638188952007212
1456	0.641634133522862
1457	0.638804133053586
1458	0.633721403395341
1459	0.63453149585613
1460	0.634407562807812
1461	0.634011724953851
1462	0.630158311878318
1463	0.628765991991821
1464	0.63126492141361
1465	0.630195345929456
1466	0.633587504577449
1467	0.634342491172326
1468	0.633274118960592
1469	0.630782409173321
1470	0.630471216186207
1471	0.634446579584505
1472	0.63155843699191
1473	0.633787648889921
1474	0.632471169927067
1475	0.626353029699571
1476	0.626591863231244
1477	0.625564485173879
1478	0.623042234995628
1479	0.627612454832162
1480	0.628344524435321
1481	0.625728729185225
1482	0.623886815917904
1483	0.62228403566339
1484	0.624294572853666
1485	0.62343048153759
1486	0.622356522130921
1487	0.624037843987174
1488	0.622887955416885
1489	0.623386963185078
1490	0.624520713198281
1491	0.62313422784605
1492	0.620934426599914
1493	0.620821955389878
1494	0.619758829445894
1495	0.620454053510594
1496	0.622055804298704
1497	0.61885517185872
1498	0.622906889576893
1499	0.621043173013327
1500	0.622019020260835
1501	0.620034646223871
1502	0.622902809146421
1503	0.622217248696221
1504	0.622737329775391
1505	0.623314365749091
1506	0.618423063363122
1507	0.614919267773971
1508	0.616536122304887
1509	0.61662129393766
1510	0.617959569511911
1511	0.62072478980502
1512	0.619332015348943
1513	0.617530137628962
1514	0.617476522483881
1515	0.617185564527957
1516	0.61593328549657
1517	0.612737200089363
1518	0.613000645889896
1519	0.612906229114032
1520	0.611801094255939
1521	0.614566976348878
1522	0.613179023004296
1523	0.614100240346981
1524	0.617802102598226
1525	0.615393624501194
1526	0.615249167636304
1527	0.618111282109492
1528	0.617035021778562
1529	0.613253671351274
1530	0.61153513094211
1531	0.612072676851967
1532	0.609449325051076
1533	0.611415338487885
1534	0.608659844646835
1535	0.609342957106146
1536	0.608614387688758
1537	0.610705675154149
1538	0.610999273624549
1539	0.610683144546576
1540	0.61128271112785
1541	0.610335124738572
1542	0.609056711967199
1543	0.608933352478735
1544	0.609916020943892
1545	0.611159977341043
1546	0.611504915434683
1547	0.610893385651618
1548	0.607554404959729
1549	0.606306778581697
1550	0.605885633234812
1551	0.606231239813129
1552	0.60771861822078
1553	0.609170165849712
1554	0.609729484305517
1555	0.610123558696899
1556	0.610734337103186
1557	0.610857020085157
1558	0.609766396692445
1559	0.607989318417034
1560	0.606892598444062
1561	0.607083557777064
1562	0.606465209450288
1563	0.604602894030606
1564	0.604509490677513
1565	0.601568250346977
1566	0.598598952377553
1567	0.601787688464214
1568	0.599740253593673
1569	0.599875287498548
1570	0.601603988874811
1571	0.599736911170285
1572	0.601040769142426
1573	0.599854163382736
1574	0.600313679750115
1575	0.597100852812643
1576	0.594744336029599
1577	0.594999627654035
1578	0.594283814261265
1579	0.59643165553038
1580	0.598440784891925
1581	0.597780573380699
1582	0.599737238727777
1583	0.600502459823068
1584	0.59489619301987
1585	0.593555239496
1586	0.593327747475367
1587	0.59292269522861
1588	0.590744722681137
1589	0.591947678239072
1590	0.594773725289965
1591	0.59545032002367
1592	0.596186526210014
1593	0.595897731470507
1594	0.594641052472972
1595	0.594311890617724
1596	0.593900505147132
1597	0.595057518427114
1598	0.59263960934825
1599	0.589404241107449
1600	0.588770954822067
1601	0.590139476654042
1602	0.592800580458615
1603	0.595117280957291
1604	0.59990598966282
1605	0.598166588520808
1606	0.596579791734936
1607	0.596234084883917
1608	0.597608857047627
1609	0.596064791139316
1610	0.592247208842501
1611	0.591370087423089
1612	0.590650065250789
1613	0.587044218790757
1614	0.584733921038323
1615	0.587937315656994
1616	0.591629127909596
1617	0.590309897463809
1618	0.589859874915821
1619	0.589623139089067
1620	0.589173013594438
1621	0.590351463841062
1622	0.586468221642245
1623	0.588161965280778
1624	0.586028463007997
1625	0.587876522323444
1626	0.584481911673654
1627	0.581209665807129
1628	0.58300834950732
1629	0.58278873089922
1630	0.584541009730062
1631	0.582099384151806
1632	0.582550108608706
1633	0.584792700896024
1634	0.58230651279219
1635	0.584644350776371
1636	0.585969469235199
1637	0.582689277759796
1638	0.586274799611691
1639	0.582053036772139
1640	0.58117991021716
1641	0.582205403147734
1642	0.582248549822765
1643	0.582389466392802
1644	0.582253726568108
1645	0.579585273442989
1646	0.579908366794334
1647	0.580823393968905
1648	0.581228918165844
1649	0.579259437967496
1650	0.577226589432621
1651	0.577275157518387
1652	0.579510703977203
1653	0.579711820266396
1654	0.577396742848518
1655	0.577899042235263
1656	0.57800174554719
1657	0.576063821836533
1658	0.577369329628859
1659	0.582439335349751
1660	0.58122764002314
1661	0.579029614272308
1662	0.580939167493248
1663	0.576421368888162
1664	0.577176926368953
1665	0.574917184775716
1666	0.575459820527908
1667	0.575591040059212
1668	0.576885564648284
1669	0.577224753773696
1670	0.576437947308166
1671	0.577129695252542
1672	0.576793269642787
1673	0.57608027057051
1674	0.578345401487218
1675	0.577679457051397
1676	0.581542362609352
1677	0.579522068216722
1678	0.578187326252476
1679	0.576483671660113
1680	0.573520450216409
1681	0.573511142235758
1682	0.573437444473991
1683	0.576365216175244
1684	0.575129924676483
1685	0.573645466209905
1686	0.570160074003928
1687	0.569557501915543
1688	0.57070154659278
1689	0.570562180907195
1690	0.569241629535685
1691	0.56810429911855
1692	0.569827762248879
1693	0.566939237283048
1694	0.565382357860437
1695	0.5643799904888
1696	0.566193018533203
1697	0.564523678596311
1698	0.563719970164192
1699	0.566545844746038
1700	0.568167321180015
1701	0.56859114046561
1702	0.566332512567846
1703	0.566877909161756
1704	0.565211184336923
1705	0.567336528422698
1706	0.567637956185643
1707	0.566321902379043
1708	0.567362198234318
1709	0.569298263557571
1710	0.568081539889216
1711	0.566543972988941
1712	0.562903056485752
1713	0.562654328043881
1714	0.563514667823947
1715	0.56419389906122
1716	0.564401666772956
1717	0.559994067866971
1718	0.560680292790941
1719	0.562326868150622
1720	0.560856906442762
1721	0.558733799106717
1722	0.560349164253771
1723	0.561687164412336
1724	0.560286822709708
1725	0.561172698604458
1726	0.56035439180395
1727	0.559022363887495
1728	0.559765137267312
1729	0.55799793117362
1730	0.557804261803735
1731	0.555444319705204
1732	0.558476076871995
1733	0.557620103633843
1734	0.558462260630678
1735	0.558875116767561
1736	0.560124184398557
1737	0.558051811038634
1738	0.557972566191013
1739	0.558615209924912
1740	0.556495757863084
1741	0.555529411119815
1742	0.555977840000332
1743	0.556554806451626
1744	0.557612113904976
1745	0.555455416550852
1746	0.555452341521335
1747	0.554028469158056
1748	0.553973487630293
1749	0.554313028378645
1750	0.554078070721133
1751	0.555028388538804
1752	0.551884728373953
1753	0.553661549951248
1754	0.554464247634534
1755	0.554496314844518
1756	0.555216326321063
1757	0.553144779208201
1758	0.554411510878318
1759	0.554461825046062
1760	0.552245085735165
1761	0.553810474967722
1762	0.554977717400242
1763	0.55071278515718
1764	0.550801523824192
1765	0.550266966040845
1766	0.550798016953574
1767	0.550772146596551
1768	0.550069569200398
1769	0.551460205842476
1770	0.551447717211729
1771	0.54905828558013
1772	0.548127841811925
1773	0.548764593521875
1774	0.545424452340585
1775	0.547278378277564
1776	0.547250301921105
1777	0.546802951974858
1778	0.544327860716672
1779	0.545564705773823
1780	0.546921541156663
1781	0.548041585897005
1782	0.54741006975905
1783	0.550280409267711
1784	0.547789367965118
1785	0.545817418384371
1786	0.544747538071205
1787	0.543475946517482
1788	0.544799369699167
1789	0.548446983081856
1790	0.547928872695516
1791	0.54604545722547
1792	0.54756850062764
1793	0.547400753756583
1794	0.548586407594093
1795	0.5457715162155
1796	0.545725297184891
1797	0.54519163650798
1798	0.541950154306318
1799	0.545593585648864
1800	0.545270874670755
1801	0.54472409832447
1802	0.542994594766594
1803	0.54317254538777
1804	0.540690381561695
1805	0.540035614189684
1806	0.536834298558359
1807	0.537380969284065
1808	0.541751273429887
1809	0.540809318355533
1810	0.541485022667647
1811	0.543096070740653
1812	0.539805061846197
1813	0.539508361606893
1814	0.540003660622094
1815	0.539869769826019
1816	0.538464045484767
1817	0.538255974280988
1818	0.538544759661709
1819	0.539602569815537
1820	0.538415402528717
1821	0.536376242161516
1822	0.536988794726137
1823	0.540065360420867
1824	0.539648743389188
1825	0.539203350766077
1826	0.539032352385548
1827	0.535826032477927
1828	0.536526470723112
1829	0.534950986034954
1830	0.53434049240314
1831	0.536100069749691
1832	0.536091208316805
1833	0.535747460125892
1834	0.536776082901726
1835	0.540103228740884
1836	0.536784773202535
1837	0.537278838195022
1838	0.535373683603261
1839	0.533349918438184
1840	0.532735627813401
1841	0.53418809394028
1842	0.534013000422616
1843	0.532551715645871
1844	0.532953192836572
1845	0.531077251025222
1846	0.531388470751723
1847	0.530192139876943
1848	0.529989626454773
1849	0.529173164671975
1850	0.529388900721068
1851	0.530183596642763
1852	0.532001189100545
1853	0.530634224837869
1854	0.528095314684483
1855	0.528451145067459
1856	0.528694389261034
1857	0.53060436496429
1858	0.526893054350612
1859	0.525703321419599
1860	0.527776875323463
1861	0.527670697228182
1862	0.530163833561755
1863	0.530909441316605
1864	0.532802515053272
1865	0.53374935541365
1866	0.531094162350595
1867	0.53006004596768
1868	0.528367247566482
1869	0.526927447887274
1870	0.527748027535686
1871	0.527705219113902
1872	0.527065024707862
1873	0.526808200916546
1874	0.525778866873015
1875	0.523512678413547
1876	0.52303285882954
1877	0.52387392753332
1878	0.523455188731274
1879	0.523839890967475
1880	0.524505299278585
1881	0.523930882427851
1882	0.525294960173688
1883	0.52349840626568
1884	0.523522280527456
1885	0.521840480036173
1886	0.523539748032081
1887	0.522355912472895
1888	0.522484212063127
1889	0.523038532927483
1890	0.525953672942267
1891	0.526083001998903
1892	0.524733331434837
1893	0.523270366087612
1894	0.52322226594112
1895	0.524205570803691
1896	0.522075035265909
1897	0.519488801745226
1898	0.519527707553462
1899	0.518481754980846
1900	0.519305681063554
1901	0.518361679089117
1902	0.516618102591809
1903	0.517694932471683
1904	0.521157540045909
1905	0.522403312047444
1906	0.52233369471615
1907	0.520991084687249
1908	0.522517681753965
1909	0.524205443791602
1910	0.520850002333012
1911	0.521425936643964
1912	0.520307829172217
1913	0.519515966288585
1914	0.516877413146126
1915	0.515859522223305
1916	0.51512207399243
1917	0.517286144732548
1918	0.515089082936621
1919	0.512857997944543
1920	0.512243655177955
1921	0.514003168349978
1922	0.514517071293757
1923	0.516472366247246
1924	0.517249530489787
1925	0.516839384389786
1926	0.513635703659673
1927	0.513449134934033
1928	0.513556843859226
1929	0.511320690416323
1930	0.509993475589547
1931	0.510163756017532
1932	0.510578703174487
1933	0.509336419325999
1934	0.507769753287708
1935	0.51090486888141
1936	0.51258851973828
1937	0.511690608445395
1938	0.509411486144385
1939	0.512646727373097
1940	0.51456073270199
1941	0.514631887548042
1942	0.51112079611712
1943	0.510712434871209
1944	0.508179995649502
1945	0.510121392806543
1946	0.509723310181035
1947	0.506644505062635
1948	0.508190579098917
1949	0.508934815123209
1950	0.504182374385379
1951	0.504222770914446
1952	0.506685401618241
1953	0.508964268558104
1954	0.508282859397751
1955	0.50549471141717
1956	0.507773547606738
1957	0.508781682664174
1958	0.508219425549725
1959	0.506720209615403
1960	0.504684491944292
1961	0.505069186158677
1962	0.50550794072894
1963	0.505130626585395
1964	0.505946238055683
1965	0.504713754192569
1966	0.506940026094968
1967	0.508061131052009
1968	0.509429114085333
1969	0.508716973347382
1970	0.505572743633586
1971	0.503991856252264
1972	0.503228580447385
1973	0.501994825126414
1974	0.503881422583525
1975	0.507243929925158
1976	0.505829599512167
1977	0.505121668890715
1978	0.505235720398529
1979	0.506690820355038
1980	0.505783602418471
1981	0.50625313402329
1982	0.506332376196972
1983	0.50512012469111
1984	0.502930460346625
1985	0.502725179397891
1986	0.50234706842061
1987	0.500407391943129
1988	0.499798318172769
1989	0.497399843280452
1990	0.499635901798531
1991	0.498581676059545
1992	0.500514304034586
1993	0.50128957379155
1994	0.497254553483654
1995	0.496732682202518
1996	0.497359775645846
1997	0.499174488271637
1998	0.498133848815238
1999	0.499253869490132
2000	0.499864036901424
2001	0.499468487832844
2002	0.500505124402993
2003	0.497931908952922
2004	0.498014823781423
2005	0.496102306499423
2006	0.497476136099737
2007	0.494674784209804
2008	0.495779977894549
2009	0.494085330464732
2010	0.496253047120282
2011	0.494959157591653
2012	0.495377628999828
2013	0.494472749422663
2014	0.495139688563684
2015	0.495915864785872
2016	0.495443783580492
2017	0.494885031999693
2018	0.492963811047191
2019	0.494772318798204
2020	0.496260830955868
2021	0.494417731796728
2022	0.492374204887612
2023	0.490377342219901
2024	0.491418060557492
2025	0.491833494371292
2026	0.491820107297139
2027	0.491431668231589
2028	0.497326051930831
2029	0.49541668855954
2030	0.494851689320944
[truncated: 28,170 more rows]
