# Supplementary material for: LaF3 doped with Ce/Gd/Eu: energy transfer and excitation dependence of photoluminescence rise-and-decay kinetics
Source: Front Chem. 2025 Apr 22;13:1501039. doi: 10.3389/fchem.2025.1501039 (PMC12052759; doi:10.3389/fchem.2025.1501039)
Supplement: Supplementary file 2 [file DataSheet3.zip › LaF3CeGdEu394_583trace.txt]

31	0.775611962207627
32	0.777351683129244
33	0.780982873858073
34	0.783309202537257
35	0.786201612617639
36	0.791684190441855
37	0.792296274047643
38	0.797035461646412
39	0.798740562181263
40	0.803365180709749
41	0.80479154869825
42	0.81104145291214
43	0.815709123373812
44	0.818048724129016
45	0.820056065816043
46	0.817162005905043
47	0.822852724133279
48	0.828731829804279
49	0.83155750524292
50	0.834953523454302
51	0.839019235508998
52	0.8427885524732
53	0.841675887992016
54	0.847851744065199
55	0.849175352359643
56	0.853749736921302
57	0.856137172105048
58	0.859780386581488
59	0.854545868429739
60	0.859180857322103
61	0.862647515050707
62	0.865365294172616
63	0.865312826479627
64	0.869376727629073
65	0.875809373382962
66	0.879146058095119
67	0.882039330398538
68	0.882142567394633
69	0.883669714806703
70	0.884965313880571
71	0.887191569022079
72	0.887047597909393
73	0.885173764590134
74	0.886960585629466
75	0.887719966065365
76	0.893000963723742
77	0.89770144840442
78	0.899079839839702
79	0.904805602459989
80	0.910148146025051
81	0.909675622929495
82	0.911117319064332
83	0.910397201754624
84	0.908322596011437
85	0.910457743313596
86	0.912267889381048
87	0.914287049919279
88	0.916593541546774
89	0.918077560041458
90	0.919964226034611
91	0.919292339918167
92	0.920984169561371
93	0.92002431279462
94	0.923130447594427
95	0.921800237608771
96	0.929201603971721
97	0.93105585724808
98	0.928463359843928
99	0.928874653260204
100	0.932914784057543
101	0.934107683840341
102	0.933757346513344
103	0.935694227523367
104	0.937436835944657
105	0.936538015804501
106	0.93603643413451
107	0.939245561949718
108	0.936992650140804
109	0.936673903576224
110	0.938744456397393
111	0.939802578165315
112	0.942989251466046
113	0.944865219024193
114	0.945266721234647
115	0.945116542826725
116	0.947888566200075
117	0.948308070869522
118	0.948413835316111
119	0.949653162493156
120	0.950531492992484
121	0.949842898935972
122	0.947799382965718
123	0.946454765091005
124	0.949883996654859
125	0.951878953360722
126	0.954678927920404
127	0.954528986386943
128	0.955981855890079
129	0.958239387935344
130	0.959518510021744
131	0.960855192602032
132	0.960599131310291
133	0.964972070724555
134	0.959587558926963
135	0.959900825400901
136	0.961640491841392
137	0.962215562628364
138	0.964454500028484
139	0.966417004933266
140	0.965958591264946
141	0.966574408012231
142	0.965045383370063
143	0.963529505260449
144	0.966239941274084
145	0.9698786882982
146	0.974145389516955
147	0.97323673908669
148	0.977691637064268
149	0.976236280379298
150	0.973078743821574
151	0.972859634945663
152	0.974204845006526
153	0.973191259190285
154	0.973222645056294
155	0.973543254638505
156	0.974528889268414
157	0.971272220748995
158	0.972675109740976
159	0.97331656577986
160	0.973967259922701
161	0.975516774205698
162	0.98078959969519
163	0.981676457675094
164	0.979516754781992
165	0.97410002805778
166	0.976440289692728
167	0.979072378294198
168	0.976339202332361
169	0.974594148182267
170	0.973613961664948
171	0.974944367072034
172	0.973964654303636
173	0.978682246057846
174	0.980302941116207
175	0.983315273629678
176	0.984678012400615
177	0.981336898136047
178	0.981163032282081
179	0.985065420580672
180	0.986541385343701
181	0.985293175374389
182	0.982724153413639
183	0.98188242001845
184	0.98129082605349
185	0.985742289351391
186	0.984935376501888
187	0.985555513839331
188	0.987430848942669
189	0.992280142896887
190	0.987801912784955
191	0.986057332383782
192	0.985971583829102
193	0.986199338622819
194	0.984084760314432
195	0.987057179481318
196	0.988418852317183
197	0.98787368574647
198	0.988654542405325
199	0.987206410391398
200	0.986220065138108
201	0.988316877861962
202	0.985151287572583
203	0.987166852356504
204	0.987354575366406
205	0.991822027690388
206	0.995150706045782
207	0.993572293078611
208	0.99466949557939
209	0.990659210964066
210	0.989805396971394
211	0.991088664360852
212	0.989221501426399
213	0.990591524086994
214	0.988931211775124
215	0.989027027494374
216	0.988829829506054
217	0.991839082651539
218	0.994347701624876
219	0.994848927983176
220	0.991267030829566
221	0.98979805386312
222	0.986110273825692
223	0.988367805870957
224	0.988389598321318
225	0.988362476195597
226	0.987792497025153
227	0.989740138057542
228	0.987379091873062
229	0.990134770908642
230	0.991463636631735
231	0.992765853978028
232	0.99503736161646
233	0.993280877089277
234	0.99284129849368
235	0.991768257187867
236	0.991856848236073
237	0.990855106142853
238	0.988895206857137
239	0.991323762262843
240	0.990612309820898
241	0.990399714992649
242	0.990997704568041
243	0.993686821880236
244	0.990722338007774
245	0.988388769260707
246	0.986532502551434
247	0.986941347870161
248	0.985804824208949
249	0.988073252479394
250	0.985487767743644
251	0.985266763872049
252	0.988247710519512
253	0.988348439015071
254	0.988030496639284
255	0.989720240602864
256	0.989791776689918
257	0.989918741400717
258	0.991369242159248
259	0.991941293981221
260	0.991469262400171
261	0.991909434366292
262	0.993586387109008
263	0.992685316661477
264	0.992401304183404
265	0.991429645146661
266	0.994880195411955
267	0.994684063358707
268	0.993612561736887
269	0.994236725940158
270	0.993498861995873
271	0.995173327556755
272	0.992300158788794
273	0.992780303320115
274	0.995434244774934
275	0.99407292725076
276	0.995677988594731
277	0.995332625631404
278	0.994240160619834
279	0.9916794292652
280	0.992976672247824
281	0.990187830787782
282	0.991524513368069
283	0.987806413399704
284	0.990081947903963
285	0.994328277919119
286	0.992279195399045
287	0.992264982931418
288	0.993527760680048
289	0.995307280064136
290	0.995037243179229
291	0.995114938002255
292	0.997202394184921
293	1
294	0.997307092696438
295	0.999071452115058
296	0.995883003440246
297	0.994476442894127
298	0.993994403367123
299	0.991255779292695
300	0.991254831794853
301	0.989792250438839
302	0.986309485246926
303	0.988122285492707
304	0.989694539723906
305	0.98843839446017
306	0.987108107490314
307	0.986837596856486
308	0.986665389123743
309	0.987767802862652
310	0.984804621799722
311	0.985297557551907
312	0.986960653138687
313	0.987641904086925
314	0.982897071769764
315	0.983406233422489
316	0.986278573129838
317	0.987762236312831
318	0.986793775081304
319	0.987914428153666
320	0.990037415505399
321	0.989225883603917
322	0.991115786486573
323	0.987864921391434
324	0.990086860680273
325	0.993215086392261
326	0.993500283242636
327	0.991717329178871
328	0.991221550933161
329	0.991432487640187
330	0.98909418140391
331	0.989407211003387
332	0.99142336797346
333	0.991777613729054
334	0.989719648416713
335	0.988883481571345
336	0.989585103723181
337	0.990889452939618
338	0.989157071573158
339	0.987963165073903
340	0.985220691789493
341	0.986363018874986
342	0.984722544799178
343	0.984094945916231
344	0.983468886717276
345	0.984997674484985
346	0.982402951645277
347	0.986617895794424
348	0.985098109256213
349	0.985068855260348
350	0.986351648900885
351	0.984889896605482
352	0.987520269051487
353	0.989478983964902
354	0.989143272451465
355	0.990055536401623
356	0.988567254166651
357	0.988786126168102
358	0.987354101617485
359	0.983755386377184
360	0.981442070396484
361	0.985889625265788
362	0.989987908743167
363	0.987467682921268
364	0.984098972782059
365	0.982968963168509
366	0.981970655754966
367	0.982882267115986
368	0.982455537775495
369	0.982296713449767
370	0.980836263963897
371	0.978315801267539
372	0.97705314195614
373	0.977259520014174
374	0.978597800312698
375	0.980713326118927
376	0.98521530407989
377	0.980024258313494
378	0.98051233813924
379	0.979951537854138
380	0.979591843985953
381	0.978441581606035
382	0.978973601644193
383	0.977917259987841
384	0.977431193595009
385	0.981008590133871
386	0.97999559650378
387	0.981833564660984
388	0.978338778090202
389	0.979569933098362
390	0.977853303883521
391	0.97628022059171
392	0.978410906363407
393	0.977627917834409
394	0.975911229400953
395	0.974043770373424
396	0.974257194262285
397	0.977150615796613
398	0.97195205045047
399	0.97122176648892
400	0.973757507587977
401	0.97388684104338
402	0.975171174367909
403	0.971513122075267
404	0.974128926741954
405	0.972130890668106
406	0.974142073274509
407	0.978430685380854
408	0.976077929802491
409	0.971211462449891
410	0.97295947753074
411	0.974646852749716
412	0.977525291974421
413	0.974781397443248
414	0.974934418344695
415	0.975779823294021
416	0.970269886469624
417	0.971522241741994
418	0.971159468505823
419	0.970777271563896
420	0.972939698513293
421	0.970718526697706
422	0.972055919901375
423	0.969481094516344
424	0.970530152283037
425	0.971121923903843
426	0.972552882519387
427	0.970719000446627
428	0.969549432798183
429	0.969955080311694
430	0.973963943680255
431	0.97324704312572
432	0.970548332397877
433	0.967889653453849
434	0.967835409202407
435	0.967073384063157
436	0.967149776076651
437	0.967722301647545
438	0.96611558218235
439	0.964022677887094
440	0.963020698919414
441	0.963193498838309
442	0.96509702200244
443	0.966313135482361
444	0.970357293145528
445	0.970441265141756
446	0.968426055669525
447	0.966821646914692
448	0.964796783623826
449	0.966509267535609
450	0.963573445472861
451	0.964863108472751
452	0.963351730977885
453	0.96289041796617
454	0.96221911574527
455	0.96518241524543
456	0.965103062301181
457	0.962135262186273
458	0.963058243521395
459	0.963697923001825
460	0.963571668914408
461	0.963321292609718
462	0.959575952078402
463	0.958288184074196
464	0.960654441496805
465	0.960323409438334
466	0.956442282991312
467	0.957569625398438
468	0.958677842561627
469	0.95710203521352
470	0.95730953724087
471	0.957969587924898
472	0.957321380963892
473	0.95703251255938
474	0.956802625895519
475	0.960285272650202
476	0.962669887843496
477	0.962012679652993
478	0.958778395770085
479	0.957786602404205
480	0.957445621618395
481	0.956053391977133
482	0.956540168993346
483	0.956870371991206
484	0.956655882167273
485	0.95244330676273
486	0.950143255751815
487	0.951552421916999
488	0.953379197755946
489	0.954813946362858
490	0.954251961705453
491	0.954360213333876
492	0.956805644860517
493	0.957671481416429
494	0.955629978879089
495	0.958881317723148
496	0.956482134750537
497	0.956239575303042
498	0.954390414827583
499	0.95301879326438
500	0.952080415089329
501	0.948949290033945
502	0.950167653821241
503	0.948805033487535
504	0.950395408614958
505	0.952063597002638
506	0.949697339580029
507	0.949851071104857
508	0.952945954367793
509	0.954224010519121
510	0.952803711254296
511	0.953396963340479
512	0.953047218199633
513	0.95232558015589
514	0.949409300236128
515	0.946398550044053
516	0.945880615745685
517	0.948234758224015
518	0.947805186389999
519	0.945135424089967
520	0.94384745000498
521	0.94394961395977
522	0.943756764986544
523	0.943474410629694
524	0.945640982882149
525	0.947505777071997
526	0.948767488885554
527	0.946997918228804
528	0.946645008445167
529	0.946629696880044
530	0.946701943590479
531	0.946706736745186
532	0.944509509384433
533	0.945552211809353
534	0.94530083115695
535	0.944448402879872
536	0.945016818678878
537	0.945620730115781
538	0.944417407856723
539	0.942188375362166
540	0.940035142694951
541	0.939294243204457
542	0.94161628090279
543	0.941187577213672
544	0.942920916737324
545	0.943020255964173
546	0.943459803766091
547	0.940450292427443
548	0.939151925475505
549	0.939896185030221
550	0.937784330778129
551	0.93431939394248
552	0.933073489946041
553	0.933801049851296
554	0.931683865923844
555	0.931480211922105
556	0.935079042046519
557	0.937431576147263
558	0.936021274169041
559	0.933306396759273
560	0.934559131030779
561	0.935592459148927
562	0.935988859083502
563	0.933331246074546
564	0.93392552738026
565	0.93566347529654
566	0.934541045665724
567	0.936127630801781
568	0.933721772706875
569	0.933804903798768
570	0.9321030152816
571	0.931352478553682
572	0.93504340665269
573	0.936014612074841
574	0.934165442124404
575	0.932116350129351
576	0.930705929713899
577	0.929304106656989
578	0.924401827439087
579	0.925533253561911
580	0.92720954424051
581	0.93027277041618
582	0.930961204582431
583	0.92877380395867
584	0.929984012158292
585	0.928418857054672
586	0.928934024659342
587	0.929370549943144
588	0.928566953336087
589	0.929952668929686
590	0.931080428235862
591	0.929655509919059
592	0.928470871133069
593	0.925773329380688
594	0.92575520137823
595	0.923329361738213
596	0.923785230190455
597	0.921368101608721
598	0.918656767840881
599	0.917305652499718
600	0.91744294375262
601	0.916102856101963
602	0.917952182389544
603	0.917982454945589
604	0.920234183566574
605	0.917905419817936
606	0.914622230833925
607	0.9152271312217
608	0.915476588453483
609	0.91642109693957
610	0.914451167204826
611	0.917516286007435
612	0.918706106422247
613	0.91882009396573
614	0.918616212564508
615	0.919450010665273
616	0.917055802056331
617	0.918424032761633
618	0.918559718005692
619	0.915976394749393
620	0.912504377736122
621	0.914987651142191
622	0.91523743526073
623	0.91278069179423
624	0.915983171727707
625	0.916979847076217
626	0.916509214238855
627	0.913775383319135
628	0.913990764975411
629	0.914436878937372
630	0.910976694987772
631	0.909917275147807
632	0.9097579368045
633	0.912296352216215
634	0.907800695250229
635	0.910504920415511
636	0.912061540932321
637	0.906888676465137
638	0.906332139920322
639	0.905388195195452
640	0.9114358950793
641	0.908646807269819
642	0.910708395577033
643	0.908321530076365
644	0.909126192618494
645	0.91145402426613
646	0.912582964391491
647	0.914962779323844
648	0.909844988168713
649	0.906441900439059
650	0.908712544670082
651	0.908356298509669
652	0.907992936640464
653	0.907879703542138
654	0.907284138376849
655	0.908301751058918
656	0.90816993042168
657	0.905960166480108
658	0.907419825989653
659	0.907754689492521
660	0.909737063427045
661	0.906694439407572
662	0.904775089476366
663	0.905999133513224
664	0.906702966888148
665	0.905550890049863
666	0.904959480846982
667	0.903803386617848
668	0.902296784512105
669	0.899198547106809
670	0.899058266498217
671	0.897885839775036
672	0.897500227103389
673	0.899085084240256
674	0.894171123558338
675	0.895499363932855
676	0.895495524197851
677	0.898391634257306
678	0.898329573148669
679	0.896578437246803
680	0.896355642604288
681	0.894996038866835
682	0.897072990851553
683	0.89906021242191
684	0.896363209558927
685	0.897726918330779
686	0.895876738110768
687	0.89783438708911
688	0.897605270267245
689	0.894835497201269
690	0.89314368058616
691	0.893277796536919
692	0.895858208606099
693	0.894794157870432
694	0.893306531777716
695	0.892380352637378
696	0.890918837216436
697	0.894109417761392
698	0.896033312129121
699	0.89822878306575
700	0.899070013102711
701	0.898620218111634
702	0.895393190877822
703	0.893900323937668
704	0.891960906002174
705	0.892990422810253
706	0.891509782145374
707	0.887771570350945
708	0.887937268773515
709	0.887208317230805
710	0.888094778445988
711	0.88760688811981
712	0.887753554863856
713	0.887963642375941
714	0.887726716987487
715	0.889071857170385
716	0.888182108137692
717	0.887158099845191
718	0.884513342013203
719	0.883631868189785
720	0.885735354851562
721	0.887066364288522
722	0.883150302411702
723	0.883862859873005
724	0.8818195855147
725	0.879613648280037
726	0.875740247493543
727	0.877800374285335
728	0.879418425824717
729	0.879942742705421
730	0.880136785525928
731	0.882349153902193
732	0.880490675969832
733	0.880059984903991
734	0.878833907299891
735	0.877138632317659
736	0.876740953260997
737	0.87870390112102
738	0.878707366594377
739	0.880882773079833
740	0.881506542887128
741	0.879978316511891
742	0.873442121087619
743	0.86988237169606
744	0.875363219152342
745	0.87601232742067
746	0.870818427317026
747	0.870296072941226
748	0.870235433079353
749	0.870523709297713
750	0.870255030887837
751	0.872138600931793
752	0.873461307918915
753	0.870977744341632
754	0.873647217654822
755	0.872568709286462
756	0.873120246595788
757	0.873736392598573
758	0.875331076472432
759	0.874653211644606
760	0.876921146031802
761	0.875201032393648
762	0.877987455365449
763	0.87458906722509
764	0.871641993625471
765	0.872923129144785
766	0.873967271766424
767	0.870203638604899
768	0.865863400894272
769	0.867735223149362
770	0.866181208251616
771	0.866683421192045
772	0.861963066297253
773	0.861721051661017
774	0.86073522753154
775	0.862931261045012
776	0.865115216329746
777	0.863577957931333
778	0.862073175021446
779	0.86498436332468
780	0.869656675341404
781	0.871601369655505
782	0.867060604686016
783	0.865183493024225
784	0.863476457225032
785	0.86507065669062
786	0.867408691705639
787	0.866636954713512
788	0.863625095948961
789	0.863964701678528
790	0.865295484900378
791	0.863134345363674
792	0.857821830373962
793	0.858136240951544
794	0.85456602999944
795	0.853299911136546
796	0.853267325501395
797	0.853027451025909
798	0.854394690411594
799	0.853690550284243
800	0.853001326141667
801	0.856554694135261
802	0.855227864348155
803	0.855955379247263
804	0.852067161963268
805	0.853797766771274
806	0.855986605223011
807	0.85646834391945
808	0.85732750179995
809	0.854091846413916
810	0.855205330480733
811	0.858225458532698
812	0.85795290011916
813	0.856776463111363
814	0.852915371506205
815	0.852992459930612
816	0.851941144750311
817	0.850209000258312
818	0.850937776513921
819	0.85098630380026
820	0.852616786511326
821	0.852543199091444
822	0.853956774674709
823	0.8511448154517
824	0.850622870868717
825	0.847455571530106
826	0.845857938569214
827	0.841643146019721
828	0.840581119376319
829	0.840281513452515
830	0.841982436706256
831	0.843866846470174
832	0.843521442053815
833	0.843477383404173
834	0.84491299423412
835	0.849092966237928
836	0.847931689195599
837	0.848223461680996
838	0.846822761409029
839	0.847299471260673
840	0.847855807646568
841	0.847861172853097
842	0.8467007710619
843	0.846185924422124
844	0.842065611619924
845	0.843283682867261
846	0.845036223434677
847	0.845424491469025
848	0.844024017412168
849	0.841778560042524
850	0.84146365439732
851	0.839740925665123
852	0.840097066416401
853	0.838390891655872
854	0.836605256173215
855	0.83494143811933
856	0.83160922796573
857	0.831001496928153
858	0.832546219240815
859	0.832903697148422
860	0.831143567123293
861	0.828651292487728
862	0.828829777393673
863	0.829388564245861
864	0.833350171159563
865	0.830635650245858
866	0.828564359560745
867	0.829831519486892
868	0.829435110077338
869	0.825739868494406
870	0.82278253823065
871	0.824255074235864
872	0.827179354590526
873	0.828680664920823
874	0.827611295169147
875	0.828432538923507
876	0.826432844728436
877	0.829174578964529
878	0.82904169239222
879	0.82775682373141
880	0.831304641756396
881	0.833872479344843
882	0.829839573218547
883	0.830713995289278
884	0.830975149381918
885	0.829182541499517
886	0.830577480984607
887	0.829587864495017
888	0.827926693513228
889	0.824387847108432
890	0.824601094525819
891	0.824805595353755
892	0.825673662082712
893	0.823838682096827
894	0.819903637100747
895	0.823746514244268
896	0.824598252032294
897	0.824885056075883
898	0.823161726866929
899	0.82129582647335
900	0.821947777235204
901	0.822678502967622
902	0.821308184213952
903	0.820840238717344
904	0.821052870261134
905	0.819219343500064
906	0.820036405235826
907	0.824652320996635
908	0.8223202303462
909	0.823198139208989
910	0.820969572172746
911	0.819887529637436
912	0.818727081655719
913	0.821720582649585
914	0.821301196417369
915	0.823144671905777
916	0.821305223283196
917	0.821509924270051
918	0.818240740488513
919	0.81548663903684
920	0.817244063955631
921	0.816891601864723
922	0.818515434325312
923	0.817928770902246
924	0.818091665915577
925	0.813720029310846
926	0.815782315213345
927	0.813596891306956
928	0.81365287540131
929	0.816856010292669
930	0.81589814564013
931	0.814879885106412
932	0.811241759877754
933	0.815851271737525
934	0.818866768893788
935	0.816713479376703
936	0.817975005243808
937	0.814084159837675
938	0.812954451054689
939	0.812329191307039
940	0.814062194468958
941	0.812640651613216
942	0.810399759998797
943	0.808987436297055
944	0.809087238613474
945	0.807883513667834
946	0.807091808158691
947	0.80469250674885
948	0.805002812292032
949	0.804368225612501
950	0.804067987233888
951	0.802286871315936
952	0.801907187612034
953	0.803693725586386
954	0.804107859127442
955	0.802154719054454
956	0.797690497698113
957	0.799694373911784
958	0.803582039278286
959	0.805240923237159
960	0.803332341618926
961	0.801650620593321
962	0.800282733355986
963	0.796327374006178
964	0.796361315747615
965	0.796692826292497
966	0.799642106377715
967	0.797638266879585
968	0.797469699907299
969	0.798762644802838
970	0.79750256860743
971	0.798947945771382
972	0.799340446752339
973	0.803169285530962
974	0.803120559270076
975	0.801771308130917
976	0.801922852120103
977	0.801220448282548
978	0.796179521705458
979	0.795436194251744
980	0.791732868143476
981	0.796263839538398
982	0.797293732976869
983	0.797092152811031
984	0.794690325135069
985	0.794069831301562
986	0.791929710820106
987	0.793631470240692
988	0.795670432299443
989	0.794727712215533
990	0.793732053058458
991	0.793534332761953
992	0.791661612752658
993	0.791628574687287
994	0.792852573717997
995	0.789712447433116
996	0.790995833259803
997	0.791410245128351
998	0.787783934013408
999	0.78632976170074
1000	0.790613636317877
1001	0.78589841330827
1002	0.786072820420379
1003	0.787669878960704
1004	0.785615652711721
1005	0.786549527903278
1006	0.786176148613141
1007	0.786678969136561
1008	0.788551124200267
1009	0.788402886978549
1010	0.789106522563299
1011	0.789940981543808
1012	0.785739233670852
1013	0.786538176879134
1014	0.780330358150631
1015	0.780576702852004
1016	0.784725941578941
1017	0.785766893501598
1018	0.785370183261479
1019	0.787274219258817
1020	0.786673999510381
1021	0.78414266546066
1022	0.781888839316328
1023	0.780673791771479
1024	0.781758956312177
1025	0.782235100033861
1026	0.781296771602447
1027	0.784212814647748
1028	0.780349220463916
1029	0.780446471642396
1030	0.776357378894083
1031	0.776292443313869
1032	0.775393741610943
1033	0.776038987641194
1034	0.772152351494222
1035	0.769700186811043
1036	0.7699917686125
1037	0.772702921171377
1038	0.770761583368381
1039	0.770500507444313
1040	0.77193809854475
1041	0.774326697966468
1042	0.770562959395809
1043	0.771438722175986
1044	0.772333086707541
1045	0.772380224725169
1046	0.772813273876265
1047	0.773211819893451
1048	0.772725113939576
1049	0.773000996886167
1050	0.772664237203242
1051	0.770467178023356
1052	0.772270907161674
1053	0.768386639759307
1054	0.768290281597543
1055	0.76782718492114
1056	0.767007615869215
1057	0.767707046932292
1058	0.765527446584513
1059	0.769814719165785
1060	0.767125401694671
1061	0.767578692952783
1062	0.767884168625717
1063	0.767173653022263
1064	0.768363307624953
1065	0.76604471171253
1066	0.763434186977566
1067	0.766227466280624
1068	0.76681568833764
1069	0.767954343868996
1070	0.769761293315604
1071	0.770759411229579
1072	0.769250994665469
1073	0.766207812806641
1074	0.765117416893484
1075	0.763935924984701
1076	0.765644019612732
1077	0.763093992614965
1078	0.764239797017537
1079	0.76361508918738
1080	0.760743885293069
1081	0.761959573583334
1082	0.762148550843504
1083	0.762529860690577
1084	0.760248655411735
1085	0.760343871838599
1086	0.762774373167998
1087	0.760613202837614
1088	0.759932945577737
1089	0.760376137693229
1090	0.761302909019717
1091	0.759928044645151
1092	0.760867736289084
1093	0.760763821832032
1094	0.761742934123673
1095	0.758031266481281
1096	0.756105008106436
1097	0.757308494993244
1098	0.75806712809022
1099	0.758161716799764
1100	0.757041141895974
1101	0.754545273874843
1102	0.75266374213562
1103	0.754130744753438
1104	0.756049270361521
1105	0.758479680494253
1106	0.757190801548827
1107	0.754467845535586
1108	0.754910496392935
1109	0.757376887756208
1110	0.756805413907918
1111	0.757044261532618
1112	0.755338173231267
1113	0.753471128734045
1114	0.750349833968769
1115	0.753049300326141
1116	0.75296543492342
1117	0.750549282264463
1118	0.750240220312198
1119	0.747740003275974
1120	0.746268723889772
1121	0.745970617381303
1122	0.746888861227216
1123	0.741587137053549
1124	0.745575475250113
1125	0.747627791106572
1126	0.747554004712144
1127	0.750689985693967
1128	0.745563277399772
1129	0.744746870621894
1130	0.744214667006029
1131	0.744853551772644
1132	0.74401249465404
1133	0.745174245445289
1134	0.742823435790618
1135	0.745016426651646
1136	0.742475534717446
1137	0.745412375340374
1138	0.744391730665211
1139	0.742930096807039
1140	0.741578099108511
1141	0.741551132135562
1142	0.742101681678388
1143	0.74000046308957
1144	0.739649807166424
1145	0.741769530388092
1146	0.741330483575658
1147	0.740394711019672
1148	0.739948913285116
1149	0.740599891677309
1150	0.740923212287721
1151	0.743450154684945
1152	0.743179644051117
1153	0.744663899420262
1154	0.745767260657012
1155	0.743850709397556
1156	0.742580588540653
1157	0.740812557567896
1158	0.738708591235337
1159	0.737511541411992
1160	0.735099264019208
1161	0.734509209738241
1162	0.734532018380037
1163	0.734873241962169
1164	0.737197024240903
1165	0.737242887873934
1166	0.737215145137127
1167	0.736937244020134
1168	0.737545765034037
1169	0.736031128146596
1170	0.737615344538048
1171	0.734357792476891
1172	0.736760872034376
1173	0.737444439614837
1174	0.736189834035094
1175	0.733515047627756
1176	0.731569438978237
1177	0.732739994393181
1178	0.732243357477552
1179	0.729979340993932
1180	0.731905959417957
1181	0.728777676856098
1182	0.730013036385931
1183	0.730371249788738
1184	0.730534930040905
1185	0.730572762445355
1186	0.726726965824108
1187	0.7250531812773
1188	0.72896519378522
1189	0.728868000640982
1190	0.733298260121557
1191	0.73488555351225
1192	0.733107090588255
1193	0.731413023665772
1194	0.728116878833147
1195	0.72923212050846
1196	0.731451236253731
1197	0.72964783518654
1198	0.726342199978658
1199	0.722139270102144
1200	0.722125925779415
1201	0.722596793122492
1202	0.72156153329312
1203	0.719633784977919
1204	0.720868391246968
1205	0.723101141486181
1206	0.723229129494648
1207	0.72220612081237
1208	0.72436529784417
1209	0.722410673752687
1210	0.720148726367479
1211	0.721694182990969
1212	0.721139778316299
1213	0.718926778669597
1214	0.718356977154998
1215	0.7148558541924
1216	0.714164772954053
1217	0.711487617802111
1218	0.714843947697645
1219	0.71647201665796
1220	0.718340632817227
1221	0.718364503840979
1222	0.720141352465526
1223	0.723954369214563
1224	0.72265775394926
1225	0.721101404653707
1226	0.719016622783699
1227	0.717502926287866
1228	0.715730868449281
1229	0.716078837031674
1230	0.715303938949872
1231	0.714442034510003
1232	0.7171656466655
1233	0.714945660406588
1234	0.711528906204938
1235	0.709839392009585
1236	0.710981096115247
1237	0.713637297352419
1238	0.711931994289904
1239	0.710702260528507
1240	0.711010350111112
1241	0.711136854101085
1242	0.707860046515038
1243	0.713230958165483
1244	0.710553690498172
1245	0.711109447726011
1246	0.710690699870465
1247	0.710232234089764
1248	0.711075100929247
1249	0.710086386931352
1250	0.707796403085006
1251	0.709646984807227
1252	0.712635156125733
1253	0.713425132451315
1254	0.713901605428499
1255	0.71155642983287
1256	0.710179715468767
1257	0.707355270592948
1258	0.709213702334789
1259	0.705005503185902
1260	0.708655546753037
1261	0.708403749201585
1262	0.710097935745671
1263	0.710241065954022
1264	0.707391301567126
1265	0.709382958611754
1266	0.707927308202453
1267	0.708427961324559
1268	0.708528582042239
1269	0.707602876650822
1270	0.704513377544372
1271	0.703260375604726
1272	0.70325741467397
1273	0.70082684583535
1274	0.698584000006632
1275	0.700020600971825
1276	0.701652509667143
1277	0.699609235308839
1278	0.701512360523876
1279	0.704012925765558
1280	0.702242225217631
1281	0.698367378312556
1282	0.700780063129412
1283	0.702807116324665
1284	0.704098437445778
1285	0.69997409777775
1286	0.699115245465305
1287	0.699064587493194
1288	0.697972355802968
1289	0.69489396966183
1290	0.693180711170561
1291	0.695910330462375
1292	0.697194257547205
1293	0.695567759064564
1294	0.700648360929405
1295	0.695188688865515
1296	0.693601345731185
1297	0.694337314679785
1298	0.69630961079039
1299	0.698007370585711
1300	0.697138441633718
1301	0.697075867691875
1302	0.696243206588521
1303	0.692684878443725
1304	0.694306639437158
1305	0.695135037984596
1306	0.696949984312989
1307	0.69540028882103
1308	0.696973420672105
1309	0.696718322275046
1310	0.696361568018916
1311	0.694323457523849
1312	0.693895970185085
1313	0.695250303465793
1314	0.696514108065208
1315	0.691207183312763
1316	0.688189087643669
1317	0.686227917526472
1318	0.689855649888177
1319	0.691843546550747
1320	0.691382820987693
1321	0.687807822802744
1322	0.687238608736807
1323	0.691956844789549
1324	0.689015219302521
1325	0.686512048441775
1326	0.686874626256515
1327	0.680774593698121
1328	0.681972349407358
1329	0.683483060100617
1330	0.683818127315522
1331	0.684282467582842
1332	0.682917403889076
1333	0.684060753087866
1334	0.683420315609162
1335	0.680745646454682
1336	0.681810564150874
1337	0.68190655278848
1338	0.683109939003642
1339	0.682748033912369
1340	0.683276416743187
1341	0.68432403905065
1342	0.681751979174945
1343	0.677685987608386
1344	0.678453697734687
1345	0.677448402524561
1346	0.677171778160909
1347	0.675729049253425
1348	0.672948024650578
1349	0.671980866228583
1350	0.674675006463712
1351	0.679429738948948
1352	0.68077168132663
1353	0.683710936884682
1354	0.686445300771938
1355	0.68072603443373
1356	0.679806014029364
1357	0.680426388241268
1358	0.675708678049827
1359	0.672724859299531
1360	0.668007705763073
1361	0.668784363822116
1362	0.669087207819794
1363	0.668696009648371
1364	0.672100014082187
1365	0.674929541099555
1366	0.672972221376712
1367	0.673237767121849
1368	0.671837557180014
1369	0.670937868894961
1370	0.669648763734425
1371	0.671388443203012
1372	0.667948907600129
1373	0.669279246682366
1374	0.668128932190067
1375	0.668437698049256
1376	0.669297148469714
1377	0.668257722018582
1378	0.671187150839643
1379	0.672718611735637
1380	0.669613748951682
1381	0.666837312607134
1382	0.665653759890545
1383	0.666993119152236
1384	0.66696895795727
1385	0.666849171726996
1386	0.668879705792445
1387	0.669433592896419
1388	0.669783855607961
1389	0.669604541641405
1390	0.669845206093217
1391	0.670286652443934
1392	0.668165055545284
1393	0.668444330534148
1394	0.667294479131419
1395	0.666227943582662
1396	0.665156157711489
1397	0.668519484878586
1398	0.668814920627514
1399	0.667098679886788
1400	0.668443186430504
1401	0.666135396730967
1402	0.665255289673185
1403	0.663305630470394
1404	0.661125177374557
1405	0.661766010433609
1406	0.661114673176609
1407	0.662301820463134
1408	0.662000042400528
1409	0.65879862129589
1410	0.660138610643646
1411	0.660772037822693
1412	0.661346505764162
1413	0.661302961132099
1414	0.661925071633798
1415	0.664673688257339
1416	0.66397853633139
1417	0.659838089200052
1418	0.658723397073487
1419	0.660505719866815
1420	0.657562791570254
1421	0.659178038516024
1422	0.657806011897493
1423	0.654368701730167
1424	0.653578499189475
1425	0.657028165913031
1426	0.659203976269443
1427	0.659592607906088
1428	0.659066653038489
1429	0.659380684616934
1430	0.657005249493355
1431	0.65579780798743
1432	0.656902351227738
1433	0.658398839978392
1434	0.657440617645418
1435	0.655657523825722
1436	0.655641428206134
1437	0.651781117102324
1438	0.655816953365696
1439	0.657271317546677
1440	0.654436358997931
1441	0.653174573753291
1442	0.650238100285777
1443	0.649876333766063
1444	0.650909580162522
1445	0.653420255206175
1446	0.653314329684953
1447	0.654991962257371
1448	0.652186451941547
1449	0.650596550563045
1450	0.648703331437943
1451	0.649388490814778
1452	0.649530803806241
1453	0.651439823642227
1454	0.652776506222514
1455	0.651402634351937
1456	0.647953223452798
1457	0.64736404323859
1458	0.645970432619224
1459	0.648144505501469
1460	0.647861242731063
1461	0.647200069262092
1462	0.647017202178629
1463	0.648173251401616
1464	0.647175728042537
1465	0.648668086886973
1466	0.647727943997192
1467	0.645593169772308
1468	0.646836523815181
1469	0.646854610364608
1470	0.647120773167714
1471	0.643960478206898
1472	0.642189583421915
1473	0.639809879820558
1474	0.639743243481718
1475	0.640180192770805
1476	0.641180317011459
1477	0.643194105236927
1478	0.642744904800747
1479	0.643974488146861
1480	0.641197877699584
1481	0.639561753823243
1482	0.639756289342627
1483	0.639044249452021
1484	0.641171789530883
1485	0.64519395458477
1486	0.643566506235542
1487	0.642260855393945
1488	0.641909578859712
1489	0.639554292277739
1490	0.643119845093578
1491	0.642162475508661
1492	0.640508709222506
1493	0.637729223119279
1494	0.638887304725136
1495	0.636595085968256
1496	0.637436397726905
1497	0.637429054618632
1498	0.636787953891439
1499	0.637858508015417
1500	0.636453784430739
1501	0.634084860986078
1502	0.633959497546632
1503	0.63687729346294
1504	0.638289974845117
1505	0.637722423637892
1506	0.633923354057085
1507	0.637425328583369
1508	0.637075351305551
1509	0.636263750710475
1510	0.632696259077177
1511	0.631466623618681
1512	0.630016959026996
1513	0.628916087340825
1514	0.630821054254792
1515	0.630583349549364
1516	0.629420447548237
1517	0.629926766707437
1518	0.62634131643692
1519	0.629010891606128
1520	0.630498072374859
1521	0.630842345715669
1522	0.626525319333421
1523	0.628165368219572
1524	0.628648789909053
1525	0.629980655647188
1526	0.630598485827386
1527	0.628803508016009
1528	0.626706458417695
1529	0.626595800144754
1530	0.626203410494794
1531	0.628172829765076
1532	0.629654162103379
1533	0.628260748089815
1534	0.625736457502175
1535	0.625337442473557
1536	0.623963657062157
1537	0.62427963693304
1538	0.626091589168252
1539	0.625577514739217
1540	0.625113714545667
1541	0.629233908910637
1542	0.62589545000877
1543	0.626752056751331
1544	0.626461106220311
1545	0.626988694337315
1546	0.627884908858406
1547	0.629017007704697
1548	0.626144393222974
1549	0.624985126060443
1550	0.624027700810028
1551	0.628054392534854
1552	0.629170394577185
1553	0.627386962027011
1554	0.62892099774839
1555	0.62834862377715
1556	0.622618478979346
1557	0.620602322009273
1558	0.619519924162273
1559	0.621822225480562
1560	0.620153208032271
1561	0.620974451786632
1562	0.622027121888846
1563	0.621475526545277
1564	0.619245204269283
1565	0.616659936273664
1566	0.618747594983994
1567	0.617416952702447
1568	0.618727460654856
1569	0.617613408089334
1570	0.6183032184962
1571	0.618165594434682
1572	0.620161617075617
1573	0.620731803511214
1574	0.620483255877359
1575	0.620934493433899
1576	0.617433929495028
1577	0.615171856566355
1578	0.619110172798735
1579	0.616065820780073
1580	0.612079105173563
1581	0.611412658879103
1582	0.615150690648942
1583	0.61545136842968
1584	0.618620927550643
1585	0.615075685535415
1586	0.611938433722111
1587	0.61250979387066
1588	0.611626973415935
1589	0.612037533705755
1590	0.612642906658079
1591	0.611079968699409
1592	0.610399191500092
1593	0.61225232317588
1594	0.61080329932961
1595	0.606454007092732
1596	0.606345321984046
1597	0.608908478933155
1598	0.606920453174005
1599	0.607811616347228
1600	0.60945318359867
1601	0.609978347305571
1602	0.608295509416885
1603	0.606567917652015
1604	0.606373360813929
1605	0.607687258439867
1606	0.608896054867705
1607	0.608575670316231
1608	0.609274629999132
1609	0.611307209475547
1610	0.610314982629404
1611	0.608610120153386
1612	0.605531257894582
1613	0.605162370928587
1614	0.609130426749475
1615	0.609207831401287
1616	0.610274595533898
1617	0.608834280377166
1618	0.611860825358264
1619	0.609415627152967
1620	0.607318248299153
1621	0.607415639233564
1622	0.605494824233821
1623	0.603141713343766
1624	0.602150156852346
1625	0.601721887827862
1626	0.603319178505159
1627	0.602927697268755
1628	0.604358300572608
1629	0.607460645381049
1630	0.602592164595535
1631	0.603440260438732
1632	0.602073409527162
1633	0.602113261286387
1634	0.601290246895434
1635	0.598878802116379
1636	0.600453069780492
1637	0.599247970962981
1638	0.600498904988588
1639	0.602762388504672
1640	0.599537028867062
1641	0.596143257409936
1642	0.594859239128439
1643	0.593396528675845
1644	0.595696089356626
1645	0.594564211987956
1646	0.595546689081307
1647	0.59321422653797
1648	0.594057177467885
1649	0.594743746247761
1650	0.593382071043151
1651	0.592499536022151
1652	0.592147895885621
1653	0.592678731551477
1654	0.593042881028263
1655	0.594703060690435
1656	0.593503606591316
1657	0.592427356820936
1658	0.592684093204889
1659	0.594794066673765
1660	0.594596741957609
1661	0.593449165734072
1662	0.592613386178446
1663	0.596545026104158
1664	0.594876746519811
1665	0.59586777241244
1666	0.59647571071517
1667	0.594091739820409
1668	0.592550416656254
1669	0.594216757423142
1670	0.59652877059431
1671	0.598683025374821
1672	0.595374066818258
1673	0.595869193659202
1674	0.594519956732511
1675	0.594295281306779
1676	0.590279311704405
1677	0.590201024695228
1678	0.589380798316675
1679	0.589440266834342
1680	0.589497862859399
1681	0.589212902883485
1682	0.588472506751218
1683	0.588036291772959
1684	0.587806550786891
1685	0.591598525977607
1686	0.592923422869116
1687	0.588968211565846
1688	0.586843251049857
1689	0.586654421836225
1690	0.58922095661514
1691	0.588391577407435
1692	0.58814412531796
1693	0.587591774344861
1694	0.585855088969455
1695	0.585302223978778
1696	0.583179079105529
1697	0.582204823924699
1698	0.583760881864666
1699	0.582796967438408
1700	0.585106802548911
1701	0.586486666158966
1702	0.586069539709102
1703	0.585241228805213
1704	0.58568268463091
1705	0.586545578021651
1706	0.589254948100214
1707	0.586780507742775
1708	0.586086426489387
1709	0.586292714535126
1710	0.587161997614437
1711	0.583272884944982
1712	0.582111470515466
1713	0.582550334934565
1714	0.582515988137801
1715	0.580130148303546
1716	0.579123081272456
1717	0.580851589741488
1718	0.582533962171859
1719	0.584353482546083
1720	0.585429899312957
1721	0.582030485506185
1722	0.580830507914509
1723	0.578699742789867
1724	0.578125220367271
1725	0.577865668730357
1726	0.577816808635401
1727	0.578349366378584
1728	0.577340162739861
1729	0.574236954524012
1730	0.573674799316996
1731	0.575599194674209
1732	0.578172828580704
1733	0.579312616371981
1734	0.577371074856949
1735	0.577612923681062
1736	0.579567493291419
1737	0.577353485743888
1738	0.576026575419466
1739	0.573974739233789
1740	0.570077354908175
1741	0.572388775893191
1742	0.576912752385296
1743	0.575464896330116
1744	0.573275802053962
1745	0.57270772735418
1746	0.57017333288643
1747	0.568995032861002
1748	0.569741296373653
1749	0.570722159167557
1750	0.569621455662253
1751	0.566110063007422
1752	0.568067830422995
1753	0.570104713908356
1754	0.570813649559159
1755	0.568038102678209
1756	0.568188000389895
1757	0.56858756378289
1758	0.566317144582604
1759	0.568274858701423
1760	0.57254659231809
1761	0.570534048867912
1762	0.569388050228282
1763	0.570862273964027
1764	0.568561595235791
1765	0.567168001197637
1766	0.567658511355347
1767	0.569126896135642
1768	0.567995194054072
1769	0.570520599136048
1770	0.57082545182915
1771	0.570290778797035
1772	0.569398265439389
1773	0.568747218353602
1774	0.567744496784488
1775	0.569709844182796
1776	0.568578294885253
1777	0.566512209516408
1778	0.566306583534785
1779	0.567484206099257
1780	0.567110678762582
1781	0.565260749629499
1782	0.560931210353877
1783	0.561172134183223
1784	0.559929534585507
1785	0.559555699312034
1786	0.562791570253826
1787	0.564029895451904
1788	0.563187269039999
1789	0.564302592437001
1790	0.565933354659931
1791	0.563377775324811
1792	0.564298492140091
1793	0.570480515239851
1794	0.567344297383568
1795	0.564469470494384
1796	0.56339624324212
1797	0.562989565324706
1798	0.564327859835697
1799	0.562425320884949
1800	0.560283496091749
1801	0.563451419594563
1802	0.560721122841792
1803	0.560845594448894
1804	0.561201275663719
1805	0.560682154624305
1806	0.562700919582187
1807	0.559946789705578
1808	0.561307618083991
1809	0.560806738746775
1810	0.559506904357554
1811	0.55840885503058
1812	0.559785278039096
1813	0.559557404808149
1814	0.555845345138525
1815	0.556950956682649
1816	0.559010106367292
1817	0.557981450597877
1818	0.557171723679783
1819	0.557000305923366
1820	0.555560186188063
1821	0.557219995141705
1822	0.555124180843702
1823	0.556907291244611
1824	0.556067296507961
1825	0.553580501963038
1826	0.553888998969714
1827	0.553716909674202
1828	0.554963411778654
1829	0.552663765823066
1830	0.551817058064207
1831	0.553454167338304
1832	0.553094363323496
1833	0.551917729709896
1834	0.550340974863948
1835	0.551635550640147
1836	0.551294394567237
1837	0.551809042232466
1838	0.55236876829189
1839	0.554676178992291
1840	0.552976558548083
1841	0.551995542970152
1842	0.551654243588193
1843	0.550129016043626
1844	0.549779264980918
1845	0.54710131985265
1846	0.552492336222925
1847	0.553185126510504
1848	0.553243005600541
1849	0.550467867328036
1850	0.551331939169217
1851	0.552759972385175
1852	0.55246869970489
1853	0.552211484834527
1854	0.554153587742031
1855	0.553354205131625
1856	0.55423815192441
1857	0.554007673074397
1858	0.553517136860497
1859	0.554028124815312
1860	0.552779174613311
1861	0.550642752926554
1862	0.548415896123917
1863	0.548328810412906
1864	0.546388996897063
1865	0.545544267039949
1866	0.545037592569059
1867	0.545109957716724
1868	0.541966396752167
1869	0.543882907742964
1870	0.546554062864824
1871	0.543319848859882
1872	0.542817249814083
1873	0.542515527416975
1874	0.542380157215948
1875	0.545558834819266
1876	0.546472015473587
1877	0.546209462637258
1878	0.544076356008575
1879	0.54155313254038
1880	0.544460921695107
1881	0.543194191696105
1882	0.541043838237957
1883	0.5432206778139
1884	0.543556931769851
1885	0.542363439800902
1886	0.543179549301333
1887	0.542239589989259
1888	0.541768077163277
1889	0.544764091395168
1890	0.545902011431325
1891	0.543431702164476
1892	0.542896721195562
1893	0.542650898802374
1894	0.541366038432171
1895	0.543861220701738
1896	0.544101636435366
1897	0.541399556168323
1898	0.541479264424263
1899	0.541488694396533
1900	0.541520546905229
1901	0.541934736111784
1902	0.539318140284399
1903	0.537538305857278
1904	0.538212959851792
1905	0.536701455629091
1906	0.537969889939835
1907	0.538317156189453
1908	0.538110739047132
1909	0.53666564968565
1910	0.537917501599791
1911	0.536528415282619
1912	0.537851058313636
1913	0.537435068861182
1914	0.53797565427983
1915	0.533187507098831
1916	0.534871825452895
1917	0.53322901697928
1918	0.53173413068435
1919	0.533586787426846
1920	0.533524309419159
1921	0.531839302944788
1922	0.533278997490434
1923	0.530953392462726
1924	0.531982211675519
1925	0.532146410682754
1926	0.530894215300645
1927	0.529864897467113
1928	0.530627808516845
1929	0.531243628817247
1930	0.532012458175373
1931	0.532820436959948
1932	0.531749364080902
1933	0.531137511427712
1934	0.529718513788048
1935	0.52936728107559
1936	0.527023171415032
1937	0.526644225575075
1938	0.528007708131817
1939	0.526460594571477
1940	0.527450729816135
1941	0.528656302382566
1942	0.52858364351057
1943	0.531185967651713
1944	0.529401913306079
1945	0.528538632625596
1946	0.528514686986389
1947	0.527150921364667
1948	0.527906786583573
1949	0.528617640917505
1950	0.529923580745944
1951	0.528216663383981
1952	0.528602295005585
1953	0.52746627944009
1954	0.526272397812654
1955	0.526180790168194
1956	0.527091340331631
1957	0.524770969045127
1958	0.524555261686468
1959	0.525215401198419
1960	0.523628878834094
1961	0.524368400899602
1962	0.525550404457219
1963	0.525288141792105
1964	0.524586325403211
1965	0.524578360499478
1966	0.524743373170485
1967	0.524482973523002
1968	0.522551406791499
1969	0.521292854883244
1970	0.521774507120505
1971	0.52634456753889
1972	0.524571047000512
1973	0.5237758594368
1974	0.522361245159026
1975	0.521423369157832
1976	0.521826433555352
1977	0.521641502110966
1978	0.5220941253831
1979	0.52446049650545
1980	0.523651770381952
1981	0.52170444676134
1982	0.52229308808615
1983	0.520774468154657
1984	0.522700804698073
1985	0.522609726468032
1986	0.52030576702852
1987	0.516400853648181
1988	0.515775306098061
1989	0.512800442386742
1990	0.513995905151202
1991	0.516928766283195
1992	0.517559326096897
1993	0.519957610130931
1994	0.518510495492812
1995	0.516716645203867
1996	0.516001994956706
1997	0.518549737300301
1998	0.517179379462345
1999	0.51335677995701
2000	0.515107083245147
2001	0.516818092613413
2002	0.517617330730399
2003	0.517560036720279
2004	0.517132715193637
2005	0.518413021652339
2006	0.51580921823019
2007	0.514562745735046
2008	0.51556490709606
2009	0.51624532069308
2010	0.516151854768478
2011	0.516959086214131
2012	0.515060243689339
2013	0.51419748531704
2014	0.515139816926836
2015	0.511826253530762
2016	0.511700303827027
2017	0.509632914464277
2018	0.511664554733456
2019	0.511371809878399
2020	0.508794537580192
2021	0.508418639130169
2022	0.508263501755417
2023	0.509125370664117
2024	0.509492176687976
2025	0.510187200701717
2026	0.508443686235616
2027	0.509689332038893
2028	0.508814812849634
2029	0.507769850642362
2030	0.50931049634556
[truncated: 28,170 more rows]
