# Supplementary material for: LaF3 doped with Ce/Gd/Eu: energy transfer and excitation dependence of photoluminescence rise-and-decay kinetics
Source: Front Chem. 2025 Apr 22;13:1501039. doi: 10.3389/fchem.2025.1501039 (PMC12052759; doi:10.3389/fchem.2025.1501039)
Supplement: Supplementary file 2 [file DataSheet3.zip › LaF3CeGdEu394_591trace.txt]

31	0.666157695579531
32	0.666000604569749
33	0.665672296372139
34	0.663980992925436
35	0.666305357927098
36	0.665763502435518
37	0.664632259372072
38	0.66493632532089
39	0.666255584706669
40	0.667751126041762
41	0.665619260987939
42	0.66975027551159
43	0.669583529842267
44	0.671430686694352
45	0.673266075542861
46	0.672504348867874
47	0.673268631464991
48	0.673062220574654
49	0.675139700986437
50	0.675004600323529
51	0.678966014616404
52	0.680058407663472
53	0.679778027041468
54	0.679483346707756
55	0.679508939559612
56	0.682529544475621
57	0.682533580142142
58	0.682759625895328
59	0.681969293070816
60	0.682618329139087
61	0.684340078999248
62	0.688056479906288
63	0.689871094488769
64	0.689512189212817
65	0.690354801406667
66	0.688294586921484
67	0.688655148165931
68	0.688428209185223
69	0.692299758601226
70	0.694011688339519
71	0.69451143837706
72	0.693835598756977
73	0.693520144157237
74	0.693665655494547
75	0.695063443569941
76	0.69737272594059
77	0.699764665487705
78	0.699307353174078
79	0.702189205148978
80	0.702891273911005
81	0.702694348182214
82	0.707034784203427
83	0.707141534309024
84	0.707865458895707
85	0.706751480413639
86	0.708296871646824
87	0.708577215947829
88	0.70772256132508
89	0.708611163974606
90	0.709512212619682
91	0.709704968159735
92	0.709987681396988
93	0.711329271470852
94	0.712740275008881
95	0.713143471724903
96	0.714336515640232
97	0.715286690453872
98	0.716923419582208
99	0.716379100988828
100	0.717296038052999
101	0.717370395208652
102	0.716753745364213
103	0.718624411319006
104	0.719147030133501
105	0.717158832117389
106	0.717509356659199
107	0.71657362011515
108	0.715804919808414
109	0.718729939962869
110	0.719996672458431
111	0.719918871534013
112	0.721401522950237
113	0.723004255623799
114	0.725569036041905
115	0.726720442640513
116	0.726213751256555
117	0.728834475429201
118	0.730038032255818
119	0.730018916648729
120	0.729627790611272
121	0.730804246591977
122	0.732129550060984
123	0.732408004324835
124	0.732207999382489
125	0.732248956016791
126	0.733525437337446
127	0.733745381162851
128	0.732928349713857
129	0.735845003931613
130	0.736638764382224
131	0.735905135362779
132	0.734951238319385
133	0.735271894893272
134	0.733725875441332
135	0.736380067396438
136	0.736326727992027
137	0.736156648862158
138	0.738806779591521
139	0.739235636420507
140	0.740736294980749
141	0.741052595725236
142	0.743445018207111
143	0.743118262395889
144	0.742908092954798
145	0.741266839844292
146	0.74131884747875
147	0.741570269503021
148	0.742674831429873
149	0.742432614760937
150	0.742569692900441
151	0.743776264369949
152	0.741739589927584
153	0.742657343541615
154	0.745753372374461
155	0.746376710663548
156	0.744704502645601
157	0.747036176239333
158	0.747549990574701
159	0.748971897138447
160	0.74772177141062
161	0.750301883325841
162	0.751715397048445
163	0.749374535587267
164	0.747291676977234
165	0.750431382483617
166	0.751063542739719
167	0.753026386008301
168	0.754519378147374
169	0.750663702353021
170	0.751421024770612
171	0.749349904569266
172	0.748594402237277
173	0.751420927914615
174	0.752478585979936
175	0.750291748421984
176	0.751929690940721
177	0.755268580803924
178	0.754067114452565
179	0.75399312723301
180	0.757950043102936
181	0.7590360961179
182	0.759814807568053
183	0.761230491134024
184	0.762232311717357
185	0.760866270885264
186	0.760509248920355
187	0.762482017238134
188	0.76132431903542
189	0.760888198006695
190	0.761139149203205
191	0.761981632255726
192	0.762215663247735
193	0.762532732114084
194	0.764792666354512
195	0.765735840631959
196	0.765557733216157
197	0.763639580918631
198	0.765575759193285
199	0.768632204863669
200	0.766177817412806
201	0.766269221223845
202	0.769783034361965
203	0.770833476655546
204	0.769923961182107
205	0.769654807784365
206	0.769709223366514
207	0.771010860341818
208	0.770935796944524
209	0.770254116369762
210	0.770544950713279
211	0.770221403256942
212	0.771042140793024
213	0.77010651859286
214	0.769755095442639
215	0.768745550593584
216	0.76859860793988
217	0.769945444380222
218	0.768845359352764
219	0.77116542636958
220	0.772159741958406
221	0.77165912290734
222	0.772543650878901
223	0.775019084330673
224	0.776976920682324
225	0.776483705734102
226	0.776117054668874
227	0.775298045743285
228	0.773239355394824
229	0.774906892801384
230	0.774105586999601
231	0.775096757458984
232	0.778376309572104
233	0.778507245427163
234	0.778815435827165
235	0.778083871723757
236	0.776529768831775
237	0.776341303205235
238	0.772663734826684
239	0.77499567746485
240	0.775846165934527
241	0.77410917605236
242	0.775676437907645
243	0.778369574044681
244	0.779559881778109
245	0.780341724905482
246	0.780177473278069
247	0.778998710241336
248	0.780679913759959
249	0.779850814322844
250	0.780231820253888
251	0.778521908348856
252	0.781437004799336
253	0.783381301489808
254	0.785154795320881
255	0.785403607614135
256	0.784305185281284
257	0.783814415946974
258	0.783093867867946
259	0.786660853602928
260	0.785413885111542
261	0.784531232379691
262	0.785798753175447
263	0.784842031165488
264	0.784034300582603
265	0.78450486871553
266	0.783861171834066
267	0.785369674384803
268	0.787328943398068
269	0.78532342564647
270	0.786984785792807
271	0.787649778886504
272	0.787219878165111
273	0.786771752373708
274	0.78955578920869
275	0.791083862051609
276	0.793832689041415
277	0.79437481357743
278	0.797056917547418
279	0.797656943136234
280	0.796054916704314
281	0.79683216320752
282	0.795474667226674
283	0.795760169109494
284	0.794620116186032
285	0.795011641754475
286	0.793502899754191
287	0.794457948307766
288	0.791908752288542
289	0.791204932047245
290	0.794360520591834
291	0.793975906774919
292	0.793813452364331
293	0.7967679638245
294	0.796315923436572
295	0.798941000748172
296	0.798774362696623
297	0.797228901511886
298	0.795151047128339
299	0.79499294316626
300	0.794224468856849
301	0.795477032127255
302	0.796421838159199
303	0.797437077333715
304	0.798107805109538
305	0.799845159546914
306	0.803029487418023
307	0.802536082793474
308	0.803573846368068
309	0.802785992788022
310	0.800299710119419
311	0.798759699774929
312	0.80091468381703
313	0.800152273769178
314	0.799058204575281
315	0.797380847046853
316	0.799543291691129
317	0.798691540057831
318	0.80014564720475
319	0.802811374439996
320	0.800682425827846
321	0.80229675700699
322	0.80233435865719
323	0.803083243841307
324	0.803303643697029
325	0.802664437167181
326	0.803950035058507
327	0.80402799337392
328	0.805484516539863
329	0.807828574248926
330	0.808009655950954
331	0.807736098295815
332	0.808225183411963
333	0.808470282892017
334	0.809753763403642
335	0.808161102408495
336	0.809971588504124
337	0.810402597688588
338	0.810788489466567
339	0.810480217008012
340	0.808168222669461
341	0.810210096395527
342	0.810602766748039
343	0.811705509934513
344	0.813160771282057
345	0.814522830256517
346	0.813445127035585
347	0.811823857200469
348	0.811270092456985
349	0.811034678576582
350	0.812424641494591
351	0.812998741961675
352	0.812780326308659
353	0.814248991449943
354	0.81771745311292
355	0.816026072988553
356	0.815198045693511
357	0.812689432336825
358	0.814196124218515
359	0.813638461021172
360	0.813890166887321
361	0.816172793680598
362	0.815307546778453
363	0.815920490535804
364	0.818384242078219
365	0.817519495598722
366	0.819102284008336
367	0.818080002595741
368	0.818616576745066
369	0.820322197391364
370	0.819830011538105
371	0.819994166309521
372	0.823042786822521
373	0.821676559004545
374	0.821388162203607
375	0.820690903956074
376	0.823187947056844
377	0.824932440588296
378	0.821481236780586
379	0.82057193923314
380	0.821279929663175
381	0.82110451269172
382	0.821392659281334
383	0.822284206622198
384	0.822507239077714
385	0.823381794917301
386	0.824045437407935
387	0.823834146051551
388	0.825590021507816
389	0.823941855300558
390	0.825011210072679
391	0.823658282466335
392	0.823984095276813
393	0.823002568715193
394	0.826140935725513
395	0.827140702154587
396	0.82408256553993
397	0.82473096262767
398	0.82614236973235
399	0.824316133775511
400	0.824363851496458
401	0.825596478574249
402	0.829281804849076
403	0.829234851214325
404	0.832353260508475
405	0.831511285949936
406	0.831948079589747
407	0.828168629464646
408	0.827056672851505
409	0.826057803685621
410	0.827623190301196
411	0.82559666421491
412	0.824342462463896
413	0.828739724705394
414	0.829452961501907
415	0.831314479945919
416	0.830752397693735
417	0.832314461610541
418	0.830512944111144
419	0.829562953592942
420	0.828589935561571
421	0.828275084966586
422	0.828488571725558
423	0.830389236134825
424	0.83000490615979
425	0.829232413671746
426	0.829322409035169
427	0.83393245986533
428	0.8356274317329
429	0.835872531212955
430	0.836970601097596
431	0.835998448044083
432	0.836603850485927
433	0.83874494914475
434	0.838670020269673
435	0.83813193140018
436	0.835770797440844
437	0.83482456816384
438	0.834146256025401
439	0.833892867286313
440	0.833446880398166
441	0.834975140226968
442	0.836695001395197
443	0.834837035682946
444	0.831767954340684
445	0.832312365754394
446	0.834557747381347
447	0.832920809743573
448	0.835250835440142
449	0.836102663751104
450	0.836216926922541
451	0.837454342991271
452	0.836517261225048
453	0.83822120706974
454	0.838430570722749
455	0.83883514091061
456	0.836581784806611
457	0.838561561731916
458	0.841584788485942
459	0.840745294517091
460	0.841464315768951
461	0.842216619162612
462	0.844875799201538
463	0.845325992599422
464	0.842406778423868
465	0.841940524418453
466	0.84094025756673
467	0.841092538062019
468	0.839689026066276
469	0.843817378395245
470	0.846607164709796
471	0.845618092797004
472	0.844753561553055
473	0.844321800389396
474	0.845591188353529
475	0.845919960652789
476	0.844325737854698
477	0.847383831422245
478	0.846989727062896
479	0.846308825371773
480	0.845372113541648
481	0.846946768738
482	0.845418362279981
483	0.84593220217457
484	0.843017151461645
485	0.848389695743433
486	0.847982051722905
487	0.848986437644923
488	0.847194424140184
489	0.847388405177636
490	0.846651809943298
491	0.844764915228201
492	0.847482746953902
493	0.849131409548142
494	0.849145399858749
495	0.851089245899793
496	0.848877775978618
497	0.849504439656918
498	0.846217739033167
499	0.847387684138551
500	0.847162004285797
501	0.850226236102123
502	0.850585384863288
503	0.851886424559947
504	0.851555581963761
505	0.852511280259646
506	0.852947853283021
507	0.852147193187881
508	0.852337343032582
509	0.849392382649846
510	0.849543854666609
511	0.850974498448374
512	0.848583991562874
513	0.850960911704419
514	0.850856253419302
515	0.851826915966648
516	0.852160984405606
517	0.852241563213813
518	0.852032436319906
519	0.855627352902881
520	0.856109076963295
521	0.856800924727246
522	0.855811379296248
523	0.856219654225976
524	0.857830199949923
525	0.855300463914664
526	0.856388479608779
527	0.85655133758602
528	0.856596316434621
529	0.853949095420819
530	0.852867226046816
531	0.853564992788331
532	0.85601101026683
533	0.857099564049814
534	0.858018786646458
535	0.858148971867543
536	0.858554421830707
537	0.856774113104101
538	0.857251482680338
539	0.856969346543397
540	0.856497308082634
541	0.859059149190291
542	0.859818392585146
543	0.859809976875227
544	0.858307977128479
545	0.86006559599268
546	0.861708295217023
547	0.862375121848543
548	0.858739793446247
549	0.857686963383308
550	0.856726068494166
551	0.858518638920885
552	0.85833299826091
553	0.860558130258482
554	0.861584618180815
555	0.860128265858088
556	0.859594009526567
557	0.86010855700802
558	0.859982591748894
559	0.857869263856626
560	0.85819922667751
561	0.859017528016236
562	0.860379714786802
563	0.861869049266785
564	0.860362400432204
565	0.859363527230653
566	0.859029957869121
567	0.860306035623124
568	0.862073853961847
569	0.86054552956238
570	0.860548545550494
571	0.860726955641285
572	0.864492636072216
573	0.865212868024032
574	0.864298520512546
575	0.864809570416347
576	0.866580246006967
577	0.868943354752454
578	0.867814078403826
579	0.86788213588404
580	0.869602058932488
581	0.870287987718875
582	0.869181542480979
583	0.864004110568492
584	0.863612247349283
585	0.863029572436064
586	0.86554998070077
587	0.864020019165918
588	0.866300211107061
589	0.867192190264242
590	0.866122441342024
591	0.864947859255807
592	0.864141802129306
593	0.867816141974641
594	0.867574136505586
595	0.868686231676611
596	0.868386516176303
597	0.8676471080824
598	0.868159757455366
599	0.868359120726735
600	0.865908966690052
601	0.866446245735797
602	0.866087531481394
603	0.86585745813302
604	0.864954935124441
605	0.865215154901728
606	0.867106806322431
607	0.8683129325234
608	0.868075983744497
609	0.869790255514594
610	0.870499860211238
611	0.871255659837328
612	0.871492035551585
613	0.870847062054278
614	0.869499687525067
615	0.869539371579192
616	0.871977586769083
617	0.871764638098982
618	0.87197870464871
619	0.872935558490442
620	0.87221443869199
621	0.874357688361069
622	0.875238808884864
623	0.875398669707102
624	0.874544270676566
625	0.875435883933316
626	0.873208560568823
627	0.871404253078638
628	0.872239905092961
629	0.873672163141335
630	0.876836529260607
631	0.876357833295306
632	0.879800457275992
633	0.880119678497819
634	0.877961134997847
635	0.8772198799139
636	0.877067279255734
637	0.875784631436634
638	0.873732160050283
639	0.876396447897803
640	0.876434229807775
641	0.876383490717826
642	0.87638618519784
643	0.879422853411826
644	0.878472764692406
645	0.879154616110383
646	0.878940053173673
647	0.877668952741713
648	0.876511845091532
649	0.878002515377134
650	0.878293478861979
651	0.878209328488901
652	0.879234387785286
653	0.879656922070055
654	0.880555878894652
655	0.880178640930916
656	0.881470911124224
657	0.879772538534999
658	0.880608478426867
659	0.880699065688046
660	0.880912590113238
661	0.881268596435406
662	0.880560304675603
663	0.87928407222105
664	0.879176677754033
665	0.879391451890624
666	0.880233421068275
667	0.882057005592209
668	0.881325535654353
669	0.882087538099887
670	0.880624707187171
671	0.882246878321143
672	0.882306016978345
673	0.880990783842531
674	0.880340608371078
675	0.882619773907702
676	0.881135494772648
677	0.881075134653713
678	0.878503394056079
679	0.882008062373863
680	0.881331266300814
681	0.881174815616786
682	0.879216464045043
683	0.880231062893804
684	0.880628620438474
685	0.880971026564465
686	0.881352754879817
687	0.88368613152482
688	0.882177790400745
689	0.882237830356803
690	0.883703932849845
691	0.886204387434048
692	0.887968304628467
693	0.888278720025944
694	0.886552127365958
695	0.889506699361126
696	0.889313237579432
697	0.887430153878754
698	0.888122674253791
699	0.888874868684456
700	0.888466585683395
701	0.887546422776452
702	0.886718885142281
703	0.887197664511356
704	0.886888567431609
705	0.88699093883903
706	0.888624307602376
707	0.886541010449914
708	0.887286215106164
709	0.889343834657774
710	0.889790413443677
711	0.889492513993304
712	0.887213765475554
713	0.887603687539165
714	0.88785694982737
715	0.884722759731899
716	0.886351332778196
717	0.887915375516819
718	0.889609331741648
719	0.891615812672324
720	0.88991262687816
721	0.885666164042338
722	0.886117395951739
723	0.887557584084827
724	0.889574756841339
725	0.891168660821775
726	0.8905317398244
727	0.89369835111948
728	0.893800722526901
729	0.895236019432165
730	0.897774950060981
731	0.897574240222216
732	0.895684975225648
733	0.893194919208848
734	0.893420159173952
735	0.89123772183773
736	0.892310081836187
737	0.892138896933691
738	0.890368425816842
739	0.890533535696002
740	0.891716501206805
741	0.893264113401799
742	0.890440268752252
743	0.889845450518471
744	0.892123309844364
745	0.892154228430805
746	0.889649501420978
747	0.890962217646105
748	0.892171792996727
749	0.89136506325914
750	0.894104339171512
751	0.896446824315854
752	0.894329455376176
753	0.896358047723721
754	0.898301970442429
755	0.898002729805548
756	0.899682115929014
757	0.898574512454827
758	0.896762498186809
759	0.897907013212221
760	0.89711171786311
761	0.897561829202441
762	0.894264151565752
763	0.893409357039897
764	0.89485089174038
765	0.894306877167212
766	0.894613640286488
767	0.894430824593077
768	0.894405937982863
769	0.895621788794926
770	0.895338394875252
771	0.895933919350675
772	0.898399595906021
773	0.899440800558934
774	0.902334775676064
775	0.90105572094539
776	0.900311250780447
777	0.899481020011485
778	0.899018212465278
779	0.898531465345267
780	0.898054944604222
781	0.89882579995688
782	0.898218970234309
783	0.899164463674784
784	0.901377282853799
785	0.899640870071945
786	0.897876428240879
787	0.897531965270184
788	0.896542336435411
789	0.898898774224139
790	0.898322686863904
791	0.897277449234913
792	0.89819690859066
793	0.896316826080651
794	0.896954057824348
795	0.897634792707922
796	0.901179841904916
797	0.901116915102073
798	0.899818230889441
799	0.899756459632445
800	0.901035058332802
801	0.902524488323559
802	0.904906036029381
803	0.903172481844646
804	0.901281772079464
805	0.901240070192079
806	0.904510002621434
807	0.902547802369052
808	0.903643080917683
809	0.903161927231471
810	0.903821083406156
811	0.905319515623699
812	0.905628631536557
813	0.904742625165827
814	0.904655589291187
815	0.905192332938506
816	0.906188105402946
817	0.90580541525374
818	0.903361351037838
819	0.903838232298426
820	0.904297169640439
821	0.904388024600831
822	0.905465060591564
823	0.905399311512601
824	0.903653936860625
825	0.904358967801879
826	0.90560235665706
827	0.904558368739469
828	0.904102938391663
829	0.906624229122115
830	0.905848397792635
831	0.905903621853312
832	0.908083403720962
833	0.906412678137851
834	0.906855600609886
835	0.907258560566806
836	0.904944458265108
837	0.904789483289805
838	0.903801969144289
839	0.902794119275173
840	0.903610082617761
841	0.903598692621616
842	0.904964990391145
843	0.90427927280464
844	0.905498505505248
845	0.907672746402765
846	0.906890003321757
847	0.907499746795556
848	0.907708301970039
849	0.906999734439691
850	0.909983384757365
851	0.909018682889472
852	0.907161701879852
853	0.908151461201176
854	0.90978094227244
855	0.91054133986792
856	0.90978620209114
857	0.908888554167718
858	0.909408834986075
859	0.910487565956748
860	0.909711279942174
861	0.912876973795731
862	0.913375319421324
863	0.913785612184312
864	0.911851855309571
865	0.911564435139931
866	0.91075186713811
867	0.91136872818243
868	0.907322895817264
869	0.906535133712326
870	0.910035401808379
871	0.909204054505012
872	0.908519013565261
873	0.90812101613294
874	0.906750723053555
875	0.907348051471913
876	0.90978498331985
877	0.910772045470715
878	0.909344818553272
879	0.912362722263157
880	0.911654376694467
881	0.914380738473972
882	0.916081368346005
883	0.915545220632108
884	0.914707761984406
885	0.913972194499809
886	0.912687296124013
887	0.915746636712515
888	0.913769104963018
889	0.912025959344184
890	0.913601585790945
891	0.914750206434432
892	0.914399437062186
893	0.915921368965883
894	0.918009206243181
895	0.916511632277385
896	0.916463075137801
897	0.912803912089031
898	0.911340439505339
899	0.911865442053526
900	0.911556579042436
901	0.909779081830174
902	0.910675126248765
903	0.908294953360004
904	0.912152582416953
905	0.913490470439395
906	0.912355986735733
907	0.914852911456952
908	0.915362535425249
909	0.916096165789916
910	0.917708549087352
911	0.921074564010467
912	0.917482148195513
913	0.917473135206949
914	0.916150512765735
915	0.914429839083313
916	0.915567287656646
917	0.915519469044036
918	0.915598397264636
919	0.914570599095906
920	0.916858906762422
921	0.916211989419074
922	0.916508297471616
923	0.91684774141838
924	0.919510474189067
925	0.916658334136319
926	0.916504306197426
927	0.914735644404401
928	0.916258195110297
929	0.918214487146893
930	0.916657306386578
931	0.918003556310052
932	0.917991910721694
933	0.916915540615937
934	0.916073777257278
935	0.917205705038811
936	0.917162321623708
937	0.913899384349656
938	0.914796326031436
939	0.914583106971677
940	0.914985819407717
941	0.914578810332054
942	0.918520596488193
943	0.921896428842731
944	0.923329021851426
945	0.922083884207418
946	0.918971921217924
947	0.919036643892369
948	0.920939319408786
949	0.920501592184786
950	0.92322126955531
951	0.924487527187445
952	0.92411149050711
953	0.922469373763968
954	0.923552866821135
955	0.92066776882513
956	0.920356944480111
957	0.921994122912654
958	0.921546773314446
959	0.919184883340248
960	0.921167115296019
961	0.921688983476542
962	0.922318568977404
963	0.92126158352317
964	0.923448165488909
965	0.924907724821298
966	0.925852120560479
967	0.929562163947526
968	0.931300371255761
969	0.929738114972184
970	0.929145989873194
971	0.929869997863653
972	0.928889858226093
973	0.929549867271636
974	0.929114366390334
975	0.926457537799768
976	0.926766871638618
977	0.924987200547322
978	0.924148800244099
979	0.923330010589723
980	0.922975158468181
981	0.923362595906438
982	0.922190022236926
983	0.921703416365244
984	0.925675287070075
985	0.924206644797569
986	0.923016724488127
987	0.922914092107604
988	0.922120070683892
989	0.923311087349405
990	0.922247463223744
991	0.92512293211943
992	0.924011937340143
993	0.923166567440837
994	0.925571306776935
995	0.924677203513941
996	0.924235868404071
997	0.927276710842462
998	0.92886393848525
999	0.926936504154725
1000	0.926637326743287
1001	0.924552232374001
1002	0.92268250807473
1003	0.921698612576861
1004	0.922512287696532
1005	0.924952570492904
1006	0.924017910126594
1007	0.924573400790127
1008	0.927972132861729
1009	0.929357231456358
1010	0.925769389396795
1011	0.923877334409439
1012	0.925971636824504
1013	0.926193403425955
1014	0.928408769110546
1015	0.927141197196347
1016	0.927646512418022
1017	0.929135404319909
1018	0.929805275189208
1019	0.929668650389577
1020	0.931214310667196
1021	0.93019668910421
1022	0.930210102314504
1023	0.930264987379193
1024	0.930333593710053
1025	0.929724965425436
1026	0.930715815721942
1027	0.929319968802145
1028	0.928241638707681
1029	0.926610153255378
1030	0.92661462880955
1031	0.928960867123756
1032	0.931686717718835
1033	0.930645768658134
1034	0.931108172637689
1035	0.930415295778775
1036	0.928349307600022
1037	0.927860584348639
1038	0.930972524469356
1039	0.931157327055917
1040	0.934439884395373
1041	0.933390285556095
1042	0.93407896128616
1043	0.933510470395541
1044	0.932609306061357
1045	0.930769311172125
1046	0.930552116980843
1047	0.933278957659441
1048	0.935134328438119
1049	0.935866546319504
1050	0.936158674766752
1051	0.936957198649079
1052	0.934978107787083
1053	0.934384461241815
1054	0.93444257483972
1055	0.936703758791548
1056	0.934912864511657
1057	0.934149316405847
1058	0.93604005845636
1059	0.935409386015982
1060	0.93408792853717
1061	0.932337571182263
1062	0.933429757065117
1063	0.93246577085542
1064	0.932731721279167
1065	0.934050173531642
1066	0.930925895033148
1067	0.931769977554833
1068	0.931101312004602
1069	0.931953946103647
1070	0.932143943938243
1071	0.931681775372568
1072	0.933648726949668
1073	0.93396219600148
1074	0.934249939024442
1075	0.935749802558378
1076	0.936248535607957
1077	0.938143059078001
1078	0.937752799363624
1079	0.935868022028228
1080	0.936191229143356
1081	0.933429286237356
1082	0.93373397502404
1083	0.933255067858858
1084	0.936252436752261
1085	0.936323599005251
1086	0.934720766785248
1087	0.937643127435466
1088	0.938607020824833
1089	0.938931916193788
1090	0.939815526723827
1091	0.939127238417748
1092	0.938261021610416
1093	0.940207893056129
1094	0.939708447038798
1095	0.940053227481926
1096	0.938452110420194
1097	0.937168885500782
1098	0.936607358825356
1099	0.936170916288532
1100	0.937876523482608
1101	0.939824943279043
1102	0.9376116492366
1103	0.935881748675289
1104	0.937074144193531
1105	0.937894549459736
1106	0.936782539037708
1107	0.936697226392672
1108	0.940398411491706
1109	0.939936686849349
1110	0.93793894179147
1111	0.939812701757262
1112	0.938506221982133
1113	0.937234634579746
1114	0.935776294018646
1115	0.937351886834853
1116	0.938316315622645
1117	0.937845314328178
1118	0.937767964053188
1119	0.937678506778635
1120	0.940423485087802
1121	0.938561863061683
1122	0.939736965748881
1123	0.938716076641235
1124	0.938534606169999
1125	0.937935356774377
1126	0.938655643880302
1127	0.943147025936408
1128	0.939741943070924
1129	0.940151124680397
1130	0.94402222210175
1131	0.945114422782048
1132	0.941029589735621
1133	0.940299537661936
1134	0.938920415889425
1135	0.937563315403898
1136	0.937452728724662
1137	0.939193309004811
1138	0.938453354750705
1139	0.938753401175668
1140	0.940098023380311
1141	0.941733140932483
1142	0.94337417746222
1143	0.944029919463028
1144	0.942060214216138
1145	0.939599887609378
1146	0.939184079435477
1147	0.940634363460978
1148	0.943578465591968
1149	0.942400311940879
1150	0.941214826828944
1151	0.941658481101841
1152	0.940764481420955
1153	0.942626772022494
1154	0.942380865409136
1155	0.943681157162266
1156	0.942112224541041
1157	0.939801670935438
1158	0.94329866476072
1159	0.942694840264485
1160	0.940892578857226
1161	0.939979643829023
1162	0.939261160666032
1163	0.937937058480426
1164	0.942482480801695
1165	0.945604106522063
1166	0.945985522745871
1167	0.946581994257704
1168	0.943980738140356
1169	0.945195877329889
1170	0.943214096023546
1171	0.942311534003524
1172	0.94220043479464
1173	0.943380365484219
1174	0.943629269252581
1175	0.942876653767376
1176	0.945240981284152
1177	0.945114087821726
1178	0.944459771756423
1179	0.944525015031849
1180	0.945133459021028
1181	0.943543635099445
1182	0.943768193036907
1183	0.94598350491261
1184	0.94881869516597
1185	0.951061387693797
1186	0.949338961186883
1187	0.951243996222993
1188	0.94906191133498
1189	0.945205293885105
1190	0.944689460371255
1191	0.944372648442341
1192	0.944559990808366
1193	0.941165995264038
1194	0.944159749545459
1195	0.946740192385335
1196	0.947388497997966
1197	0.946408809009835
1198	0.94469658063222
1199	0.947665436196428
1200	0.945988529317429
1201	0.944865759808455
1202	0.946432271029767
1203	0.947782874092195
1204	0.945824445842788
1205	0.945573958747928
1206	0.947289906664853
1207	0.94641714804209
1208	0.948257602997306
1209	0.949280974039862
1210	0.945764233698292
1211	0.942454770570139
1212	0.941663323901667
1213	0.944090601090063
1214	0.946294438220625
1215	0.945161708686676
1216	0.946670585209177
1217	0.9480407531829
1218	0.948421685126725
1219	0.944511428287894
1220	0.947237179336532
1221	0.947261297824885
1222	0.950084456411122
1223	0.950673891065765
1224	0.948918168964828
1225	0.94944247468793
1226	0.94868018974574
1227	0.949094952682012
1228	0.947027617935863
1229	0.948636148516994
1230	0.951058308480241
1231	0.950988269487766
1232	0.949600807337778
1233	0.95007669447918
1234	0.951736003161702
1235	0.951832027810908
1236	0.95073967243006
1237	0.951834279712827
1238	0.953524883643999
1239	0.952772395954901
1240	0.95155453538091
1241	0.953002293079169
1242	0.952088526703662
1243	0.950995895552269
1244	0.951857417534215
1245	0.951143508126615
1246	0.950256109450935
1247	0.950860473381261
1248	0.948937747328345
1249	0.949445165132277
1250	0.94915822924262
1251	0.951383011482426
1252	0.949910944274265
1253	0.950807565793169
1254	0.953145736809999
1255	0.952687917347612
1256	0.95165590325259
1257	0.953329494158931
1258	0.954108243275305
1259	0.952866334164515
1260	0.951351075908022
1261	0.951001283167075
1262	0.949755642409975
1263	0.949634437892121
1264	0.949963748280251
1265	0.950226794369325
1266	0.952473798334219
1267	0.953588515343261
1268	0.953695573504735
1269	0.951446586682357
1270	0.952299592062721
1271	0.954264020003023
1272	0.9550242050534
1273	0.954085374498351
1274	0.953200822312791
1275	0.953374206653541
1276	0.953209289141153
1277	0.953476711237958
1278	0.95451719081612
1279	0.953721491900357
1280	0.952963593727675
1281	0.950421025618101
1282	0.952904086479598
1283	0.951500664613741
1284	0.9518902073247
1285	0.952347819622871
1286	0.952616257362418
1287	0.953588449427374
1288	0.952143196532803
1289	0.95260536106281
1290	0.953114393133351
1291	0.954101248120001
1292	0.953187800562149
1293	0.953440340466046
1294	0.954926200237154
1295	0.952763155623789
1296	0.95311237530009
1297	0.952357705660626
1298	0.951129317377904
1299	0.952400349203534
1300	0.954582972180415
1301	0.955695107708105
1302	0.954897619646851
1303	0.955904922010543
1304	0.957279301874891
1305	0.953778125753871
1306	0.955525972924202
1307	0.95257670783051
1308	0.953412437867719
1309	0.95245684853483
1310	0.952017279701675
1311	0.952901444463249
1312	0.954357681096869
1313	0.955615968287625
1314	0.956163816743988
1315	0.956566007233825
1316	0.956863897267642
1317	0.958978754677522
1318	0.959020908559558
1319	0.958435326621222
1320	0.955887837688936
1321	0.95485672489277
1322	0.954304055160136
1323	0.956722905876836
1324	0.958692894965604
1325	0.959975388084154
1326	0.959281465987611
1327	0.957374039146476
1328	0.956265307030886
1329	0.958213995871755
1330	0.955583239032138
1331	0.954570058047547
1332	0.954631803745322
1333	0.953336169151357
1334	0.951711460928365
1335	0.95269293502632
1336	0.953191474363906
1337	0.952938789176014
1338	0.956206024434911
1339	0.953438223086345
1340	0.954881611502984
1341	0.958606128135398
1342	0.958399771053948
1343	0.957925714759924
1344	0.958761635818682
1345	0.957727563533733
1346	0.956756582168733
1347	0.959170045270627
1348	0.957643839596085
1349	0.956151097668336
1350	0.956333375272877
1351	0.957619811237617
1352	0.958776386179817
1353	0.956001978445155
1354	0.957430134911121
1355	0.958082702187599
1356	0.95616212849016
1357	0.955509920388003
1358	0.957019256976487
1359	0.95901319236517
1360	0.957631514670529
1361	0.958835849035562
1362	0.960908744930177
1363	0.962507904693646
1364	0.962693047621416
1365	0.964783712555724
1366	0.961074516658646
1367	0.960856742676607
1368	0.958886876003056
1369	0.955238137080911
1370	0.956671160560701
1371	0.957852669195891
1372	0.958115306337424
1373	0.956821626351277
1374	0.953057355713185
1375	0.955301897921501
1376	0.956742053769256
1377	0.958300224613092
1378	0.959519573002806
1379	0.959516109055709
1380	0.958722183142771
1381	0.956389471037521
1382	0.956360952327438
1383	0.957524704029934
1384	0.95721355414115
1385	0.95973080247897
1386	0.962046572856163
1387	0.962351092144853
1388	0.958787932221734
1389	0.959551324281773
1390	0.961255341423239
1391	0.962341576043196
1392	0.960802027109913
1393	0.959300531821479
1394	0.960501891900287
1395	0.958413324167348
1396	0.957844732385065
1397	0.958647291933915
1398	0.961438797442404
1399	0.960665932327818
1400	0.963925405654773
1401	0.964927058085335
1402	0.961435076557872
1403	0.960170967245548
1404	0.961647076846341
1405	0.961120348378105
1406	0.960737176639361
1407	0.961845092205093
1408	0.963474487182138
1409	0.960551722965268
1410	0.961500953432942
1411	0.962091410456436
1412	0.962096038020714
1413	0.961353291085375
1414	0.958883958216162
1415	0.962525095287804
1416	0.960749556719026
1417	0.964127121719724
1418	0.963187650838921
1419	0.960169876270366
1420	0.962248720737432
1421	0.963672460839002
1422	0.962239265170773
1423	0.961671835660449
1424	0.964171510015791
1425	0.963486824214693
1426	0.963793502584972
1427	0.965660607736671
1428	0.967052014078073
1429	0.967588580156065
1430	0.965513940853513
1431	0.9649585362842
1432	0.967424504752757
1433	0.967856817457508
1434	0.965912702372029
1435	0.965116240715293
1436	0.963919217632774
1437	0.965609003668865
1438	0.965299281060807
1439	0.964355069617063
1440	0.962225717438262
1441	0.963176251426221
1442	0.965518417752908
1443	0.966650287689887
1444	0.964177668442902
1445	0.965306495487324
1446	0.964161952212247
1447	0.965907086069453
1448	0.970334716701524
1449	0.968649742525148
1450	0.967829913014033
1451	0.966013119171631
1452	0.964985440727675
1453	0.965297263227546
1454	0.966414795786597
1455	0.966582278637671
1456	0.96757606958985
1457	0.966471821099764
1458	0.964872809310734
1459	0.965843961518951
1460	0.966104718039885
1461	0.968323563814239
1462	0.967089637251828
1463	0.968613370408015
1464	0.966173675473733
1465	0.964668315361995
1466	0.965563973701821
1467	0.965859233826289
1468	0.964128212694907
1469	0.964226931824127
1470	0.96446483974644
1471	0.963103205862188
1472	0.966658804291468
1473	0.964697697704713
1474	0.966121884420044
1475	0.964562026667603
1476	0.964522319744701
1477	0.96334166398037
1478	0.963666366982555
1479	0.967129629361831
1480	0.966879591571177
1481	0.968580915577852
1482	0.968539921277329
1483	0.965931400960244
1484	0.965642312715108
1485	0.964425525628413
1486	0.966326492712669
1487	0.966054428254142
1488	0.966875807461202
1489	0.96684830439386
1490	0.967717905780181
1491	0.963550007954971
1492	0.962490860728704
1493	0.964165393290567
1494	0.965217626074861
1495	0.965849880496515
1496	0.966595043450878
1497	0.96773736172848
1498	0.966502447772993
1499	0.96529242042772
1500	0.965826135979927
1501	0.965199465575516
1502	0.967011923766851
1503	0.964829260433304
1504	0.967278640967237
1505	0.969482114887812
1506	0.969561695541165
1507	0.968131108258732
1508	0.969272394750927
1509	0.970734204640013
1510	0.970290962005101
1511	0.970481152206468
1512	0.96972744574608
1513	0.967309364496463
1514	0.967807178759297
1515	0.968827617217515
1516	0.967852995681312
1517	0.967266937534326
1518	0.967711298048864
1519	0.96735779383994
1520	0.970611367022441
1521	0.969523816775198
1522	0.969936934504751
1523	0.969713358579476
1524	0.966902043329256
1525	0.96494176539936
1526	0.965022781404773
1527	0.968113296171929
1528	0.969519166342143
1529	0.969377148546818
1530	0.969958323537313
1531	0.969202097475794
1532	0.967367096051271
1533	0.966263606266491
1534	0.966834241441256
1535	0.970038999201516
1536	0.971046742798081
1537	0.969157378255073
1538	0.967186013004021
1539	0.968223255977632
1540	0.968323436018133
1541	0.970231134594146
1542	0.973743961684413
1543	0.97508421057177
1544	0.973897460950992
1545	0.974303692488238
1546	0.972456939202805
1547	0.972611101663915
1548	0.970618999813054
1549	0.97128008100067
1550	0.973015913991767
1551	0.971814153036752
1552	0.971464882242009
1553	0.973864618696842
1554	0.970884509003928
1555	0.968213704900199
1556	0.968030082073485
1557	0.96883999729718
1558	0.970441796386553
1559	0.970030467802491
1560	0.969331413683355
1561	0.966815750017256
1562	0.965456210643928
1563	0.967269979081661
1564	0.96809021350465
1565	0.969529942916977
1566	0.971851678009288
1567	0.97215143924715
1568	0.970660438036894
1569	0.970907973714305
1570	0.971084181676398
1571	0.970175115507166
1572	0.970281580425661
1573	0.969741473722908
1574	0.968944233182533
1575	0.969826421812734
1576	0.971413181318205
1577	0.969411087157039
1578	0.969456496476735
1579	0.969041420103697
1580	0.970446321713945
1581	0.970550221293756
1582	0.970921502613706
1583	0.975134949661719
1584	0.974117414192952
1585	0.974165715740322
1586	0.976697886627715
1587	0.973749478440548
1588	0.974676889404563
1589	0.974284692570256
1590	0.977018124837506
1591	0.975067661648589
1592	0.975397559898809
1593	0.977203760116592
1594	0.975796671175089
1595	0.973663872537078
1596	0.972509268345363
1597	0.973215148121808
1598	0.973484493886322
1599	0.974562966574336
1600	0.972559983221313
1601	0.971091404174248
1602	0.973315863560733
1603	0.97761384840581
1604	0.973534462163965
1605	0.977705119039853
1606	0.975585056965383
1607	0.977239607597078
1608	0.975054639897947
1609	0.973529845361465
1610	0.971213281303189
1611	0.97043681906451
1612	0.971850647569103
1613	0.972021490785167
1614	0.971743785810066
1615	0.972207535011795
1616	0.971981315724949
1617	0.974022912335247
1618	0.974270971304084
1619	0.973799639084962
1620	0.976365447252809
1621	0.976672959660836
1622	0.976300275274158
1623	0.975138735116916
1624	0.974442695640672
1625	0.973833572314294
1626	0.975425710018016
1627	0.975021874321461
1628	0.972936914474393
1629	0.973549259607876
1630	0.974989147756419
1631	0.975416226201691
1632	0.974938201502255
1633	0.976805369879397
1634	0.978547089562726
1635	0.979426669807133
1636	0.977790560826218
1637	0.975867750024305
1638	0.97697764844752
1639	0.974702996131289
1640	0.975867552276645
1641	0.972598007271275
1642	0.97544548478397
1643	0.97706424443451
1644	0.97708092249902
1645	0.975483420049269
1646	0.97562009462212
1647	0.975216158033903
1648	0.976938950441248
1649	0.977487935610349
1650	0.980265731959666
1651	0.978420712665615
1652	0.980263397999194
1653	0.978810423529345
1654	0.977113963846051
1655	0.97865706820154
1656	0.979073145419876
1657	0.978358832445623
1658	0.975596284189645
1659	0.973989188960574
1660	0.97348401633245
1661	0.972519045420122
1662	0.973590154361957
1663	0.972773508991727
1664	0.97321341682087
1665	0.972647960751475
1666	0.973228155075006
1667	0.975655808925611
1668	0.976057614681905
1669	0.974901342414695
1670	0.974978827211902
1671	0.975311541012131
1672	0.975602875778297
1673	0.979258716128298
1674	0.977793126164903
1675	0.977244450396903
1676	0.976998812827979
1677	0.978142520720087
1678	0.975466515987434
1679	0.975359794131503
1680	0.976153340691788
1681	0.976883258243256
1682	0.977097471422201
1683	0.975760670339276
1684	0.975005119579288
1685	0.97805427414549
1686	0.980121342537648
1687	0.978456452528327
1688	0.977713663891101
1689	0.975381138771734
1690	0.977880336918427
1691	0.977733920246593
1692	0.978774371575089
1693	0.978123553087437
1694	0.974768568986147
1695	0.973256714141754
1696	0.973120342243892
1697	0.974068246322502
1698	0.975533462314132
1699	0.97620315964977
1700	0.978061538345228
1701	0.978027833803666
1702	0.97901457982732
1703	0.979791225016214
1704	0.980200441601464
1705	0.980277085634812
1706	0.979967852687625
1707	0.979424921018307
1708	0.981388003736435
1709	0.981073575541213
1710	0.979478413778045
1711	0.978901764114942
1712	0.980535718049934
1713	0.981352992984142
1714	0.981307898446434
1715	0.979751736019304
1716	0.977513132966885
1717	0.976874514299126
1718	0.976307503152898
1719	0.977656491948717
1720	0.977884597237051
1721	0.976689277205803
1722	0.978551468260902
1723	0.978581870282028
1724	0.977360812114931
1725	0.976830884708366
1726	0.977414926367314
1727	0.978708186644142
1728	0.976791434722899
1729	0.978571592784621
1730	0.980593705196955
1731	0.982048069281309
1732	0.981507518655238
1733	0.980937588376893
1734	0.980996601928432
1735	0.978966334779281
1736	0.976293155013193
1737	0.97709586791737
1738	0.977540264752907
1739	0.97591277461046
1740	0.976049489539976
1741	0.975148291575238
1742	0.976215667525542
1743	0.976675460428857
1744	0.973242010863395
1745	0.974266935637562
1746	0.976452427973341
1747	0.977989838003368
1748	0.978876608460293
1749	0.978712391808657
1750	0.977258171663075
1751	0.980178783524467
1752	0.980688757250529
1753	0.978894768959639
1754	0.977231401741818
1755	0.9810051965529
1756	0.981067302770217
1757	0.980339049258579
1758	0.981866538275075
1759	0.982357639879262
1760	0.982317736553922
1761	0.982927307839284
1762	0.984015088119518
1763	0.982194733474023
1764	0.982276170533976
1765	0.97980715782764
1766	0.978619765190662
1767	0.980086316987911
1768	0.978431474443005
1769	0.980299046386798
1770	0.979247217169157
1771	0.978350163833936
1772	0.978472772763739
1773	0.979089960697047
1774	0.976770844752308
1775	0.977147825778608
1776	0.976849493166695
1777	0.980681007425586
1778	0.980637068433725
1779	0.978613079436459
1780	0.980445850482618
1781	0.98200694045857
1782	0.980936278130496
1783	0.982167764459884
1784	0.982178456285721
1785	0.98195480233756
1786	0.982142362629577
1787	0.983443419814124
1788	0.983223155825842
1789	0.982897746582016
1790	0.980752593423561
1791	0.979591459523415
1792	0.979698174653235
1793	0.980291838686392
1794	0.980572088821845
1795	0.981097246070582
1796	0.982213028495586
1797	0.983022314155303
1798	0.981900129817975
1799	0.979412006885439
1800	0.98047240651355
1801	0.980376262139571
1802	0.981484590688509
1803	0.982691254978348
1804	0.982756767298208
1805	0.983155857050934
1806	0.980673374634972
1807	0.980827584178858
1808	0.979942427988542
1809	0.978985072378939
1810	0.981227115164457
1811	0.981663326323067
1812	0.982534354990114
1813	0.983446328184464
1814	0.98048078590247
1815	0.979226001670255
1816	0.977246199185729
1817	0.977460896644657
1818	0.97983857683673
1819	0.981049329256754
1820	0.978649849739356
1821	0.980713015641988
1822	0.98057234575928
1823	0.981681800259179
1824	0.979936105444325
1825	0.980516837856726
1826	0.979505867072167
1827	0.982647804302136
1828	0.983391846686428
1829	0.982249677728487
1830	0.983170154072197
1831	0.981787131155382
1832	0.981468448022424
1833	0.979448393800016
1834	0.982948924214393
1835	0.983540022908864
1836	0.984882083810489
1837	0.987129681018362
1838	0.985198480065751
1839	0.98422857487849
1840	0.985733660564905
1841	0.984987329957695
1842	0.984053761911791
1843	0.982906011627051
1844	0.98575674726785
1845	0.986237841764287
1846	0.98586041143378
1847	0.98453119471347
1848	0.983558881578518
1849	0.983123474862768
1850	0.983091324052816
1851	0.981501488024233
1852	0.982288629981749
1853	0.984866344711056
1854	0.985033286782817
1855	0.984272881116004
1856	0.983478613516634
1857	0.980558617766998
1858	0.98133190797179
1859	0.978811560242082
1860	0.979407029563396
1861	0.983395695367067
1862	0.984078137337579
1863	0.985858580586402
1864	0.985772852267714
1865	0.985296815806651
1866	0.986357343230868
1867	0.98444722863583
1868	0.985323182161256
1869	0.985292914662347
1870	0.982860789293237
1871	0.981979094359573
1872	0.981635423724739
1873	0.980072013240537
1874	0.979341248199101
1875	0.980205015356854
1876	0.981311554760302
1877	0.979506380947037
1878	0.978948766177692
1879	0.979278472061141
1880	0.977087059402576
1881	0.979218881409289
1882	0.981852643475243
1883	0.982921422492273
1884	0.983789546824648
1885	0.984512954846017
1886	0.984141808048284
1887	0.986800844148437
1888	0.986359717548005
1889	0.987806769004623
1890	0.986934009036637
1891	0.986985607723555
1892	0.984269931043777
1893	0.983613001211789
1894	0.983332962276217
1895	0.983152531661721
1896	0.982184955054042
1897	0.98251620121688
1898	0.983083886319417
1899	0.984121434658463
1900	0.984692811050645
1901	0.984874370306545
1902	0.987330298036797
1903	0.987999232631463
1904	0.986882372683499
1905	0.986807500307753
1906	0.983604616441981
1907	0.983869471854878
1908	0.982460779408544
1909	0.982455303009075
1910	0.983788687227679
1911	0.984419327382725
1912	0.986939781384985
1913	0.98720097779357
1914	0.985783517189108
1915	0.987396624216073
1916	0.986668319585992
1917	0.987053675965546
1918	0.988329619197332
1919	0.986342053435642
1920	0.985741680779504
1921	0.985497657477189
1922	0.985466110671993
1923	0.983079139030366
1924	0.984700281069376
1925	0.986809695710341
1926	0.987418562099283
1927	0.986668135290554
1928	0.985419903635548
1929	0.984714521591307
1930	0.983168044763828
1931	0.982511533295937
1932	0.983815270163054
1933	0.982591439493057
1934	0.982093613123223
1935	0.983120192520664
1936	0.985123895567551
1937	0.98520776209875
1938	0.986463182621053
1939	0.986714545455548
1940	0.988076179339801
1941	0.987749871487563
1942	0.988066090173498
1943	0.986686216421791
1944	0.987260436613649
1945	0.985528651396072
1946	0.986006468931293
1947	0.98521798578727
1948	0.985417167453646
1949	0.986881024770881
1950	0.9873305226889
1951	0.987494446082103
1952	0.985350893738035
1953	0.985992485346798
1954	0.985811766854756
1955	0.985296510441218
1956	0.98310033704138
1957	0.985322681738607
1958	0.986234762550731
1959	0.986615402581344
1960	0.986475095908624
1961	0.987618180962865
1962	0.985127586857195
1963	0.987257611647084
1964	0.984998714572952
1965	0.986574410971266
1966	0.986375953034419
1967	0.985094324893728
1968	0.986821625140577
1969	0.984368137643348
1970	0.98316127560585
1971	0.985169502634907
1972	0.987246524325928
1973	0.988886909768133
1974	0.989458891510293
1975	0.988280608717876
1976	0.989012992061588
1977	0.990138574430127
1978	0.991117109217633
1979	0.989910345381354
1980	0.990682718144624
1981	0.987650281999597
1982	0.9893258544182
1983	0.987132909551579
1984	0.986114307321629
1985	0.985543798597748
1986	0.98565383777156
1987	0.985127183290543
1988	0.984908853731746
1989	0.984390074181335
1990	0.985506132376884
1991	0.985119597582706
1992	0.983474577850112
1993	0.984735723637987
1994	0.987736337207273
1995	0.986323354847427
1996	0.985891456471106
1997	0.988176437403187
1998	0.989186929288652
1999	0.987886052363876
2000	0.986646124765348
2001	0.985200036487806
2002	0.985610521617566
2003	0.985337979605167
2004	0.984289917009612
2005	0.983723926887013
2006	0.986764922680732
2007	0.986508918829738
2008	0.986134620176452
2009	0.984765587570244
2010	0.986753153331934
2011	0.989814577669584
2012	0.986628854803081
2013	0.986212182996545
2014	0.986384733299548
2015	0.988566109255474
2016	0.987788743027495
2017	0.986492583796882
2018	0.983854269499093
2019	0.98634066651158
2020	0.988504901646569
2021	0.987401146853021
2022	0.984578020552116
2023	0.98576239720098
2024	0.988902624653566
2025	0.991152029840041
2026	0.990821976889271
2027	0.987959626600224
2028	0.989759925328331
2029	0.989717525270637
2030	0.992053866785312
[truncated: 47,170 more rows]
