# Supplementary material for: LaF3 doped with Ce/Gd/Eu: energy transfer and excitation dependence of photoluminescence rise-and-decay kinetics
Source: Front Chem. 2025 Apr 22;13:1501039. doi: 10.3389/fchem.2025.1501039 (PMC12052759; doi:10.3389/fchem.2025.1501039)
Supplement: Supplementary file 2 [file DataSheet3.zip › LaF3CeGdEu394_613trace.txt]

31	0.990162157844961
32	0.988085118457736
33	0.987597342688428
34	0.983642963162047
35	0.984109718026519
36	0.982426916142666
37	0.981916763028675
38	0.983439718910605
39	0.98534033894865
40	0.982392772986571
41	0.977967534060909
42	0.980742746080544
43	0.983560533355905
44	0.987156336704222
45	0.988665964260377
46	0.984599296295702
47	0.984591688494132
48	0.982263437751343
49	0.97864729693519
50	0.983201468076934
51	0.984940058766609
52	0.984859758831882
53	0.988396893548239
54	0.987521989846338
55	0.991016184111626
56	0.987929885655564
57	0.987214051915482
58	0.989252033660702
59	0.989139216993428
60	0.990777613732029
61	0.990171051655849
62	0.991640480334549
63	0.989873770907681
64	0.987797842757716
65	0.990814225869501
66	0.990242509950451
67	0.990249216502084
68	0.988454542241775
69	0.993195342551093
70	0.995676671443526
71	0.99451391555467
72	0.994748721813689
73	0.994550266838325
74	0.995079837910447
75	0.995929631823932
76	0.995791707976782
77	0.992013631719632
78	0.990816795279598
79	0.991838242743029
80	0.993782004089583
81	0.993745248482512
82	0.994281657837443
83	0.991472302661714
84	0.992549848042739
85	0.990337477695303
86	0.98998992780808
87	0.99216805717924
88	0.993917769371398
89	0.99462099604651
90	0.997805541179902
91	0.998402649913758
92	1
93	0.996610528108048
94	0.997031937449258
95	0.993962992293366
96	0.994785167004718
97	0.99618673456295
98	0.99476850887997
99	0.993973817726768
100	0.997739430388545
101	0.998481074309542
102	0.997978933320537
103	0.996836949221121
104	0.998488545162858
105	0.996217334019942
106	0.993134083640731
107	0.997022352375756
108	0.996242202518577
109	0.996580660346012
110	0.994811226301026
111	0.995382214437927
112	0.993222770025672
113	0.993463065953267
114	0.994311753846569
115	0.994338812212996
116	0.989808373551514
117	0.991398016711735
118	0.989205018673012
119	0.989962407730397
120	0.990345993268156
121	0.991001258056222
122	0.992518383855344
123	0.992354567658328
124	0.991003931807846
125	0.990375600176375
126	0.991802170572958
127	0.990475768042067
128	0.992272789986728
129	0.993194969530135
130	0.99297679922329
131	0.994315054951622
132	0.992109712006013
133	0.99263928959948
134	0.995783416738211
135	0.998070657348175
136	0.995929569219016
137	0.993743319468536
138	0.992433672882573
139	0.990253829701836
140	0.992349837074358
141	0.991476142429899
142	0.988888829935926
143	0.988409805812176
144	0.988078521464706
145	0.989877891093719
146	0.988923426977662
147	0.991985720361223
148	0.992647987770005
149	0.990187593700647
150	0.990428900436783
151	0.988679055209178
152	0.986888245498167
153	0.986803989715306
154	0.985559422243854
155	0.983302940211711
156	0.983440018892494
157	0.984912408262017
158	0.983986327649777
159	0.984037765413933
160	0.987262002064105
161	0.985224911134669
162	0.986597226545874
163	0.988379807623232
164	0.985882076242792
165	0.987932704181056
166	0.98379577132799
167	0.981908231804593
168	0.983881905258332
169	0.986000241717581
170	0.986538310102788
171	0.987700707317646
172	0.987388823972808
173	0.983659445210468
174	0.985428768392581
175	0.986655042185853
176	0.985799796427595
177	0.986799476944274
178	0.984681943914781
179	0.982452850229143
180	0.984588101754149
181	0.982628046173922
182	0.979301703514199
183	0.9789205960877
184	0.98004422390402
185	0.984964839879215
186	0.984835847666755
187	0.98589074050232
188	0.981926204632578
189	0.980857305251314
190	0.978454501183384
191	0.982647636295572
192	0.981613688717235
193	0.982518813638093
194	0.982494945513846
195	0.980087486509554
196	0.98077651621568
197	0.981791744924116
198	0.981677248358262
199	0.98093686566547
200	0.97969441893555
201	0.979487516209326
202	0.979872060384862
203	0.980642622560001
204	0.97815647569757
205	0.978517999523764
206	0.97643156939913
207	0.978834434767707
208	0.981728868720089
209	0.980776049287348
210	0.980008812998375
211	0.979904014977433
212	0.980041484938942
213	0.980508021990478
214	0.983335111312949
215	0.982788192157735
216	0.98153200364874
217	0.979187188688577
218	0.978046996654884
219	0.977981000639207
220	0.979678898133444
221	0.978939725802363
222	0.979254668962472
223	0.979418918176825
224	0.978811733964291
225	0.977940307443769
226	0.977518692028043
227	0.974593944253599
228	0.971058070765446
229	0.974063106736196
230	0.974487255042484
231	0.977495743413501
232	0.975101174500571
233	0.969043496737486
234	0.969456132260565
235	0.970604837258573
236	0.968904423829272
237	0.969522293918416
238	0.971066231577108
239	0.96841671066488
240	0.970829823675654
241	0.970455563661849
242	0.970863421647271
243	0.972449334597911
244	0.97288268452259
245	0.972596977858279
246	0.973819860551932
247	0.969691778468874
248	0.969039192649507
249	0.968472683372642
250	0.968654099376686
251	0.971000682925727
252	0.971805449557607
253	0.967823146934395
254	0.965810165418987
255	0.96806482538722
256	0.968019052063699
257	0.967887392620961
258	0.969033410824655
259	0.971472045772875
260	0.973130769545158
261	0.972222201353917
262	0.972539850872377
263	0.971573778761468
264	0.97019034054351
265	0.970204165795806
266	0.969167745323285
267	0.969103936566863
268	0.971402753869221
269	0.971474654311044
270	0.973167856436577
271	0.969243310761235
272	0.968701551294519
273	0.968514290860708
274	0.96315790815022
275	0.960370445131074
276	0.962068526527253
277	0.965918598437868
278	0.96414514985264
279	0.961740419379272
280	0.960672436899175
281	0.963674212197214
282	0.966474441402159
283	0.964666819662647
284	0.962673243062679
285	0.963939169244659
286	0.964177365299028
287	0.964375648110872
288	0.963443682636523
289	0.963420359696754
290	0.963727652014414
291	0.962833610772236
292	0.963250263444095
293	0.961170114679372
294	0.960833383704205
295	0.961367016270256
296	0.962373073358489
297	0.958364740132889
298	0.960882554648692
299	0.963576261588966
300	0.963720873727982
301	0.960501110720769
302	0.962153500962379
303	0.961612423628393
304	0.957022048585401
305	0.95537671313527
306	0.958315231382709
307	0.957657674993861
308	0.957904454443076
309	0.955532703717779
310	0.955504401078645
311	0.958020596996515
312	0.95397296223059
313	0.958500959300346
314	0.956199884308202
315	0.956517687730414
316	0.95684427670918
317	0.957643663231086
318	0.958750022524727
319	0.958316851284912
320	0.956770251613018
321	0.957191418360179
322	0.954991692901518
323	0.95539445119482
324	0.954001446163127
325	0.953743507387625
326	0.95394248798343
327	0.954179654969491
328	0.955728344080458
329	0.959578415991074
330	0.958855068356795
331	0.959037723416468
332	0.954960453048405
333	0.955710431248852
334	0.954856093261876
335	0.953768473706441
336	0.954352397584122
337	0.955228875538808
338	0.953346062686574
339	0.951725411833137
340	0.949489112060807
341	0.95171080401939
342	0.954235477686309
343	0.953043897450685
344	0.954952564828982
345	0.952273243976711
346	0.951779062941929
347	0.950212850975811
348	0.949119529155939
349	0.949787789681164
350	0.952280457889017
351	0.955255618272117
352	0.956228661701283
353	0.955574570755393
354	0.956883665635532
355	0.955858697949842
356	0.953600168215236
357	0.951897314498477
358	0.951449558921759
359	0.952023306892043
360	0.950985425638147
361	0.949714399764046
362	0.948905276873424
363	0.949622930068879
364	0.949228054777924
365	0.951708910220679
366	0.952788880237933
367	0.951923139026351
368	0.9480154184222
369	0.94588795077509
370	0.945140459815788
371	0.943554426872392
372	0.943265732127609
373	0.944178965689365
374	0.943507603612258
375	0.943290484546295
376	0.943570910225083
377	0.944304772876721
378	0.944154651505092
379	0.944241219757039
380	0.945108072205881
381	0.946273791394097
382	0.945630784126887
383	0.943032719238582
384	0.94119366852694
385	0.943351221749023
386	0.94216798883554
387	0.94401085975133
388	0.945879740401203
389	0.94768929115469
390	0.944058005165928
391	0.942596355148048
392	0.943143897743885
393	0.943381037340295
394	0.942709521359436
395	0.943410696419277
396	0.944172650418458
397	0.943701417998218
398	0.943352739918237
399	0.941207655508603
400	0.943905014402313
401	0.945994486082453
402	0.940890667254569
403	0.940778223608253
404	0.940539869737325
405	0.938580157179867
406	0.940863551500301
407	0.941921742832381
408	0.942164242974729
409	0.939059524326387
410	0.941440944902676
411	0.939684008364059
412	0.94298563512463
413	0.946290086932039
414	0.946395777073034
415	0.948906395936298
416	0.94501286056271
417	0.943556122422202
418	0.943193962112694
419	0.943379524388157
420	0.942627575437124
421	0.940589468482072
422	0.939867850308599
423	0.937667296639069
424	0.932757426536861
425	0.932411273521828
426	0.932326104750608
427	0.935576824584542
428	0.936384468434022
429	0.939471803784006
430	0.937371447978356
431	0.937866118114045
432	0.937948156639462
433	0.937706042560763
434	0.937718045749148
435	0.936301516920246
436	0.93331246085432
437	0.93679461280315
438	0.936031761466839
439	0.935708422726632
440	0.936880315020425
441	0.934477822672807
442	0.9312419519424
443	0.931222171397465
444	0.930939634107029
445	0.931063311422969
446	0.930805360909046
447	0.931807657789509
448	0.931894599062414
449	0.930003331937974
450	0.928426209760964
451	0.927438747637069
452	0.92630798025178
453	0.925763236617398
454	0.930769329171317
455	0.931159957762133
456	0.928884362970824
457	0.928554991986101
458	0.930007375172136
459	0.931160542074682
460	0.929453547303581
461	0.929859992765585
462	0.931189825524168
463	0.930821841653198
464	0.929520031115895
465	0.928946679643414
466	0.929510515168655
467	0.929900425107205
468	0.930617120969153
469	0.930941231836658
470	0.932825308525635
471	0.937070383545575
472	0.93105214035826
473	0.929285331806942
474	0.929092821690066
475	0.929739818716405
476	0.931990188943619
477	0.931905608397757
478	0.932293687142512
479	0.932284237712995
480	0.930643206350843
481	0.926972381444784
482	0.925983052911828
483	0.922244329061497
484	0.924178637065727
485	0.926059743933998
486	0.92633590465288
487	0.930230666039407
488	0.930240779341889
489	0.926813872318672
490	0.925447611324557
491	0.925785586572431
492	0.925193119732246
493	0.920950851499376
494	0.922371270962956
495	0.921706675433859
496	0.921682486459417
497	0.920253137969684
498	0.91975159564019
499	0.919709909895979
500	0.921593485745627
501	0.92091348940718
502	0.920668938953832
503	0.923670192544237
504	0.922734032540512
505	0.918634868711596
506	0.918940391136108
507	0.920277059568964
508	0.920010935200688
509	0.922118373187466
510	0.926492369989336
511	0.926236994102586
512	0.925326273867355
513	0.920611343735328
514	0.920360148030994
515	0.919631066829819
516	0.921863835945737
517	0.92304192612622
518	0.920355392665911
519	0.921351202111948
520	0.921516243017635
521	0.921184073071456
522	0.9219371606494
523	0.921392677868836
524	0.920441604852399
525	0.919770036700776
526	0.920545294244619
527	0.918369182577732
528	0.914898287775371
529	0.914536135291477
530	0.91200794009803
531	0.915248430549534
532	0.91756790877846
533	0.921612889356798
534	0.921370463557788
535	0.92276124741923
536	0.92031926441227
537	0.918132603817028
538	0.918451214581803
539	0.9195369077318
540	0.917738898455442
541	0.919375886583432
542	0.918779835611803
543	0.918091051108264
544	0.917219370255271
545	0.915782849589842
546	0.914895330997356
547	0.91798684000841
548	0.920509687698611
549	0.92322199351603
550	0.919717638994574
551	0.914660463437691
552	0.912516474614087
553	0.913347333149004
554	0.913575082008006
555	0.916228946136285
556	0.916552144015431
557	0.917026376254565
558	0.919094470964409
559	0.915953093224908
560	0.914337561627627
561	0.91433697340227
562	0.914205340044914
563	0.912975055624207
564	0.913980777515286
565	0.917148159771794
566	0.914614876624648
567	0.914731123519614
568	0.915718976924235
569	0.916770526918137
570	0.91658625195626
571	0.914549830116865
572	0.917210147768575
573	0.914372710375186
574	0.913567930700615
575	0.916086225187441
576	0.912505186165161
577	0.913665075270569
578	0.914700950558613
579	0.914264325614262
580	0.914543960905985
581	0.915397996302533
582	0.914407216118086
583	0.912894137465934
584	0.910842659144227
585	0.908283567120437
586	0.908030049817132
587	0.909009164618886
588	0.908841696468433
589	0.909743284211534
590	0.910806276558114
591	0.910614850288847
592	0.908651012328275
593	0.909073410305452
594	0.907970117348429
595	0.908753989589575
596	0.90932492816425
597	0.910250774008054
598	0.910446431326231
599	0.908265209533072
600	0.909612649924297
601	0.91103974724559
602	0.906883242530641
603	0.907266530695049
604	0.911465703268829
605	0.912203189179984
606	0.911976178537284
607	0.909862547880892
608	0.909107304346151
609	0.908847304825496
610	0.908803184010905
611	0.906150304605784
612	0.906473580741075
613	0.905332169215788
614	0.90573153640947
615	0.90438086925653
616	0.907032805675102
617	0.907137799336407
618	0.908678793259775
619	0.906762169840063
620	0.90849463046504
621	0.909724377526885
622	0.908939907930498
623	0.90677788889107
624	0.910642337759804
625	0.90918328454167
626	0.913027356814497
627	0.909966306399373
628	0.9072057100191
629	0.908515980045685
630	0.906279068571154
631	0.904046088163644
632	0.901074904496983
633	0.900953694858151
634	0.898985204569754
635	0.901484258479046
636	0.902868723156773
637	0.901146056288351
638	0.902624680064098
639	0.905226747754223
640	0.907872661058164
641	0.906689261198238
642	0.905988999126755
643	0.904543216846557
644	0.90225109435741
645	0.903660432750848
646	0.900122918492187
647	0.900460854611988
648	0.901957372959574
649	0.904144762641234
650	0.904605259622639
651	0.901631219606683
652	0.904177189379214
653	0.905248516005244
654	0.905181969588013
655	0.904609734569868
656	0.904581253245869
657	0.902827800409977
658	0.906222593719794
659	0.904715838164163
660	0.904174499976361
661	0.902855231797362
662	0.903648678677858
663	0.903763394360919
664	0.902320683634415
665	0.901235426110292
666	0.900867310508144
667	0.903281075653461
668	0.900553922036783
669	0.899062156445741
670	0.900252911079034
671	0.903337680931729
672	0.903236404437315
673	0.900167956207945
674	0.901520573243166
675	0.896320921940028
676	0.895569715118103
677	0.895378117989586
678	0.894526110731464
679	0.891567120676474
680	0.894247612762384
681	0.89342232084792
682	0.894168442324684
683	0.894115516389503
684	0.897516075872943
685	0.896558434557396
686	0.898387760638743
687	0.89789749893256
688	0.89891477403919
689	0.898900102316258
690	0.894627173325748
691	0.896006123553786
692	0.896356930200913
693	0.89395381702121
694	0.894934927354664
695	0.894772806707457
696	0.898406369950041
697	0.898573903313948
698	0.89657648042445
699	0.895097048001871
700	0.89490940280868
701	0.897965005291837
702	0.897423654061344
703	0.897729516900088
704	0.89478955743531
705	0.895286688726761
706	0.897176313776424
707	0.897024627281893
708	0.895089352814272
709	0.897709498978178
710	0.895661535661654
711	0.893897719103616
712	0.891785117515531
713	0.894028757714269
714	0.891853591642469
715	0.890036317007463
716	0.891598215755719
717	0.890483107425059
718	0.894659987431646
719	0.892770419769823
720	0.894086369888271
721	0.898857065349276
722	0.899826066848549
723	0.895631705723422
724	0.898034914114768
725	0.896868463231595
726	0.895352461712425
727	0.895525761249955
728	0.893049867246797
729	0.895574488742953
730	0.894016330638432
731	0.894754416513366
732	0.893989141845096
733	0.893149774258672
734	0.893049911591946
735	0.891502351978006
736	0.894384264947177
737	0.89284392315835
738	0.890597790501392
739	0.89209122946967
740	0.888931507185495
741	0.88670336431202
742	0.886293144295285
743	0.887244252526988
744	0.888569572514539
745	0.88953629675999
746	0.892323878467622
747	0.888249896161921
748	0.888459429598889
749	0.890456551202229
750	0.890873955133081
751	0.890577103489443
752	0.892120632911911
753	0.888853604497345
754	0.889727372180873
755	0.887223479433278
756	0.887659510935195
757	0.888130991166561
758	0.888520792850777
759	0.886118507881943
760	0.887306518333083
761	0.888134660075496
762	0.888281931619175
763	0.887822356756013
764	0.883921418351102
765	0.886261612285898
766	0.885244468910446
767	0.885717490787869
768	0.887775063959008
769	0.886354923609012
770	0.889620943823576
771	0.890685419124105
772	0.893274331956244
773	0.892665368720679
774	0.88923571490677
775	0.891608355143582
776	0.890023310836152
777	0.888897857043114
778	0.886972532844339
779	0.885655183245163
780	0.886626081151685
781	0.886773518337538
782	0.886382265001831
783	0.886314848637121
784	0.884816323019413
785	0.883037384765609
786	0.884882534239489
787	0.882736920296607
788	0.885644879519395
789	0.886055724281022
790	0.890129869620358
791	0.88798695551448
792	0.887441464533913
793	0.888422059681079
794	0.886797983817026
795	0.884050734022294
796	0.884646200681373
797	0.885096872603764
798	0.884156838920859
799	0.885743873542911
800	0.887354581953117
801	0.886937706251244
802	0.887301903829062
803	0.885320638224982
804	0.884916053954962
805	0.883271837567706
806	0.882679952431533
807	0.881863366513209
808	0.882988923343504
809	0.882545414466926
810	0.883912679748235
811	0.881963580028318
812	0.882701274622527
813	0.886616730846618
814	0.885904130389596
815	0.881029723363797
816	0.882048326216354
817	0.883422964530799
818	0.881767678811822
819	0.883845811176541
820	0.881209412515572
821	0.88245228965429
822	0.881115066907074
823	0.878336062072941
824	0.880142378239099
825	0.882435595010008
826	0.87998004760457
827	0.88082674257471
828	0.883506861639661
829	0.88131183676678
830	0.881535051986444
831	0.878055859424167
832	0.879315218611306
833	0.881222410861269
834	0.881442074556215
835	0.882965725613567
836	0.881449600188833
837	0.879367432415567
838	0.878442444780821
839	0.876955708451369
840	0.878336668558065
841	0.875166551249287
842	0.876515691103129
843	0.878104084773567
844	0.878641923607415
845	0.879111103108116
846	0.880443454410302
847	0.881289579414853
848	0.879007323721329
849	0.881179000873328
850	0.881131586779298
851	0.877366161932269
852	0.876706683050791
853	0.876057327905946
854	0.877156894566195
855	0.881084592659914
856	0.881356964477105
857	0.878567230725483
858	0.878918633423581
859	0.880448738004363
860	0.88050327992894
861	0.880066690199855
862	0.876582485331486
863	0.877710654612758
864	0.877672795594041
865	0.87939295957009
866	0.877240169538704
867	0.876313130288687
868	0.872717663441794
869	0.875753336693339
870	0.879787881814732
871	0.879832795624926
872	0.879352302894187
873	0.880819652567967
874	0.879872836685821
875	0.881318000742473
876	0.880375288090868
877	0.879601615233963
878	0.878470148760445
879	0.877884918005142
880	0.87704492045675
881	0.877935736241482
882	0.881427655861486
883	0.881703900053589
884	0.881844583734122
885	0.88110197987108
886	0.880607204089595
887	0.879669109854818
888	0.875922857763332
889	0.872031310095828
890	0.872397809708581
891	0.874281864224983
892	0.8756268369391
893	0.877039964234229
894	0.874649794620921
895	0.873234854391765
896	0.874172840372208
897	0.876382287852625
898	0.874654456078629
899	0.870682230238364
900	0.868857110424815
901	0.868554690856455
902	0.870470752136192
903	0.872299916488172
904	0.871210866149552
905	0.868460743050027
906	0.86790838509273
907	0.87046014060292
908	0.871469896598277
909	0.871076530346653
910	0.874026189660613
911	0.875319668527003
912	0.87349952580428
913	0.87329475555801
914	0.873780282767416
915	0.870875597260029
916	0.871511689292553
917	0.870117523461375
918	0.868652340178545
919	0.871039463019271
920	0.873135634729697
921	0.873124339759425
922	0.872632149039267
923	0.873855162159828
924	0.87296612148532
925	0.868095417279452
926	0.868118111561522
927	0.868597105687084
928	0.866682893860909
929	0.864836961825578
930	0.865670331078482
931	0.867504844237978
932	0.870696521114724
933	0.874389559027562
934	0.876511474401179
935	0.8782126716962
936	0.875096472871375
937	0.875548532536072
938	0.875996632439829
939	0.87283200088682
940	0.86973796289801
941	0.867909755879538
942	0.86908261854953
943	0.869051235226818
944	0.870953853405101
945	0.869936262665353
946	0.869955565847804
947	0.871308445041111
948	0.870812470636338
949	0.872145119311875
950	0.872363116150932
951	0.873261410614595
952	0.871879362747481
953	0.871058064504954
954	0.87081084421279
955	0.870223561842216
956	0.870035055831429
957	0.869534808641135
958	0.865474425949178
959	0.865964372022243
960	0.864388554114317
961	0.86579768643324
962	0.866322915593579
963	0.868497914718936
964	0.87182549643429
965	0.870181856533969
966	0.868963277928296
967	0.870394061114022
968	0.870639193271382
969	0.870431493636748
970	0.870685173973688
971	0.871384914337537
972	0.872265035115776
973	0.86992726320867
974	0.87093285467284
975	0.868302404783166
976	0.866316199912063
977	0.865175590512263
978	0.866160012384922
979	0.866617210869812
980	0.868221018392291
981	0.87013275993282
982	0.871444780288517
983	0.868429571018907
984	0.869694615514986
985	0.868761542716185
986	0.867487236605337
987	0.867142425683191
988	0.863921419707541
989	0.86328827271461
990	0.866698284236106
991	0.869470116894543
992	0.867287683435404
993	0.869213697592525
994	0.87058474525418
995	0.869089661602586
996	0.869843529133443
997	0.869522809365558
998	0.869019018476161
999	0.867186147391443
1000	0.864764126222821
1001	0.866616588733459
1002	0.867509539606682
1003	0.868282319039264
1004	0.864565282575271
1005	0.865391145759593
1006	0.86524141566869
1007	0.866599485852953
1008	0.867990293191239
1009	0.868951602111451
1010	0.868468242597263
1011	0.869466334514198
1012	0.869057764397855
1013	0.867466696975793
1014	0.864047879029439
1015	0.864972905792258
1016	0.864498067068
1017	0.861392387173342
1018	0.86375194037416
1019	0.865714301902128
1020	0.866315391265231
1021	0.86441111796948
1022	0.866630462243711
1023	0.868157239634058
1024	0.869423331458212
1025	0.866366739034819
1026	0.863600906014172
1027	0.862051605201004
1028	0.859632879920359
1029	0.858221921624718
1030	0.859385603544624
1031	0.858366613324148
1032	0.860718471337367
1033	0.863130325728474
1034	0.863661392797236
1035	0.860210328102035
1036	0.861668892219262
1037	0.859676490765738
1038	0.857233808670549
1039	0.85685000923266
1040	0.858550776118883
1041	0.859223387685774
1042	0.859158912447849
1043	0.861700279454781
1044	0.863535079553475
1045	0.862398575992753
1046	0.8639165065259
1047	0.863710073336546
1048	0.863112420722482
1049	0.863272005870588
1050	0.863288533568427
1051	0.863178453257693
1052	0.860279930421731
1053	0.859575601639243
1054	0.860728905490043
1055	0.860989669312382
1056	0.859229811211015
1057	0.859218367554067
1058	0.859750921489585
1059	0.86171793273684
1060	0.860726949086416
1061	0.859713010300105
1062	0.861859928512072
1063	0.863044692637461
1064	0.861248950180771
1065	0.86246814831426
1066	0.85969874159632
1067	0.860067249783463
1068	0.858817848690784
1069	0.861177052347487
1070	0.860851898064714
1071	0.858905015602241
1072	0.853682983041612
1073	0.855519040455704
1074	0.854221084033546
1075	0.857311673534895
1076	0.858982489185862
1077	0.858832628668049
1078	0.859174647150085
1079	0.858700767063604
1080	0.858351157735496
1081	0.859145783675244
1082	0.85765752526377
1083	0.855336629294349
1084	0.855187457430614
1085	0.858084108640439
1086	0.858559688189538
1087	0.860049321300627
1088	0.859891911673353
1089	0.859796353094606
1090	0.858519343233946
1091	0.853701964069599
1092	0.853527701981484
1093	0.856566545911174
1094	0.85683049084581
1095	0.855943379185278
1096	0.85643961183533
1097	0.857519360126839
1098	0.860565871854477
1099	0.858685814922819
1100	0.856542201728712
1101	0.855631691480803
1102	0.850137066681508
1103	0.850638988553307
1104	0.851077756411763
1105	0.856802193423752
1106	0.859475502899813
1107	0.859440157207622
1108	0.857410808419472
1109	0.856570895648571
1110	0.859004661760299
1111	0.857382199277103
1112	0.857244879306539
1113	0.858150711141241
1114	0.861260331232803
1115	0.858591530614967
1116	0.859267993688465
1117	0.855815984702447
1118	0.860928907328541
1119	0.859769952079797
1120	0.860682734364451
1121	0.856749319659335
1122	0.859331060315778
1123	0.860262018894393
1124	0.860898371780734
1125	0.861473154036401
1126	0.858521430064481
1127	0.858747882480013
1128	0.859944518062609
1129	0.860968499720871
1130	0.860718993045001
1131	0.857112098192389
1132	0.85484698842025
1133	0.855944622153716
1134	0.855180283950649
1135	0.85677162266068
1136	0.857718391589138
1137	0.856195657432953
1138	0.857039333020163
1139	0.856150790576445
1140	0.854932690637526
1141	0.851702416525761
1142	0.85270112927478
1143	0.853841897795409
1144	0.855634039165156
1145	0.853684613377967
1146	0.854672271142225
1147	0.857505404447635
1148	0.853694982317189
1149	0.853783250031754
1150	0.853683306500345
1151	0.853201502979175
1152	0.854887084260447
1153	0.853336569172761
1154	0.854587398440088
1155	0.854446469556967
1156	0.854935923920586
1157	0.854858259913679
1158	0.852747822108006
1159	0.850859336989523
1160	0.851282929677181
1161	0.851332559724386
1162	0.851169428268639
1163	0.851224174963461
1164	0.849772462171736
1165	0.854292543632418
1166	0.854191977964656
1167	0.853978269562349
1168	0.852955592173171
1169	0.854713026942579
1170	0.853505001178068
1171	0.850619776669692
1172	0.851344375098022
1173	0.85342773758177
1174	0.854301728295311
1175	0.851467682001543
1176	0.849959816512921
1177	0.851001014523099
1178	0.852548606743766
1179	0.851751300531049
1180	0.848972916529001
1181	0.846266303846136
1182	0.844921766757894
1183	0.845646806029175
1184	0.849151821815057
1185	0.848546588789073
1186	0.846821484241732
1187	0.851233113119498
1188	0.850029986189669
1189	0.849865439601965
1190	0.847580438422019
1191	0.847511312160539
1192	0.848181021728716
1193	0.84738897172041
1194	0.84657889019201
1195	0.846341513218626
1196	0.848006634430769
1197	0.847252545174168
1198	0.847209326913784
1199	0.847274717748605
1200	0.849072300528973
1201	0.847753946642602
1202	0.848231007841381
1203	0.849270119021023
1204	0.850669338894904
1205	0.852713650257991
1206	0.851947653024649
1207	0.850471089994056
1208	0.848368158256964
1209	0.844905286013741
1210	0.844341416577504
1211	0.845662380306313
1212	0.845230178138428
1213	0.850297303964157
1214	0.849371852009616
1215	0.850449830407978
1216	0.847857726029389
1217	0.84968931110479
1218	0.847924113325791
1219	0.847951592971133
1220	0.847041967017664
1221	0.84993839128467
1222	0.847268534208876
1223	0.845390634538283
1224	0.848018761524717
1225	0.849133170767148
1226	0.849181689577092
1227	0.849079141420321
1228	0.849517100631946
1229	0.847821798633187
1230	0.848445338380041
1231	0.846748445172999
1232	0.842362798639666
1233	0.843913565451285
1234	0.845656196766583
1235	0.845050753753277
1236	0.846801594138193
1237	0.848549379924914
1238	0.850276283059322
1239	0.84981562434855
1240	0.853412769789756
1241	0.854080841195963
1242	0.85344877935491
1243	0.849445454522594
1244	0.849324303575871
1245	0.849163038529184
1246	0.848201009652437
1247	0.847302678669239
1248	0.848159273041732
1249	0.848743063883966
1250	0.849485880342869
1251	0.851284823475892
1252	0.850906194160654
1253	0.853402010874078
1254	0.849855178917077
1255	0.849100824893852
1256	0.850416900222132
1257	0.849149474130704
1258	0.847973236012322
1259	0.844951121942179
1260	0.849399805104636
1261	0.847935460466827
1262	0.848749646530035
1263	0.846967301525382
1264	0.846538849131115
1265	0.843065261013094
1266	0.84358233197031
1267	0.847697724819445
1268	0.847256904041449
1269	0.845120326074784
1270	0.846370289307438
1271	0.843721329230917
1272	0.846285690501809
1273	0.847521355032489
1274	0.849119567240596
1275	0.847805816119825
1276	0.847348202877366
1277	0.845081719709882
1278	0.848882054623228
1279	0.850092752835092
1280	0.853069063583525
1281	0.850204575649323
1282	0.848217704296718
1283	0.844765043176159
1284	0.844795640024612
1285	0.844966161468993
1286	0.845225514072182
1287	0.845345607256678
1288	0.846044215514961
1289	0.844723123967782
1290	0.844910696121904
1291	0.844992417709933
1292	0.845253622375222
1293	0.848857578709587
1294	0.848116101735034
1295	0.848674767137624
1296	0.845171531679042
1297	0.845009202348782
1298	0.846982076285572
1299	0.846335252727021
1300	0.843305435643665
1301	0.844018349125267
1302	0.847010560218109
1303	0.844927033396457
1304	0.845730018396768
1305	0.843851011401722
1306	0.846046391035794
1307	0.848571775529364
1308	0.847033508832651
1309	0.84596541679395
1310	0.848224058695698
1311	0.847800279497561
1312	0.845904974356035
1313	0.848097320260217
1314	0.847895028125206
1315	0.844317193692066
1316	0.843850689247258
1317	0.847430918318437
1318	0.84592200680601
1319	0.841693794681063
1320	0.844621998768582
1321	0.845542695358041
1322	0.843894783976468
1323	0.843993828866478
1324	0.84122121364659
1325	0.841344397948817
1326	0.837419995743074
1327	0.838448906234207
1328	0.838505687588802
1329	0.840404610772768
1330	0.8388003597988
1331	0.840236688736673
1332	0.838117183652325
1333	0.836190517360662
1334	0.836114016761778
1335	0.837125026159725
1336	0.840619032610264
1337	0.84047778026841
1338	0.838856052088709
1339	0.838645248293654
1340	0.841733598364985
1341	0.84422546705589
1342	0.844128820716726
1343	0.841362726842262
1344	0.839825515299238
1345	0.838695235710587
1346	0.83755252774183
1347	0.8389191787124
1348	0.837452919407575
1349	0.838405296693097
1350	0.837075072653788
1351	0.837293407298538
1352	0.837483961011787
1353	0.837854764712518
1354	0.837059030144048
1355	0.836992903701463
1356	0.837767961692135
1357	0.839545793925756
1358	0.837296605366333
1359	0.837111853041971
1360	0.837537566471161
1361	0.837548131050746
1362	0.839099252623556
1363	0.838561848111313
1364	0.839329240912576
1365	0.837101158035478
1366	0.838909441039415
1367	0.841345828732002
1368	0.842085109317418
1369	0.842259186199322
1370	0.842330364076072
1371	0.844644699571998
1372	0.845973970190607
1373	0.845503576415388
1374	0.842872809588327
1375	0.840963033581308
1376	0.840505235132639
1377	0.84061519153781
1378	0.84034297623291
1379	0.839739694393476
1380	0.837407922124159
1381	0.837011554749371
1382	0.834487011509361
1383	0.833894308596472
1384	0.83427722634846
1385	0.839375020757442
1386	0.837991191258759
1387	0.83792623865835
1388	0.833894308596472
1389	0.836615101292824
1390	0.837538349032612
1391	0.837182022718719
1392	0.837511045463596
1393	0.835158929205098
1394	0.83296897272188
1395	0.834360938251112
1396	0.83490685572767
1397	0.837232547494515
1398	0.833882056292692
1399	0.836905256818982
1400	0.837392319153101
1401	0.837278632538348
1402	0.834251330085787
1403	0.831752277480764
1404	0.833084791816586
1405	0.832577170288888
1406	0.834028952206875
1407	0.833648236061102
1408	0.835169796375111
1409	0.836556453529169
1410	0.836162866856069
1411	0.83648906455411
1412	0.835017751206582
1413	0.838499779249849
1414	0.839121992555044
1415	0.839977036151595
1416	0.84167222989602
1417	0.841408767540945
1418	0.841474566611991
1419	0.839415974806697
1420	0.839426446783176
1421	0.840692071678998
1422	0.843211849119773
1423	0.844662658053023
1424	0.840713200838167
1425	0.838245002022608
1426	0.837238579739031
1427	0.837522240005149
1428	0.83597029022147
1429	0.836961862097251
1430	0.83507751933738
1431	0.834698269190058
1432	0.833153265943524
1433	0.833618982609805
1434	0.832905324390555
1435	0.835482080130557
1436	0.8361492176801
1437	0.832794933663779
1438	0.83795565905609
1439	0.837390836199152
1440	0.83750009873317
1441	0.833124365949149
1442	0.834057776553643
1443	0.833241785382021
1444	0.836052656118427
1445	0.835576301833492
1446	0.835114756219744
1447	0.835145928250864
1448	0.834993067914157
1449	0.8349966690011
1450	0.834882726749606
1451	0.837142555536221
1452	0.831975423574167
1453	0.830893228473855
1454	0.830398388783186
1455	0.831051175459991
1456	0.832354531556159
1457	0.832125929705176
1458	0.833625150498305
1459	0.832564945374759
1460	0.83392378768632
1461	0.837476396251097
1462	0.838949865555421
1463	0.838497851540142
1464	0.837153377056815
1465	0.834069068915377
1466	0.834770225715451
1467	0.836097783828752
1468	0.834900856089881
1469	0.831978471651018
1470	0.831478755298241
1471	0.832142659564723
1472	0.830563843142172
1473	0.831619248555488
1474	0.830460168096912
1475	0.829799207565754
1476	0.829897327728983
1477	0.831068000531182
1478	0.831356635279588
1479	0.828585324328785
1480	0.830877316391024
1481	0.832445784742658
1482	0.830159055406175
1483	0.831587099626824
1484	0.832187749451245
1485	0.830383520115622
1486	0.831278683029213
1487	0.830424656762548
1488	0.832115850313691
1489	0.830475778893585
1490	0.832182027622771
1491	0.834230331353526
1492	0.831828389407461
1493	0.833367426927203
1494	0.832230288187436
1495	0.83277424534756
1496	0.831753654788918
1497	0.829140073011314
1498	0.830748845886198
1499	0.835695155962358
1500	0.832975042790199
1501	0.833468166062754
1502	0.835554425328138
1503	0.832148381393197
1504	0.829779513102578
1505	0.82933286876312
1506	0.829052643941771
1507	0.83211506775224
1508	0.832257754790087
1509	0.834775450617404
1510	0.837511089808745
1511	0.836560496763331
1512	0.834593570293567
1513	0.831644226612726
1514	0.829079061912078
1515	0.829421360811967
1516	0.834055820150016
1517	0.83103818493991
1518	0.831297589713862
1519	0.82939997079898
1520	0.831438454687798
1521	0.831418242429795
1522	0.832918322736251
1523	0.830715978305268
1524	0.830877355519097
1525	0.833879222115971
1526	0.833949038335797
1527	0.835640297100394
1528	0.835144562681132
1529	0.835262921187746
1530	0.833919524030683
1531	0.833714136865136
1532	0.832111376670731
1533	0.833555297758945
1534	0.83477029875452
1535	0.833977303151128
1536	0.833465802727173
1537	0.834460013139311
1538	0.834369582946605
1539	0.833132006357446
1540	0.832176237972304
1541	0.831898298230392
1542	0.832023063306749
1543	0.830070365108427
1544	0.828291519457728
1545	0.825933353999216
1546	0.827196374269676
1547	0.827850759980379
1548	0.826768868774764
1549	0.826613660753705
1550	0.82706657862746
1551	0.827692730825291
1552	0.829600697811089
1553	0.832942018696979
1554	0.831735174600259
1555	0.833955879227145
1556	0.831941280418072
1557	0.831484788847026
1558	0.829785121459641
1559	0.829291586038056
1560	0.830202226712873
1561	0.827969238479749
1562	0.830524600293957
1563	0.830890619935686
1564	0.829177264244259
1565	0.82752555874392
1566	0.828984343282621
1567	0.829699617491267
1568	0.827649942973704
1569	0.825587331411091
1570	0.823749421934899
1571	0.824841645560202
1572	0.82609569245936
1573	0.828569893521246
1574	0.832042716033314
1575	0.829611523244491
1576	0.833432249100704
1577	0.832386390937087
1578	0.833148961855545
1579	0.829731459916697
1580	0.830385737373066
1581	0.829110593921465
1582	0.828973866089065
1583	0.829593704320258
1584	0.828961642479205
1585	0.826640063072783
1586	0.826219206741665
1587	0.825329868693806
1588	0.826177164931994
1589	0.823920265533743
1590	0.824746428699955
1591	0.823689750320013
1592	0.822028682776185
1593	0.824410228562306
1594	0.826971734788171
1595	0.829063513720321
1596	0.829761122908486
1597	0.82853680551884
1598	0.827343660160315
1599	0.825805752137601
1600	0.826269520225869
1601	0.824976478289622
1602	0.824413880515742
1603	0.825752060596467
1604	0.82369270318522
1605	0.823107348524354
1606	0.826086301721951
1607	0.824667071751776
1608	0.823577896203324
1609	0.826933728387048
1610	0.826539708696613
1611	0.825872705486786
1612	0.825201614697648
1613	0.825528248021562
1614	0.825212000592368
1615	0.825737776241453
1616	0.824965847192314
1617	0.823530629491701
1618	0.824510918135631
1619	0.824518482896321
1620	0.825649897199076
1621	0.822096907787727
1622	0.823512531453884
1623	0.825931318035175
1624	0.829024341302637
1625	0.826691309109384
1626	0.825873168502311
1627	0.827067155114395
1628	0.825366518655081
1629	0.829493095611616
1630	0.829048774175397
1631	0.830066061020448
1632	0.827368398232041
1633	0.825503373001582
1634	0.825714367219924
1635	0.828129384463561
1636	0.825721853724469
1637	0.825108574662503
1638	0.826908858584145
1639	0.826450563208954
1640	0.825278670915162
1641	0.823791092027881
1642	0.824652561758211
1643	0.825255100164266
1644	0.823370073967395
1645	0.821495009777792
1646	0.822652535547619
1647	0.822939863418402
1648	0.824922122875524
1649	0.824802422276023
1650	0.825760016637883
1651	0.824083770010448
1652	0.822371860753436
1653	0.824328450890706
1654	0.825800057698778
1655	0.82584622882437
1656	0.825016095463065
1657	0.824432009856017
1658	0.824379244345934
1659	0.824703515638536
1660	0.826380457441392
1661	0.827471824161906
1662	0.826974347239148
1663	0.825115186002492
1664	0.823291499580667
1665	0.822678718749491
1666	0.821057604880529
1667	0.818718919985064
1668	0.817985431658653
1669	0.819849069146806
1670	0.821141338955756
1671	0.82013874731048
1672	0.821350101569694
1673	0.820742884750433
1674	0.821534054377107
1675	0.823419114484974
1676	0.824613399774679
1677	0.827085023600853
1678	0.825550029315274
1679	0.827317150891172
1680	0.824704137774889
1681	0.821786169591146
1682	0.821811134605693
1683	0.82231408424153
1684	0.824059901886202
1685	0.822230403641336
1686	0.82335024907731
1687	0.822955446825424
1688	0.822201579294568
1689	0.826532096982235
1690	0.824034512984202
1691	0.821883650662523
1692	0.820656843423195
1693	0.819925460187087
1694	0.822352706257661
1695	0.822917972566088
1696	0.822107854518153
1697	0.822846540356866
1698	0.825663704191605
1699	0.825351561297219
1700	0.821324197481406
1701	0.821510838387402
1702	0.824197110993894
1703	0.824925729179543
1704	0.823112741677018
1705	0.820230390473435
1706	0.820056500102009
1707	0.821199900637651
1708	0.823273091126808
1709	0.81857146975652
1710	0.819523822260929
1711	0.819851452046424
1712	0.819240846736081
1713	0.820517507052626
1714	0.823512158432926
1715	0.823947343464207
1716	0.82252093610126
1717	0.821370107753182
1718	0.820644218098457
1719	0.819699339055903
1720	0.820234741515101
1721	0.819598079516987
1722	0.818146261079466
1723	0.818460935560144
1724	0.822715660867041
1725	0.820882228946616
1726	0.82303676017723
1727	0.821989439927969
1728	0.821571133442911
1729	0.822326709566268
1730	0.820969608453934
1731	0.817940217866569
1732	0.818539191705216
1733	0.816936636281058
1734	0.819937629017646
1735	0.819716121086213
1736	0.81754983578261
1737	0.818453553397126
1738	0.820493961082843
1739	0.819417286953566
1740	0.821101643526168
1741	0.817373768586082
1742	0.817667026968393
1743	0.816370232649989
1744	0.816882698233067
1745	0.817893137665424
1746	0.816540701923606
1747	0.815355439567428
1748	0.819323448705742
1749	0.821294199292462
1750	0.823670375402762
1751	0.821445567545336
1752	0.820007668267485
1753	0.822659439043884
1754	0.821306068141131
1755	0.821434538645957
1756	0.823389452797453
1757	0.819550652380267
1758	0.817937232394634
1759	0.818584779822527
1760	0.822175754766694
1761	0.822803040374359
1762	0.82263550961899
1763	0.822441267432769
1764	0.821737259500476
1765	0.821478405128077
1766	0.824747423857267
1767	0.819515567541893
1768	0.82106942807978
1769	0.820327996754645
1770	0.819428668005598
1771	0.819137919037006
1772	0.819575563919781
1773	0.817170586939557
1774	0.818617056569562
1775	0.819103774576642
1776	0.814368660880533
1777	0.814622862925107
1778	0.818884733018049
1779	0.819014901681223
1780	0.821362803846308
1781	0.822685984832561
1782	0.819935933467836
1783	0.820354650797656
1784	0.819175414164648
1785	0.820060752019225
1786	0.817563076722356
1787	0.819635951578395
1788	0.822077380270994
1789	0.820912831012147
1790	0.820744907671783
1791	0.822178815886235
1792	0.821801299112526
1793	0.820251305732475
1794	0.818475673800799
1795	0.815373537605245
1796	0.818572320139963
1797	0.820601110700945
1798	0.82200580850498
1799	0.82083228848337
1800	0.82187264263145
1801	0.820162615434727
1802	0.821385889409105
1803	0.824034077358328
1804	0.822220230342476
1805	0.820400253261927
1806	0.816423667250113
1807	0.81277914814722
1808	0.809456783508204
1809	0.81275632343824
1810	0.815108051024551
1811	0.813795434617883
1812	0.814732085026783
1813	0.818167156774469
1814	0.820366863973364
1815	0.818871519467953
1816	0.819309569978414
1817	0.81991706460699
1818	0.820283067293221
1819	0.816035824578062
1820	0.81386312618337
1821	0.813077564913759
1822	0.815657196567093
1823	0.814294934461992
1824	0.814123905656937
1825	0.81808113240273
1826	0.816197027019833
1827	0.817609378274857
1828	0.818376124158654
1829	0.818369506297319
1830	0.817782808239295
1831	0.819432616028117
1832	0.81844036854095
1833	0.817037370199532
1834	0.820288416100737
1835	0.819884675692814
1836	0.816527226215425
1837	0.818839825729199
1838	0.819397447716522
1839	0.817251617264971
1840	0.814309577491004
1841	0.816449528297521
1842	0.81707214983894
1843	0.817482994600566
1844	0.818181300268422
1845	0.815883390737346
1846	0.814111031216804
1847	0.816135518994076
1848	0.812711142252883
1849	0.809050188055255
1850	0.811417665995031
1851	0.814215328398417
1852	0.814069798053966
1853	0.814829789128174
1854	0.815595003800066
1855	0.81669046070843
1856	0.818317786811041
1857	0.816229366371784
1858	0.816487899893988
1859	0.818521093667399
1860	0.817367363320608
1861	0.817550686166053
1862	0.817253443241689
1863	0.816770733253506
1864	0.815045658704354
1865	0.813132931136397
1866	0.814112241578515
1867	0.814462568254618
1868	0.81161417500092
1869	0.814672164296502
1870	0.811080989799165
1871	0.810331599824076
1872	0.812278221432733
1873	0.812154794536456
1874	0.814583506605481
1875	0.815379860701766
1876	0.816500879979917
1877	0.815106225047833
1878	0.816392932149136
1879	0.814765289109137
1880	0.81396003337635
1881	0.813343702324726
1882	0.814612298345522
1883	0.815883308568394
1884	0.816726968504375
1885	0.818173344227006
1886	0.815442856898549
1887	0.80887971747737
1888	0.807637238140722
1889	0.808436062522653
1890	0.811633086902646
1891	0.811596468243828
1892	0.810985988143318
1893	0.814164412341896
1894	0.813369460334876
1895	0.813716917618994
1896	0.811753079658422
1897	0.812371261467877
1898	0.81543747026723
1899	0.816469055814255
1900	0.816831450892198
1901	0.816351802023556
1902	0.81600160577436
1903	0.817307533889163
1904	0.815807826603665
1905	0.818046308418173
1906	0.818723281460882
1907	0.816702259126568
1908	0.815069665081124
1909	0.816238982747744
1910	0.815016230481
1911	0.815843337938029
1912	0.814732812808932
1913	0.813115082213976
1914	0.810167871013088
1915	0.810682986870946
1916	0.812395823463277
1917	0.81241989635777
1918	0.814586473817649
1919	0.812090462768131
1920	0.813072608691238
1921	0.809329306856421
1922	0.813068826310893
1923	0.815117702615776
1924	0.813550801995582
1925	0.812664372467781
1926	0.809861922092585
1927	0.810775218259258
1928	0.812329903095207
1929	0.812020324393842
1930	0.813143006615075
1931	0.811914644686999
1932	0.812752019350261
1933	0.811107205607764
1934	0.809327316541798
1935	0.811035862088841
1936	0.814962885875443
1937	0.815234102110225
1938	0.812880056837751
1939	0.815175351309312
1940	0.812464819297849
1941	0.813533202188555
1942	0.815931527396449
1943	0.813608402431162
1944	0.812367259970326
1945	0.81428544851294
1946	0.81449227037448
1947	0.814334619457426
1948	0.810822422365965
1949	0.811275494143472
1950	0.810750713651698
1951	0.810223074202091
1952	0.811040687884453
1953	0.811286066548671
1954	0.812156620513175
1955	0.81035059911183
1956	0.809495608990312
1957	0.81246468887094
1958	0.810310558050935
1959	0.810848960329028
1960	0.809262577841518
1961	0.810381771142951
1962	0.81018700203202
1963	0.808226636035751
1964	0.810177860410007
1965	0.812957611286055
1966	0.811964149524371
1967	0.812019933113116
1968	0.810091440844735
1969	0.808915479231398
1970	0.81131158457331
1971	0.81245565680753
1972	0.810263685228576
1973	0.811707299813555
1974	0.807122924408352
1975	0.810008696709743
1976	0.812237746050232
1977	0.811191534429694
1978	0.81267454576664
1979	0.812440820746693
1980	0.810606757560031
1981	0.810274821078019
1982	0.811310932438768
1983	0.812224051224845
1984	0.811851208951535
1985	0.811905157433678
1986	0.808003436467316
1987	0.808752217348743
1988	0.808501339886065
1989	0.80867487419203
1990	0.80894042337764
1991	0.806882844989424
1992	0.804778239875097
1993	0.80673924235468
1994	0.808860080402033
1995	0.812726380028598
1996	0.813481757903054
1997	0.809810053919632
1998	0.808599666123809
1999	0.808535317399986
2000	0.805491724626559
2001	0.805103133304053
2002	0.806356405467375
2003	0.805493279315308
2004	0.80657174029323
2005	0.808645315541767
2006	0.808086454498815
2007	0.806889250254899
2008	0.808389828792145
2009	0.807068405960618
2010	0.80991802001018
2011	0.809645991215758
2012	0.811274622891723
2013	0.811223065134812
2014	0.808367066688082
2015	0.806748509186526
2016	0.809477324442016
2017	0.811285693527713
2018	0.812271917900247
2019	0.810304607975372
2020	0.810622408789046
2021	0.807715192999635
2022	0.809315562468808
2023	0.808328590750088
2024	0.808687264748333
2025	0.809537909045262
2026	0.807421862882525
2027	0.80604498905087
2028	0.806915060435812
2029	0.806531644453034
2030	0.807332259596418
[truncated: 47,170 more rows]
