# Supplementary material for: LaF3 doped with Ce/Gd/Eu: energy transfer and excitation dependence of photoluminescence rise-and-decay kinetics
Source: Front Chem. 2025 Apr 22;13:1501039. doi: 10.3389/fchem.2025.1501039 (PMC12052759; doi:10.3389/fchem.2025.1501039)
Supplement: Supplementary file 2 [file DataSheet3.zip › LaF3CeGdEu394_618trace.txt]

31	0.843267051480182
32	0.842841703162761
33	0.838963600643064
34	0.833978486421143
35	0.835741697970924
36	0.834377072662367
37	0.832701145828452
38	0.835136341140652
39	0.836166388323296
40	0.837759147795321
41	0.838505151176484
42	0.837354186249581
43	0.836656037506999
44	0.835576083530466
45	0.840053335690336
46	0.839561853189922
47	0.841456330216229
48	0.842193088753676
49	0.844391271722035
50	0.843163369811534
51	0.844511183678311
52	0.844622155135938
53	0.844675819866769
54	0.844378763139794
55	0.84682139026867
56	0.847014818949699
57	0.844777159527667
58	0.846355514782463
59	0.84855657888412
60	0.85107387779974
61	0.85405008269954
62	0.853455740262158
63	0.854071599895755
64	0.854351384315565
65	0.852736813447094
66	0.851169674032636
67	0.85633803296995
68	0.856720094723315
69	0.861294166295211
70	0.860437939275727
71	0.859674669384447
72	0.859198520078346
73	0.858848010212823
74	0.860324518564945
75	0.861576188375892
76	0.863240289230073
77	0.866231711383208
78	0.868960601134028
79	0.864473259210566
80	0.864217910801087
81	0.861275959213912
82	0.862958407727828
83	0.863128985891397
84	0.864992012478217
85	0.868385025193163
86	0.867974110078213
87	0.871783175542687
88	0.871931477096637
89	0.869595593927485
90	0.869664655620166
91	0.869667281683313
92	0.872106730580135
93	0.874502297266128
94	0.875990983768704
95	0.876362013738032
96	0.87891935866738
97	0.876914311629082
98	0.873932861849299
99	0.87503807791563
100	0.876851180317414
101	0.878878843092692
102	0.884582994273606
103	0.884706616341171
104	0.87957863240011
105	0.877199927880074
106	0.874476935177237
107	0.877030685936274
108	0.878280057217336
109	0.877449331415917
110	0.879200482205483
111	0.881127302416806
112	0.883384932672263
113	0.882417999410139
114	0.883209093686826
115	0.882220354825305
116	0.886740800796449
117	0.887813979472093
118	0.884636999581059
119	0.886270080426633
120	0.886010372636389
121	0.884681399178503
122	0.888457451898813
123	0.888022093527222
124	0.885487188974124
125	0.887169782414263
126	0.886644327758095
127	0.889789613733589
128	0.889488945445155
129	0.888269047809908
130	0.890044683884721
131	0.891033950277691
132	0.893931990668792
133	0.892481521211019
134	0.894151956790374
135	0.895742168459412
136	0.894020734791715
137	0.894715366174883
138	0.895795646235416
139	0.895385432563382
140	0.897849207326607
141	0.896040904881303
142	0.893623347090349
143	0.894750003541997
144	0.896633974866454
145	0.895180724274477
146	0.897033026320851
147	0.895078116509135
148	0.89461614243683
149	0.893860011611257
150	0.895953760743874
151	0.897252959109403
152	0.898513302754751
153	0.898236893666657
154	0.89606897709055
155	0.895488747568689
156	0.893908561895705
157	0.899485988138635
158	0.896999548363515
159	0.897552257845036
160	0.902316456678619
161	0.900595023010922
162	0.901619987630953
163	0.902184283963941
164	0.904682014941035
165	0.90457918978636
166	0.904420785425458
167	0.900541793058757
168	0.897967655528039
169	0.901766896443907
170	0.903078404842753
171	0.902132835155048
172	0.901602839960338
173	0.902368050413734
174	0.902950074122227
175	0.904798528377401
176	0.905220007164689
177	0.903643691021839
178	0.905334980035311
179	0.906570134053973
180	0.906641779781197
181	0.907128373920134
182	0.905201502984634
183	0.904309627013005
184	0.903448400038854
185	0.907456491235059
186	0.908192264274195
187	0.909853578197123
188	0.910970436186886
189	0.909565811240993
190	0.9071643098262
191	0.906394882019736
192	0.906775035094754
193	0.90637279671273
194	0.907238668572303
195	0.908309953062223
196	0.907851913736852
197	0.906715112449647
198	0.904983318006322
199	0.908772485100483
200	0.908964734082063
201	0.909590076238381
202	0.907648674999839
203	0.907908514672945
204	0.90834480781867
205	0.908921957658308
206	0.913614904963992
207	0.911868543986071
208	0.913422008162198
209	0.91013497854431
210	0.907774088355512
211	0.908703065440033
212	0.911863906346959
213	0.913485869902026
214	0.915931405700182
215	0.917762838370555
216	0.91808322821931
217	0.917060380971386
218	0.916421256331334
219	0.91549662703348
220	0.914244516646817
221	0.917663853760769
222	0.918352051868933
223	0.915585108839941
224	0.916664732384687
225	0.920298612480986
226	0.920960345611707
227	0.920112463444099
228	0.92143990648108
229	0.921342805912183
230	0.919127562228943
231	0.92246124504703
232	0.921901139980389
233	0.922540186360281
234	0.923792299645469
235	0.92185995194803
236	0.919837697819366
237	0.921599076052435
238	0.922805836125636
239	0.922024149010034
240	0.921254690769065
241	0.919398330788467
242	0.918033850406133
243	0.91847623625024
244	0.915369671662803
245	0.916711108775802
246	0.91779950470478
247	0.917605448493209
248	0.92163323806154
249	0.920340641085434
250	0.921696570820656
251	0.924989874294705
252	0.923531700558958
253	0.923326845894568
254	0.92104034488638
255	0.920872230468589
256	0.921807914738674
257	0.923872877175769
258	0.922485294104348
259	0.921641300307283
260	0.921174626277591
261	0.922578657025973
262	0.925108568870715
263	0.926481844825476
264	0.925806533556994
265	0.924334517917762
266	0.924928060362398
267	0.92564199736763
268	0.925987836261009
269	0.924575385299115
270	0.927400197368645
271	0.925549393859409
272	0.922899655564862
273	0.92617928380058
274	0.928837375642577
275	0.922891197670532
276	0.924382343571099
277	0.924025100433292
278	0.927138076556801
279	0.925242190847615
280	0.927956570585064
281	0.927249337866873
282	0.927614488179365
283	0.928429698179432
284	0.930955365135124
285	0.930800401322738
286	0.932894585234021
287	0.92906669385328
288	0.931474837236838
289	0.928735347582124
290	0.929660660931747
291	0.92480987592669
292	0.93012249732414
293	0.931612220049205
294	0.934453660953474
295	0.931817348624155
296	0.929430192006839
297	0.931642132821474
298	0.934867465897295
299	0.934299830464146
300	0.93372452118753
301	0.93489538738327
302	0.933426396354296
303	0.93217444683574
304	0.93063464340532
305	0.931423729004567
306	0.934014973626558
307	0.937520386771682
308	0.935041087511531
309	0.936477741152538
310	0.93627958497814
311	0.937100344203256
312	0.935249781271548
313	0.934520002380964
314	0.93523539009768
315	0.935500689141578
316	0.933413750092144
317	0.932552756449211
318	0.935289292507516
319	0.937160198733039
320	0.937311066930384
321	0.936270786507188
322	0.934598192976384
323	0.93383964912921
324	0.934099936624343
325	0.935057464174644
326	0.938381926786472
327	0.938380622450472
328	0.93797048124155
329	0.935912907143265
330	0.938158236060978
331	0.939285496854973
332	0.938825545952731
333	0.939805247215034
334	0.944662304626989
335	0.944213033338063
336	0.942091555471346
337	0.939815247124368
338	0.938606182724233
339	0.935508083277436
340	0.939021631131414
341	0.938208200825356
342	0.935798260356642
343	0.938622069536714
344	0.93962466914213
345	0.937557911069143
346	0.939060072811861
347	0.940634370132435
348	0.939951912551935
349	0.935993977422721
350	0.932748879308712
351	0.933474494468931
352	0.936590286508939
353	0.939334908001182
354	0.940271619798183
355	0.941081322601805
356	0.943629029937375
357	0.941821026040089
358	0.942256964116569
359	0.939297135879881
360	0.939151629952758
361	0.944843462404781
362	0.945243893556814
363	0.942844060242839
364	0.943002754456186
365	0.943283430172262
366	0.941675328810352
367	0.94145674528493
368	0.939809806593985
369	0.940184374212398
370	0.941761606288972
371	0.945434906317719
372	0.944221960793353
373	0.942612613065931
374	0.942452034811696
375	0.942429761100601
376	0.940172490262175
377	0.942723877274527
378	0.94018191046662
379	0.939073514718974
380	0.941942474214321
381	0.93942992887879
382	0.941866890841639
383	0.940609641371136
384	0.941030308571579
385	0.945161045032612
386	0.946672576255598
387	0.947856532187731
388	0.944742261873057
389	0.943849993151366
390	0.944739550303439
391	0.947559379809449
392	0.946177653206669
393	0.942400943970572
394	0.943298403949543
395	0.945099402113247
396	0.942339861915687
397	0.942060299232997
398	0.944510755276398
399	0.950085588789212
400	0.950650221351037
401	0.950262978485227
402	0.951178187578635
403	0.94767169763168
404	0.945764613473302
405	0.948011882953131
406	0.947192906320548
407	0.948621884668825
408	0.946269439330996
409	0.948464009288635
410	0.948982479950153
411	0.945179634719138
412	0.946973153240512
413	0.947160542845861
414	0.948318358435289
415	0.951122285186933
416	0.953051793779678
417	0.951506880250663
418	0.94862850055087
419	0.948022274163265
420	0.948923860191784
421	0.950680903681546
422	0.950492934371308
423	0.950399710578856
424	0.945998335991898
425	0.946521708058253
426	0.946998515329403
427	0.947569524645005
428	0.949366504004567
429	0.949370303970113
430	0.948499842297082
431	0.945534470632394
432	0.943691588790464
433	0.94515558566182
434	0.946860642666405
435	0.943820138349586
436	0.944252598196733
437	0.945535630042172
438	0.945180560797698
439	0.946560693212034
440	0.943797095080251
441	0.945018968059907
442	0.948437163155228
443	0.950418484321684
444	0.951389055231986
445	0.953842076469521
446	0.950038976168355
447	0.948965019238898
448	0.950005734440761
449	0.950084240975346
450	0.949909125171758
451	0.948930028251802
452	0.949465594410495
453	0.948837703001927
454	0.950080516371434
455	0.950057907880766
456	0.948936525294344
457	0.951061748054644
458	0.951703882812332
459	0.954950182364723
460	0.952346501623603
461	0.95165267603023
462	0.948792507759524
463	0.950012980751873
464	0.953145416119242
465	0.95112659384352
466	0.954049031114871
467	0.953966627514171
468	0.95371169504295
469	0.954488793794356
470	0.952902184991204
471	0.951923398213363
472	0.954477183754693
473	0.953721932631289
474	0.953969901397532
475	0.953876858762857
476	0.956930019486664
477	0.958766744862673
478	0.960246031450474
479	0.956970598828889
480	0.953730284729476
481	0.951634415326229
482	0.95064848223637
483	0.953039428674397
484	0.957351754793365
485	0.953376428517483
486	0.954440143510815
487	0.955108399770799
488	0.954192880535274
489	0.957379506715661
490	0.95675934712105
491	0.958634682291924
492	0.956445241273291
493	0.95621430713521
494	0.957642870994491
495	0.955125688019849
496	0.956853401340755
497	0.953831456275956
498	0.956361763769284
499	0.955706117539897
500	0.956794803321319
501	0.959295360359747
502	0.956791965665888
503	0.958361600709893
504	0.957137698763125
505	0.955343291844009
506	0.95624650974179
507	0.957524422793059
508	0.958968189413054
509	0.95630601065159
510	0.954536338290823
511	0.952983729179406
512	0.952020208929816
513	0.952901424128537
514	0.952796383051924
515	0.950348484956345
516	0.950518048636359
517	0.95464119965892
518	0.954322796748672
519	0.954084682965541
520	0.954294052081754
521	0.949743417978518
522	0.949536505361772
523	0.951278948983906
524	0.95543893445511
525	0.960252666172928
526	0.95905208430458
527	0.955679078654614
528	0.95746102916493
529	0.960640904681884
530	0.961584135260362
531	0.959862456667349
532	0.957213640103576
533	0.957823099795199
534	0.957797737706308
535	0.95897717338957
536	0.962631370692964
537	0.961533273402669
538	0.959736805632672
539	0.960845781085208
540	0.95853136873588
541	0.959485587620527
542	0.95925339117505
543	0.959704376941185
544	0.958126385451207
545	0.96252793974668
546	0.959310541381526
547	0.957851847360642
548	0.958229427995215
549	0.960501726233624
550	0.957947111714303
551	0.961195632985681
552	0.961032301133223
553	0.958198413783657
554	0.95773802955201
555	0.957710447193395
556	0.962033596402639
557	0.961740990359948
558	0.960871512735965
559	0.958972819805854
560	0.95779614786565
561	0.958435449315694
562	0.959524839438557
563	0.963225034875626
564	0.963080253579614
565	0.963926187938795
566	0.96261098247202
567	0.961548476163381
568	0.961005578187106
569	0.964594587675738
570	0.967300939949739
571	0.966779885253678
572	0.966134917188345
573	0.967126013999502
574	0.966867755471481
575	0.963702033449389
576	0.961783991419347
577	0.960156656898485
578	0.957299688598765
579	0.955879159449244
580	0.961000810114394
581	0.962585276907982
582	0.964846363653839
583	0.968719622739188
584	0.967427895320416
585	0.968583489190857
586	0.969289546557387
587	0.96827548183853
588	0.967435431483972
589	0.965005598441994
590	0.961538318284465
591	0.962089682850644
592	0.962979819707606
593	0.963146281966464
594	0.966365939731422
595	0.968801650980973
596	0.967367081379042
597	0.969840529967601
598	0.966129734626638
599	0.965103368570038
600	0.962971413986716
601	0.96464531185352
602	0.96347372827298
603	0.964696402694645
604	0.966797992335884
605	0.967704849331105
606	0.966040310799733
607	0.966357760095439
608	0.965453130616253
609	0.962253843681092
610	0.960740999426533
611	0.96019364931671
612	0.961182075137591
613	0.957819643304799
614	0.956956540985333
615	0.959707487057914
616	0.963029284476516
617	0.965921097387847
618	0.965084003528223
619	0.964155461222369
620	0.965724577430498
621	0.963562923116454
622	0.966679931087465
623	0.967129057450169
624	0.965169157828621
625	0.965267190273127
626	0.964201049214835
627	0.966262688493653
628	0.967624916722494
629	0.967196803212752
630	0.96735166412752
631	0.968096439983582
632	0.96781958887051
633	0.971083752029054
634	0.969731787475272
635	0.969058170394328
636	0.966038238354755
637	0.966387759823441
638	0.966568559633465
639	0.967308621039517
640	0.966012047287873
641	0.965730664331832
642	0.964518356482843
643	0.964719659005526
644	0.967156652852144
645	0.966140370762088
646	0.962915037686267
647	0.963735550536805
648	0.965612198739253
649	0.965328724497825
650	0.969523747332517
651	0.971498249720217
652	0.968566971949309
653	0.971006268673599
654	0.972945333701438
655	0.970430144911614
656	0.970418158063773
657	0.968740637041412
658	0.966938479467931
659	0.965224292111346
660	0.963194600368957
661	0.964864054797787
662	0.965353948906805
663	0.964086679237297
664	0.966606453492793
665	0.967679052463547
666	0.968536001215618
667	0.965733997634943
668	0.964388792440166
669	0.966709351110579
670	0.96776796615015
671	0.970744242063799
672	0.967858760979118
673	0.969969466479736
674	0.969095772951948
675	0.96948193466814
676	0.967087898403054
677	0.970665174664735
678	0.969077252830009
679	0.970682590448861
680	0.969613308839333
681	0.971430802505651
682	0.97014033449575
683	0.971487815032216
684	0.970617215679273
685	0.969773961005942
686	0.970332216813988
687	0.970528690394946
688	0.970705601834427
689	0.969694541436158
690	0.969354689445019
691	0.969125271235222
692	0.96608681907371
693	0.969397877459244
694	0.971405105637187
695	0.970097291407746
696	0.968675565167629
697	0.964964188672515
698	0.966590879720951
699	0.967906296780011
700	0.968726724124078
701	0.970046604910782
702	0.970861988822316
703	0.969889177352618
704	0.970769386763357
705	0.970358013681545
706	0.974728066813354
707	0.97524353025576
708	0.973171104118221
709	0.973723635340489
710	0.975247746159565
711	0.974596960755672
712	0.973732109176703
713	0.975108359017545
714	0.976676362192287
715	0.976899403648305
716	0.976583084777133
717	0.975127245802826
718	0.972519985384017
719	0.972605964314619
720	0.973605520469368
721	0.975239521596453
722	0.976510040511864
723	0.977105874240073
724	0.975274345918394
725	0.972637742287368
726	0.973955227443619
727	0.975174926529941
728	0.97517681057083
729	0.975425359041962
730	0.971055108810492
731	0.970610765013122
732	0.974331673305872
733	0.976220424297138
734	0.97468356286903
735	0.973102191699549
736	0.972848860663084
737	0.973526034233521
738	0.972161185738583
739	0.970625301113212
740	0.96869310124052
741	0.965734239661734
742	0.96498830729442
743	0.968755854294747
744	0.970179029797086
745	0.970436502824983
746	0.96916142453062
747	0.969191502518783
748	0.971423946046078
749	0.972381841708983
750	0.970075987253078
751	0.971267505435487
752	0.972730206666416
753	0.973023931539542
754	0.971270406858456
755	0.971810126602678
756	0.971356029270552
757	0.974872845210841
758	0.979041330604979
759	0.978137363438629
760	0.976477088636715
761	0.979648509157865
762	0.979090466391366
763	0.975788502126276
764	0.97524811427217
765	0.974433773829436
766	0.977146853578672
767	0.978242808859403
768	0.976507275319544
769	0.976910852819862
770	0.975856018905429
771	0.979651746809669
772	0.976447813539824
773	0.978185623870633
774	0.975195795905943
775	0.975265940197504
776	0.975416711294281
777	0.974354354259652
778	0.97261639900262
779	0.975213621831278
780	0.976544661937094
781	0.97789015988284
782	0.975584017023753
783	0.974083859610687
784	0.977812692469269
785	0.976383756149596
786	0.978818806535574
787	0.980663282565948
788	0.982037430976568
789	0.978297264887407
790	0.97755340496507
791	0.975419959090922
792	0.977702190572602
793	0.977290269669671
794	0.975921254545843
795	0.977869829632385
796	0.974791306819688
797	0.97351870966225
798	0.973865276085265
799	0.972921975942201
800	0.976579551475835
801	0.977039877736992
802	0.974228359749828
803	0.975938252942449
804	0.975894195370889
805	0.977563890377249
806	0.97759055680214
807	0.979058746389105
808	0.975459210908951
809	0.976329949391067
810	0.973884793299613
811	0.976980852185201
812	0.975572821473085
813	0.974020834095162
814	0.972284264332815
815	0.971145977551832
816	0.973811995408923
817	0.97509115917349
818	0.975548691257083
819	0.97515927449794
820	0.975959055652388
821	0.976717703846442
822	0.976628681465172
823	0.975222027552167
824	0.976465784391381
825	0.975016585936577
826	0.977234907852777
827	0.974738156576946
828	0.976641434972729
829	0.973185270656445
830	0.971241339006062
831	0.975998397324676
832	0.974631163344119
833	0.976750806444862
834	0.978040051277448
835	0.97942798072254
836	0.977160191138905
837	0.976068312632806
838	0.978923091097307
839	0.976780419219851
840	0.97523970855128
841	0.973807982401829
842	0.973264219216006
843	0.978075914720402
844	0.975963548365277
845	0.979986290153288
846	0.978340732609242
847	0.979767493586319
848	0.978690981607564
849	0.975937528311337
850	0.979160107788936
851	0.977305341996783
852	0.976984660846321
853	0.975762241494807
854	0.977199980633219
855	0.977820989495492
856	0.978148087979075
857	0.979541591286674
858	0.977610210247137
859	0.978644799417587
860	0.981032487914138
861	0.980965163886862
862	0.980914729561524
863	0.978171215305619
864	0.979660868466097
865	0.976284626613588
866	0.975149999219717
867	0.975744964839855
868	0.977388173129839
869	0.976505349250051
870	0.977394036844791
871	0.976770419310517
872	0.977388173129839
873	0.982469208221208
874	0.981814866327821
875	0.979167788878714
876	0.980431110757929
877	0.978947790873363
878	0.978003632767063
879	0.977245675871089
880	0.97976560954543
881	0.977087517884765
882	0.981885397572395
883	0.984081454473074
884	0.986616127144215
885	0.98536512399389
886	0.982978519545481
887	0.982181674596295
888	0.980062167726201
889	0.97871083650001
890	0.978489034163192
891	0.977958021586401
892	0.979563437465413
893	0.978362086038826
894	0.978151131429742
895	0.980258292034964
896	0.980915019413969
897	0.979410289578592
898	0.977887326575196
899	0.98005038957212
900	0.980590899164253
901	0.983927890647994
902	0.982979418088059
903	0.985141266603241
904	0.985608079762106
905	0.984652478281298
906	0.979093151874263
907	0.981624723124249
908	0.983166349726545
909	0.983784703540427
910	0.984606580146717
911	0.983602755914723
912	0.979941507950618
913	0.980212127236133
914	0.979381989835176
915	0.982856823547408
916	0.983598263201834
917	0.983917166107549
918	0.985544432513087
919	0.984129413458535
920	0.98538584844367
921	0.986775835841117
922	0.984789239360172
923	0.981915010347384
924	0.984210889531413
925	0.985525083413157
926	0.981832402400711
927	0.983883188154746
928	0.982101965174066
929	0.984986537571335
930	0.98386273326774
931	0.982550801684326
932	0.981397715037528
933	0.98283978457146
934	0.983992092964444
935	0.983939629671995
936	0.98164235050066
937	0.983129723971662
938	0.982438385312263
939	0.98247204007959
940	0.981438782781123
941	0.983445286327955
942	0.984466652429887
943	0.983869775232878
944	0.982702829291449
945	0.980719658866397
946	0.983063985437257
947	0.982142748862265
948	0.981960372254944
949	0.980651643541041
950	0.979469996283628
951	0.977075260024889
952	0.978970290669365
953	0.98037494315124
954	0.978168450113299
955	0.975353185783289
956	0.973185234424889
957	0.978281370828615
958	0.980765530914259
959	0.982109936116289
960	0.981556935333062
961	0.981206083441655
962	0.979978071387225
963	0.978471853159546
964	0.979116050217376
965	0.979329158430123
966	0.981514724121574
967	0.982842683095905
968	0.985715990377919
969	0.987886985186986
970	0.98474498468895
971	0.986933080792241
972	0.98676415768613
973	0.986958208100652
974	0.984192162164976
975	0.982831875947513
976	0.985413819204561
977	0.981239738208982
978	0.980674731737505
979	0.98247770669488
980	0.979399854890591
981	0.979234744793386
982	0.979210831966718
983	0.980486134896725
984	0.981757185691371
985	0.981946604263831
986	0.981500086573128
987	0.983469864365983
988	0.983742385083535
989	0.985925118916603
990	0.982812683367903
991	0.982780219894122
992	0.983084459164672
993	0.983577117016748
994	0.983775521014986
995	0.982370591724026
996	0.981941097067387
997	0.98168160231869
998	0.982097182608733
999	0.984137982946056
1000	0.979930935582706
1001	0.982660655760779
1002	0.985528538454295
1003	0.987347424861609
1004	0.987359453738054
1005	0.986321393584582
1006	0.987494610483647
1007	0.98933718798051
1008	0.987677810271911
1009	0.986795324070221
1010	0.987346410378053
1011	0.988395339998193
1012	0.987515065370654
1013	0.98569646591726
1014	0.985192227010765
1015	0.984333208712241
1016	0.986103233243729
1017	0.986077436376171
1018	0.983816587309318
1019	0.981740758304081
1020	0.98302274668072
1021	0.982121602677179
1022	0.985153637505571
1023	0.987103658955811
1024	0.98463292193687
1025	0.982201765718483
1026	0.985207055861824
1027	0.986830617953122
1028	0.984923243942298
1029	0.983261809730606
1030	0.981844431277156
1031	0.984440929474703
1032	0.984504697012486
1033	0.985226820900012
1034	0.983893543133325
1035	0.984929910548521
1036	0.984394367578024
1037	0.985305186856161
1038	0.988522341745261
1039	0.987334145271865
1040	0.986198884550403
1041	0.983420938722619
1042	0.98388913157912
1043	0.983225366582763
1044	0.986548011819765
1045	0.987537386907402
1046	0.985162372208985
1047	0.984626869817829
1048	0.986899457908683
1049	0.985832882071724
1050	0.985234629524866
1051	0.984824069479161
1052	0.989595955199571
1053	0.98823867620122
1054	0.988034520081221
1055	0.989836135630631
1056	0.985852577545326
1057	0.985281829096923
1058	0.984733194940772
1059	0.987748580644753
1060	0.984886196452109
1061	0.985503963314791
1062	0.983152825211486
1063	0.984776178609024
1064	0.983410709829854
1065	0.982132834459402
1066	0.980688270745186
1067	0.983805513496678
1068	0.980314682828035
1069	0.982014719588281
1070	0.978301274995976
1071	0.978213991729374
1072	0.980730148626363
1073	0.982221322062912
1074	0.983491010551069
1075	0.984691317059595
1076	0.984835334594416
1077	0.982471527040763
1078	0.980427052823706
1079	0.981920158126798
1080	0.981066281810639
1081	0.983101231476371
1082	0.987025171261635
1083	0.990488497831822
1084	0.990557685610317
1085	0.990444546056405
1086	0.98899414616322
1087	0.987841108791338
1088	0.9862985937913
1089	0.984294509063118
1090	0.985704831058807
1091	0.988954221887518
1092	0.989118468224439
1093	0.990549279889427
1094	0.992788145097629
1095	0.993201952939974
1096	0.989096539437752
1097	0.988892483316847
1098	0.989002299712482
1099	0.988003795722107
1100	0.986554533499766
1101	0.984203634524728
1102	0.982775437328788
1103	0.980462994526821
1104	0.981002220072625
1105	0.98451357519286
1106	0.986577363727554
1107	0.984822479638503
1108	0.983946296278218
1109	0.987484865644464
1110	0.986164315298614
1111	0.985526189200232
1112	0.987658581460745
1113	0.992453465523362
1114	0.993186937134089
1115	0.990259479618399
1116	0.986183181794224
1117	0.9900223774203
1118	0.992800563825613
1119	0.991455293414035
1120	0.995274103717691
1121	0.992847438762932
1122	0.988625740807776
1123	0.988418429643919
1124	0.988843933032398
1125	0.98694206621802
1126	0.986135014115002
1127	0.984234316855237
1128	0.983829920521764
1129	0.979856991325597
1130	0.978444027324877
1131	0.979511843730298
1132	0.98209002035483
1133	0.987141131079832
1134	0.991830572620199
1135	0.989587768317277
1136	0.989346171957026
1137	0.991079709862804
1138	0.987509887156733
1139	0.987913651611877
1140	0.987738870587863
1141	0.987948578831436
1142	0.987079557725053
1143	0.988568428283931
1144	0.988722281961455
1145	0.988512682412549
1146	0.985816918448345
1147	0.983585064770775
1148	0.984256086223079
1149	0.98489027322674
1150	0.985543465855185
1151	0.984914322284058
1152	0.985812909789038
1153	0.986569830462523
1154	0.984635565391164
1155	0.981925589961608
1156	0.984356002708474
1157	0.986303811135301
1158	0.98321601304438
1159	0.985717681666933
1160	0.9891320463622
1161	0.990141792279634
1162	0.992043904019328
1163	0.990656670220103
1164	0.993661135733239
1165	0.990682901866327
1166	0.990261415832728
1167	0.989049438415526
1168	0.987243222907822
1169	0.988128245318402
1170	0.988188576655456
1171	0.991078802624653
1172	0.989441173994225
1173	0.98893161339685
1174	0.989862119453015
1175	0.989310237500223
1176	0.986837201951398
1177	0.982772538804344
1178	0.98355375925751
1179	0.985457497069418
1180	0.988763064200392
1181	0.990473087826612
1182	0.993588463928362
1183	0.995357207312045
1184	0.992871867526952
1185	0.991659414751741
1186	0.991801007670864
1187	0.990405017429291
1188	0.990780147361446
1189	0.99189501696344
1190	0.992579116558039
1191	0.992701831387453
1192	0.993217571638945
1193	0.993510412462115
1194	0.991552250505972
1195	0.992647998542204
1196	0.991441266004985
1197	0.991226621574283
1198	0.988535280758382
1199	0.988284909115375
1200	0.989208029731255
1201	0.98839299074413
1202	0.989730591660027
1203	0.988362777974581
1204	0.988885961636846
1205	0.991654595954852
1206	0.990640148630768
1207	0.990540949530173
1208	0.992092454303777
1209	0.993817511127029
1210	0.99705469337078
1211	0.992461291539362
1212	0.993294617317209
1213	0.992644913062933
1214	0.991183223417035
1215	0.991294635450378
1216	0.989677113884022
1217	0.99124550546104
1218	0.990349281702744
1219	0.991551351963394
1220	0.989322676517878
1221	0.988772591650241
1222	0.990019139768495
1223	0.993977118375576
1224	0.991375504282384
1225	0.991203187004148
1226	0.989432623347113
1227	0.987397859186946
1228	0.984334263775139
1229	0.984286354064593
1230	0.985862365862376
1231	0.9851882589308
1232	0.98624102329878
1233	0.987103744462282
1234	0.988891468833291
1235	0.984474807428413
1236	0.985624595554392
1237	0.988665818705273
1238	0.988121265671539
1239	0.992131913366304
1240	0.990631887836101
1241	0.992242452943789
1242	0.992405205091358
1243	0.993231668612581
1244	0.991273544337256
1245	0.989037751564965
1246	0.987345616182355
1247	0.986336999240192
1248	0.986580956448603
1249	0.989269810330531
1250	0.991352808835982
1251	0.995136097722569
1252	0.990798025460221
1253	0.98887320812929
1254	0.989015090900857
1255	0.989017989425302
1256	0.989639528717548
1257	0.990167978998729
1258	0.992244771763345
1259	0.993262629201437
1260	0.991358337771361
1261	0.990908456343039
1262	0.990172471711619
1263	0.992155685614537
1264	0.990184016534482
1265	0.988560226909015
1266	0.992625677005456
1267	0.994134899553722
1268	0.993179690822977
1269	0.98995392296849
1270	0.987663074173635
1271	0.988726542792389
1272	0.988934990177828
1273	0.991378654978456
1274	0.992520082310674
1275	0.988823107134263
1276	0.988292778609242
1277	0.987341482886497
1278	0.987163314936669
1279	0.988470942211283
1280	0.990455257553491
1281	0.994477070364417
1282	0.992232116805619
1283	0.992304481366905
1284	0.996816415821018
1285	0.996135026346776
1286	0.994626054520874
1287	0.992621290088709
1288	0.994334897740405
1289	0.989927546396043
1290	0.991376997022473
1291	0.989028569039525
1292	0.990061214749334
1293	0.992757085958942
1294	0.992633969683892
1295	0.994167652879947
1296	0.996383464673978
1297	0.993721078668017
1298	0.993225632435425
1299	0.994154996472959
1300	0.995589848681024
1301	0.993570991623009
1302	0.992089758676043
1303	0.992194869317243
1304	0.990434595421987
1305	0.990494164447112
1306	0.990354788899189
1307	0.987892869191609
1308	0.988915961364849
1309	0.991786588961014
1310	0.993039208038717
1311	0.995322754001233
1312	0.995669088542293
1313	0.995001203293438
1314	0.99480224567703
1315	0.994965405067284
1316	0.996507486737917
1317	0.995585321185842
1318	0.993149836021197
1319	0.990760582321445
1320	0.986046422164613
1321	0.987313222273161
1322	0.987320393222638
1323	0.987712570826314
1324	0.991785138249529
1325	0.993427171187851
1326	0.993517803699449
1327	0.988113215019894
1328	0.988520422922078
1329	0.991083622870805
1330	0.992812302849614
1331	0.991913951574375
1332	0.990700516199378
1333	0.98895233784663
1334	0.990131457590726
1335	0.990606960525877
1336	0.988510402723073
1337	0.993317080881655
1338	0.990367977185412
1339	0.988755238184391
1340	0.989696099219135
1341	0.995139138274711
1342	0.992786555256971
1343	0.989784305665773
1344	0.991286084803266
1345	0.990866233537454
1346	0.995067789646243
1347	0.995656769813403
1348	0.993398674344773
1349	0.994484978988364
1350	0.992284336622015
1351	0.995092906809819
1352	0.988668794040615
1353	0.989004656212856
1354	0.988188643321518
1355	0.99165608144863
1356	0.987108586447367
1357	0.988343027429015
1358	0.989459869476893
1359	0.988375531482138
1360	0.987672558145618
1361	0.988314372616355
1362	0.987409954729454
1363	0.990131564836131
1364	0.991210723167704
1365	0.992418248451359
1366	0.993063315066523
1367	0.993356210961658
1368	0.992258307872501
1369	0.990699133603218
1370	0.991650035126638
1371	0.994091566613274
1372	0.995018133574719
1373	0.99557546620273
1374	0.994383255272978
1375	0.996649592695867
1376	0.994211565525284
1377	0.987634480229988
1378	0.992816270929578
1379	0.991934919500208
1380	0.992014086898366
1381	0.995218512917367
1382	0.993017228527852
1383	0.993425630622108
1384	0.992704803824271
1385	0.992353611356242
1386	0.992539551699369
1387	0.991113042893918
1388	0.992537522732257
1389	0.993145701276076
1390	0.994750347596848
1391	0.996108939626773
1392	0.998074908758508
1393	1
1394	0.995858120161739
1395	0.994088233310163
1396	0.995219092622256
1397	0.993391926579866
1398	0.993177806782088
1399	0.991611542722013
1400	0.994915234507671
1401	0.992611724958042
1402	0.987944145538298
1403	0.987020403188924
1404	0.987574089473183
1405	0.988764436651716
1406	0.98736082039233
1407	0.989120452264421
1408	0.991689356509254
1409	0.989579958243161
1410	0.993129046354617
1411	0.991695791233522
1412	0.993306646193654
1413	0.99699545332818
1414	0.99877958497814
1415	0.997176942987021
1416	0.997112950813594
1417	0.995217788286256
1418	0.995297461476929
1419	0.997912439217073
1420	0.9955698778476
1421	0.993831234191013
1422	0.992023692608375
1423	0.995291518052555
1424	0.995740777747383
1425	0.994020516532824
1426	0.994490403576863
1427	0.993228628060439
1428	0.998228195774503
1429	0.995950535265871
1430	0.996524511221243
1431	0.995565385134711
1432	0.997473709861552
1433	0.995721082273782
1434	0.992374544499782
1435	0.9935907450671
1436	0.989879672917052
1437	0.99053569740388
1438	0.989794602673863
1439	0.993195632707423
1440	0.994405766663078
1441	0.992277380163347
1442	0.992898162940714
1443	0.991836659521533
1444	0.992286365589126
1445	0.990969063039915
1446	0.994113160620387
1447	0.995103686422229
1448	0.994897888288132
1449	0.992637631969528
1450	0.992777665482499
1451	0.994113809889863
1452	0.994569098515536
1453	0.992938823441624
1454	0.992523754741145
1455	0.990804205114337
1456	0.992347594019495
1457	0.99404235401599
1458	0.996064055975747
1459	0.990851651060972
1460	0.990578473827634
1461	0.994492142691529
1462	0.994823444035557
1463	0.993027322639231
1464	0.995680931913174
1465	0.993930843432816
1466	0.997549651202003
1467	0.994637566010706
1468	0.995351156642267
1469	0.996645021722817
1470	0.995793290314747
1471	0.993443065246643
1472	0.993330905393994
1473	0.993402914886035
1474	0.996421197665199
1475	0.992591054130964
1476	0.994039865632754
1477	0.993063394775945
1478	0.989990242929044
1479	0.988994801229744
1480	0.988592293284947
1481	0.992154994316457
1482	0.993809685111029
1483	0.993696932510131
1484	0.994294799553238
1485	0.993754526190846
1486	0.993184038609644
1487	0.992965126101697
1488	0.994684314862212
1489	0.997444798529479
1490	0.996373029985977
1491	0.990267150563342
1492	0.988042635949666
1493	0.992005586975432
1494	0.989199045754739
1495	0.990749236047506
1496	0.995279237004483
1497	0.996969076755733
1498	0.995572918399743
1499	0.990785364705447
1500	0.991074311361026
1501	0.990303086469407
1502	0.98687507262253
1503	0.99009537096139
1504	0.990807147116649
1505	0.985932118853137
1506	0.984862954633849
1507	0.984789911817843
1508	0.986367487369564
1509	0.989461173812894
1510	0.988163939197676
1511	0.991346808890382
1512	0.990399426175637
1513	0.991536010073509
1514	0.991814051030865
1515	0.993033605190965
1516	0.992342741889575
1517	0.991832601587311
1518	0.993927292740372
1519	0.995027739284729
1520	0.994600837358205
1521	0.993741279934134
1522	0.993549212110332
1523	0.992167571014023
1524	0.991764196410416
1525	0.993254129278503
1526	0.996036689557203
1527	0.994030606296416
1528	0.992764372849396
1529	0.992515728726958
1530	0.991746990769313
1531	0.991717675093079
1532	0.992834331635393
1533	0.995007422077634
1534	0.993734278548338
1535	0.993459650603516
1536	0.99193506442643
1537	0.99415326895239
1538	0.995872908433456
1539	0.996564799261762
1540	0.996777094438402
1541	0.996758354028605
1542	0.998024046900815
1543	0.99427759101361
1544	0.993554614959897
1545	0.995566335850729
1546	0.994332047041614
1547	0.99275954970472
1548	0.991603908008625
1549	0.99135439867664
1550	0.992175311523552
1551	0.992330423160685
1552	0.99496894996268
1553	0.992679027246385
1554	0.99377345355547
1555	0.994251855015065
1556	0.992347669381131
1557	0.993838905135956
1558	0.993843950017752
1559	0.993871039627212
1560	0.992761332297254
1561	0.993500492262203
1562	0.993097952433637
1563	0.993632622948276
1564	0.991623706379845
1565	0.990512684569051
1566	0.992421436828248
1567	0.990028044035589
1568	0.990356962792523
1569	0.98739820700988
1570	0.991857818749979
1571	0.98960297107799
1572	0.992266075918013
1573	0.991688457966677
1574	0.990166964515174
1575	0.990019139768495
1576	0.992098106426444
1577	0.99380780107014
1578	0.992126077187335
1579	0.993572006106565
1580	0.992862157470062
1581	0.988966917424586
1582	0.988730090586309
1583	0.99000109210604
1584	0.991767384787305
1585	0.991451838372897
1586	0.993995770380377
1587	0.994240550769731
1588	0.992346509971353
1589	0.99307476423808
1590	0.994364942395537
1591	0.99427586349304
1592	0.99323153093267
1593	0.992928430782227
1594	0.992145595850945
1595	0.995126774618693
1596	0.998596660549698
1597	0.997725446709573
1598	0.997095742273966
1599	0.995797058396526
1600	0.994827607765921
1601	0.996483185508973
1602	0.995222757806416
1603	0.99446106906022
1604	0.993840771785698
1605	0.998136602402051
1606	0.998373516196062
1607	0.996024737491655
1608	0.995592422570731
1609	0.992956794293181
1610	0.992700657485053
1611	0.99658525559803
1612	0.994436925800858
1613	0.995825571181488
1614	0.994317396449808
1615	0.989975951754269
1616	0.991427242943722
1617	0.991351772613494
1618	0.987804667092757
1619	0.989714794701803
1620	0.990870378427409
1621	0.993747408864073
1622	0.992313466792684
1623	0.992572119520029
1624	0.993039692092299
1625	0.995237683758044
1626	0.995747493628521
1627	0.993476934504779
1628	0.993370365905784
1629	0.990276818591627
1630	0.989170089495536
1631	0.992104483180222
1632	0.99464982242132
1633	0.992295971299135
1634	0.991693088359477
1635	0.99233013330824
1636	0.990114840350085
1637	0.990927972108125
1638	0.99242326434791
1639	0.991016193047386
1640	0.989776911529915
1641	0.988322633411022
1642	0.990315368966742
1643	0.989098133626197
1644	0.990368322109821
1645	0.992120233762054
1646	0.991432025509056
1647	0.993339254593657
1648	0.993563240968644
1649	0.994937790824899
1650	0.996953521824301
1651	0.994714274010872
1652	0.994316429791906
1653	0.995176732136759
1654	0.997486173516664
1655	0.993921133375927
1656	0.994681851116434
1657	0.994216058238173
1658	0.994659242625765
1659	0.99316693731542
1660	0.992440955491859
1661	0.991637385965961
1662	0.989484869250229
1663	0.985619324587689
1664	0.990146384991617
1665	0.99149521334195
1666	0.994982197668654
1667	0.994406405787718
1668	0.994309450145043
1669	0.993893706088369
1670	0.992913316426511
1671	0.994189204858456
1672	0.994750691071995
1673	0.994790255930665
1674	0.99177868903264
1675	0.991366663782828
1676	0.992478827612253
1677	0.993738632132054
1678	0.993787801251471
1679	0.992497760773925
1680	0.992902654204341
1681	0.992426444029226
1682	0.9928690690016
1683	0.996627547968203
1684	0.995505816109586
1685	0.994279457663352
1686	0.998127037271384
1687	0.997217300592127
1688	0.998517256921798
1689	0.99881703101544
1690	0.998668771490095
1691	0.996683661952189
1692	0.995556954776364
1693	0.996036911294323
1694	0.997409652471325
1695	0.994100195520546
1696	0.991212385471473
1697	0.992668246184713
1698	0.990992074425482
1699	0.988573355775487
1700	0.992638391382933
1701	0.990681742456549
1702	0.993826396553715
1703	0.993280043536301
1704	0.993456263677702
1705	0.991616449923897
1706	0.993090271343859
1707	0.992359988110021
1708	0.992560923969362
1709	0.992805781169613
1710	0.99569937812274
1711	0.996249952841007
1712	0.997952980878481
1713	0.994928157578907
1714	0.995358895702534
1715	0.993575194483454
1716	0.997282407248203
1717	0.995946436752307
1718	0.994652576019543
1719	0.993193937070623
1720	0.98961976367936
1721	0.990443302589419
1722	0.991862456389091
1723	0.992411516628336
1724	0.993815132887723
1725	0.994241517427633
1726	0.995322425018709
1727	0.995212715868477
1728	0.993074522211288
1729	0.992254299213194
1730	0.994624025553763
1731	0.997692258604681
1732	0.99702435596468
1733	0.995794196103636
1734	0.994515385959051
1735	0.992758390294942
1736	0.991015362620132
1737	0.993734555357423
1738	0.991319223633242
1739	0.990791113928683
1740	0.989901604602263
1741	0.991095506821028
1742	0.99031073132763
1743	0.99190206617489
1744	0.990339919468788
1745	0.990737349198758
1746	0.99023739865918
1747	0.990912609928568
1748	0.991598545738403
1749	0.991592953035487
1750	0.992072550136415
1751	0.989256195961215
1752	0.98849810138533
1753	0.990226171224743
1754	0.98837688944084
1755	0.988336256475912
1756	0.99068932064871
1757	0.991649343828558
1758	0.989739662592277
1759	0.988036472237434
1760	0.98775945011142
1761	0.990009864490272
1762	0.987048943509869
1763	0.988754001963715
1764	0.988569834068287
1765	0.989650737311576
1766	0.991437822557945
1767	0.987852492746095
1768	0.98799486971608
1769	0.986551490049099
1770	0.986800368952017
1771	0.984699043076502
1772	0.982926689580623
1773	0.984757448344063
1774	0.988056305390947
1775	0.989821829963234
1776	0.990690356871199
1777	0.988355386737247
1778	0.986107647696458
1779	0.985492514143234
1780	0.986985254232245
1781	0.989403530857262
1782	0.990965883358599
1783	0.992255061525123
1784	0.995582316865255
1785	0.99373838140969
1786	0.993853307903921
1787	0.994492722396418
1788	0.994202290247061
1789	0.991988976981101
1790	0.995817927772527
1791	0.99945919910616
1792	0.996818788263276
1793	0.998256105666381
1794	0.997168303934914
1795	0.996041548933434
1796	0.997474375072912
1797	0.995503582796501
1798	0.995149020793806
1799	0.993740265450579
1800	0.996122174289388
1801	0.99232589421624
1802	0.991533521690273
1803	0.990814126763511
1804	0.992009663750063
1805	0.994204319214172
1806	0.994061220511601
1807	0.990100812941035
1808	0.991769123901972
1809	0.991311591818379
1810	0.993350703765213
1811	0.994706633500436
1812	0.995617975962235
1813	0.995054021655131
1814	0.996128324958259
1815	0.994759331573365
1816	0.99453243218131
1817	0.994799821061332
1818	0.991842081211507
1819	0.994393158081743
1820	0.994639532659542
1821	0.99315650262742
1822	0.991412170616609
1823	0.990854494513453
1824	0.990537830717871
1825	0.995413628539623
1826	0.99489947812879
1827	0.99475619826844
1828	0.996390721129925
1829	0.995876570719092
1830	0.997138495509525
1831	0.995680247861405
1832	0.992268829516236
1833	0.992289613385766
1834	0.993842148584809
1835	0.992695347388271
1836	0.993580655303508
1837	0.991277679082376
1838	0.991952788903409
1839	0.990954689257194
1840	0.992629695809598
1841	0.99279277549043
1842	0.990813987634338
1843	0.993141969425854
1844	0.992662304209601
1845	0.993328674979434
1846	0.991183766890368
1847	0.992758014936027
1848	0.992267380254013
1849	0.992646942030044
1850	0.994655619470209
1851	0.99394498388432
1852	0.991795849746614
1853	0.991298768746236
1854	0.990159621103493
1855	0.990703046611218
1856	0.988981902795965
1857	0.991943325221098
1858	0.993518183406152
1859	0.995039818885352
1860	0.995117789192914
1861	0.995973868387651
1862	0.993744178458579
1863	0.994337216559961
1864	0.995295802071684
1865	0.992686506888714
1866	0.992783752383833
1867	0.99304563406741
1868	0.993572500304983
1869	0.995858507114753
1870	0.995614451356511
1871	0.994478760204168
1872	0.993108966826527
1873	0.993723309082577
1874	0.994962428282679
1875	0.995893579260533
1876	0.994305622643514
1877	0.99394794472704
1878	0.993711425132354
1879	0.995912644305068
1880	0.993302365073049
1881	0.991433870419865
1882	0.990515172952287
1883	0.992060525607756
1884	0.990710674078294
1885	0.992528682232701
1886	0.994340839715517
1887	0.991895154643351
1888	0.992766861232632
1889	0.989822521261314
1890	0.990948841484127
1891	0.99091239543776
1892	0.992763752565165
1893	0.990980948439401
1894	0.985123387055204
1895	0.984550058920045
1896	0.984417241283679
1897	0.986312134248243
1898	0.9885988627906
1899	0.990843190268118
1900	0.9867763198947
1901	0.992159347900173
1902	0.994134264776869
1903	0.995691366601175
1904	0.995081019961071
1905	0.990293340180962
1906	0.993565629352787
1907	0.99384035584744
1908	0.997219580281602
1909	0.99743671309554
1910	0.995438713819429
1911	0.995528759379828
1912	0.996413864398354
1913	0.995734557513925
1914	0.992933461171401
1915	0.996239808005451
1916	0.992011440545548
1917	0.994007731141498
1918	0.991639323629553
1919	0.994255768023065
1920	0.99681482598036
1921	0.995594341393913
1922	0.995034891393796
1923	0.994015045567935
1924	0.994965616659568
1925	0.997421246569103
1926	0.995372786880935
1927	0.994817449887005
1928	0.992394724026966
1929	0.991075072223693
1930	0.989717203375617
1931	0.991499659678448
1932	0.987316700502495
1933	0.990575221683207
1934	0.989773870977773
1935	0.991004783005909
1936	0.992860914003075
1937	0.991176174205586
1938	0.994205375726332
1939	0.998305654492501
1940	0.997315362021877
1941	0.994543156721756
1942	0.993756876894171
1943	0.992979154960009
1944	0.993650590901309
1945	0.995594686318322
1946	0.994792284897776
1947	0.994786282053651
1948	0.993234571484813
1949	0.992453119149691
1950	0.99325708142565
1951	0.994294245935069
1952	0.994454606799971
1953	0.993358893546032
1954	0.993111575498527
1955	0.993385845475581
1956	0.992460421982029
1957	0.990046633722115
1958	0.991548586771074
1959	0.99168332757841
1960	0.991211694173393
1961	0.994332393415285
1962	0.991209418831704
1963	0.992598101893151
1964	0.99086816830252
1965	0.989832955949315
1966	0.988135777134171
1967	0.988151765395008
1968	0.989376786172211
1969	0.993737456780392
1970	0.994053964055653
1971	0.992089342737785
1972	0.990985993321197
1973	0.988726832644833
1974	0.989361754424441
1975	0.987117716799368
1976	0.989772834755284
1977	0.99275433236072
1978	0.994735834684954
1979	0.995539524499615
1980	0.992583029566039
1981	0.990949090757229
1982	0.990195764254056
1983	0.987691010152232
1984	0.986478818244222
1985	0.985672763233613
1986	0.987937926754102
1987	0.988023549166198
1988	0.987881912769208
1989	0.987471336781619
1990	0.989886582999329
1991	0.989620302804907
1992	0.991007762689038
1993	0.992718100805161
1994	0.99556711265528
1995	0.995196842099356
1996	0.994501219420828
1997	0.991983179932212
1998	0.994533698836493
1999	0.993158821446975
2000	0.991556327280604
2001	0.991447532614835
2002	0.991942890442431
2003	0.993555194664786
2004	0.992423610721582
2005	0.993568382951009
2006	0.991070234586395
2007	0.987174855411746
2008	0.988959149379074
2009	0.987473800527397
2010	0.988172199992343
2011	0.99042102018275
2012	0.98964189681202
2013	0.991932745606875
2014	0.990145370508061
2015	0.992679925788963
2016	0.993241965620671
2017	0.99324606703276
2018	0.994177797715504
2019	0.992295280001055
2020	0.994005728261107
2021	0.994020309288326
2022	0.992103096236275
2023	0.988940519113206
2024	0.989740700264028
2025	0.988250216676296
2026	0.988651102896667
2027	0.986985978863357
2028	0.988306691526576
2029	0.989480304074228
2030	0.991903325583761
[truncated: 47,170 more rows]
