# Supplementary material for: LaF3 doped with Ce/Gd/Eu: energy transfer and excitation dependence of photoluminescence rise-and-decay kinetics
Source: Front Chem. 2025 Apr 22;13:1501039. doi: 10.3389/fchem.2025.1501039 (PMC12052759; doi:10.3389/fchem.2025.1501039)
Supplement: Supplementary file 2 [file DataSheet3.zip › LaF3CeGdEu394_694trace.txt]

31	0.949661349256356
32	0.939320769566281
33	0.932090746331377
34	0.923747888382015
35	0.920423679844488
36	0.919055513536585
37	0.919438799033973
38	0.916044450107885
39	0.914870298288466
40	0.911031384488354
41	0.911627224516786
42	0.912085205240681
43	0.917213170763233
44	0.911226028353918
45	0.904672789556738
46	0.904140134185423
47	0.907727583545542
48	0.909560224994246
49	0.90636884931923
50	0.907914167268655
51	0.910716867440385
52	0.911711125454925
53	0.913658735403607
54	0.914807646972689
55	0.911891933314257
56	0.910115143507964
57	0.912085205240681
58	0.916799702604753
59	0.91641410881976
60	0.916037130812571
61	0.91044477418049
62	0.911888674958798
63	0.913203507132613
64	0.912779063461009
65	0.912619404043528
66	0.908757909840087
67	0.910637637955019
68	0.915608389541609
69	0.922818914091478
70	0.923181277516973
71	0.919239235051666
72	0.930213837551379
73	0.932989270432691
74	0.928034340734239
75	0.927117713895966
76	0.922446490922235
77	0.923801394008497
78	0.922725450737528
79	0.925774413984985
80	0.928596664289468
81	0.933335590744861
82	0.933205242807118
83	0.933958202450697
84	0.936303875396234
85	0.936846820311103
86	0.933569943673924
87	0.926549045122212
88	0.925145275278688
89	0.922985433204661
90	0.925419381859272
91	0.924609738835179
92	0.93154513299488
93	0.930501305104268
94	0.929537600174387
95	0.931517428398861
96	0.93139787590723
97	0.93416118084654
98	0.932745183595425
99	0.929461671917578
100	0.928582944898062
101	0.9308017134731
102	0.934314097183144
103	0.936421690669928
104	0.933102969888963
105	0.935382446770969
106	0.936913937288782
107	0.931835469615497
108	0.932593246480382
109	0.935133717634637
110	0.93674375338317
111	0.936626910471342
112	0.942618813509475
113	0.941310595797241
114	0.937016769272137
115	0.934224701628746
116	0.934639639477031
117	0.935217699174202
118	0.938855682197638
119	0.938699109643224
120	0.940181786566416
121	0.936797000056138
122	0.939873318055133
123	0.944510986827335
124	0.946630234937118
125	0.944438102560494
126	0.944102601703371
127	0.940591965500807
128	0.941693786973813
129	0.935717885890831
130	0.936008222511448
131	0.935918257602307
132	0.936595412463599
133	0.94144854770767
134	0.939387823091775
135	0.934089222638618
136	0.931073014438142
137	0.934781194442628
138	0.935096673562919
139	0.93594288390988
140	0.936405465774667
141	0.938451858771316
142	0.93732297065399
143	0.940751359105079
144	0.938695336810587
145	0.943799711839618
146	0.94724877369863
147	0.948885586269338
148	0.950105710054433
149	0.952895078407565
150	0.949778204172652
151	0.950894338400742
152	0.948430445459464
153	0.949473290698667
154	0.945300880787501
155	0.945600047551411
156	0.941969641061878
157	0.944013830381282
158	0.941459178521086
159	0.947065880491805
160	0.943249145802824
161	0.943771683122977
162	0.942310739430695
163	0.946529407699832
164	0.945154940761426
165	0.942668987038768
166	0.944204656826187
167	0.947565266338961
168	0.944955913550308
169	0.941351068001887
170	0.939083645320154
171	0.946234828357423
172	0.944714205312527
173	0.94434866070315
174	0.943857943796438
175	0.947510285877904
176	0.942765022778606
177	0.940749987165938
178	0.943336543470848
179	0.945010456705764
180	0.946845790585032
181	0.948612680135502
182	0.948949381439373
183	0.943852538356224
184	0.943956635953437
185	0.950333153555
186	0.950070547254261
187	0.949955698798959
188	0.947163564273535
189	0.944763423629194
190	0.942207245486704
191	0.942671967576551
192	0.94726880743993
193	0.943477114070111
194	0.93524954016673
195	0.937408457896761
196	0.936118603589924
197	0.941935514075757
198	0.944559800421955
199	0.946388314048771
200	0.943861615448563
201	0.9447966176967
202	0.947027574236077
203	0.95113328046623
204	0.949079029688154
205	0.944268668076637
206	0.944128116341537
207	0.937960234669847
208	0.939041065474003
209	0.941450533589576
210	0.944530116803726
211	0.940880055571081
212	0.941686335629356
213	0.938190919376633
214	0.935485590870479
215	0.935798315822945
216	0.939790907385885
217	0.942036910667786
218	0.943263847845638
219	0.944750988715809
220	0.943693311099573
221	0.943045347673344
222	0.948633206059968
223	0.946553632715206
224	0.946897989439481
225	0.944194240378263
226	0.943848168730062
227	0.943330901371132
228	0.940838595570254
229	0.942048870547244
230	0.94674896255034
231	0.946970187736752
232	0.947243622067158
233	0.94533758015951
234	0.941796823033116
235	0.943347582436157
236	0.943773398046902
237	0.943062905064495
238	0.943501646056868
239	0.949461330819209
240	0.946858717681583
241	0.949183811540013
242	0.945594475763576
243	0.944520304009023
244	0.947604490078989
245	0.94646456128143
246	0.948909595204298
247	0.946016690034077
248	0.947775397682498
249	0.947458687246828
250	0.946615843295534
251	0.943223123547175
252	0.944710946957069
253	0.944467599252015
254	0.946632347723394
255	0.941547941268555
256	0.940905486177975
257	0.941925125066615
258	0.946606966849294
259	0.945372736099987
260	0.94400308295304
261	0.944796864645745
262	0.945785592030625
263	0.94467699146334
264	0.939641117355597
265	0.938094998536698
266	0.941227250494453
267	0.943685146346763
268	0.948584387320576
269	0.948561980124563
270	0.946479376509224
271	0.948474074839057
272	0.945029019042335
273	0.941316083553803
274	0.94009420025676
275	0.9417229801238
276	0.945425787271627
277	0.941830732223898
278	0.944724666348474
279	0.945144994202657
280	0.949354043463495
281	0.94609461617726
282	0.943284536687878
283	0.944228024379599
284	0.948041157728336
285	0.948850601821254
286	0.946628917875543
287	0.947060049750458
288	0.94885088821355
289	0.953886527376716
290	0.957385308310181
291	0.950232540683205
292	0.946872040925562
293	0.947981135390937
294	0.946895074068808
295	0.950378833983608
296	0.955755743007983
297	0.955080405966052
298	0.954266040041467
299	0.952319721430501
300	0.945829934818571
301	0.944547514706952
302	0.943725133227938
303	0.946361279988007
304	0.945897458233221
305	0.946196669585153
306	0.949912232337139
307	0.948760053837979
308	0.953785295417383
309	0.950949154229102
310	0.947892130839195
311	0.95421059655095
312	0.953313005368252
313	0.951893734327364
314	0.948450113921968
315	0.951269270503688
316	0.95076333536206
317	0.949274232618918
318	0.951485239448268
319	0.951402923099836
320	0.949898763324627
321	0.953223095336677
322	0.952730617203093
323	0.952335841715403
324	0.954828890078341
325	0.947830103755727
326	0.948372429583059
327	0.954276106644911
328	0.949978960027087
329	0.949281390711384
330	0.951268044333082
331	0.95064108358017
332	0.94908074461208
333	0.949838308826399
334	0.949574985687459
335	0.954259471882832
336	0.955558233504539
337	0.959791644974666
338	0.961102832935138
339	0.9605392471959
340	0.953800901225107
341	0.959184218920192
342	0.956701923130267
343	0.95493995369654
344	0.953296610695523
345	0.953202049790261
346	0.949148655599537
347	0.944361661541431
348	0.942418436653227
349	0.945656307345716
350	0.939459163927083
351	0.937171798395018
352	0.941650774966834
353	0.939849048451737
354	0.939850681059314
355	0.943347501834733
356	0.942302336303459
357	0.945007114319033
358	0.951191129995015
359	0.951344012033141
360	0.950707974187891
361	0.955887046158352
362	0.951470189275897
363	0.951449569030614
364	0.948107353791867
365	0.951141294305735
366	0.952793127895108
367	0.951217882808256
368	0.951505990027769
369	0.952294961358863
370	0.952214939578643
371	0.951867365657083
372	0.951676341995926
373	0.95095280530214
374	0.949742060435994
375	0.94634468123933
376	0.94195643614765
377	0.936645316749836
378	0.936485358935593
379	0.939843570984718
380	0.949263898487342
381	0.949286363990768
382	0.951717954624982
383	0.952262271478991
384	0.950596908854769
385	0.949430589092918
386	0.951409954287931
387	0.953216112166452
388	0.951568972323863
389	0.948866893598548
390	0.948207676841519
391	0.948370423122066
392	0.95022984310787
393	0.951850439357936
394	0.953456805169268
395	0.948897933721603
396	0.94849721602251
397	0.947436818536928
398	0.95111327244879
399	0.951738362219698
400	0.9496271193748
401	0.950630692856104
402	0.946578716907467
403	0.948572039868311
404	0.946948989562107
405	0.948665997120351
406	0.948390256217266
407	0.947662794062614
408	0.94772612620319
409	0.946658855302513
410	0.950269829989045
411	0.946459654884079
412	0.948114678231954
413	0.946967388980906
414	0.944210532155557
415	0.941769337947359
416	0.947368653740731
417	0.947378682615848
418	0.947450709420726
419	0.940009407558179
420	0.942978187822567
421	0.940926502570684
422	0.944627430161888
423	0.944340236996827
424	0.944849934681549
425	0.948905307894483
426	0.947264811667183
427	0.945918424893136
428	0.946867463793604
429	0.947352543745373
430	0.945122014222053
431	0.949817647422942
432	0.949638698541146
433	0.951249094423703
434	0.950774866510536
435	0.952250395630806
436	0.950608292519788
437	0.950588912164503
438	0.947307513272932
439	0.949248292679618
440	0.947809814490763
441	0.94941669820912
442	0.949362506613068
443	0.949425101336355
444	0.947616885549124
445	0.944630688517347
446	0.944898388142145
447	0.946105409908448
448	0.947231272899969
449	0.947160130995836
450	0.948941664281708
451	0.950191735783317
452	0.947463914334954
453	0.947219988700538
454	0.949201535278785
455	0.94300266150191
456	0.947609854361029
457	0.949927279079663
458	0.949967921061777
459	0.945606480231056
460	0.945913568228579
461	0.951033598798127
462	0.949827422489319
463	0.942733543635026
464	0.945606017201596
465	0.949716384594979
466	0.94710059912668
467	0.947219661150068
468	0.945054206130032
469	0.944313256098705
470	0.945955981727108
471	0.947159640527593
472	0.946696314385822
473	0.950245177957613
474	0.952821259507185
475	0.952143084266157
476	0.947843679093523
477	0.946784118490817
478	0.945524978471488
479	0.946629946829898
480	0.95174453594583
481	0.950691620673336
482	0.946633505297044
483	0.945587959052659
484	0.950620802889825
485	0.950009789214499
486	0.951248663977798
487	0.952835488230996
488	0.952700151579553
489	0.954884390161348
490	0.953417444235326
491	0.953648101503329
492	0.956914345612169
493	0.957475749968173
494	0.958689929826942
495	0.953776206320577
496	0.954613260688699
497	0.951001870990578
498	0.952767614971866
499	0.956347515236863
500	0.952551579145253
501	0.954236148917443
502	0.952122505179049
503	0.949513011766633
504	0.948214932684649
505	0.950260507662585
506	0.951694974644378
507	0.950674080431424
508	0.948298224824795
509	0.956873976302958
510	0.957708869866934
511	0.959558758305559
512	0.958958706423965
513	0.953742197664207
514	0.948874031111927
515	0.951090463960578
516	0.950156082514902
517	0.954687002417503
518	0.953982122381104
519	0.952422038936679
520	0.951615011171572
521	0.952344352882846
522	0.953076860343687
523	0.947718810337723
524	0.952908020938432
525	0.950935714370297
526	0.948513447777467
527	0.947459455532747
528	0.949548339199502
529	0.948925886981592
530	0.949329348558965
531	0.94995181106642
532	0.951575024290397
533	0.952118166421517
534	0.949915055101921
535	0.946748888808612
536	0.948645325427351
537	0.949580557475294
538	0.946557405547842
539	0.950248650678562
540	0.95579827312134
541	0.954191732387768
542	0.955932429905121
543	0.95412039155246
544	0.951848393453693
545	0.947481012126493
546	0.950741910817456
547	0.950393390257889
548	0.952948335370077
549	0.948382256097153
550	0.947502328630889
551	0.94711629925522
552	0.945863718819907
553	0.951293639572672
554	0.954074362994295
555	0.953888019360531
556	0.953063718881644
557	0.952204764934992
558	0.952004581865148
559	0.949520044669652
560	0.948402663691868
561	0.946831278898773
562	0.944566207377742
563	0.946765489272212
564	0.943644435767692
565	0.942051712176189
566	0.943464540247888
567	0.94347397232948
568	0.949606152714885
569	0.949911578951123
570	0.951274586767858
571	0.951843732290463
572	0.948078615096721
573	0.946648716672265
574	0.944544673078007
575	0.948263015721677
576	0.950824479259706
577	0.950043674396346
578	0.950266785999076
579	0.950030469482118
580	0.950451483305872
581	0.946999684428274
582	0.950371053373757
583	0.948912219037904
584	0.94986292141458
585	0.951731331031602
586	0.953165007433466
587	0.955420989857691
588	0.960731824578134
589	0.956871685164594
590	0.954987204995464
591	0.947822161943027
592	0.947686427429234
593	0.945041584289939
594	0.94819252720356
595	0.95004796170616
596	0.953652560305536
597	0.955126139557302
598	0.951130828125016
599	0.953606428851935
600	0.954739756907304
601	0.949330266043266
602	0.953556524565698
603	0.957246128514221
604	0.95231491964351
605	0.953405697006435
606	0.948452053500928
607	0.947953255872678
608	0.952123191148619
609	0.957228056645892
610	0.957664238971768
611	0.956817387243259
612	0.953992506245474
613	0.953426704824524
614	0.954281496650809
615	0.953586535734397
616	0.955831602667835
617	0.953438023322434
618	0.952099604084945
619	0.952319892922894
620	0.955349992007168
621	0.951096728577678
622	0.952630398763801
623	0.954623035755075
624	0.959230782534621
625	0.95837035718324
626	0.954199231750095
627	0.958338418440049
628	0.95837391736531
629	0.960818423091608
630	0.96022946505289
631	0.959238468823656
632	0.95512036369352
633	0.952138796956343
634	0.954440464953948
635	0.95400902610765
636	0.94990381034574
637	0.955853665164139
638	0.954554049510317
639	0.958805049240225
640	0.961081610751558
641	0.957674624551062
642	0.955709097077205
643	0.955399896293405
644	0.954746217025732
645	0.96133449857841
646	0.960111569177772
647	0.957755743882594
648	0.95686564177268
649	0.955998919220644
650	0.95852662619612
651	0.956288964304193
652	0.957802110280773
653	0.956254701839082
654	0.958206369297772
655	0.956045523993248
656	0.962489637036265
657	0.95975568987964
658	0.963211889252031
659	0.961674631445056
660	0.961095800032119
661	0.961806852079726
662	0.953264473021156
663	0.953236260807654
664	0.950097123430338
665	0.951015693277419
666	0.951727614791456
667	0.953440532256137
668	0.956191505177497
669	0.957002605886928
670	0.952544290718569
671	0.956785496517937
672	0.954348550176303
673	0.952265701326843
674	0.951676624958374
675	0.951114064743643
676	0.954525509746346
677	0.955651863206109
678	0.955121221155483
679	0.957611805172741
680	0.959294565700189
681	0.953379120830359
682	0.947874124137975
683	0.95006734034652
684	0.950742728836169
685	0.949499110593292
686	0.95289542139235
687	0.952852891278994
688	0.956406899622562
689	0.956581715537697
690	0.95726779143325
691	0.959912939829004
692	0.963348100514675
693	0.965670644281227
694	0.960247068746987
695	0.956504357034334
696	0.955745967941607
697	0.957303533877709
698	0.95624080066574
699	0.95629051802527
700	0.956907257831584
701	0.959959961328122
702	0.954526142553274
703	0.955225488530164
704	0.958449202525647
705	0.959494748770033
706	0.956166875440076
707	0.952148177590216
708	0.956644759571053
709	0.95960557572873
710	0.956857067153051
711	0.960964824432219
712	0.95752391532155
713	0.956722617117278
714	0.959630330655597
715	0.957568760582206
716	0.955061293138901
717	0.955654644812717
718	0.958489909674871
719	0.961129114144299
720	0.960776227388417
721	0.962211524393391
722	0.963945295333009
723	0.961398014215845
724	0.960352720065276
725	0.954830935982584
726	0.961481702503418
727	0.960041408210125
728	0.962280786740901
729	0.96471536305767
730	0.96245303541492
731	0.96368648072907
732	0.960890568226238
733	0.958654031324406
734	0.960031513099073
735	0.956924593997548
736	0.959071376925882
737	0.954949670455503
738	0.95837739008626
739	0.961026457083184
740	0.961582437134812
741	0.962034319589227
742	0.961105532225397
743	0.961574651380189
744	0.961579796151966
745	0.961453749243429
746	0.957255443980985
747	0.958149157720688
748	0.957603643849778
749	0.952194461672046
750	0.950696202950065
751	0.953412074808514
752	0.952911781766601
753	0.953535088016627
754	0.954875129572149
755	0.955852864294666
756	0.956887467609482
757	0.961580555863265
758	0.957829943496086
759	0.958016275125383
760	0.95635939622982
761	0.954723015819942
762	0.957001542634094
763	0.956842737248728
764	0.958939257471724
765	0.958791410450244
766	0.960700832472949
767	0.957694464505958
768	0.960200139853761
769	0.958178843053841
770	0.96032647143967
771	0.959546067868509
772	0.962707974290787
773	0.958865414562409
774	0.957923706961723
775	0.961613674474118
776	0.958268874845015
777	0.956215450660271
778	0.954163950620172
779	0.955346905144102
780	0.957942099520825
781	0.959991852053444
782	0.956622765671706
783	0.962732833828013
784	0.961732767366136
785	0.957948321264828
786	0.966145266626897
787	0.959454434338388
788	0.957450482279052
789	0.956478754935047
790	0.95346760061538
791	0.956054764003359
792	0.955060638037961
793	0.958428794930932
794	0.956081064076683
795	0.954040263446956
796	0.956913553317315
797	0.956729235008707
798	0.956112618676916
799	0.953984984589136
800	0.956412279338916
801	0.956737365463039
802	0.957776350408485
803	0.958642645944463
804	0.956516051100583
805	0.959667700562861
806	0.958943958078205
807	0.960034702857575
808	0.960643962165726
809	0.960271437815971
810	0.963835092606621
811	0.956428336171632
812	0.960539982898264
813	0.955028958248282
814	0.957707840912578
815	0.963176620126575
816	0.9624857904619
817	0.96538469786586
818	0.966166766628153
819	0.966923257300095
820	0.967470559836658
821	0.967413164762714
822	0.96615281229217
823	0.966263424885376
824	0.958687966239047
825	0.959145573109526
826	0.957799493306862
827	0.961674631445056
828	0.966442462943216
829	0.964490879515799
830	0.964778300765742
831	0.962228723365442
832	0.962818777240548
833	0.963219777902089
834	0.963078900331443
835	0.961485132351269
836	0.963119797837222
837	0.961878786278712
838	0.969775369574895
839	0.967181080678004
840	0.965798457561408
841	0.963997667394775
842	0.960959564760539
843	0.957236152801745
844	0.957155292423726
845	0.96539408535943
846	0.964880626846539
847	0.963335425511941
848	0.959328665247527
849	0.962690475207049
850	0.962211524393391
851	0.963727858413548
852	0.961782047420065
853	0.959952273324164
854	0.96071677783561
855	0.959326621058208
856	0.9605407237454
857	0.965452144108933
858	0.964682160415545
859	0.962303837033386
860	0.959094302028921
861	0.965546020759549
862	0.962462733309719
863	0.960719933295633
864	0.960570649167903
865	0.961518326418774
866	0.961860872183384
867	0.961892598276009
868	0.960619953230766
869	0.960277079915687
870	0.956719358761819
871	0.955121221155483
872	0.961737397660736
873	0.959727678312238
874	0.958263133279712
875	0.956049337984058
876	0.955575077487337
877	0.956938869024306
878	0.958251471797017
879	0.961673533893744
880	0.960427881751091
881	0.960416734745574
882	0.963349597643262
883	0.965556814490737
884	0.963994752024101
885	0.96390686217291
886	0.967022858366774
887	0.96506606500047
888	0.965633018850298
889	0.967115098979964
890	0.968255435929418
891	0.964996499111425
892	0.960884565992498
893	0.96154989130855
894	0.962440410144979
895	0.961653709373163
896	0.960360898537478
897	0.959232663806168
898	0.966748405371557
899	0.969439849853609
900	0.971088363350261
901	0.969189704190114
902	0.972491409495889
903	0.969601435130657
904	0.96782138010921
905	0.965749976662029
906	0.961201826918748
907	0.966026250906455
908	0.958812672077074
909	0.959140749028524
910	0.962581826201738
911	0.963738542389605
912	0.962066620181367
913	0.960720867929173
914	0.961198054086111
915	0.958389247070282
916	0.961005685924596
917	0.963848066006119
918	0.971735817444085
919	0.970460015223894
920	0.96705581234493
921	0.967119432592724
922	0.970441581506617
923	0.968832552418429
924	0.968654984050393
925	0.967376924990317
926	0.964833769980118
927	0.964843582774821
928	0.964875965683309
929	0.969441864889221
930	0.971062639491376
931	0.96812188794363
932	0.966849006238885
933	0.966291206652972
934	0.959922262155464
935	0.961603371211172
936	0.967148790375408
937	0.965906720708836
938	0.965483477483979
939	0.967199087379224
940	0.963201642581575
941	0.964430215796852
942	0.966870921251731
943	0.965155141579017
944	0.968401893862518
945	0.968690801951505
946	0.962327398373201
947	0.958688605905672
948	0.958736280790805
949	0.955987382927396
950	0.959057585507672
951	0.959207198900796
952	0.95629346254965
953	0.956601586361224
954	0.96261385240605
955	0.966910122697748
956	0.9653378238502
957	0.966753378650941
958	0.963295234554818
959	0.964466184611269
960	0.963614683723998
961	0.965037425770911
962	0.966407917515658
963	0.966908538108041
964	0.969737589800812
965	0.96877047217232
966	0.971321764496546
967	0.965367205641819
968	0.957631698290278
969	0.959335646702829
970	0.96713006340614
971	0.966048201932704
972	0.966119199783227
973	0.968269371401238
974	0.964091180481518
975	0.961090485482873
976	0.964998953167563
977	0.962142805676765
978	0.967760296233901
979	0.964802532640812
980	0.963950164002034
981	0.965684981045246
982	0.967856417719935
983	0.969333996174296
984	0.966363061965458
985	0.962598289471424
986	0.965234379639003
987	0.964916695126544
988	0.967839534293887
989	0.965805540197221
990	0.96632379020756
991	0.969858762895553
992	0.971087677380691
993	0.966989576838148
994	0.959756317541797
995	0.958491463395948
996	0.957794667510935
997	0.957091840238476
998	0.956644759571053
999	0.962276290210368
1000	0.955615119246078
1001	0.962399113061925
1002	0.96243365677456
1003	0.963543131953047
1004	0.965078926929913
1005	0.966110179283378
1006	0.963165173009371
1007	0.959992016686141
1008	0.963350227020343
1009	0.960735995273121
1010	0.962904967602129
1011	0.967762175790524
1012	0.969935077010245
1013	0.965552317960204
1014	0.961977896877148
1015	0.961612938771754
1016	0.962350482964164
1017	0.960416667863541
1018	0.965696729989061
1019	0.966756928543467
1020	0.966322246776027
1021	0.965630274972017
1022	0.96191754698928
1023	0.961900143941282
1024	0.960580052095788
1025	0.964538647006825
1026	0.965365382677685
1027	0.96659452696263
1028	0.965161356463324
1029	0.964232268987807
1030	0.965763867545827
1031	0.968912639365758
1032	0.968831288519496
1033	0.974036609115563
1034	0.970201166321477
1035	0.973732090074081
1036	0.976888311523545
1037	0.971692968354878
1038	0.972830726058747
1039	0.965743802935897
1040	0.96374351566899
1041	0.964597115623147
1042	0.962770858836217
1043	0.957690177196144
1044	0.958256273584009
1045	0.956896218866274
1046	0.963406018640417
1047	0.966519634519872
1048	0.961417336263715
1049	0.962873647946474
1050	0.964361231267018
1051	0.965639079391451
1052	0.969385615384459
1053	0.97096019165098
1054	0.970521409500433
1055	0.966313715029496
1056	0.966406200876808
1057	0.964661636206002
1058	0.965427121653934
1059	0.966689240496121
1060	0.967159301144148
1061	0.963349254658477
1062	0.961997380127868
1063	0.96066378840123
1064	0.960902229708932
1065	0.961005468129258
1066	0.958549278626254
1067	0.964586915255637
1068	0.96288656818333
1069	0.960291636189968
1070	0.962657847064439
1071	0.96570864699542
1072	0.966591091970007
1073	0.966654084555645
1074	0.967313237860489
1075	0.964612982099307
1076	0.965207640545154
1077	0.967318103099666
1078	0.966295723762592
1079	0.969010561521914
1080	0.967442435084277
1081	0.964593603458947
1082	0.968242515692561
1083	0.967662003654177
1084	0.96371950673403
1085	0.963900431208189
1086	0.966057805506688
1087	0.966309134467691
1088	0.965135690911852
1089	0.970383930909008
1090	0.969637988734133
1091	0.97319695492277
1092	0.973222586175763
1093	0.974548350989604
1094	0.973026741863451
1095	0.971511347621605
1096	0.970577243993605
1097	0.969943250337675
1098	0.966224089675293
1099	0.963315470657142
1100	0.966388211324828
1101	0.964416558142708
1102	0.969338369230307
1103	0.967705332922083
1104	0.967996698497055
1105	0.96666643200791
1106	0.967044229748736
1107	0.966160357957443
1108	0.96869501551959
1109	0.966935441834587
1110	0.964613325084092
1111	0.968804599158441
1112	0.971120713675195
1113	0.970329632987673
1114	0.970568912893174
1115	0.968794824092064
1116	0.970434221053128
1117	0.96684478409618
1118	0.965169474913188
1119	0.966602122360697
1120	0.971037877704813
1121	0.973801590796017
1122	0.974445069696181
1123	0.968614757079868
1124	0.974270233201958
1125	0.974839073468104
1126	0.974032030268682
1127	0.976843418245019
1128	0.978223189443127
1129	0.978807464024605
1130	0.97621964725061
1131	0.970768530038123
1132	0.973214944474751
1133	0.973852373123304
1134	0.974238100672363
1135	0.971257797834118
1136	0.970769658458066
1137	0.97314421415236
1138	0.970242562870119
1139	0.973607132142237
1140	0.970255872394706
1141	0.972824209347829
1142	0.974241593972399
1143	0.972207817671072
1144	0.975402316222557
1145	0.971734263723008
1146	0.968805530362132
1147	0.966104863019208
1148	0.962796020200055
1149	0.969329708864482
1150	0.967243730278857
1151	0.969380813597467
1152	0.967323933841013
1153	0.965282382074607
1154	0.965019804927575
1155	0.975487486204402
1156	0.97803895002102
1157	0.976897553248581
1158	0.977793372914864
1159	0.974930888780161
1160	0.970285607460653
1161	0.971056465765244
1162	0.973169478411633
1163	0.974175569401261
1164	0.972087478029359
1165	0.974417202182388
1166	0.976233711341724
1167	0.974938196071008
1168	0.979142846551977
1169	0.980365072833805
1170	0.977425693225199
1171	0.974288754380355
1172	0.968539192386931
1173	0.967993515598249
1174	0.969904654259804
1175	0.978384284251933
1176	0.977595127709056
1177	0.973445466263764
1178	0.974878635048146
1179	0.976123551488434
1180	0.974059342147122
1181	0.970405995120236
1182	0.972359121979186
1183	0.973745411603136
1184	0.972714323882368
1185	0.974930398311918
1186	0.977153423328139
1187	0.975788534239858
1188	0.971775190382494
1189	0.968545131168486
1190	0.968140626917365
1191	0.966791621454484
1192	0.967538985301293
1193	0.970674145770026
1194	0.971367038488184
1195	0.971291866512826
1196	0.974343288961192
1197	0.978852931802646
1198	0.98176942403654
1199	0.980133901088624
1200	0.981002769010491
1201	0.980013384809748
1202	0.978208898982055
1203	0.976253714214393
1204	0.977354750252242
1205	0.973562238863711
1206	0.969041039149921
1207	0.966458536925172
1208	0.970164190846715
1209	0.965648892186154
1210	0.967475018638865
1211	0.966924013581546
1212	0.961095391880225
1213	0.965029945272748
1214	0.965046055268105
1215	0.968450059215894
1216	0.974330941508927
1217	0.97880037624402
1218	0.979597987361851
1219	0.972135283248711
1220	0.973204236489759
1221	0.977920277285364
1222	0.981167485738628
1223	0.981262564550916
1224	0.981569463906806
1225	0.974903211622924
1226	0.976231504234632
1227	0.977797488732285
1228	0.979886094581364
1229	0.974732996848682
1230	0.972697133484937
1231	0.971187033213249
1232	0.970109416176529
1233	0.974173682984942
1234	0.971688715343542
1235	0.974236219400816
1236	0.978732465256563
1237	0.979031770929311
1238	0.97609240675502
1239	0.982054101408202
1240	0.977844820632634
1241	0.975192565592132
1242	0.974277435882446
1243	0.969588319392474
1244	0.974040697494202
1245	0.975273522005891
1246	0.97164284112853
1247	0.971310348247972
1248	0.975650009544838
1249	0.976203123958586
1250	0.97848911755151
1251	0.976094859096234
1252	0.96919035757613
1253	0.971056294272851
1254	0.972317394450227
1255	0.976717894388279
1256	0.977601054486143
1257	0.975514582002427
1258	0.981068191643332
1259	0.980394398032934
1260	0.979849510109258
1261	0.980296405564897
1262	0.97838759405511
1263	0.97503183091735
1264	0.976871944289599
1265	0.982016716066622
1266	0.982134359847924
1267	0.979325657442454
1268	0.98345377944324
1269	0.980901041438144
1270	0.984243306409685
1271	0.982534623092176
1272	0.981303307713542
1273	0.983359501500426
1274	0.983959469350747
1275	0.984096848476585
1276	0.98241063409235
1277	0.982484890298332
1278	0.982860673003545
1279	0.98035804164571
1280	0.980287386779972
1281	0.977759695238811
1282	0.971667493159962
1283	0.975770870523424
1284	0.973641151088151
1285	0.978001664145028
1286	0.973320269957494
1287	0.972119828354293
1288	0.96896220066721
1289	0.971834437574278
1290	0.973263572857587
1291	0.976623691902118
1292	0.97810674439365
1293	0.973753262524868
1294	0.973367154262698
1295	0.973807315212081
1296	0.974788140227512
1297	0.98110408671602
1298	0.981014461361817
1299	0.978627561645106
1300	0.979786870797949
1301	0.977672523940745
1302	0.980338599553165
1303	0.976542507403477
1304	0.979125868805113
1305	0.978747213602324
1306	0.974180028203468
1307	0.970022709622847
1308	0.970600222259286
1309	0.973564445970803
1310	0.975212191181537
1311	0.978088168337687
1312	0.975191094187404
1313	0.972657347249861
1314	0.976203700173025
1315	0.977369714678417
1316	0.978066903281009
1317	0.981569806891592
1318	0.977215615044304
1319	0.983466512753388
1320	0.979082652722186
1321	0.984150655929677
1322	0.982538738909598
1323	0.979379065318271
1324	0.980712001943969
1325	0.980666431270492
1326	0.975636170108758
1327	0.978534220050755
1328	0.980333775472162
1329	0.980932541160811
1330	0.979568490670329
1331	0.972170773599353
1332	0.975234020448187
1333	0.968900387949233
1334	0.969375497333298
1335	0.968540672366279
1336	0.970527926211351
1337	0.972101428935495
1338	0.972080004390891
1339	0.972043860654234
1340	0.972459844606113
1341	0.968062287477517
1342	0.969504370436464
1343	0.972413656560023
1344	0.977007937756905
1345	0.971881620276245
1346	0.969927531344972
1347	0.972909682871209
1348	0.974388319433632
1349	0.972782536696435
1350	0.975896231462391
1351	0.984291048176852
1352	0.979783927988492
1353	0.975551389414644
1354	0.979673859026171
1355	0.978071876560393
1356	0.978147631609886
1357	0.982251538884841
1358	0.979887207566992
1359	0.982724293678356
1360	0.980817812750183
1361	0.980437614115861
1362	0.976496451406529
1363	0.974842736545609
1364	0.969146282316316
1365	0.971336596873579
1366	0.975168606389966
1367	0.970158643067816
1368	0.975326969324959
1369	0.977593856950427
1370	0.978020308797948
1371	0.975350062490542
1372	0.978612763566551
1373	0.982277459959978
1374	0.987074482893201
1375	0.98169989073105
1376	0.986379311041146
1377	0.986368611630774
1378	0.986713124413126
1379	0.983275470228068
1380	0.980286592770195
1381	0.982684776686336
1382	0.980206956847858
1383	0.976371990802623
1384	0.97675608402918
1385	0.974574117721587
1386	0.973042074998271
1387	0.971468047507406
1388	0.969950038006573
1389	0.970576458558448
1390	0.973231054470108
1391	0.976942201292986
1392	0.976605865267911
1393	0.976147603296492
1394	0.980863429726606
1395	0.977927740634288
1396	0.977680359428162
1397	0.971669499620955
1398	0.977424257833873
1399	0.979565835968093
1400	0.979666990755848
1401	0.980724520888627
1402	0.983633546343748
1403	0.990708293506726
1404	0.990601884192062
1405	0.986289862324107
1406	0.987726555277156
1407	0.985524078479412
1408	0.979019200536936
1409	0.98037253618273
1410	0.984444705360592
1411	0.979406087374568
1412	0.980645006725889
1413	0.985025207109433
1414	0.983410091756233
1415	0.981833836579188
1416	0.983709404288677
1417	0.98049232018909
1418	0.984262196296727
1419	0.986197700597417
1420	0.988075370803638
1421	0.983755606054158
1422	0.982719148906579
1423	0.980100883658283
1424	0.976729670770877
1425	0.976769657652052
1426	0.982707144439099
1427	0.978178373336178
1428	0.972714111231801
1429	0.972077142182859
1430	0.96877175665034
1431	0.97041843860824
1432	0.974176083878438
1433	0.984876809597373
1434	0.983411806680159
1435	0.982606192012366
1436	0.982687422813954
1437	0.977949773976885
1438	0.983356713034123
1439	0.983016516715291
1440	0.977413464102685
1441	0.977146503610099
1442	0.978016313025201
1443	0.97951309862753
1444	0.977455577489528
1445	0.978538100923599
1446	0.978711714677062
1447	0.974825868553877
1448	0.977177792397123
1449	0.976346395563032
1450	0.979686534028905
1451	0.974132284721377
1452	0.966945793115402
1453	0.968704866042619
1454	0.97104754816083
1455	0.977464899815988
1456	0.977588782490531
1457	0.974517353739648
1458	0.972471211121892
1459	0.976634813183776
1460	0.977180973581005
1461	0.974492658835118
1462	0.975038176135875
1463	0.977958405189003
1464	0.982773909857373
1465	0.984029630318394
1466	0.986709262404446
1467	0.986322245232595
1468	0.988096575837979
1469	0.986983821724946
1470	0.983030922076266
1471	0.980824092801599
1472	0.976244342155139
1473	0.975877749727244
1474	0.978624208968831
1475	0.978817278534231
1476	0.97516034731634
1477	0.979747947169608
1478	0.976472409888015
1479	0.981532335803816
1480	0.981005548902175
1481	0.976044322003068
1482	0.978453618626248
1483	0.979936926641445
1484	0.973654151926431
1485	0.973833099093304
1486	0.981635780015012
1487	0.976945226418791
1488	0.977328114053828
1489	0.971939925974794
1490	0.972797628026981
1491	0.97342076964431
1492	0.976260059432918
1493	0.977729406252436
1494	0.980676160033923
1495	0.979906673668472
1496	0.978442128635946
1497	0.974711407671381
1498	0.977123009152318
1499	0.98196361173234
1500	0.981639604295367
1501	0.986666512780827
1502	0.986689082894612
1503	0.986555433728313
1504	0.983900265032061
1505	0.980579179371002
1506	0.981210228502552
1507	0.981353987145393
1508	0.979903415313014
1509	0.980777683530323
1510	0.978062272986409
1511	0.974703639065998
1512	0.97275741992062
1513	0.978868386697064
1514	0.974967769934107
1515	0.98283747865745
1516	0.985440313020262
1517	0.984857592159862
1518	0.981180004683286
1519	0.9799452594568
1520	0.979208185153545
1521	0.980665013028406
1522	0.98014762048003
1523	0.982034101965381
1524	0.983229800089003
1525	0.980106525757999
1526	0.978493289961421
1527	0.977821326174852
1528	0.980469340208486
1529	0.975696621177138
1530	0.975735978681232
1531	0.979238494719008
1532	0.980864801665747
1533	0.987220309734297
1534	0.98513118940804
1535	0.984083110221016
1536	0.98589998980392
1537	0.985882710230445
1538	0.984776200155425
1539	0.981441076127111
1540	0.982520560715986
1541	0.985889988367585
1542	0.983933954712581
1543	0.978886979902266
1544	0.972448232856212
1545	0.972566627774193
1546	0.973565836774107
1547	0.978324484854645
1548	0.981737697943915
1549	0.982362101745253
1550	0.986964497962152
1551	0.985200715853835
1552	0.990391970643864
1553	0.990893162305914
1554	0.987379797659384
1555	0.987117757283541
1556	0.987268941546981
1557	0.982774883934163
1558	0.981160111565748
1559	0.979028289633742
1560	0.975892208250861
1561	0.97670233831335
1562	0.979646301913609
1563	0.981204913953306
1564	0.986151828097329
1565	0.986016165610341
1566	0.985743417249506
1567	0.984003217060091
1568	0.983429298904201
1569	0.984794206856645
1570	0.981098607534078
1571	0.978729616767922
1572	0.980560862268552
1573	0.986411623637753
1574	0.987479091754681
1575	0.98584174069786
1576	0.987924359747515
1577	0.986945690391459
1578	0.985101932805868
1579	0.988909736171044
1580	0.981100946690312
1581	0.976771048455356
1582	0.979290422615477
1583	0.978740245866414
1584	0.979266053546493
1585	0.98429893682691
1586	0.987343355525964
1587	0.986985708141264
1588	0.991308902738595
1589	0.990171007840812
1590	0.985544486074128
1591	0.988818961817811
1592	0.989047607480049
1593	0.988141052389991
1594	0.989927660135759
1595	0.990569727653532
1596	0.987746911424154
1597	0.984874192623462
1598	0.979897347912165
1599	0.979365572296824
1600	0.976961634810912
1601	0.973508292501781
1602	0.973032670355462
1603	0.973264826466977
1604	0.978038708216747
1605	0.977294727914843
1606	0.977266376792504
1607	0.980483666682961
1608	0.983256606064885
1609	0.980211587142457
1610	0.986060976572519
1611	0.981818985337992
1612	0.98130426807094
1613	0.984823875040559
1614	0.982310415653057
1615	0.982065248413719
1616	0.984325080842157
1617	0.984953921151691
1618	0.978909191596952
1619	0.982208959038691
1620	0.988811362989896
1621	0.989387802083957
1622	0.980337291066209
1623	0.98334052243734
1624	0.981048725541852
1625	0.984274756399558
1626	0.980085368741528
1627	0.98322487997226
1628	0.9818530540167
1629	0.980214631132425
1630	0.984702712235362
1631	0.981249287609883
1632	0.979265635105055
1633	0.979779674977157
1634	0.980264406799368
1635	0.983069507864594
1636	0.984608017566034
1637	0.986435560545908
1638	0.989213608686206
1639	0.985170540052439
1640	0.988643868084999
1641	0.982668503773206
1642	0.978254344466085
1643	0.980127212885314
1644	0.979938399761097
1645	0.982396113831471
1646	0.988071940955787
1647	0.989136565728845
1648	0.988602881403176
1649	0.984162677546396
1650	0.987298167280522
1651	0.983129626237732
1652	0.981741127791767
1653	0.981271149460087
1654	0.984679135461232
1655	0.987075055677792
1656	0.982957084311722
1657	0.982667277602599
1658	0.983659194745981
1659	0.9816815736286
1660	0.983332343965139
1661	0.989570269989648
1662	0.991043904118981
1663	0.983644230319805
1664	0.990229486746678
1665	0.990396631807094
1666	0.984548629750488
1667	0.985314218093855
1668	0.990066510666325
1669	0.991377019516923
1670	0.99012980336365
1671	0.987521278883253
1672	0.987338296500383
1673	0.985482920305196
1674	0.989438049354979
1675	0.983283358878126
1676	0.984387473204421
1677	0.981709622924328
1678	0.983278946378865
1679	0.980953120247919
1680	0.982225696696205
1681	0.985239967032645
1682	0.986059820713793
1683	0.982104177186832
1684	0.979164898758737
1685	0.980246228605756
1686	0.977184917906034
1687	0.977492866795368
1688	0.978262850488756
1689	0.981420551917568
1690	0.982176306887146
1691	0.985440475938035
1692	0.986081943232434
1693	0.986150711681853
1694	0.985037726054091
1695	0.977890609101449
1696	0.978854648441496
1697	0.97324462809298
1698	0.980640489616269
1699	0.983939317279696
1700	0.981769595528933
1701	0.987464626371368
1702	0.992139642756823
1703	0.986130566470498
1704	0.98148572588644
1705	0.985920817554997
1706	0.986433048182357
1707	0.98102656357996
1708	0.979338347879504
1709	0.981233452002353
1710	0.980135228439743
1711	0.978853024408538
1712	0.980575090992363
1713	0.978594585372939
1714	0.978543137655169
1715	0.988202789651316
1716	0.991128345258157
1717	0.990085776121706
1718	0.988012021513824
1719	0.989651670568705
1720	0.990881550556013
1721	0.990086290598884
1722	0.989590912528942
1723	0.987577699880407
1724	0.989685684369846
1725	0.992861551987803
1726	0.995144630210054
1727	0.993623022798825
1728	0.99053422872827
1729	0.98516994668876
1730	0.981391111818536
1731	0.985062592451013
1732	0.985748436831836
1733	0.986936318332205
1734	0.987771829268794
1735	0.984809469679583
1736	0.981387510478292
1737	0.985718379360191
1738	0.98518795338998
1739	0.986689655679203
1740	0.986934603408279
1741	0.989159031232272
1742	0.988895670365006
1743	0.984842910696134
1744	0.986766369371171
1745	0.986751964010195
1746	0.987237867125448
1747	0.989224712818625
1748	0.993852889486898
1749	0.991427311375968
1750	0.988390059343999
1751	0.984304717835463
1752	0.983443639098067
1753	0.985749076498461
1754	0.988999442126672
1755	0.989739414651362
1756	0.992489927973109
1757	0.992638783369858
1758	0.992813877102669
1759	0.991761030427132
1760	0.987990351735099
1761	0.985655378199933
1762	0.984606136294488
1763	0.980828445278522
1764	0.982247544827018
1765	0.979057957817656
1766	0.98529616508969
1767	0.984695427238526
1768	0.984451093452216
1769	0.987310857717572
1770	0.993597082859525
1771	0.992829654402786
1772	0.989254723987324
1773	0.992777071405377
1774	0.991157047939901
1775	0.988204926446527
1776	0.98508083409681
1777	0.983121039613637
1778	0.984778258064136
1779	0.985587914807621
1780	0.981660354874867
1781	0.98014577693681
1782	0.983887262478856
1783	0.988267320523715
1784	0.988564077819509
1785	0.987264770851994
1786	0.989180572391702
1787	0.991105641380305
1788	0.993566107903579
1789	0.993121019977758
1790	0.990009758688853
1791	0.99034495085967
1792	0.989059565644583
1793	0.985994996589402
1794	0.987644924898294
1795	0.983768608607363
1796	0.983057846381899
1797	0.984157525914923
1798	0.980674527426345
1799	0.980401943698207
1800	0.980772410139251
1801	0.981259702342884
1802	0.980907419240224
1803	0.983237649295811
1804	0.985101277704928
1805	0.988005153243501
1806	0.986477576182087
1807	0.985291485062297
1808	0.988326852392871
1809	0.987997957422709
1810	0.990990741477285
1811	0.990098123573971
1812	0.988091261288733
1813	0.985271940074316
1814	0.986059915034609
1815	0.984716285858234
1816	0.984353046106613
1817	0.986375023731332
1818	0.991459944663349
1819	0.988158969915167
1820	0.987964511261387
1821	0.994173811775729
1822	0.993213797362137
1823	0.989441822187615
1824	0.992277841616297
1825	0.987641666542835
1826	0.99322641920223
1827	0.99162364958637
1828	0.987562437057469
1829	0.990314032496214
1830	0.989986653518802
1831	0.988843828214733
1832	0.990206916632892
1833	0.993953787036065
1834	0.991766835444621
1835	0.989471277720963
1836	0.988814388115701
1837	0.985442357209582
1838	0.990648271169328
1839	0.985703380635537
1840	0.983695969574643
1841	0.982302250900247
1842	0.986761289766503
1843	0.982578525144673
1844	0.985658813192557
1845	0.984309912340034
1846	0.98450266978928
1847	0.986487265502267
1848	0.988697545203873
1849	0.985706813913236
1850	0.988097884324934
1851	0.98595881169457
1852	0.990956864870057
1853	0.987740617653346
1854	0.987238604542736
1855	0.990419937623244
1856	0.989257639357998
1857	0.987463890669004
1858	0.984217820925226
1859	0.983252042652319
1860	0.985166942142042
1861	0.984477460407573
1862	0.980837748740819
1863	0.982309453580735
1864	0.980042087491491
1865	0.97972684846055
1866	0.984130188312624
1867	0.986082800694397
1868	0.980542910444898
1869	0.982029686036272
1870	0.982474698505441
1871	0.980087083665454
1872	0.984549315720059
1873	0.986158771824304
1874	0.990134872678774
1875	0.989293652760437
1876	0.987645953852649
1877	0.984264240486046
1878	0.981515735340215
1879	0.981158396641822
1880	0.982789632279924
1881	0.985170975643116
1882	0.988310087296573
1883	0.98495420925891
1884	0.985954181399971
1885	0.986732413877442
1886	0.986747388593161
1887	0.98568023773716
1888	0.984237885535156
1889	0.986954496525817
1890	0.991506590594128
1891	0.993217342109891
1892	0.993594810585323
1893	0.988826507483084
1894	0.988488600587693
1895	0.990028403341773
1896	0.990590821217818
1897	0.991205213293277
1898	0.989491897966245
1899	0.99705425802363
1900	0.992961307397636
1901	0.992243904986732
1902	0.992161231934123
1903	0.992407208617554
1904	0.987155314117514
1905	0.990108706369516
1906	0.989153095880565
1907	0.98895718468622
1908	0.986222909979124
1909	0.984714462894101
1910	0.984293841787927
1911	0.988816269387247
1912	0.987433817763043
1913	0.994261787373116
1914	0.995455031440601
1915	0.99496272479941
1916	0.992988211124182
1917	0.993382444695911
1918	0.996425906467415
1919	0.995048832844642
1920	0.988608197667345
1921	0.988117386439817
1922	0.987529682010488
1923	0.987542639975671
1924	0.982787648112942
1925	0.982841700800155
1926	0.985993022711964
1927	0.986083056218062
1928	0.986153381818406
1929	0.988100664216618
1930	0.990504491947399
1931	0.987602988148615
1932	0.986788663382204
1933	0.988172092513046
1934	0.987649040715715
1935	0.98652250718894
1936	0.986798006287751
1937	0.9855059002858
1938	0.987968272089556
1939	0.988694286848414
1940	0.991806187803943
1941	0.993172124710743
1942	0.990593297567966
1943	0.985160972491857
1944	0.988476491509853
1945	0.986051163777816
1946	0.985136162687424
1947	0.985159910953947
1948	0.984262686764969
1949	0.985052131415066
1950	0.987704089773729
1951	0.985611368107229
1952	0.984872964737932
1953	0.982239434951774
1954	0.982718222847659
1955	0.983096672259577
1956	0.985831735831678
1957	0.988135991649487
1958	0.989282677247313
1959	0.98782499191049
1960	0.989602443677418
1961	0.988948906748431
1962	0.983616054119706
1963	0.986145052432899
1964	0.986292316380244
1965	0.987337953515598
1966	0.98290564859842
1967	0.984893157967156
1968	0.985791205319619
1969	0.98785607833649
1970	0.988249607074487
1971	0.985024692632256
1972	0.987978820586623
1973	0.986880516422587
1974	0.982790318249494
1975	0.983680706751704
1976	0.983074138159193
1977	0.981769081051755
1978	0.988616086317403
1979	0.991785437224442
1980	0.989273416658114
1981	0.990686603148914
1982	0.990720047595313
1983	0.989816608522028
1984	0.98753911409208
1985	0.987638065202591
1986	0.986981834128116
1987	0.984586430103658
1988	0.986917625661415
1989	0.989189812401814
1990	0.985816718242861
1991	0.987866954384027
1992	0.98810647094903
1993	0.988421099467054
1994	0.989622403676989
1995	0.996360854258142
1996	0.989498671915752
1997	0.988056678132848
1998	0.984247557706097
1999	0.982017664419553
2000	0.981398554588374
2001	0.985369906818494
2002	0.991094245710819
2003	0.988161459984707
2004	0.988628516086017
2005	0.989228828636047
2006	0.987749878242545
2007	0.987294222955493
2008	0.990286482243348
2009	0.985591349800245
2010	0.987351501414611
2011	0.985019033383301
2012	0.985765937630498
2013	0.988220281875357
2014	0.989232772961076
2015	0.988490382393651
2016	0.99017575989501
2017	0.989569815534808
2018	0.992953703424949
2019	0.992236633709287
2020	0.995508880051867
2021	0.995537004804248
2022	0.994239925522912
2023	0.994820765111766
2024	0.991640250049971
2025	0.994430707379795
2026	0.996276480000999
2027	0.992822966199475
2028	0.991725294842369
2029	0.989368488610706
2030	0.985003149757901
[truncated: 47,170 more rows]
