# Supplementary material for: LaF3 doped with Ce/Gd/Eu: energy transfer and excitation dependence of photoluminescence rise-and-decay kinetics
Source: Front Chem. 2025 Apr 22;13:1501039. doi: 10.3389/fchem.2025.1501039 (PMC12052759; doi:10.3389/fchem.2025.1501039)
Supplement: Supplementary file 2 [file DataSheet3.zip › LaF3Eu394_552trace.txt]

#	Divided by Max of B
31	0.571241521274517
32	0.573437257882926
33	0.575536433611807
34	0.576499634405099
35	0.579378227399908
36	0.581522485741919
37	0.584872859301287
38	0.588835106164594
39	0.591455253122547
40	0.59351240921682
41	0.596319537528771
42	0.600203765127821
43	0.600900640901768
44	0.604077462534198
45	0.607220613074897
46	0.609798689830201
47	0.611953882909218
48	0.61475262294626
49	0.617813844831483
50	0.621341447336816
51	0.620559770161027
52	0.623588673047631
53	0.626267015393514
54	0.628786916024904
55	0.633206756709085
56	0.63583087687031
57	0.639909791429704
58	0.641154487654836
59	0.642784704997483
60	0.64487612936798
61	0.646863739956976
62	0.648962145125223
63	0.652510905539982
64	0.652757257386877
65	0.655327024127337
66	0.657933565874085
67	0.662289641461749
68	0.665128345903706
69	0.666765515148078
70	0.671539173195663
71	0.673480763254757
72	0.673303240532549
73	0.674166509243537
74	0.677463266230746
75	0.681417407759377
76	0.681721573325888
77	0.682471106083203
78	0.686744138110472
79	0.689067827516263
80	0.691462103888189
81	0.697007852855668
82	0.697176449114524
83	0.6991659788811
84	0.701677931901945
85	0.703261638686286
86	0.704738657738759
87	0.707154120916134
88	0.710138759910283
89	0.711928842096594
90	0.715764984304041
91	0.720241339590767
92	0.720077908496165
93	0.72136816411882
94	0.722092370715277
95	0.722327993709336
96	0.725750999832523
97	0.72406431484337
98	0.729478675998638
99	0.729000567204867
100	0.732208903563253
101	0.734867062036512
102	0.736276345197198
103	0.739254353757886
104	0.741230327677298
105	0.739766262471494
106	0.740517197889964
107	0.745666787187166
108	0.748380846222465
109	0.750287063936426
110	0.749360585173378
111	0.750498689986721
112	0.749795590731649
113	0.752830677367346
114	0.753693784742201
115	0.755201014587556
116	0.759486113112763
117	0.761365679060773
118	0.76415330255666
119	0.766455800340997
120	0.769085492618812
121	0.76997172162871
122	0.770153256082222
123	0.77367502399875
124	0.775107544378574
125	0.776735835319634
126	0.777957655525925
127	0.781707096417965
128	0.783273199503807
129	0.785313670552339
130	0.787175968718128
131	0.789352802510968
132	0.789198329183744
133	0.790907821563682
134	0.792045942029038
135	0.793845841639435
136	0.795171811543504
137	0.793961477506673
138	0.796441599149301
139	0.79620477215425
140	0.797139197323843
141	0.798895955170709
142	0.802332485837035
143	0.802851580028561
144	0.806213150797151
145	0.807723631445183
146	0.808444525834912
147	0.812502198204811
148	0.811671457988613
149	0.811988827833999
150	0.813727985594369
151	0.812897523502401
152	0.810442398124359
153	0.811037462370454
154	0.811115361234612
155	0.812449996333817
156	0.814474216980965
157	0.817227775676796
158	0.816595612548147
159	0.819596391175588
160	0.820431150347096
161	0.823258883932017
162	0.824683084664989
163	0.82525966508786
164	0.826834972761284
165	0.829726603882831
166	0.829638675690413
167	0.83201243347744
168	0.832602046007045
169	0.833106404430435
170	0.835667404839675
171	0.834241252421096
172	0.835301637766429
173	0.835516815619649
174	0.841421751794955
175	0.841814771430646
176	0.84193051204597
177	0.842105142757796
178	0.842866673384992
179	0.844519013041859
180	0.848308728971069
181	0.847046657807627
182	0.849194420996525
183	0.852511001860061
184	0.852547322957975
185	0.85286654937289
186	0.854475499242021
187	0.853372786037827
188	0.852656080367548
189	0.854898616494501
190	0.856170643542142
191	0.857945894844239
192	0.856375564510915
193	0.856999959425167
194	0.860541571686039
195	0.860078148092363
196	0.85836585761412
197	0.861479445114471
198	0.86480240357126
199	0.867425644811761
200	0.865852226215894
201	0.865250978220706
202	0.865534225473988
203	0.867999406668311
204	0.867222289044277
205	0.868507560102827
206	0.866633937103711
207	0.867167919971499
208	0.868368560596347
209	0.869123690754272
210	0.872600974446163
211	0.873350774491698
212	0.875788876499719
213	0.877877182507648
214	0.879670334896488
215	0.878219583533649
216	0.879218834524632
217	0.882597075890952
218	0.88209242369132
219	0.880455825143418
220	0.880085715238595
221	0.882225225000695
222	0.881002363333547
223	0.882813573329259
224	0.881687277357642
225	0.882625555330408
226	0.886074536570988
227	0.88696641595754
228	0.886683206028289
229	0.889457833537472
230	0.890378840116013
231	0.891185641180494
232	0.891410668965827
233	0.893183440025881
234	0.894584485411782
235	0.895226228776322
236	0.897587609433155
237	0.896222773173076
238	0.896599311239193
239	0.895094641099946
240	0.899020075632934
241	0.901910520813505
242	0.899936246943493
243	0.900356956193989
244	0.899915370770299
245	0.898360644289827
246	0.900600567734628
247	0.90233481076295
248	0.903346703764345
249	0.905216874892618
250	0.903778046751599
251	0.90472427113091
252	0.907528389440382
253	0.910202409422704
254	0.910634350798451
255	0.911692667670081
256	0.911801509359723
257	0.913199715711286
258	0.913427600590972
259	0.914334847846181
260	0.914586604453527
261	0.911338811778645
262	0.91138978918063
263	0.912843843118189
264	0.912093118399892
265	0.912367445209828
266	0.910227211843132
267	0.910368146179205
268	0.911766232130669
269	0.915002105195734
270	0.917924509378626
271	0.916512042839319
272	0.91635817151259
273	0.914685021902584
274	0.917012359431379
275	0.917608460322328
276	0.918932535128836
277	0.919098167137251
278	0.922812941228738
279	0.920290920351602
280	0.918886893859246
281	0.920943937981427
282	0.921822289212837
283	0.920135415195528
284	0.919886825110789
285	0.921522930018285
286	0.921362064649797
287	0.921199762908125
288	0.923572906654646
289	0.925911044072336
290	0.924635798730044
291	0.92248164109188
292	0.922937371119219
293	0.927327583746998
294	0.927854012712565
295	0.928093207977566
296	0.929841297017292
297	0.930323557206482
298	0.932889265259599
299	0.932678451909973
300	0.930529022383703
301	0.931117056468008
302	0.931558874263889
303	0.934089855316405
304	0.933073383499239
305	0.932046755933708
306	0.931837089997027
307	0.931347381857704
308	0.931666635964642
309	0.934343492573301
310	0.93478653483819
311	0.938323411763162
312	0.936810567661184
313	0.938212895308141
314	0.934503068456727
315	0.934061029124664
316	0.932586593858319
317	0.933975475222201
318	0.933497125628233
319	0.933814332933485
320	0.937311079301405
321	0.937378945225299
322	0.939733201808265
323	0.940298588633918
324	0.943091568730216
325	0.942670409183349
326	0.941999901031119
327	0.943520851671773
328	0.941724396708213
329	0.943191080616174
330	0.944875777799691
331	0.944088722351472
332	0.942522642141648
333	0.944558731830572
334	0.946234372518629
335	0.94555137165211
336	0.943590088952797
337	0.944234013967134
338	0.946197822660527
339	0.947788135798309
340	0.947713421516774
341	0.948178165899538
342	0.948186605946489
343	0.947549225881543
344	0.948742460696291
345	0.949111385864138
346	0.950633069741396
347	0.950738133275927
348	0.951813231513378
349	0.947626318065036
350	0.943603389551752
351	0.942777806071801
352	0.94529095466563
353	0.948491272377412
354	0.945997545523579
355	0.951755680265978
356	0.953983924901161
357	0.952137647172566
358	0.953880537336011
359	0.952853006769737
360	0.95072475682491
361	0.949539716440911
362	0.950286076655613
363	0.952244432428515
364	0.954295793666016
365	0.953891905513374
366	0.955113518631494
367	0.954176377235664
368	0.952672045420697
369	0.954065556168392
370	0.956278949451343
371	0.957037873416393
372	0.956066183212109
373	0.95794272711763
374	0.956954622767827
375	0.955789117299917
376	0.958071267467496
377	0.956809835628581
378	0.956815170556975
379	0.953920437928873
380	0.957484126751927
381	0.957802293645969
382	0.961801864540016
383	0.959672068657916
384	0.961149657202858
385	0.960043300691663
386	0.955640708525688
387	0.957216991439914
388	0.956981375669861
389	0.957830143392906
390	0.956840373909732
391	0.958749412598016
392	0.960228476044173
393	0.961672965397854
394	0.961079792637317
395	0.962058677951527
396	0.967655837761348
397	0.966182862948206
398	0.966881424323541
399	0.965228210561954
400	0.966354192289313
401	0.967557711680531
402	0.966971603997813
403	0.965575324047837
404	0.966082930865902
405	0.966741760208514
406	0.96504496161103
407	0.968443495210063
408	0.969430294422791
409	0.970344492375724
410	0.970332693166006
411	0.970486805292933
412	0.969610172170938
413	0.970198326655342
414	0.96859893173808
415	0.965302136222839
416	0.967657402962637
417	0.968617232553153
418	0.967101034104412
419	0.967631757741516
420	0.96614638171816
421	0.965815642645763
422	0.965554856030979
423	0.965702827752849
424	0.966733091401374
425	0.971448200084738
426	0.971858042022284
427	0.973388447682726
428	0.972955850126438
429	0.972997508560748
430	0.972274746765482
431	0.971501898528964
432	0.970775765530921
433	0.968382933960185
434	0.968695372217509
435	0.967568908889753
436	0.968667198594305
437	0.970858600799144
438	0.973349558450696
439	0.972779704781365
440	0.973459844941528
441	0.974511178607407
442	0.973962996955924
443	0.974662762332251
444	0.974653611924715
445	0.974660474730367
446	0.97088496842086
447	0.970568918160561
448	0.973304288013412
449	0.974497934596499
450	0.976285996469147
451	0.975804998072996
452	0.973181841112564
453	0.973365210463587
454	0.97084198558546
455	0.969723829864546
456	0.974995548206334
457	0.973371591668843
458	0.972655391678981
459	0.977223373849171
460	0.977171359802332
461	0.978437064640767
462	0.978362898179683
463	0.976989373848448
464	0.978022286299155
465	0.979554136760787
466	0.977838435347735
467	0.979126957208962
468	0.977757887681396
469	0.976164151568795
470	0.977117238753758
471	0.978309440535655
472	0.977624845571823
473	0.977609073158833
474	0.980072579587777
475	0.979411823843578
476	0.978859909789022
477	0.976129717140435
478	0.977068597113697
479	0.977454720231708
480	0.978658540623174
481	0.975271505233612
482	0.97559345509877
483	0.976839957325389
484	0.975249833215763
485	0.977306266909442
486	0.97594237458614
487	0.976680547594099
488	0.976250839640192
489	0.978660406824711
490	0.979221110086506
491	0.980073903988868
492	0.978677383238693
493	0.980104846814352
494	0.979549802357217
495	0.979090475978916
496	0.979913531056784
497	0.979947604284847
498	0.978219501661582
499	0.977859625765188
500	0.977100382739875
501	0.977988694671489
502	0.978179047228263
503	0.977326975726497
504	0.978799348539144
505	0.97920329087183
506	0.981367843854556
507	0.980710338913035
508	0.980843621822807
509	0.982532112813448
510	0.982670211727186
511	0.983713960186818
512	0.985207764217115
513	0.982109990065788
514	0.984436119981589
515	0.989416349683306
516	0.988637240641632
517	0.988241846715985
518	0.986205279038668
519	0.984374234330619
520	0.983507474016756
521	0.983729612199709
522	0.984423477971177
523	0.981054803596736
524	0.981632362872414
525	0.983159276929981
526	0.98249454798251
527	0.982355967468375
528	0.981584804833246
529	0.98029616257192
530	0.983893958335064
531	0.987038629529015
532	0.988791050564309
533	0.989441031703634
534	0.988126021820592
535	0.986022993288537
536	0.986253439078332
537	0.988737052323836
538	0.985999876469498
539	0.987661999838423
540	0.986104263355471
541	0.984153902149154
542	0.984050478463974
543	0.985216673824453
544	0.984226623809047
545	0.987822733970804
546	0.986913954022333
547	0.986969819668344
548	0.987171730634637
549	0.988111694208792
550	0.988929870674642
551	0.988009594924703
552	0.988712490703607
553	0.98900506294457
554	0.990340179644172
555	0.988365377217725
556	0.990074577025422
557	0.989694473912369
558	0.989628615058127
559	0.991173107530172
560	0.990949404145929
561	0.98920745551126
562	0.988891044050664
563	0.987895576030797
564	0.985464938828924
565	0.984573496494732
566	0.986355899562719
567	0.984334560089944
568	0.985718381037659
569	0.984456708398545
570	0.986417785213688
571	0.987743631105655
572	0.989181930690238
573	0.988294100359021
574	0.988337386602672
575	0.987774212730842
576	0.986984267680243
577	0.988508894135925
578	0.985764855475935
579	0.987311153949467
580	0.985588228530465
581	0.987263957110595
582	0.988596665808214
583	0.990351015653097
584	0.990092516640197
585	0.990721790166467
586	0.989863515651592
587	0.988468198902409
588	0.988097366596991
589	0.989742633952033
590	0.987831282377844
591	0.988462901298046
592	0.987048200132898
593	0.985655411785797
594	0.986026725691611
595	0.988078463781423
596	0.985167430183896
597	0.984843553917151
598	0.987389414013921
599	0.988665414264835
600	0.989205769909872
601	0.987987922906853
602	0.988924756078429
603	0.991693717558946
604	0.99144039575031
605	0.991754519609022
606	0.988987966130489
607	0.990699814740367
608	0.990513435386865
609	0.991521184216848
610	0.9924543463894
611	0.98764959862821
612	0.988688290283676
613	0.988237271512217
614	0.990258366572791
615	0.990811666432489
616	0.989048406980268
617	0.989361143829838
618	0.991169495527197
619	0.990976855368538
620	0.990601688659551
621	0.989561431802795
622	0.989993547758686
623	0.989170613080917
624	0.988780396359535
625	0.989209381912847
626	0.990882822891093
627	0.989079590605951
628	0.988008992924207
629	0.989660641484504
630	0.989096326219734
631	0.99020545193321
632	0.99075110518261
633	0.99104114902149
634	0.988633749038756
635	0.988562472180052
636	0.99070812234721
637	0.988663969463645
638	0.988626404632707
639	0.991132051096357
640	0.991715750777092
641	0.992226247197537
642	0.993365352535704
643	0.992682081972963
644	0.992038904643242
645	0.993332844508931
646	0.992681841172764
647	0.992698817586746
648	0.995296449726156
649	0.993659730778154
650	0.99190273213109
651	0.994370693363703
652	0.991606909087451
653	0.990750503182115
654	0.989850271640684
655	0.989629337458723
656	0.993197394397374
657	0.992452358583763
658	0.992230461201008
659	0.990119847462707
660	0.990929417729469
661	0.994164207193641
662	0.997012271539307
663	1
664	0.996828540987986
665	0.995763000110407
666	0.993643235964569
667	0.995281279313662
668	0.993028954658647
669	0.992744569624428
670	0.993395572960594
671	0.991652299924834
672	0.990596752255485
673	0.991302176436473
674	0.991905019732974
675	0.991690346356169
676	0.991460863767168
677	0.994178896005739
678	0.995490053085608
679	0.993285406869861
680	0.991954744973928
681	0.98969435351227
682	0.98927788956927
683	0.994131217566471
684	0.994634008380569
685	0.99325542724517
686	0.991681918349228
687	0.989084165809719
688	0.990543053811259
689	0.990263966381403
690	0.990801191623861
691	0.991761502814774
692	0.98986664605417
693	0.989039978973327
694	0.988490232120555
695	0.98980777040568
696	0.99096939056239
697	0.991233187179653
698	0.991499632599097
699	0.992598163103847
700	0.991924404148939
701	0.990112021456261
702	0.991284598021995
703	0.9906233606774
704	0.990226040350167
705	0.992987657424635
706	0.989423092088859
707	0.989061169390779
708	0.987292732734295
709	0.987078179757589
710	0.989622595053169
711	0.988764503546445
712	0.989041664574715
713	0.987131035401121
714	0.987222659876583
715	0.988063413769028
716	0.98970001231693
717	0.989654741879645
718	0.99114890711024
719	0.991932470955583
720	0.991621477499449
721	0.988732838320366
722	0.988967859313929
723	0.991826398468222
724	0.991862036897574
725	0.990166201500884
726	0.989173623083396
727	0.988981705325333
728	0.990675975520734
729	0.992250447617469
730	0.992164722746866
731	0.991509023806832
732	0.990894862901009
733	0.989148459462671
734	0.990318026025926
735	0.989040099373426
736	0.992611527514854
737	0.993685857599672
738	0.992010851420137
739	0.992131853519795
740	0.99358423991598
741	0.99129109962735
742	0.991727911187108
743	0.995147876003791
744	0.993251574441997
745	0.991174672731461
746	0.993790726086042
747	0.989674728296106
748	0.989250197546463
749	0.988987002929696
750	0.990078670628793
751	0.992092241887171
752	0.992425268561451
753	0.995656084822352
754	0.997739126937945
755	0.996739685714805
756	0.992890614944711
757	0.991184304739394
758	0.992531220648713
759	0.989186867094304
760	0.990327658033859
761	0.989932504908411
762	0.987020146909793
763	0.988295785960409
764	0.988016216930156
765	0.988250395123025
766	0.990578090240115
767	0.988710443901922
768	0.98723313468521
769	0.988249431922232
770	0.986322366931102
771	0.989282585173137
772	0.989331588013496
773	0.99049694057328
774	0.991016948601559
775	0.991073897848462
776	0.990454680138475
777	0.991984965398818
778	0.992322989881214
779	0.991717677178679
780	0.992469575797943
781	0.994051271900628
782	0.99436828536172
783	0.993563169898627
784	0.991988818201991
785	0.99205503825653
786	0.988925598879123
787	0.988819285591564
788	0.988652170253927
789	0.988179720264818
790	0.989683999103742
791	0.989433928097783
792	0.990968788561894
793	0.992242019610527
794	0.991682881550021
795	0.991721048381456
796	0.991515525412187
797	0.991882384514332
798	0.992914092964047
799	0.989118720638179
800	0.9870048560972
801	0.986494841277151
802	0.985676722603349
803	0.987595779783884
804	0.987217063679974
805	0.987821048369416
806	0.991744044800395
807	0.993429646188657
808	0.991558267447389
809	0.994828213740517
810	0.993325259302684
811	0.991505291403758
812	0.988474941307962
813	0.988674323872173
814	0.987506442910307
815	0.989797415997152
816	0.991833742874271
817	0.99053149540174
818	0.990027139386352
819	0.991297119632308
820	0.990779278805814
821	0.990245183965934
822	0.987232532684714
823	0.986983424879549
824	0.985531760883958
825	0.985838901536919
826	0.985767383878018
827	0.988309391171615
828	0.987760607519636
829	0.988898388456713
830	0.987842720387265
831	0.986118470567173
832	0.985895730383724
833	0.988003334119546
834	0.989323941403198
835	0.98832865518748
836	0.986412367209226
837	0.988422206064529
838	0.988494807324323
839	0.989137382653548
840	0.989003377343182
841	0.990502960578239
842	0.990550639017506
843	0.988268936738296
844	0.99117900713503
845	0.990348728051213
846	0.989522783370965
847	0.98638154478384
848	0.99012370026588
849	0.988774737554874
850	0.987900632834961
851	0.988071600975771
852	0.987092627769488
853	0.987374243601427
854	0.985433394002944
855	0.986406226804168
856	0.987436610852793
857	0.984793587875999
858	0.983339034278029
859	0.987231087883524
860	0.985416056388664
861	0.986347168147528
862	0.986271378693108
863	0.989166639877645
864	0.986915037623225
865	0.986904861406844
866	0.983585132080715
867	0.981887249882339
868	0.982263861392516
869	0.981340333635899
870	0.981987181964643
871	0.985159002176954
872	0.983752849418847
873	0.985820480321748
874	0.986368782373329
875	0.985390411167543
876	0.985572576517574
877	0.986021909687645
878	0.984523169253282
879	0.985229075034666
880	0.98709238696929
881	0.988606057015949
882	0.989112459833022
883	0.988822415994142
884	0.988288923154757
885	0.98630978632474
886	0.987027009715445
887	0.986431448216941
888	0.985494316453119
889	0.984212536997446
890	0.985571252116483
891	0.986318334731781
892	0.986101253352992
893	0.98560183374167
894	0.98688993420255
895	0.984956730010363
896	0.986105467356463
897	0.986215994647493
898	0.984617322130827
899	0.984333779897301
900	0.984585054904251
901	0.98487244994095
902	0.985039565278586
903	0.985545486495263
904	0.989094761018445
905	0.987337160370885
906	0.984600104916647
907	0.984122477723273
908	0.985779423887934
909	0.985235937840318
910	0.982335379051418
911	0.983260533413375
912	0.984811286690576
913	0.985351883135811
914	0.986911907220647
915	0.986295699513138
916	0.985978204451649
917	0.986682545031744
918	0.982467457960198
919	0.983692890169464
920	0.986060437719377
921	0.984822002299401
922	0.984653442160575
923	0.983464250381157
924	0.987366297194883
925	0.985313716304377
926	0.9851523801715
927	0.985965923641535
928	0.987705705074419
929	0.984758310646945
930	0.98411994932119
931	0.983358539094093
932	0.986461731249882
933	0.984805507485816
934	0.98476324705101
935	0.98544109960929
936	0.985067618501691
937	0.985829269528986
938	0.985437429814267
939	0.9842190386028
940	0.982584246056385
941	0.984706899804603
942	0.984190985379696
943	0.981520149979996
944	0.980886363858009
945	0.979076389167314
946	0.977621233568848
947	0.979844662200064
948	0.980337459805932
949	0.980172270869882
950	0.980462555508961
951	0.980879260252159
952	0.981674502907121
953	0.978644393611523
954	0.983144226917585
955	0.982555952033082
956	0.982899333115891
957	0.984467785207668
958	0.987386644811641
959	0.988577824396696
960	0.987539673337675
961	0.986972107270228
962	0.9843195726856
963	0.980846270624989
964	0.979286968940748
965	0.981410224689461
966	0.981436110710781
967	0.981137398064761
968	0.980405726662157
969	0.981300540199125
970	0.981239738149048
971	0.98195322913668
972	0.980743689740503
973	0.981317998213503
974	0.980545631577382
975	0.978268745302139
976	0.98177371258883
977	0.978038843720792
978	0.976256980045249
979	0.977557903116689
980	0.980123268029524
981	0.980899969069215
982	0.982154056502081
983	0.9831420597158
984	0.98250887559431
985	0.980271600951691
986	0.982479859170412
987	0.981260567366203
988	0.981854741855565
989	0.980052833971514
990	0.980784144173821
991	0.978867013394872
992	0.977470613044797
993	0.978457773457822
994	0.981163524886279
995	0.98016829766661
996	0.979529454740459
997	0.980205380897152
998	0.980201648494078
999	0.981757458575443
1000	0.977491140057703
1001	0.976118399531114
1002	0.976441071796867
1003	0.97554457265851
1004	0.97523153240069
1005	0.976683677996677
1006	0.976255174043762
1007	0.975983190219756
1008	0.978283193314038
1009	0.97890469862591
1010	0.978435499439477
1011	0.978663537227289
1012	0.975847499308001
1013	0.976086132304539
1014	0.977845298153388
1015	0.974946786166173
1016	0.977151071181622
1017	0.977602210353181
1018	0.977464833840037
1019	0.976483452631772
1020	0.973845968059539
1021	0.974727898785898
1022	0.976862472143932
1023	0.97767119961
1024	0.976631785553939
1025	0.977461462637261
1026	0.977778476098353
1027	0.976917254189051
1028	0.976183897185058
1029	0.975704704790395
1030	0.974860700095273
1031	0.977473743447375
1032	0.977880575382442
1033	0.978145455600597
1034	0.977074135518258
1035	0.975906736156788
1036	0.976627932750766
1037	0.977087079732919
1038	0.977247391260952
1039	0.97729525270837
1040	0.974400530916277
1041	0.973449731333199
1042	0.973878476086313
1043	0.973797989824024
1044	0.975793439663477
1045	0.97781333192706
1046	0.979483702702778
1047	0.978595270371065
1048	0.974899589327302
1049	0.977742356068605
1050	0.975269578832025
1051	0.975293056851362
1052	0.97518565996291
1053	0.975258502022902
1054	0.973181841112564
1055	0.972862660449687
1056	0.971507798133823
1057	0.969784029914127
1058	0.972555760596925
1059	0.97436429048643
1060	0.973881365688693
1061	0.97317967391078
1062	0.975159292341193
1063	0.974367661689206
1064	0.974148774308931
1065	0.976635517957013
1066	0.976492843839506
1067	0.976018226648612
1068	0.975113901503809
1069	0.976230853223731
1070	0.97416466712202
1071	0.97332608043136
1072	0.974016334199853
1073	0.97271155832524
1074	0.971145273435247
1075	0.971243881116461
1076	0.97125688432717
1077	0.971834564002947
1078	0.971102772200243
1079	0.970109712182359
1080	0.969035743297838
1081	0.966513240820305
1082	0.969882155994944
1083	0.969310857524422
1084	0.968932501416808
1085	0.968607899137466
1086	0.969258242681089
1087	0.969433424825369
1088	0.973008103769474
1089	0.972628121056521
1090	0.974018862601935
1091	0.975783446455247
1092	0.974003210589044
1093	0.972726247137337
1094	0.970397829619652
1095	0.969802089929001
1096	0.968912935196693
1097	0.967396375547655
1098	0.965587484457852
1099	0.967692680191691
1100	0.968714997433672
1101	0.9654369843339
1102	0.962593669772147
1103	0.965524154005693
1104	0.963479582129784
1105	0.965008600781084
1106	0.964519655978389
1107	0.966327222667101
1108	0.969727201067323
1109	0.96823857424129
1110	0.969078485333041
1111	0.970888339623637
1112	0.970923014852195
1113	0.972431748494788
1114	0.970322218357379
1115	0.970316077952322
1116	0.970960579683134
1117	0.969575617342479
1118	0.972130146246388
1119	0.97215434666632
1120	0.968956399632491
1121	0.969533477307772
1122	0.968597005336494
1123	0.968080127710793
1124	0.966827485079117
1125	0.967606834920989
1126	0.96586344148513
1127	0.968432057200643
1128	0.965473947164343
1129	0.967330757493612
1130	0.965502843188142
1131	0.968855745149592
1132	0.967581550900165
1133	0.965996483594704
1134	0.966810990265532
1135	0.969232838260166
1136	0.965540528419179
1137	0.965776873813833
1138	0.965897394313094
1139	0.967592266508991
1140	0.967734459026101
1141	0.970832353577527
1142	0.96945473564292
1143	0.969986542880917
1144	0.969535885309755
1145	0.969013348879394
1146	0.96723058461111
1147	0.967256109432132
1148	0.967488722423712
1149	0.966718161789078
1150	0.965189802930322
1151	0.963583545207408
1152	0.963040781560388
1153	0.964123660052246
1154	0.964582745630349
1155	0.964934193519802
1156	0.966073780458366
1157	0.966295798241219
1158	0.969232958660265
1159	0.967883032748466
1160	0.966862762308171
1161	0.966616423705287
1162	0.968100114127254
1163	0.966872394316104
1164	0.963663972473648
1165	0.960899865525129
1166	0.962582779583177
1167	0.96364350445679
1168	0.963256056937688
1169	0.964930942717124
1170	0.964336407027465
1171	0.964873752670023
1172	0.965464074356212
1173	0.964100904433505
1174	0.964021440368058
1175	0.965022567192587
1176	0.964320032613979
1177	0.962445523470133
1178	0.96510395765962
1179	0.962224916776442
1180	0.961966853611901
1181	0.961797770936644
1182	0.960841995217467
1183	0.96354730477756
1184	0.965051704016584
1185	0.961367250282067
1186	0.960279824278463
1187	0.961662320825088
1188	0.959769270065971
1189	0.958779581250863
1190	0.957026501627027
1191	0.958950868451935
1192	0.958531797846789
1193	0.960195199864767
1194	0.961043508863434
1195	0.96117021551979
1196	0.961801107223392
1197	0.959964920227108
1198	0.959529071868144
1199	0.961977648684792
1200	0.961942371455737
1201	0.96142299673198
1202	0.959843383551011
1203	0.957950385767938
1204	0.958466604805096
1205	0.959369782536953
1206	0.956996214982083
1207	0.960759150317236
1208	0.961145804399685
1209	0.961847977777995
1210	0.963495291934723
1211	0.959680535192889
1212	0.959965401827505
1213	0.960829421835112
1214	0.959405853202661
1215	0.958502602026743
1216	0.959409273769478
1217	0.956679507337242
1218	0.957372465291963
1219	0.957246045187843
1220	0.955329482697362
1221	0.958630044327705
1222	0.959119711530995
1223	0.96014462098711
1224	0.961453367656994
1225	0.960091744875561
1226	0.956772511597841
1227	0.955611373041527
1228	0.953665417274838
1229	0.954310145357836
1230	0.955629111588136
1231	0.954505057466365
1232	0.951910241485275
1233	0.954798551972088
1234	0.953783397332006
1235	0.952889006399386
1236	0.952436302026538
1237	0.951140586259387
1238	0.954441733034211
1239	0.954975660517954
1240	0.954330917986944
1241	0.950921307578789
1242	0.952414542116617
1243	0.953748301907101
1244	0.95435873040985
1245	0.954634085436633
1246	0.958436865980603
1247	0.956259658947455
1248	0.956943656726796
1249	0.956887854892837
1250	0.956702128107873
1251	0.955445051140544
1252	0.953628444812387
1253	0.956096496345075
1254	0.954156217443061
1255	0.954317914776235
1256	0.955768013570536
1257	0.95637483007031
1258	0.958160724741173
1259	0.955994967757456
1260	0.953552290545667
1261	0.954557390573467
1262	0.951397369570874
1263	0.950709644204463
1264	0.954475759306236
1265	0.954304978989581
1266	0.956352263479724
1267	0.956590749588141
1268	0.958004445412461
1269	0.955882697072989
1270	0.955059132702702
1271	0.954700714851509
1272	0.951069970397228
1273	0.95269744984162
1274	0.953434969077041
1275	0.950035821437503
1276	0.952195459688181
1277	0.94931869797888
1278	0.947286067384805
1279	0.947957936058156
1280	0.949848663095359
1281	0.951578518744068
1282	0.948514148396253
1283	0.950775141858407
1284	0.951698910415223
1285	0.951460700023033
1286	0.949573029944348
1287	0.950249391949399
1288	0.949559537909236
1289	0.948298752618853
1290	0.949273150621367
1291	0.949883819924314
1292	0.95292303267141
1293	0.952051301037452
1294	0.948319702236107
1295	0.948041527439002
1296	0.947980499036739
1297	0.947402654412826
1298	0.948930251138955
1299	0.951149706566898
1300	0.949578726073039
1301	0.946123417807247
1302	0.946775495112298
1303	0.948719496785378
1304	0.951711311625436
1305	0.949970545319741
1306	0.950797897477148
1307	0.948638521698687
1308	0.948655655836798
1309	0.951077105307104
1310	0.950525552452845
1311	0.94939619952271
1312	0.946550213282756
1313	0.948846091469641
1314	0.94936772730726
1315	0.949854562700218
1316	0.951730830889512
1317	0.947711681735341
1318	0.947174456492882
1319	0.949515636421078
1320	0.948506803990204
1321	0.949789546646671
1322	0.951632390564437
1323	0.948550990826596
1324	0.949920421554459
1325	0.951592778931813
1326	0.949484693595594
1327	0.949570503950267
1328	0.950405031953584
1329	0.947863747060582
1330	0.946190546882534
1331	0.945541037711599
1332	0.948038206804267
1333	0.948656056769128
1334	0.948023729896344
1335	0.947680016509262
1336	0.946101486929185
1337	0.94117973555563
1338	0.942445622198214
1339	0.943366321756503
1340	0.940898119723692
1341	0.941226124509836
1342	0.938979622403617
1343	0.942641310887384
1344	0.942835718519498
1345	0.942716692185468
1346	0.94479258133117
1347	0.944208695030281
1348	0.944248613683158
1349	0.944315556138292
1350	0.946272539350064
1351	0.945779295059828
1352	0.943317845064577
1353	0.942954948329696
1354	0.94460230703446
1355	0.946344177409065
1356	0.945949385483914
1357	0.946906047347821
1358	0.947393526881309
1359	0.943683898690059
1360	0.943366760012864
1361	0.944373638350129
1362	0.945983276907827
1363	0.94401575989138
1364	0.945435156660395
1365	0.944864733498595
1366	0.944240065276118
1367	0.942600606021859
1368	0.94352642017636
1369	0.943554025511096
1370	0.94572406512634
1371	0.942447548599801
1372	0.939331667477561
1373	0.937762963749577
1374	0.941894276432126
1375	0.942052673598582
1376	0.940964615494457
1377	0.93760605834035
1378	0.935580408544025
1379	0.938197221623232
1380	0.938045239374059
1381	0.938099106378424
1382	0.936891324823695
1383	0.935327980104125
1384	0.934833496896868
1385	0.934357023136444
1386	0.938074706094328
1387	0.935284103899988
1388	0.936097921882249
1389	0.941485070207104
1390	0.939019757776673
1391	0.942619896525747
1392	0.943377954814084
1393	0.940746535998847
1394	0.93898423974742
1395	0.938464954119736
1396	0.939799348418743
1397	0.940462095580582
1398	0.938869137252622
1399	0.936953981035299
1400	0.935145699169998
1401	0.935667939416115
1402	0.934398951266976
1403	0.938009200012377
1404	0.936135756409409
1405	0.937336082789998
1406	0.935310591921804
1407	0.933542757265815
1408	0.93613236955462
1409	0.932788279676427
1410	0.93336991208746
1411	0.932415691937564
1412	0.932609415697115
1413	0.930443718913447
1414	0.933025215031567
1415	0.934189113158154
1416	0.929681813841942
1417	0.932233112411191
1418	0.933931047585611
1419	0.933541744700981
1420	0.935628126715325
1421	0.935525506098807
1422	0.937405312847016
1423	0.938084523518414
1424	0.936189723345856
1425	0.932978201200847
1426	0.932870376892042
1427	0.930225614133816
1428	0.931702001085768
1429	0.93068024490825
1430	0.932300914523033
1431	0.932110424710146
1432	0.932723002354665
1433	0.933372668045729
1434	0.93282077445919
1435	0.932167547333192
1436	0.931515099195836
1437	0.930780608022909
1438	0.931966238367394
1439	0.928164605236369
1440	0.92678415428743
1441	0.929646334340721
1442	0.929799758983082
1443	0.92982051957218
1444	0.931915549925647
1445	0.930483390746121
1446	0.927382606592315
1447	0.926753094673849
1448	0.929640191527662
1449	0.930952038500099
1450	0.93132974685518
1451	0.931492223176995
1452	0.932790920050602
1453	0.930851510437304
1454	0.928718927292909
1455	0.928024178988714
1456	0.930319079526794
1457	0.927682123510997
1458	0.928140525216537
1459	0.92917900617183
1460	0.928868343815968
1461	0.928550848754479
1462	0.929518022751044
1463	0.929952508180886
1464	0.927383757617263
1465	0.928420144814831
1466	0.929921001882937
1467	0.930091672635502
1468	0.930537414270614
1469	0.927437551177567
1470	0.9255133565248
1471	0.926233178149646
1472	0.925875438151011
1473	0.923639452993454
1474	0.925893859366183
1475	0.923070597440944
1476	0.925069395607154
1477	0.926281066085086
1478	0.923344703918698
1479	0.923914000135571
1480	0.925632197442678
1481	0.927333964952254
1482	0.928373067172058
1483	0.930399231076807
1484	0.928326621629806
1485	0.928764956250818
1486	0.927780468719994
1487	0.928206345542746
1488	0.929221477306809
1489	0.928722127527544
1490	0.92969946570048
1491	0.927310607333016
1492	0.92368963093878
1493	0.920146611200749
1494	0.923678780481844
1495	0.92868280726316
1496	0.927472457574316
1497	0.926250401383831
1498	0.927097906109836
1499	0.923824834230134
1500	0.923522391589042
1501	0.926287891566708
1502	0.922969942958045
1503	0.924756619025552
1504	0.925999285305012
1505	0.926976539197878
1506	0.926852605355806
1507	0.925860465194679
1508	0.925616639341864
1509	0.924688293173278
1510	0.924598164067048
1511	0.926560594179305
1512	0.923724881679813
1513	0.927923443837748
1514	0.927029232301276
1515	0.927613803678729
1516	0.925938831211221
1517	0.926462593314592
1518	0.925293126683419
1519	0.924760774032974
1520	0.922420196105274
1521	0.924648681540654
1522	0.922885060888136
1523	0.920480974316131
1524	0.921483775906038
1525	0.921799480618052
1526	0.920837956998141
1527	0.917396210599519
1528	0.916867625268176
1529	0.915679957754013
1530	0.914814160640943
1531	0.914517735596807
1532	0.916564838282801
1533	0.917552420096173
1534	0.917371579147233
1535	0.917962864034215
1536	0.920390781397848
1537	0.921153317365872
1538	0.919384878301386
1539	0.916148795740148
1540	0.916119614368115
1541	0.918833903367603
1542	0.918335343412989
1543	0.918475768456643
1544	0.919114930443057
1545	0.917045829454945
1546	0.918202339831447
1547	0.917234023237942
1548	0.917418371441771
1549	0.915966269189819
1550	0.919046496230694
1551	0.920756868735357
1552	0.918393099340557
1553	0.920608484041148
1554	0.91943023301874
1555	0.919262462704564
1556	0.919274261914282
1557	0.91873756643226
1558	0.917266108660367
1559	0.916322563183263
1560	0.916650262153156
1561	0.917517463131383
1562	0.917800270924303
1563	0.920749945729655
1564	0.921075524453802
1565	0.918735110270237
1566	0.921011339160939
1567	0.920167565634007
1568	0.915596367577168
1569	0.914869905886855
1570	0.916745051947225
1571	0.916662302163072
1572	0.915653228931999
1573	0.917079849706964
1574	0.916516016042591
1575	0.915158665056677
1576	0.91580962866081
1577	0.916617828774444
1578	0.914457730595387
1579	0.913798706204615
1580	0.912691588764793
1581	0.915280319724871
1582	0.915874009001834
1583	0.915349786970085
1584	0.913125308450004
1585	0.912278895752899
1586	0.913538002665899
1587	0.915176203739121
1588	0.916009372425319
1589	0.916694013141189
1590	0.91874009242634
1591	0.917690328777755
1592	0.916484921512981
1593	0.913144391865721
1594	0.914302219419308
1595	0.913854571850625
1596	0.915839562533464
1597	0.915320622454065
1598	0.913991436663347
1599	0.91605380006191
1600	0.914044081606706
1601	0.911937607223813
1602	0.911033958727569
1603	0.910906695822755
1604	0.909727676647715
1605	0.911130003090671
1606	0.912628953021206
1607	0.912093766152426
1608	0.910333192826418
1609	0.911274638525792
1610	0.91172156369388
1611	0.906022239583917
1612	0.9054656383535
1613	0.903747224326214
1614	0.90484623643136
1615	0.905796728994186
1616	0.90618597649477
1617	0.905437521318343
1618	0.906831874866732
1619	0.905873490077406
1620	0.907562703468643
1621	0.908390815350676
1622	0.90712227990591
1623	0.905195757919226
1624	0.907574582142426
1625	0.910202957243156
1626	0.912102320579471
1627	0.911716114385392
1628	0.910983270285821
1629	0.908599950322919
1630	0.906204406137949
1631	0.9067503639996
1632	0.9068596403336
1633	0.906201133663254
1634	0.905744421171105
1635	0.905175711302716
1636	0.904146591455133
1637	0.904935904405211
1638	0.906098277062541
1639	0.903046902701429
1640	0.901324172330588
1641	0.901490204067332
1642	0.901476719256226
1643	0.902278166128298
1644	0.905105784129124
1645	0.906607375637835
1646	0.906689682349622
1647	0.906703769161224
1648	0.907058467853354
1649	0.905140855474009
1650	0.905987027370916
1651	0.907856529074637
1652	0.904861647644053
1653	0.905813320127851
1654	0.9057452639718
1655	0.905107263846343
1656	0.90446143771444
1657	0.903365994268233
1658	0.903306515415246
1659	0.904070378192364
1660	0.902399826816497
1661	0.901778321504626
1662	0.901281851695733
1663	0.903786474758541
1664	0.903145464630605
1665	0.9044320059102
1666	0.907305094212476
1667	0.905214419934596
1668	0.904959653324771
1669	0.902958201540375
1670	0.902263774704445
1671	0.904717167525059
1672	0.900698573415345
1673	0.902940423261733
1674	0.904571483405074
1675	0.902841370100152
1676	0.901077179955165
1677	0.90155564513323
1678	0.898971278676745
1679	0.901221591446103
1680	0.900409733577457
1681	0.897572505240715
1682	0.898513997896129
1683	0.898305380644312
1684	0.897309108351782
1685	0.900667091197416
1686	0.898875057325497
1687	0.896662198618987
1688	0.898331266665631
1689	0.89846792077818
1690	0.898362662195489
1691	0.902700884856449
1692	0.90359896846011
1693	0.901404653776873
1694	0.898909217241631
1695	0.898034239621
1696	0.896294996376559
1697	0.899121867896771
1698	0.900354951532338
1699	0.900544173532181
1700	0.898921272903561
1701	0.899789793466874
1702	0.90061628235557
1703	0.901352754110128
1704	0.900201485953944
1705	0.898502234806441
1706	0.897872181087529
1707	0.895524192533725
1708	0.892168792270217
1709	0.893756099017523
1710	0.897104991655671
1711	0.896119878044332
1712	0.897109205659142
1713	0.895938555494994
1714	0.894939746372375
1715	0.893884815151534
1716	0.897318179295252
1717	0.89926484903453
1718	0.901332720737629
1719	0.900534949680585
1720	0.897992701586789
1721	0.896474405768321
1722	0.895645215101399
1723	0.894085524524838
1724	0.894271134521706
1725	0.892497159460661
1726	0.893659417737896
1727	0.89613011205276
1728	0.895620988193446
1729	0.893609240996571
1730	0.890893975552278
1731	0.893457387575504
1732	0.892294887294069
1733	0.891944314713338
1734	0.889353392471454
1735	0.890327910874067
1736	0.890500479132195
1737	0.891133093761216
1738	0.892259445116879
1739	0.892995456943058
1740	0.895699802098357
1741	0.894897094637247
1742	0.893199382203011
1743	0.893187957437602
1744	0.892047769702543
1745	0.891835801715966
1746	0.892743536591577
1747	0.89575831654655
1748	0.893412148442245
1749	0.893204148842937
1750	0.893196856208931
1751	0.89289062698472
1752	0.8912565568389
1753	0.890454894450651
1754	0.887559990854409
1755	0.885845116590038
1756	0.886686771075225
1757	0.888029954581471
1758	0.888390386726323
1759	0.889800751079899
1760	0.887745930747549
1761	0.885177796632433
1762	0.886406720444575
1763	0.886732763913104
1764	0.888166006693523
1765	0.888478627958998
1766	0.88539656361261
1767	0.888491688961755
1768	0.890994445823026
1769	0.891805034674627
1770	0.886810662777262
1771	0.88414440258133
1772	0.883592127326476
1773	0.885045435987421
1774	0.884566338708837
1775	0.885949375851906
1776	0.884832037647666
1777	0.888369242060908
1778	0.888199598321189
1779	0.887890851530905
1780	0.88478481070877
1781	0.886148101031576
1782	0.886965325132642
1783	0.886782970754455
1784	0.884078543727089
1785	0.884307815615917
1786	0.885551802684465
1787	0.88836466685714
1788	0.884541307528221
1789	0.88289079674886
1790	0.88445846262799
1791	0.885331547559063
1792	0.883843161533228
1793	0.885710889743489
1794	0.886437486281914
1795	0.885659965317548
1796	0.882836192895889
1797	0.882760008529143
1798	0.884206529032497
1799	0.884015694875326
1800	0.883112573731516
1801	0.885463506067744
1802	0.886087335101529
1803	0.884617261930777
1804	0.883446015786139
1805	0.882723266030882
1806	0.884381109176282
1807	0.88489031009166
1808	0.882339364294701
1809	0.884292855903596
1810	0.883371795145011
1811	0.880321983577186
1812	0.877271092020471
1813	0.879435073102726
1814	0.881317838081372
1815	0.882546813665556
1816	0.884473906348709
1817	0.882367778718103
1818	0.877821470973764
1819	0.878735428126499
1820	0.880380772537604
1821	0.878269840943041
1822	0.878277907749685
1823	0.880828866790655
1824	0.877544671145791
1825	0.879063879597011
1826	0.87950726018618
1827	0.878362910219693
1828	0.879574376017456
1829	0.878482347118061
1830	0.879676681185715
1831	0.879931482711569
1832	0.87878583001601
1833	0.8806450940993
1834	0.880173486910884
1835	0.882718263406762
1836	0.883586348121716
1837	0.88121073376516
1838	0.878741929731853
1839	0.878804833967661
1840	0.879280358975304
1841	0.878461638301005
1842	0.881949267973417
1843	0.880769467401733
1844	0.877005639901845
1845	0.87338733638981
1846	0.870986628244587
1847	0.869494509815678
1848	0.869740216318042
1849	0.871515099195836
1850	0.8733505336915
1851	0.875578657926583
1852	0.878389693221751
1853	0.883096725466463
1854	0.882030899240649
1855	0.877179738445233
1856	0.87708829456992
1857	0.871842642849601
1858	0.869269400158278
1859	0.869781152351757
1860	0.868963515278351
1861	0.867628587606905
1862	0.868933085357289
1863	0.870884378460374
1864	0.870998683906516
1865	0.87358540538894
1866	0.873231523009482
1867	0.874303563084415
1868	0.875852403204039
1869	0.874299486337057
1870	0.87139832434366
1871	0.87077878757341
1872	0.870822011209008
1873	0.873456124578464
1874	0.875959933736601
1875	0.876202152248093
1876	0.873061693853611
1877	0.870493920938793
1878	0.87106878325225
1879	0.869343136791008
1880	0.871775974906693
1881	0.871047082338377
1882	0.872811903379884
1883	0.871317096416761
1884	0.870479399482833
1885	0.871754871177312
1886	0.875249413019417
1887	0.875719610322671
1888	0.874301037090334
1889	0.87252008243554
1890	0.873209246583136
1891	0.875198073213133
1892	0.873368275850112
1893	0.872937404831247
1894	0.869657213693681
1895	0.866167584175622
1896	0.868999755708199
1897	0.867789224215205
1898	0.867222689976608
1899	0.86855491707383
1900	0.869141225824714
1901	0.86778479830756
1902	0.866538777681337
1903	0.866232720629269
1904	0.867458032438436
1905	0.867510319793499
1906	0.867020257677884
1907	0.868137538090076
1908	0.869366655746378
1909	0.86878845353417
1910	0.867892556396309
1911	0.870243037232166
1912	0.869745032322009
1913	0.864622305490931
1914	0.865815712477821
1915	0.866099437719497
1916	0.866891254991638
1917	0.869949953290782
1918	0.868316485145457
1919	0.865910957384265
1920	0.864076595653484
1921	0.866123207107073
1922	0.865857392584149
1923	0.866034060465652
1924	0.865158992544946
1925	0.866652997643409
1926	0.865377320064761
1927	0.864884480318858
1928	0.863765269893076
1929	0.86360876662018
1930	0.865448223683157
1931	0.864333047864698
1932	0.864263456607383
1933	0.863241449997658
1934	0.865102886098737
1935	0.86356100028884
1936	0.866031463435513
1937	0.865099679844096
1938	0.863729272671429
1939	0.860933189864575
1940	0.86040900876886
1941	0.862082489479138
1942	0.86564135507422
1943	0.8642036177581
1944	0.861865129976121
1945	0.859603611569535
1946	0.862717278533951
1947	0.862213845987324
1948	0.861012113333577
1949	0.861702305698019
1950	0.863775956605878
1951	0.861170137259725
1952	0.860335350396195
1953	0.85907523091836
1954	0.859317506017898
1955	0.861276033962942
1956	0.860561550878493
1957	0.859947835453037
1958	0.858993062666687
1959	0.861612923072404
1960	0.859432730116797
1961	0.858990606504664
1962	0.859327955542504
1963	0.858620247371636
1964	0.859508054826834
1965	0.861029028343508
1966	0.86143121644675
1967	0.861299326566125
1968	0.862701554281
1969	0.862596950674849
1970	0.862402191474445
1971	0.861110780010839
1972	0.858039975481724
1973	0.857536781327293
1974	0.857058473873359
1975	0.859502114285941
1976	0.860000126420104
1977	0.862701439900906
1978	0.862362218641523
1979	0.86193723879951
1980	0.86265591301141
1981	0.862190046499722
1982	0.857902237768283
1983	0.858547392067632
1984	0.856129707508427
1985	0.852522713177707
1986	0.852520232935664
1987	0.85290185790597
1988	0.851854299987202
1989	0.853139089445354
1990	0.854806934226991
1991	0.853392531654089
1992	0.854694056726025
1993	0.856049716090546
1994	0.85561442398004
1995	0.854142865072064
1996	0.8530713932856
1997	0.851961576475554
1998	0.851736236853965
1999	0.853730072128087
2000	0.851176133184663
2001	0.850719368920472
2002	0.851935970986466
2003	0.853135477442379
2004	0.853536409772587
2005	0.854969235968663
2006	0.854348219481194
2007	0.852932242074995
2008	0.854003292461112
2009	0.85484712257609
2010	0.854635421877734
2011	0.857195127985907
2012	0.855768343466808
2013	0.852776758590938
2014	0.856387063924386
2015	0.855998832600639
2016	0.853601907426531
2017	0.853076273101619
2018	0.854678333677076
2019	0.851783716633069
2020	0.852411221481882
2021	0.850710619445266
2022	0.850977605461156
2023	0.848832137098148
2024	0.850624894574663
2025	0.848195581773881
2026	0.850304228174562
2027	0.850732652663413
2028	0.853777571171208
2029	0.852337585985236
[truncated: 28,171 more rows]
