# Supplementary material for: LaF3 doped with Ce/Gd/Eu: energy transfer and excitation dependence of photoluminescence rise-and-decay kinetics
Source: Front Chem. 2025 Apr 22;13:1501039. doi: 10.3389/fchem.2025.1501039 (PMC12052759; doi:10.3389/fchem.2025.1501039)
Supplement: Supplementary file 2 [file DataSheet3.zip › LaF3Eu394_583trace.txt]

31	5.47305059
32	5.47741652
33	5.451146
34	5.464935
35	5.46227169
36	5.484477
37	5.471566
38	5.46713161
39	5.47559834
40	5.47779226
41	5.50600052
42	5.52676964
43	5.526392
44	5.5446434
45	5.550688
46	5.576402
47	5.614082
48	5.65303373
49	5.63811445
50	5.624451
51	5.620345
52	5.665506
53	5.68237257
54	5.678181
55	5.686096
56	5.73357868
57	5.73791027
58	5.74803925
59	5.755929
60	5.76621151
61	5.7598896
62	5.78812265
63	5.81197548
64	5.8464756
65	5.861347
66	5.864656
67	5.87826967
68	5.89557838
69	5.9139843
70	5.932603
71	5.92704439
72	5.945211
73	5.96794462
74	5.994044
75	6.009985
76	6.020685
77	6.029175
78	6.07073545
79	6.082406
80	6.126756
81	6.14240646
82	6.143916
83	6.14622831
84	6.13751364
85	6.130708
86	6.144797
87	6.167829
88	6.20459175
89	6.213075
90	6.21300268
91	6.27465963
92	6.26588345
93	6.272739
94	6.2933383
95	6.308971
96	6.32869768
97	6.324009
98	6.33791828
99	6.318461
100	6.337416
101	6.355404
102	6.374254
103	6.42217159
104	6.409605
105	6.430285
106	6.43485975
107	6.47208261
108	6.48283052
109	6.494259
110	6.511925
111	6.49547529
112	6.50157261
113	6.53788853
114	6.52778053
115	6.551953
116	6.570356
117	6.582733
118	6.591826
119	6.612547
120	6.635172
121	6.646644
122	6.666059
123	6.65812445
124	6.64739037
125	6.673356
126	6.69645548
127	6.71013355
128	6.69565773
129	6.7000246
130	6.71970367
131	6.76593161
132	6.789619
133	6.817144
134	6.80983829
135	6.81674528
136	6.782984
137	6.74994
138	6.75453949
139	6.807763
140	6.824495
141	6.84733629
142	6.860389
143	6.866
144	6.89328861
145	6.89067125
146	6.90644932
147	6.902844
148	6.9052453
149	6.894405
150	6.9008584
151	6.923921
152	6.93911457
153	6.93652153
154	6.942462
155	6.956428
156	6.9469943
157	6.953745
158	6.968179
159	6.953393
160	6.99613667
161	7.01405334
162	6.99035549
163	6.99020147
164	7.01155567
165	7.03858948
166	7.02397346
167	7.045516
168	7.04395676
169	7.073091
170	7.09980869
171	7.10210562
172	7.099953
173	7.102815
174	7.10670137
175	7.11999
176	7.131618
177	7.115052
178	7.110764
179	7.14623165
180	7.151933
181	7.15067
182	7.17871475
183	7.186309
184	7.18250275
185	7.19132471
186	7.199529
187	7.229304
188	7.27179146
189	7.28785324
190	7.28172827
191	7.266401
192	7.248673
193	7.27419567
194	7.30024958
195	7.287231
196	7.2886343
197	7.301623
198	7.288059
199	7.295185
200	7.32743835
201	7.32507753
202	7.34800959
203	7.36662865
204	7.377218
205	7.37637854
206	7.358089
207	7.3731246
208	7.370417
209	7.33896255
210	7.35632372
211	7.372215
212	7.38407326
213	7.407017
214	7.408566
215	7.3890295
216	7.385523
217	7.39213943
218	7.407441
219	7.427637
220	7.479393
221	7.454404
222	7.45971251
223	7.485328
224	7.485104
225	7.484209
226	7.498499
227	7.512799
228	7.502891
229	7.501257
230	7.50944471
231	7.520273
232	7.5079093
233	7.53692675
234	7.53019238
235	7.54283476
236	7.55046272
237	7.55293274
238	7.55730152
239	7.54259729
240	7.5653863
241	7.562324
242	7.560746
243	7.55216169
244	7.57370949
245	7.564289
246	7.567126
247	7.56162
248	7.57172155
249	7.577905
250	7.60811
251	7.623929
252	7.61916828
253	7.64490938
254	7.629455
255	7.62911272
256	7.62694263
257	7.628924
258	7.635242
259	7.635288
260	7.6361227
261	7.65620375
262	7.657297
263	7.6554904
264	7.65390062
265	7.677923
266	7.69236231
267	7.694732
268	7.66217947
269	7.648995
270	7.654486
271	7.66591549
272	7.68922758
273	7.69156
274	7.71234
275	7.71593332
276	7.712594
277	7.712482
278	7.72605944
279	7.71347857
280	7.68591
281	7.68763971
282	7.680996
283	7.66609859
284	7.681728
285	7.70441771
286	7.708037
287	7.705216
288	7.718774
289	7.719782
290	7.726918
291	7.74357843
292	7.733088
293	7.74017763
294	7.75978565
295	7.770337
296	7.7570076
297	7.76849127
298	7.76824474
299	7.768871
300	7.777594
301	7.7844243
302	7.783705
303	7.77486134
304	7.77037048
305	7.781994
306	7.791755
307	7.781712
308	7.758975
309	7.78496933
310	7.77853
311	7.780229
312	7.78082132
313	7.778262
314	7.7583313
315	7.769739
316	7.792347
317	7.787915
318	7.80856466
319	7.814498
320	7.80768871
321	7.83577776
322	7.853711
323	7.85192776
324	7.8569417
325	7.881583
326	7.8715806
327	7.87124062
328	7.892458
329	7.88014
330	7.8907156
331	7.91192245
332	7.88770247
333	7.8882947
334	7.888559
335	7.875758
336	7.87533665
337	7.876984
338	7.857831
339	7.847931
340	7.87410069
341	7.85754633
342	7.872335
343	7.899733
344	7.893897
345	7.89670324
346	7.90563965
347	7.9025836
348	7.883676
349	7.865449
350	7.87380934
351	7.88977671
352	7.872141
353	7.87249
354	7.88992453
355	7.904049
356	7.93246174
357	7.932049
358	7.93947649
359	7.931925
360	7.938245
361	7.9426403
362	7.953766
363	7.93732071
364	7.92569828
365	7.952401
366	7.973092
367	7.993491
368	7.994379
369	7.97094631
370	7.968657
371	7.983981
372	7.98046
373	7.98965931
374	8.001722
375	7.996757
376	7.98236847
377	7.992072
378	7.989035
379	7.990296
380	7.97773743
381	7.990415
382	7.986908
383	7.986669
384	7.979897
385	7.985038
386	7.996518
387	7.986051
388	7.99046564
389	7.99848652
390	7.996094
391	8.007962
392	8.027721
393	8.03455
394	8.033773
395	8.014359
396	8.01193
397	8.01744652
398	8.037566
399	8.014742
400	8.031552
401	8.027692
402	8.015142
403	7.99945927
404	8.003835
405	7.991092
406	7.99199343
407	8.009908
408	8.008857
409	8.03062248
410	8.058073
411	8.056711
412	8.040776
413	8.02973
414	8.037303
415	8.020838
416	8.030746
417	8.040141
418	8.061464
419	8.04126549
420	8.054048
421	8.046687
422	8.047574
423	8.064134
424	8.057489
425	8.041158
426	8.040476
427	8.033324
428	8.050375
429	8.040688
430	8.045206
431	8.078477
432	8.07409
433	8.071693
434	8.057278
435	8.06656551
436	8.05153751
437	8.04416752
438	8.069476
439	8.07584
440	8.065813
441	8.097522
442	8.107559
443	8.12092
444	8.116889
445	8.115227
446	8.103555
447	8.093773
448	8.092946
449	8.072338
450	8.071932
451	8.083087
452	8.084079
453	8.087108
454	8.05654
455	8.075615
456	8.085002
457	8.090023
458	8.076243
459	8.085709
460	8.080501
461	8.066953
462	8.066686
463	8.072683
464	8.094744
465	8.114618
466	8.153621
467	8.13
468	8.10967
469	8.087471
470	8.080753
471	8.111135
472	8.094677
473	8.09262848
474	8.085559
475	8.053063
476	8.079337
477	8.049637
478	8.054894
479	8.06829
480	8.06377
481	8.075641
482	8.090891
483	8.113536
484	8.113271
485	8.10915852
486	8.09412
487	8.116537
488	8.131045
489	8.140722
490	8.139077
491	8.1519
492	8.15867
493	8.154369
494	8.143619
495	8.15407848
496	8.160888
497	8.176245
498	8.156006
499	8.127082
500	8.133963
501	8.130212
502	8.152412
503	8.146181
504	8.150834
505	8.149479
506	8.141969
507	8.163444
508	8.138312
509	8.11985
510	8.110067
511	8.093758
512	8.083024
513	8.099537
514	8.120375
515	8.124183
516	8.143979
517	8.154536
518	8.145613
519	8.154932
520	8.161934
521	8.154796
522	8.163478
523	8.162264
524	8.160254
525	8.175997
526	8.162414
527	8.149864
528	8.14874649
529	8.149878
530	8.150186
531	8.149642
532	8.15065
533	8.165891
534	8.160239
535	8.177575
536	8.179411
537	8.182088
538	8.17969
539	8.18693
540	8.147717
541	8.15225
542	8.134916
543	8.134645
544	8.14178
545	8.125244
546	8.137383
547	8.139893
548	8.146275
549	8.145003
550	8.122673
551	8.125294
552	8.149438
553	8.148674
554	8.134009
555	8.124173
556	8.132824
557	8.136345
558	8.150009
559	8.15813351
560	8.131332
561	8.14586
562	8.151838
563	8.185735
564	8.16471
565	8.155302
566	8.140262
567	8.155383
568	8.14055
569	8.156106
570	8.163632
571	8.180752
572	8.167127
573	8.149593
574	8.139382
575	8.168192
576	8.183742
577	8.18595
578	8.177939
579	8.185217
580	8.21229
581	8.20394
582	8.202979
583	8.213699
584	8.183329
585	8.18526649
586	8.182141
587	8.189388
588	8.188549
589	8.169707
590	8.166518
591	8.202412
592	8.196609
593	8.172706
594	8.174483
595	8.166394
596	8.1796875
597	8.1585865
598	8.15972
599	8.16307449
600	8.170088
601	8.171832
602	8.179537
603	8.196509
604	8.187717
605	8.20782852
606	8.223437
607	8.215439
608	8.193093
609	8.171365
610	8.203615
611	8.183005
612	8.196899
613	8.190368
614	8.20978451
615	8.204266
616	8.193791
617	8.187109
618	8.171552
619	8.169381
620	8.185685
621	8.198847
622	8.154547
623	8.154177
624	8.172277
625	8.172728
626	8.166425
627	8.16265
628	8.162147
629	8.159879
630	8.187105
631	8.179123
632	8.191396
633	8.192699
634	8.180332
635	8.190886
636	8.20167
637	8.196632
638	8.201525
639	8.174416
640	8.17646
641	8.185531
642	8.203018
643	8.222509
644	8.222331
645	8.239871
646	8.211011
647	8.21627
648	8.213147
649	8.195007
650	8.191788
651	8.229282
652	8.21725
653	8.210969
654	8.218917
655	8.210582
656	8.204751
657	8.219943
658	8.225598
659	8.232935
660	8.240515
661	8.214145
662	8.206971
663	8.197801
664	8.206005
665	8.181488
666	8.196822
667	8.203463
668	8.208801
669	8.20274448
670	8.207647
671	8.194192
672	8.203515
673	8.20177
674	8.195379
675	8.203553
676	8.190684
677	8.212003
678	8.212226
679	8.194564
680	8.189121
681	8.205346
682	8.227114
683	8.239394
684	8.238339
685	8.231514
686	8.227923
687	8.213205
688	8.196464
689	8.185786
690	8.181862
691	8.185941
692	8.180178
693	8.163079
694	8.162424
695	8.182424
696	8.182654
697	8.203441
698	8.20287
699	8.181335
700	8.188332
701	8.199015
702	8.189917
703	8.212915
704	8.198889
705	8.190519
706	8.176793
707	8.165924
708	8.147496
709	8.171694
710	8.185174
711	8.178876
712	8.208667
713	8.21853352
714	8.192256
715	8.188177
716	8.174056
717	8.210884
718	8.217052
719	8.212256
720	8.1832695
721	8.182209
722	8.199611
723	8.189442
724	8.157989
725	8.171097
726	8.163472
727	8.16419
728	8.152989
729	8.184202
730	8.194585
731	8.203063
732	8.168394
733	8.185266
734	8.18841648
735	8.194083
736	8.197444
737	8.17264
738	8.186269
739	8.206069
740	8.214248
741	8.214882
742	8.230721
743	8.249423
744	8.229779
745	8.225134
746	8.209554
747	8.206723
748	8.216994
749	8.22709751
750	8.215691
751	8.20480251
752	8.212611
753	8.212616
754	8.180049
755	8.173737
756	8.15983
757	8.177067
758	8.185652
759	8.178185
760	8.151196
761	8.144394
762	8.162733
763	8.153525
764	8.177542
765	8.188138
766	8.193745
767	8.184392
768	8.203753
769	8.202877
770	8.188561
771	8.18287849
772	8.202604
773	8.2234745
774	8.224913
775	8.222154
776	8.213899
777	8.185687
778	8.183214
779	8.215852
780	8.209259
781	8.212931
782	8.19160652
783	8.175772
784	8.185286
785	8.193553
786	8.213088
787	8.225474
788	8.21622
789	8.214049
790	8.20404148
791	8.183548
792	8.181294
793	8.176183
794	8.1919775
795	8.179004
796	8.193774
797	8.16663551
798	8.183398
799	8.190223
800	8.194726
801	8.181846
802	8.15664
803	8.177148
804	8.191761
805	8.18666649
806	8.189656
807	8.198042
808	8.18861
809	8.170072
810	8.164498
811	8.167136
812	8.180233
813	8.17614651
814	8.197044
815	8.158243
816	8.174309
817	8.16830349
818	8.182389
819	8.196588
820	8.1778965
821	8.171699
822	8.167155
823	8.179191
824	8.162296
825	8.166326
826	8.179304
827	8.174188
828	8.161238
829	8.173052
830	8.168188
831	8.174448
832	8.158135
833	8.15442
834	8.165187
835	8.1734
836	8.156814
837	8.157197
838	8.16721
839	8.195895
840	8.180889
841	8.158857
842	8.152796
843	8.163604
844	8.160674
845	8.142171
846	8.117042
847	8.16027
848	8.14277649
849	8.145722
850	8.185942
851	8.173363
852	8.194555
853	8.18272
854	8.168787
855	8.171662
856	8.181641
857	8.191181
858	8.190914
859	8.171906
860	8.150762
861	8.154724
862	8.15464
863	8.171272
864	8.19732952
865	8.201635
866	8.175304
867	8.156066
868	8.148093
869	8.165039
870	8.170966
871	8.173828
872	8.156966
873	8.144874
874	8.127334
875	8.122983
876	8.135928
877	8.151013
878	8.131669
879	8.126066
880	8.125965
881	8.122018
882	8.120413
883	8.148191
884	8.13764
885	8.134376
886	8.147622
887	8.155027
888	8.168235
889	8.158511
890	8.119334
891	8.15329
892	8.16829
893	8.146078
894	8.153278
895	8.162738
896	8.145658
897	8.141963
898	8.14329052
899	8.150519
900	8.159262
901	8.164428
902	8.14849
903	8.17661
904	8.179799
905	8.16416
906	8.153256
907	8.13898
908	8.129642
909	8.134995
910	8.127596
911	8.113472
912	8.10744
913	8.109865
914	8.095378
915	8.095951
916	8.104893
917	8.103267
918	8.110598
919	8.14031
920	8.143834
921	8.116568
922	8.12319
923	8.112759
924	8.093709
925	8.099365
926	8.09951
927	8.112913
928	8.092588
929	8.098665
930	8.102424
931	8.099917
932	8.102792
933	8.104662
934	8.094811
935	8.101002
936	8.109851
937	8.092552
938	8.116857
939	8.122892
940	8.121482
941	8.110944
942	8.102035
943	8.09326649
944	8.10600948
945	8.09274
946	8.095022
947	8.098235
948	8.095455
949	8.114609
950	8.09991
951	8.090131
952	8.104833
953	8.091319
954	8.084568
955	8.095276
956	8.086321
957	8.109768
958	8.110169
959	8.13265
960	8.137263
961	8.115018
962	8.108515
963	8.102071
964	8.111705
965	8.14232349
966	8.131153
967	8.118844
968	8.077048
969	8.081021
970	8.09252
971	8.081291
972	8.068854
973	8.070822
974	8.064664
975	8.078321
976	8.081245
977	8.09423351
978	8.102159
979	8.13038349
980	8.095026
981	8.06345
982	8.075071
983	8.100152
984	8.089427
985	8.102398
986	8.089615
987	8.080077
988	8.089604
989	8.085438
990	8.069391
991	8.081054
992	8.080182
993	8.06585
994	8.067021
995	8.077322
996	8.084613
997	8.07941151
998	8.067195
999	8.10253
1000	8.076979
1001	8.072659
1002	8.039784
1003	8.08408451
1004	8.088351
1005	8.060954
1006	8.036732
1007	8.025848
1008	8.055711
1009	8.054369
1010	8.042337
1011	8.057405
1012	8.061357
1013	8.063019
1014	8.071879
1015	8.057275
1016	8.066635
1017	8.054257
1018	8.058656
1019	8.062346
1020	8.080879
1021	8.076557
1022	8.074007
1023	8.063936
1024	8.058747
1025	8.073355
1026	8.063925
1027	8.070401
1028	8.061523
1029	8.06459
1030	8.046575
1031	8.079766
1032	8.078397
1033	8.077098
1034	8.108772
1035	8.096892
1036	8.098833
1037	8.104673
1038	8.115393
1039	8.080545
1040	8.061676
1041	8.066208
1042	8.049973
1043	8.022074
1044	8.019527
1045	8.016588
1046	8.019015
1047	8.028812
1048	8.006815
1049	8.011763
1050	8.029737
1051	8.038991
1052	8.027043
1053	8.019511
1054	8.01543
1055	8.023753
1056	8.025212
1057	8.029141
1058	8.028285
1059	8.036506
1060	8.05546
1061	8.066745
1062	8.059196
1063	8.070075
1064	8.063692
1065	8.053905
1066	8.013775
1067	8.004115
1068	7.99501562
1069	8.038076
1070	8.041606
1071	8.026784
1072	8.023124
1073	7.99862766
1074	8.016858
1075	7.99907351
1076	7.99369526
1077	7.993838
1078	7.994291
1079	7.99226475
1080	8.00304
1081	7.984078
1082	7.99262953
1083	8.006534
1084	8.0193615
1085	8.022777
1086	8.007366
1087	8.031277
1088	8.046005
1089	8.036101
1090	8.050329
1091	8.043362
1092	8.036983
1093	8.017664
1094	8.03907
1095	8.042673
1096	8.017551
1097	8.022356
1098	8.033248
1099	8.038325
1100	8.039011
1101	8.054704
1102	8.046091
1103	8.046454
1104	8.0338
1105	7.98591375
1106	7.970598
1107	7.98124
1108	8.00509
1109	7.996023
1110	7.994769
1111	7.982258
1112	7.977025
1113	7.979867
1114	7.982359
1115	7.9689784
1116	7.95346165
1117	7.97547626
1118	7.98420238
1119	7.992259
1120	7.965528
1121	7.985041
1122	7.994242
1123	7.99646759
1124	7.9730525
1125	7.970407
1126	7.98811436
1127	7.97250032
1128	7.99653435
1129	8.002186
1130	7.99804544
1131	7.9833045
1132	7.960282
1133	7.976496
1134	7.95832872
1135	7.966649
1136	7.978507
1137	8.008035
1138	7.99962044
1139	7.9893384
1140	8.020676
1141	7.991933
1142	8.002474
1143	7.99714851
1144	7.995879
1145	8.00084
1146	7.9841876
1147	7.9896493
1148	7.98688
1149	7.96578026
1150	7.965502
1151	7.97656965
1152	7.98736525
1153	7.97042751
1154	7.95369053
1155	7.98408365
1156	7.988066
1157	7.966389
1158	7.946927
1159	7.94837666
1160	7.951523
1161	7.957617
1162	7.97107458
1163	7.94027233
1164	7.94047356
1165	7.92686653
1166	7.932631
1167	7.92948866
1168	7.933487
1169	7.94040632
1170	7.93155
1171	7.93199444
1172	7.932912
1173	7.93590164
1174	7.924106
1175	7.91294765
1176	7.94452143
1177	7.96263
1178	7.934618
1179	7.922639
1180	7.95466566
1181	7.95434666
1182	7.94919062
1183	7.94603872
1184	7.95993376
1185	7.935471
1186	7.92581558
1187	7.937718
1188	7.92991543
1189	7.909868
1190	7.910912
1191	7.902855
1192	7.911423
1193	7.924844
1194	7.940342
1195	7.941745
1196	7.928199
1197	7.930076
1198	7.940448
1199	7.92262268
1200	7.932637
1201	7.92513561
1202	7.953042
1203	7.943092
1204	7.911618
1205	7.89990568
1206	7.9510994
1207	7.942025
1208	7.9522624
1209	7.95717955
1210	7.93765163
1211	7.931213
1212	7.954728
1213	7.949462
1214	7.92025042
1215	7.92783928
1216	7.924683
1217	7.91643953
1218	7.89865351
1219	7.890369
1220	7.90805149
1221	7.913226
1222	7.906415
1223	7.92721033
1224	7.92927027
1225	7.908458
1226	7.89569664
1227	7.885726
1228	7.88257551
1229	7.87064552
1230	7.87171459
1231	7.87677574
1232	7.87328148
1233	7.8586607
1234	7.8597765
1235	7.874323
1236	7.878671
1237	7.90069675
1238	7.91461134
1239	7.93321371
1240	7.920587
1241	7.912526
1242	7.91896343
1243	7.92091
1244	7.9283886
1245	7.93849468
1246	7.926505
1247	7.904631
1248	7.89712572
1249	7.91022253
1250	7.91208029
1251	7.896876
1252	7.90637827
1253	7.90352726
1254	7.88509274
1255	7.881769
1256	7.88469028
1257	7.879179
1258	7.881049
1259	7.869313
1260	7.88056326
1261	7.88300276
1262	7.869788
1263	7.84843826
1264	7.85724735
1265	7.86842346
1266	7.852939
1267	7.858899
1268	7.866126
1269	7.862996
1270	7.84882545
1271	7.86208534
1272	7.85939741
1273	7.85436344
1274	7.855575
1275	7.83458471
1276	7.8339963
1277	7.830209
1278	7.805008
1279	7.834775
1280	7.846212
1281	7.85811234
1282	7.88140869
1283	7.867164
1284	7.85683537
1285	7.837491
1286	7.83638668
1287	7.829237
1288	7.83249569
1289	7.8431325
1290	7.848977
1291	7.838007
1292	7.83887959
1293	7.83625555
1294	7.84041834
1295	7.84507275
1296	7.842966
1297	7.83962345
1298	7.853596
1299	7.834945
1300	7.808349
1301	7.811607
1302	7.82709026
1303	7.82918167
1304	7.83939028
1305	7.841677
1306	7.82318974
1307	7.81254435
1308	7.82988453
1309	7.819328
1310	7.83010244
1311	7.84226847
1312	7.83106
1313	7.82050133
1314	7.80601358
1315	7.800528
1316	7.79735327
1317	7.796125
1318	7.7716527
1319	7.767114
1320	7.755975
1321	7.77420425
1322	7.76126766
1323	7.77102757
1324	7.768661
1325	7.7721777
1326	7.77586031
1327	7.793843
1328	7.79183531
1329	7.75848675
1330	7.7774
1331	7.74928474
1332	7.74113226
1333	7.748769
1334	7.752373
1335	7.74243355
1336	7.75631952
1337	7.78911972
1338	7.78786135
1339	7.8077755
1340	7.78777266
1341	7.80001831
1342	7.808268
1343	7.80427837
1344	7.8230195
1345	7.79763365
1346	7.759356
1347	7.76606035
1348	7.791834
1349	7.81341076
1350	7.79803371
1351	7.7795105
1352	7.75879669
1353	7.76595
1354	7.77884054
1355	7.77935266
1356	7.76920748
1357	7.76446533
1358	7.76338
1359	7.79069757
1360	7.7688365
1361	7.77048
1362	7.789645
1363	7.780524
1364	7.77778053
1365	7.767527
1366	7.756566
1367	7.73559
1368	7.72821856
1369	7.74780035
1370	7.72866535
1371	7.75169373
1372	7.76805544
1373	7.742623
1374	7.757447
1375	7.75621271
1376	7.74386549
1377	7.745788
1378	7.745239
1379	7.76886749
1380	7.759173
1381	7.75037766
1382	7.72842
1383	7.73030233
1384	7.74274635
1385	7.766246
1386	7.76289272
1387	7.74653149
1388	7.74293137
1389	7.73324966
1390	7.738629
1391	7.76363564
1392	7.77369833
1393	7.762873
1394	7.76308346
1395	7.7824173
1396	7.788706
1397	7.78948
1398	7.77009058
1399	7.760042
1400	7.787499
1401	7.79020739
1402	7.78679943
1403	7.77858257
1404	7.777628
1405	7.76177073
1406	7.75600958
1407	7.76638937
1408	7.770179
1409	7.772636
1410	7.74819469
1411	7.74552727
1412	7.76165628
1413	7.766219
1414	7.736631
1415	7.7326436
1416	7.70893335
1417	7.704133
1418	7.71784353
1419	7.72479534
1420	7.7209816
1421	7.702519
1422	7.71377659
1423	7.69994926
1424	7.68155146
1425	7.67906952
1426	7.665063
1427	7.690431
1428	7.708175
1429	7.715806
1430	7.708376
1431	7.719756
1432	7.71687841
1433	7.700778
1434	7.70485973
1435	7.70789433
1436	7.70473576
1437	7.699236
1438	7.698554
1439	7.708145
1440	7.723861
1441	7.70877838
1442	7.7140646
1443	7.731186
1444	7.71725225
1445	7.69781446
1446	7.697674
1447	7.70650673
1448	7.725242
1449	7.71458864
1450	7.703519
1451	7.71441126
1452	7.68716574
1453	7.68405533
1454	7.668973
1455	7.680174
1456	7.664049
1457	7.651894
1458	7.66078424
1459	7.655055
1460	7.66966152
1461	7.649907
1462	7.652881
1463	7.636296
1464	7.63473225
1465	7.64523363
1466	7.637992
1467	7.65335274
1468	7.694685
1469	7.67949629
1470	7.6640954
1471	7.659126
1472	7.676048
1473	7.67915249
1474	7.68687439
1475	7.676604
1476	7.671684
1477	7.65572166
1478	7.6411
1479	7.64165449
1480	7.62727976
1481	7.627493
1482	7.628612
1483	7.6400485
1484	7.63570929
1485	7.649192
1486	7.637649
1487	7.648181
1488	7.625214
1489	7.62787771
1490	7.650008
1491	7.64316273
1492	7.635093
1493	7.60996342
1494	7.63267326
1495	7.656785
1496	7.6521244
1497	7.63022757
1498	7.62705946
1499	7.63148546
1500	7.63314867
1501	7.62132168
1502	7.60756636
1503	7.621743
1504	7.64377451
1505	7.6465826
1506	7.670763
1507	7.6697154
1508	7.682162
1509	7.685406
1510	7.678426
1511	7.656615
1512	7.65402174
1513	7.646884
1514	7.65799427
1515	7.65053844
1516	7.64893627
1517	7.629478
1518	7.647984
1519	7.640709
1520	7.617986
1521	7.651288
1522	7.64858055
1523	7.6729784
1524	7.64808226
1525	7.595357
1526	7.59512
1527	7.61712456
1528	7.604146
1529	7.62185144
1530	7.63426733
1531	7.620796
1532	7.63038349
1533	7.615633
1534	7.6215
1535	7.62495232
1536	7.62353945
1537	7.6243763
1538	7.613717
1539	7.61937761
1540	7.59829426
1541	7.580792
1542	7.576051
1543	7.582769
1544	7.605754
1545	7.61670065
1546	7.59237528
1547	7.580331
1548	7.60982037
1549	7.58133745
1550	7.59179974
1551	7.590689
1552	7.60885572
1553	7.56392
1554	7.58508539
1555	7.60150862
1556	7.594365
1557	7.585796
1558	7.605263
1559	7.62248325
1560	7.58854532
1561	7.60577154
1562	7.629183
1563	7.605581
1564	7.60446548
1565	7.60887241
1566	7.600953
1567	7.57872438
1568	7.586978
1569	7.58912468
1570	7.568366
1571	7.588398
1572	7.570808
1573	7.55728149
1574	7.57893229
1575	7.57670164
1576	7.58184862
1577	7.575423
1578	7.574498
1579	7.583102
1580	7.57567024
1581	7.570336
1582	7.559454
1583	7.580149
1584	7.559983
1585	7.524777
1586	7.52599525
1587	7.54491663
1588	7.55789
1589	7.564837
1590	7.5408287
1591	7.537401
1592	7.53328371
1593	7.545752
1594	7.545883
1595	7.554382
1596	7.557815
1597	7.578288
1598	7.54422235
1599	7.55804348
1600	7.55465269
1601	7.53023863
1602	7.52354145
1603	7.52137947
1604	7.502034
1605	7.501007
1606	7.492568
1607	7.49232149
1608	7.522177
1609	7.53160143
1610	7.51373339
1611	7.526506
1612	7.501709
1613	7.48170233
1614	7.462725
1615	7.455838
1616	7.47896767
1617	7.50302029
1618	7.52496147
1619	7.517612
1620	7.49547052
1621	7.50655031
1622	7.49768734
1623	7.50209141
1624	7.49800444
1625	7.492705
1626	7.508511
1627	7.51173544
1628	7.51358461
1629	7.49513435
1630	7.5077343
1631	7.50941372
1632	7.500929
1633	7.496415
1634	7.496655
1635	7.5349946
1636	7.55241776
1637	7.55657959
1638	7.536816
1639	7.51597643
1640	7.50661039
1641	7.49975348
1642	7.49766159
1643	7.50008869
1644	7.492478
1645	7.465196
1646	7.476997
1647	7.4712286
1648	7.47993326
1649	7.486074
1650	7.46919727
1651	7.45566
1652	7.473456
1653	7.46034861
1654	7.471658
1655	7.45476
1656	7.457162
1657	7.45908928
1658	7.447
1659	7.453175
1660	7.46917152
1661	7.46040058
1662	7.459059
1663	7.47230244
1664	7.48967075
1665	7.4920063
1666	7.494861
1667	7.49094
1668	7.468888
1669	7.457756
1670	7.48082733
1671	7.508754
1672	7.49772739
1673	7.500416
1674	7.49143076
1675	7.47740459
1676	7.459872
1677	7.45755053
1678	7.432193
1679	7.454385
1680	7.482133
1681	7.451028
1682	7.45400524
1683	7.45798254
1684	7.475312
1685	7.454989
1686	7.447419
1687	7.42261
1688	7.44323969
1689	7.42907047
1690	7.408583
1691	7.41571856
1692	7.42713833
1693	7.45852566
1694	7.472039
1695	7.464721
1696	7.47549
1697	7.46376038
1698	7.4428606
1699	7.434537
1700	7.425652
1701	7.434151
1702	7.42178965
1703	7.418955
1704	7.41486645
1705	7.40023375
1706	7.40858555
1707	7.44386768
1708	7.42525434
1709	7.422355
1710	7.429333
1711	7.44162941
1712	7.42184973
1713	7.388917
1714	7.405126
1715	7.39686441
1716	7.417186
1717	7.39746857
1718	7.40657663
1719	7.446169
1720	7.4295454
1721	7.4400177
1722	7.3972373
1723	7.37308264
1724	7.38082457
1725	7.346687
1726	7.33881235
1727	7.354883
1728	7.36062527
1729	7.358864
1730	7.37339258
1731	7.36842728
1732	7.37149
1733	7.38090563
1734	7.386611
1735	7.371326
1736	7.358884
1737	7.35489559
1738	7.35203028
1739	7.35103464
1740	7.348739
1741	7.34404
1742	7.34798861
1743	7.365785
1744	7.36688328
1745	7.36374235
1746	7.36094236
1747	7.36963034
1748	7.35246468
1749	7.35366535
1750	7.320924
1751	7.333712
1752	7.32068872
1753	7.336794
1754	7.34251547
1755	7.341078
1756	7.354445
1757	7.352622
1758	7.353935
1759	7.3342123
1760	7.331936
1761	7.33692646
1762	7.33031
1763	7.32819366
1764	7.31626034
1765	7.29854631
1766	7.302863
1767	7.312004
1768	7.306808
1769	7.31877661
1770	7.348606
1771	7.3554163
1772	7.356641
1773	7.327151
1774	7.319961
1775	7.309605
1776	7.31085348
1777	7.32405233
1778	7.306869
1779	7.309568
1780	7.3072567
1781	7.291776
1782	7.30040359
1783	7.30467
1784	7.28892946
1785	7.303772
1786	7.29983759
1787	7.30780172
1788	7.328468
1789	7.32673264
1790	7.30028439
1791	7.31112766
1792	7.290996
1793	7.29785061
1794	7.288373
1795	7.314168
1796	7.29550076
1797	7.26647234
1798	7.273061
1799	7.31487751
1800	7.31186438
1801	7.307221
1802	7.332521
1803	7.334369
1804	7.338828
1805	7.312118
1806	7.324179
1807	7.29128647
1808	7.31179667
1809	7.331196
1810	7.331806
1811	7.33086634
1812	7.326005
1813	7.329603
1814	7.30765963
1815	7.29660273
1816	7.287632
1817	7.26968
1818	7.28984261
1819	7.298321
1820	7.3144455
1821	7.300413
1822	7.316451
1823	7.31916857
1824	7.328474
1825	7.329486
1826	7.30989265
1827	7.32482862
1828	7.32016659
1829	7.336281
1830	7.322881
1831	7.32265425
1832	7.3028903
1833	7.30264044
1834	7.30452347
1835	7.294663
1836	7.3021245
1837	7.28151369
1838	7.3032465
1839	7.293797
1840	7.263083
1841	7.2627964
1842	7.26017952
1843	7.265412
1844	7.277854
1845	7.287438
1846	7.283472
1847	7.27490854
1848	7.267982
1849	7.29089546
1850	7.29448175
1851	7.286966
1852	7.267466
1853	7.26564169
1854	7.255342
1855	7.240386
1856	7.24624443
1857	7.256184
1858	7.244662
1859	7.262523
1860	7.249167
1861	7.2678504
1862	7.26122046
1863	7.240737
1864	7.24997044
1865	7.24228239
1866	7.23736763
1867	7.25639057
1868	7.26540232
1869	7.26288748
1870	7.253289
1871	7.2561
1872	7.27629375
1873	7.251013
1874	7.245316
1875	7.236843
1876	7.236407
1877	7.200237
1878	7.23018265
1879	7.22351456
1880	7.20211
1881	7.22306252
1882	7.20840549
1883	7.191043
1884	7.20251656
1885	7.242374
1886	7.2219
1887	7.21900129
1888	7.20201063
1889	7.18676853
1890	7.196159
1891	7.20105553
1892	7.193966
1893	7.17756557
1894	7.1621623
1895	7.179079
1896	7.18248224
1897	7.166152
1898	7.15100956
1899	7.16018248
1900	7.17843771
1901	7.16119337
1902	7.17186928
1903	7.20474625
1904	7.17864466
1905	7.16015148
1906	7.15594339
1907	7.149261
1908	7.177978
1909	7.15789747
1910	7.155336
1911	7.17537975
1912	7.168551
1913	7.15619135
1914	7.179318
1915	7.18435
1916	7.18565
1917	7.181232
1918	7.20882034
1919	7.217032
1920	7.19499826
1921	7.16973448
1922	7.2031
1923	7.19053125
1924	7.1713
1925	7.186202
1926	7.16364861
1927	7.16278362
1928	7.163887
1929	7.141179
1930	7.13695049
1931	7.12897825
1932	7.134162
1933	7.14668846
1934	7.15725374
1935	7.1352067
1936	7.1540885
1937	7.13534
1938	7.15430975
1939	7.14923143
1940	7.12835932
1941	7.113315
1942	7.13473129
1943	7.15019846
1944	7.121522
1945	7.105275
1946	7.112681
1947	7.12808943
1948	7.132608
1949	7.117146
1950	7.118489
1951	7.10278225
1952	7.111031
1953	7.112094
1954	7.09882832
1955	7.105307
1956	7.12589359
1957	7.10191536
1958	7.117032
1959	7.13815928
1960	7.130494
1961	7.136297
1962	7.143131
1963	7.12968826
1964	7.116773
1965	7.11932039
1966	7.10776424
1967	7.12077
1968	7.115602
1969	7.104267
1970	7.07521868
1971	7.08717632
1972	7.08688831
1973	7.11061954
1974	7.114425
1975	7.132795
1976	7.089303
1977	7.08930826
1978	7.108431
1979	7.11987352
1980	7.11195564
1981	7.11166668
1982	7.112325
1983	7.121517
1984	7.13239431
1985	7.10089445
1986	7.09697056
1987	7.099884
1988	7.08830166
1989	7.070189
1990	7.06734133
1991	7.06937647
1992	7.06888962
1993	7.069478
1994	7.07629728
1995	7.070372
1996	7.07651949
1997	7.07265854
1998	7.079262
1999	7.091374
2000	7.08963537
2001	7.09941053
2002	7.10938931
2003	7.094787
2004	7.076474
2005	7.07175255
2006	7.049872
2007	7.07267666
2008	7.073893
2009	7.08199549
2010	7.08526039
2011	7.05633926
2012	7.04976654
2013	7.04578972
2014	7.04063129
2015	7.05912542
2016	7.051562
2017	7.04226875
2018	7.028951
2019	7.055802
2020	7.04903
2021	7.03595066
2022	7.035186
2023	7.05227947
2024	7.04655552
2025	7.035285
2026	7.03526974
2027	7.02394772
2028	7.03416157
2029	7.03388739
2030	7.024774
[truncated: 28,170 more rows]
