# Supplementary material for: LaF3 doped with Ce/Gd/Eu: energy transfer and excitation dependence of photoluminescence rise-and-decay kinetics
Source: Front Chem. 2025 Apr 22;13:1501039. doi: 10.3389/fchem.2025.1501039 (PMC12052759; doi:10.3389/fchem.2025.1501039)
Supplement: Supplementary file 2 [file DataSheet3.zip › LaF3Eu394_591trace.txt]

#	Divided by Max of B
31	0.680101604884584
32	0.68351126969877
33	0.686780770268408
34	0.69104451270503
35	0.692643153740321
36	0.694526381078574
37	0.693317261538458
38	0.698295476346661
39	0.701274144574692
40	0.702513361380956
41	0.706187188686266
42	0.710627076384558
43	0.7137716997554
44	0.715566953438315
45	0.716242057216303
46	0.717502391285375
47	0.720035790535975
48	0.722074685790144
49	0.724349254776751
50	0.724807032016146
51	0.72862350231086
52	0.728630766738904
53	0.730397410900576
54	0.733316185880218
55	0.732402000873723
56	0.733810067389242
57	0.73584153885859
58	0.73532215528546
59	0.735521443383961
60	0.739134326682138
61	0.741913110468732
62	0.743172467232574
63	0.745751118827742
64	0.745606203759301
65	0.74491213030006
66	0.746455828106825
67	0.746746600689641
68	0.747906045734648
69	0.750540200797008
70	0.74980463232719
71	0.75017351836481
72	0.753160632501985
73	0.753799756507826
74	0.75610445388495
75	0.757787908829498
76	0.761688041431766
77	0.761466393585591
78	0.762620686924814
79	0.764060882505377
80	0.762683732449434
81	0.76445233495649
82	0.762781129319144
83	0.76279594451944
84	0.766063629915799
85	0.76680326945326
86	0.766469914996854
87	0.768369821262701
88	0.769004509423276
89	0.769485004963092
90	0.771940105257641
91	0.771538904653728
92	0.772058930633863
93	0.772257292471102
94	0.771845417453128
95	0.773167299342118
96	0.771150015605759
97	0.77324539163235
98	0.773046788269997
99	0.775391479218071
100	0.774321547862247
101	0.774373089819579
102	0.775752895406802
103	0.777538313788681
104	0.778111126700962
105	0.777605293433716
106	0.779646872853585
107	0.78037063149231
108	0.778146659527151
109	0.780060259270985
110	0.780337940943624
111	0.780858910614668
112	0.780220931985656
113	0.781087114498217
114	0.782495679003661
115	0.781113881456735
116	0.780666525901514
117	0.78311337450299
118	0.785013267074114
119	0.788201149584844
120	0.788319048699804
121	0.787660913928542
122	0.787241855405886
123	0.785555204610988
124	0.787370084076884
125	0.786953638756365
126	0.786782963914031
127	0.787611405015082
128	0.786091005667001
129	0.786370538617189
130	0.786846069197443
131	0.786645678051256
132	0.788017221985608
133	0.78789003037863
134	0.788329257493285
135	0.788115827725863
136	0.787676143705451
137	0.788393952609536
138	0.790734121809083
139	0.790693962656482
140	0.79023337799888
141	0.790008355025982
142	0.789918218849392
143	0.79137841121543
144	0.792659211425482
145	0.792883001873314
146	0.79462185819712
147	0.79492675252926
148	0.793324634279311
149	0.794757311456968
150	0.797431090332758
151	0.799537267760842
152	0.799048788197539
153	0.79910322596629
154	0.799341872698586
155	0.798152672755506
156	0.797430734269961
157	0.801118430594708
158	0.799427536925642
159	0.79800843868829
160	0.799576982457433
161	0.797970217961476
162	0.799656863776474
163	0.801539685252937
164	0.803924258969203
165	0.80237251738016
166	0.803354485040445
167	0.802902310187716
168	0.800409746111041
169	0.802210806356493
170	0.803035273497935
171	0.803699918242504
172	0.805017584646771
173	0.803739100089875
174	0.802851176582123
175	0.803315827327471
176	0.804937382124228
177	0.804201067914497
178	0.805765503266752
179	0.807608155630816
180	0.80766209789959
181	0.806015036058828
182	0.806667487520061
183	0.807609933454851
184	0.808699784407711
185	0.81058649892042
186	0.80902502038335
187	0.808739997094229
188	0.808849359416884
189	0.807958277408027
190	0.808805548753151
191	0.805279714094024
192	0.808774678357644
193	0.807616467082679
194	0.807701190108775
195	0.809265448674606
196	0.810138293047401
197	0.810661773832646
198	0.808166312699577
199	0.810372251204544
200	0.810848486440543
201	0.811154999239943
202	0.812466206714871
203	0.81127436120031
204	0.809347847332722
205	0.808111868705952
206	0.809955839498345
207	0.809166525465773
208	0.807047827325977
209	0.808036212831432
210	0.80599109270319
211	0.807038072948303
212	0.81192132232261
213	0.809587326953169
214	0.810853760153859
215	0.813499244487033
216	0.815673190874185
217	0.8144529375243
218	0.813996486183083
219	0.813270035908809
220	0.81350962010714
221	0.813292745494405
222	0.814192330681246
223	0.813006810883719
224	0.812144297311937
225	0.811564595954006
226	0.812335484359319
227	0.814325130899764
228	0.81356134009587
229	0.813537059352058
230	0.813703711680764
231	0.813794594842244
232	0.816320648741436
233	0.815314086603685
234	0.815554461361024
235	0.816283107770871
236	0.81485045798266
237	0.814757956353922
238	0.815731900151526
239	0.814857056349178
240	0.815475310842199
241	0.817140279155723
242	0.81552087692042
243	0.816290395853437
244	0.817215494309158
245	0.817157198363456
246	0.816387827582442
247	0.816162536939959
248	0.815729469960687
249	0.816532855943591
250	0.814031807363553
251	0.813668976883432
252	0.814191558796861
253	0.812556840881387
254	0.814358941925784
255	0.815068328575247
256	0.816942593339808
257	0.819792173864219
258	0.819293524101654
259	0.818998879647164
260	0.821239419737158
261	0.820439193500335
262	0.820567631327102
263	0.818709630913521
264	0.819466378894888
265	0.819014729421531
266	0.81899513974282
267	0.817573405893785
268	0.819080446662104
269	0.819601281875868
270	0.820643574790804
271	0.82016737192415
272	0.819598791926239
273	0.820766888301233
274	0.822079404244692
275	0.821521477496271
276	0.823218431702736
277	0.822230236678427
278	0.822778294511491
279	0.822411563525276
280	0.824141207035452
281	0.825260999632608
282	0.822863542916959
283	0.822096902365714
284	0.823342499667903
285	0.821677028384554
286	0.820767363881612
287	0.820379057481856
288	0.819780682746678
289	0.822226615046691
290	0.823725011954871
291	0.823923802063446
292	0.824165298543093
293	0.822894827889079
294	0.822438488595595
295	0.823344796646436
296	0.825387177830086
297	0.825133661118602
298	0.82489989468758
299	0.825545000797406
300	0.825968207576145
301	0.827121303249596
302	0.825976797902367
303	0.825864681695421
304	0.827192515809001
305	0.827310539421443
306	0.826955277143221
307	0.826028292550656
308	0.826069609529834
309	0.825560353826822
310	0.827107857521596
311	0.826520546877597
312	0.826485580514949
313	0.826391784112403
314	0.826906597382988
315	0.827412922415286
316	0.82872785734481
317	0.827910243789723
318	0.826352959572804
319	0.824507603123443
320	0.823320950398834
321	0.824753983639288
322	0.826516153361475
323	0.825762911229187
324	0.827277866302404
325	0.82574548158178
326	0.826051207557097
327	0.82699954471271
328	0.826173130430658
329	0.82649757086739
330	0.826136336444982
331	0.826406743729778
332	0.826514253529908
333	0.826826991203381
334	0.829622706647456
335	0.82811628712157
336	0.827666172702159
337	0.826013095143092
338	0.823788093583761
339	0.825989170462076
340	0.825817565623556
341	0.827696805307477
342	0.827450025154716
343	0.828532545695867
344	0.827827577462022
345	0.827923565020241
346	0.827499277603364
347	0.827586923830324
348	0.827005975007629
349	0.826139720286528
350	0.826345683939987
351	0.826305289487146
352	0.825760081401433
353	0.82410824881718
354	0.82394313154242
355	0.82454781580996
356	0.824809706222048
357	0.826492289684226
358	0.827470980570798
359	0.826543385940574
360	0.828052995091936
361	0.828418387730225
362	0.830118829111146
363	0.828753384308412
364	0.828090099076341
365	0.828833942893752
366	0.828038154992143
367	0.829147330444079
368	0.829323823053721
369	0.829211563674673
370	0.828107447800385
371	0.83124353935882
372	0.831750546637317
373	0.831948070606506
374	0.831832945295433
375	0.831821487792213
376	0.83130857310822
377	0.832119915725165
378	0.832612887157599
379	0.830178620271601
380	0.831022929821641
381	0.833941773274897
382	0.833063692538032
383	0.831938673536604
384	0.82942936205872
385	0.831249683309531
386	0.831769364431642
387	0.833466135626809
388	0.833096114172158
389	0.832808193826643
390	0.832009447864874
391	0.832126919953473
392	0.83241418917716
393	0.833029031194213
394	0.831492285326814
395	0.833762994891495
396	0.833271852327063
397	0.834468692680581
398	0.832276245967682
399	0.832392578904325
400	0.83290433576174
401	0.833924717119935
402	0.836705617363713
403	0.83620588447306
404	0.834109177568392
405	0.834844473388725
406	0.835730971400314
407	0.834022030576332
408	0.834701207911914
409	0.834370384489307
410	0.835911198934401
411	0.835758516468091
412	0.833319741528289
413	0.834064652289116
414	0.834527464206663
415	0.835034441605763
416	0.833470052317577
417	0.833141588122243
418	0.834187718049558
419	0.835478072196338
420	0.835262758782021
421	0.834782080230908
422	0.834966387547463
423	0.833536364656111
424	0.834823754517858
425	0.835665440905963
426	0.837790937853223
427	0.836030051700069
428	0.834386887875452
429	0.83501917447961
430	0.83650123233832
431	0.836903817354227
432	0.836852851820234
433	0.837729111158946
434	0.836470192626238
435	0.836212980829504
436	0.836353116439631
437	0.837533708626841
438	0.836813373668857
439	0.837783890050796
440	0.838093699543505
441	0.83868604362068
442	0.839017909087208
443	0.838446921308005
444	0.840073345201263
445	0.840040157907626
446	0.839675539643671
447	0.839219470509721
448	0.839803488195335
449	0.838091739953146
450	0.835535714530263
451	0.835476532162493
452	0.839196811968092
453	0.838500746549148
454	0.836800076092861
455	0.836379890867997
456	0.838723223548549
457	0.837558107643261
458	0.838156013022934
459	0.839698412320968
460	0.842630789895436
461	0.842789473140353
462	0.840971359229888
463	0.840094687804513
464	0.838682065926147
465	0.838182281991526
466	0.837716536913316
467	0.835886174940624
468	0.837167189286344
469	0.8362244345978
470	0.836037812873064
471	0.837963913409014
472	0.837317205016601
473	0.836969303029484
474	0.837735372137289
475	0.835911916039894
476	0.835685236005518
477	0.83575442050095
478	0.838220800267321
479	0.838985717773422
480	0.837355618714511
481	0.838863034220249
482	0.840509321686677
483	0.839953842558742
484	0.839489430848559
485	0.840521963160946
486	0.840957765349886
487	0.838816970152102
488	0.839623962827044
489	0.839290683069127
490	0.839408278410232
491	0.840090500954211
492	0.840911515780491
493	0.841279108289279
494	0.842704224734886
495	0.841163374185522
496	0.840824243045975
497	0.841403121475554
498	0.841906417484127
499	0.84066806344541
500	0.840173245715326
501	0.839450842854174
502	0.839988740447775
503	0.839585991095193
504	0.839328609981884
505	0.840756516416051
506	0.839648824974095
507	0.84106319728705
508	0.839193139292389
509	0.839630599787782
510	0.839293763136819
511	0.839866932111897
512	0.83993674531961
513	0.840574207284074
514	0.838996166847043
515	0.841744030439136
516	0.844642908231288
517	0.84279695294904
518	0.842577242283677
519	0.843377188401167
520	0.843738853584861
521	0.843170771576876
522	0.844113549919942
523	0.84185296573543
524	0.843550828773509
525	0.843159193311099
526	0.845579050858591
527	0.846323421300349
528	0.844782950468303
529	0.844891884519622
530	0.8435707160012
531	0.842382881795493
532	0.841417349047737
533	0.844762098385131
534	0.845399151997855
535	0.843958310275362
536	0.843031334397621
537	0.841415481585515
538	0.842848198602366
539	0.844336644426851
540	0.845594825934469
541	0.847802700375273
542	0.847004626699904
543	0.847391449089681
544	0.84632018436583
545	0.844088442512852
546	0.848385971075998
547	0.847164556164611
548	0.845828792806436
549	0.845902693266466
550	0.845528338054485
551	0.848151542318375
552	0.849220353196865
553	0.85033191775547
554	0.847564412195723
555	0.848300814798667
556	0.846710857462709
557	0.84635570723222
558	0.845050434552234
559	0.845446336543335
560	0.846511006635591
561	0.842938085783993
562	0.844498829785923
563	0.844454899604608
564	0.84537773843104
565	0.848206115789381
566	0.8495533453656
567	0.849395613281441
568	0.846631428069526
569	0.845533360282888
570	0.844636794159972
571	0.844583320001728
572	0.845995121441691
573	0.847196024148029
574	0.845496457984403
575	0.846663218501421
576	0.844199369768849
577	0.84535669835667
578	0.844944541974388
579	0.842662074867556
580	0.846144725085284
581	0.844708066478169
582	0.845320797017937
583	0.847757197790767
584	0.847422858559283
585	0.849004041312746
586	0.84875369928704
587	0.848324905061333
588	0.848114515522408
589	0.848738382361894
590	0.846819419266558
591	0.845458880909568
592	0.846328103650627
593	0.84748340541945
594	0.847529552900909
595	0.846908278098988
596	0.845368704893784
597	0.845671228793877
598	0.846307983612645
599	0.847957613836451
600	0.847933630641619
601	0.848173204880152
602	0.847679447868609
603	0.848247529876594
604	0.848476820623157
605	0.848758841033025
606	0.848690367418212
607	0.846762714398669
608	0.847653801387425
609	0.84667388171071
610	0.848574297171255
611	0.848247654374076
612	0.850563556524533
613	0.850265428630511
614	0.848235500929934
615	0.84884013788843
616	0.847649746504453
617	0.848574958252882
618	0.850633491739779
619	0.850068336667583
620	0.848343517434814
621	0.847806933289643
622	0.848261147411118
623	0.848458926600144
624	0.84689082479706
625	0.846361940821118
626	0.84836260165375
627	0.849454408462044
628	0.848370782383258
629	0.848989734062175
630	0.847895162164817
631	0.848628990159844
632	0.849511493047251
633	0.851732089885687
634	0.851218119463052
635	0.852216697577316
636	0.850267875006022
637	0.851270702219329
638	0.851395858292485
639	0.850896711784969
640	0.851731507237474
641	0.850841683898156
642	0.852280456472506
643	0.850487115070906
644	0.851757153718659
645	0.852179476565279
646	0.85286003706788
647	0.852856475194935
648	0.852811654856628
649	0.853295597731706
650	0.853824519056892
651	0.855620395227215
652	0.855265033351008
653	0.854148710498661
654	0.854659094148855
655	0.854027449951701
656	0.852046498315362
657	0.852836507043881
658	0.855360373522324
659	0.854744876648518
660	0.854790053049622
661	0.851741053704354
662	0.851900534978128
663	0.852518509351815
664	0.853213734412759
665	0.853945157116444
666	0.852987148996469
667	0.852380721764189
668	0.854731981199386
669	0.854453231338356
670	0.856268242771583
671	0.856209589518109
672	0.855680825059749
673	0.85670617760238
674	0.856120660967089
675	0.855815761655049
676	0.85641089696576
677	0.855133734572116
678	0.853559712913788
679	0.850685971163146
680	0.852345737971894
681	0.854351765890952
682	0.854377038879692
683	0.854405299807987
684	0.85598376478143
685	0.855418669468026
686	0.856620158557502
687	0.857137583785249
688	0.857015054608953
689	0.857290404443763
690	0.85531317777207
691	0.854247991015266
692	0.853880044933631
693	0.852516610765222
694	0.854582086231687
695	0.852961076733898
696	0.85429168340639
697	0.8547702019262
698	0.855797804138321
699	0.856374684383322
700	0.859464573681407
701	0.858920019207471
702	0.859858289496732
703	0.859376484243412
704	0.858333135589833
705	0.856656338770595
706	0.857011314704609
707	0.856010072344241
708	0.855904334143272
709	0.855387833931813
710	0.855846928354563
711	0.857210780834509
712	0.856323805997567
713	0.854554790158872
714	0.855430038578034
715	0.854880347338013
716	0.854311096298677
717	0.855880172917042
718	0.857186449046729
719	0.85794471091747
720	0.859156870686084
721	0.860783554779078
722	0.863571624832815
723	0.864149187324015
724	0.863816935915295
725	0.861155304258772
726	0.858107192580548
727	0.859175466874893
728	0.858642945082542
729	0.859079433252605
730	0.858553854684797
731	0.858251212512096
732	0.857223300301246
733	0.859278131233044
734	0.860949353055062
735	0.860792451369105
736	0.860976774870333
737	0.860909221291908
738	0.860986930129897
739	0.863441202516194
740	0.861077493332849
741	0.858476799458585
742	0.858559316389309
743	0.856681304250556
744	0.857538475635407
745	0.856215823107006
746	0.858909992180313
747	0.857235750049394
748	0.858876253362832
749	0.860734035905821
750	0.861831948070606
751	0.863353058299307
752	0.860792451369105
753	0.861179273758881
754	0.862492656204811
755	0.860819659048707
756	0.859408231101189
757	0.858716337592848
758	0.858228492966701
759	0.859128271124639
760	0.860022189186124
761	0.863847137759327
762	0.863877317193812
763	0.865128591581157
764	0.864934425309043
765	0.864365631175464
766	0.86391261720971
767	0.861670723832092
768	0.861698984760388
769	0.861371853933081
770	0.861782185182285
771	0.860893431276332
772	0.862310711850454
773	0.863203205660751
774	0.864927640196303
775	0.863848147433901
776	0.862759154268689
777	0.862000588624092
778	0.863657454641521
779	0.863208547847681
780	0.863450460148916
781	0.86394995773933
782	0.863687458534557
783	0.863489881031452
784	0.86370703576352
785	0.864337335387874
786	0.866545049226927
787	0.86379471809475
788	0.863171914463756
789	0.86346055315974
790	0.862632885188049
791	0.863435440772751
792	0.864402913191268
793	0.865292795044402
794	0.866167003909594
795	0.865534129677324
796	0.865069380578966
797	0.863791040439147
798	0.861460696580838
799	0.862504776034633
800	0.864183262284696
801	0.864028378702913
802	0.862643334261669
803	0.864369906418978
804	0.863454897239156
805	0.864413278851575
806	0.864607494922681
807	0.861432524045755
808	0.863974890849945
809	0.861650275120759
810	0.864072653742251
811	0.861266605007214
812	0.861446059411941
813	0.862230627600519
814	0.863295540462864
815	0.86507439035762
816	0.866827534012401
817	0.867356085580067
818	0.867787285097116
819	0.868328068542337
820	0.867918007452668
821	0.869178829551867
822	0.870297562675456
823	0.86880418052583
824	0.867432784743481
825	0.866259949994342
826	0.866385194460709
827	0.866281044847603
828	0.864212529152641
829	0.866239781402342
830	0.866563562002422
831	0.866664317814183
832	0.865850726772723
833	0.865060498928637
834	0.865686639092134
835	0.867987313955632
836	0.867658430203786
837	0.866595560345112
838	0.866922774585731
839	0.866718565101787
840	0.868935276373827
841	0.868322666596616
842	0.869143187167895
843	0.867675528687892
844	0.865991580733318
845	0.868105806923579
846	0.867174072752095
847	0.863858269079145
848	0.865787855544576
849	0.866715061742658
850	0.868153595281844
851	0.86878915741474
852	0.867723852385328
853	0.868295608313991
854	0.868071434413917
855	0.868264548682312
856	0.867460567601448
857	0.86793127265932
858	0.867747479517363
859	0.865496594931633
860	0.867131270517963
861	0.866436985413004
862	0.864650881050002
863	0.865183544769481
864	0.865178191377777
865	0.86657870089617
866	0.866570863779711
867	0.867300624442018
868	0.865108050741687
869	0.866145692430715
870	0.869961509113651
871	0.870284621162256
872	0.869475179621854
873	0.869783975705063
874	0.871368081659392
875	0.870971356739939
876	0.873388551286302
877	0.872938179157105
878	0.873766276645107
879	0.873269495589739
880	0.872882909745177
881	0.871400326507095
882	0.870555207723425
883	0.871890722086637
884	0.871836126206085
885	0.873214628304677
886	0.87524891715203
887	0.873103327556235
888	0.870746839226816
889	0.870213086154374
890	0.871844782515972
891	0.871378244388805
892	0.870316619504946
893	0.871224370481597
894	0.872732823051356
895	0.874435201613089
896	0.873058010472977
897	0.871829220330787
898	0.873980661308212
899	0.872980822034461
900	0.873118232394718
901	0.873750886266446
902	0.872263716541146
903	0.87452761858354
904	0.874680461651601
905	0.87540466350136
906	0.87512198076489
907	0.875048011831245
908	0.874117733035319
909	0.871832208270343
910	0.87090178007744
911	0.872333901996329
912	0.872924762063526
913	0.872889067390611
914	0.873041771021493
915	0.87401891938427
916	0.874823758252782
917	0.876229957306079
918	0.875365571292175
919	0.875786453702935
920	0.878441281572094
921	0.875600622537206
922	0.874061833666136
923	0.87495094985976
924	0.875984732126861
925	0.874569907888048
926	0.874942902342557
927	0.875376952851932
928	0.876684705521749
929	0.876264756842101
930	0.878090290802462
931	0.878145916277187
932	0.878227519396396
933	0.878138674258689
934	0.876301504763709
935	0.876888922475543
936	0.877027612669909
937	0.87520788153716
938	0.875152182608922
939	0.87272896362943
940	0.873190226798307
941	0.873346432543343
942	0.872535327716588
943	0.873021349699606
944	0.873570119658264
945	0.874195114444932
946	0.877026173479023
947	0.877341470820716
948	0.87719443929509
949	0.876602128832235
950	0.875986066739863
951	0.87541225784773
952	0.876677819566049
953	0.877048434873687
954	0.876210972685128
955	0.875119066278849
956	0.875536586012633
957	0.877186161457547
958	0.877674626081152
959	0.876534275214879
960	0.876955232324128
961	0.875837665741941
962	0.878101278950177
963	0.876097367488304
964	0.876968054319745
965	0.878629562848258
966	0.878784396631048
967	0.878002965779004
968	0.878645116318619
969	0.875624980469457
970	0.875367936744323
971	0.875351752071731
972	0.875203849063735
973	0.876090343340399
974	0.875825215993793
975	0.876690641561666
976	0.875708935346092
977	0.876205929292153
978	0.874302268182266
979	0.874840814407745
980	0.878642682392856
981	0.881000126862934
982	0.878771148854044
983	0.879059785060078
984	0.881084612098839
985	0.88108406928982
986	0.880802322774411
987	0.879483449989548
988	0.879541341318436
989	0.879329695599923
990	0.877627481374865
991	0.878452893452192
992	0.879098628274299
993	0.879035679857714
994	0.877193443315238
995	0.879531257022436
996	0.879249571510793
997	0.878017741140106
998	0.880403237382709
999	0.87976426650877
1000	0.879384152043296
1001	0.877220771757398
1002	0.877820163637
1003	0.879026419735042
1004	0.879261503349418
1005	0.880055570695833
1006	0.879796810150429
1007	0.8803730542133
1008	0.880678963199914
1009	0.882999134369011
1010	0.882559587295829
1011	0.881760831374262
1012	0.881225916740317
1013	0.879886499381061
1014	0.880229035526726
1015	0.880600565890852
1016	0.881163499927978
1017	0.880492875569374
1018	0.879259230025406
1019	0.880922299752337
1020	0.881103719972297
1021	0.879747509147764
1022	0.879935831508096
1023	0.883015568036566
1024	0.883700583059055
1025	0.883402257214038
1026	0.88111411800195
1027	0.882582620574877
1028	0.882643569561909
1029	0.880314402204801
1030	0.88096422303425
1031	0.884603284417858
1032	0.88444679108364
1033	0.884677671663041
1034	0.883657103558623
1035	0.882308671336733
1036	0.884814681141408
1037	0.885236603106137
1038	0.884952375355923
1039	0.883797110936344
1040	0.882184460199462
1041	0.882164129760737
1042	0.881711581415564
1043	0.882167897054526
1044	0.880876113676658
1045	0.881961074368446
1046	0.881666015337343
1047	0.881510310072182
1048	0.881584754586207
1049	0.882421217059989
1050	0.885280301722136
1051	0.884828002371926
1052	0.882703701845463
1053	0.885434754542633
1054	0.881630583354114
1055	0.883194595414932
1056	0.884153775056207
1057	0.885283848655383
1058	0.885766837879753
1059	0.882543796035278
1060	0.883966106307652
1061	0.886735620011775
1062	0.886093519271152
1063	0.884579131906451
1064	0.884665906651041
1065	0.884521779651658
1066	0.882758401058926
1067	0.884496548992062
1068	0.885241209512952
1069	0.886605611026792
1070	0.884876011090734
1071	0.88443089151028
1072	0.885039858491183
1073	0.884623767988485
1074	0.885144162481165
1075	0.885077199020802
1076	0.886855319360317
1077	0.884990406846565
1078	0.886240675294259
1079	0.883523019771072
1080	0.88498257097508
1081	0.883311249555077
1082	0.882329711411103
1083	0.881302731686389
1084	0.882655770315094
1085	0.881521055449809
1086	0.884013788843058
1087	0.882864428094052
1088	0.88374706543874
1089	0.884403286683712
1090	0.885244570944952
1091	0.886911094232019
1092	0.885701777985882
1093	0.884769925541791
1094	0.887059993219867
1095	0.886679030926544
1096	0.886594746131583
1097	0.887153193279476
1098	0.886180616464219
1099	0.888052930353245
1100	0.889637713573873
1101	0.889457067728248
1102	0.88992293730394
1103	0.888267178069121
1104	0.889067063182845
1105	0.889375345091456
1106	0.886814278765548
1107	0.888172627211838
1108	0.890451633288684
1109	0.890385694442594
1110	0.891388023665975
1111	0.891021596453614
1112	0.889644980491867
1113	0.890003487174456
1114	0.890774873569695
1115	0.888659106100613
1116	0.887386082003254
1117	0.888460465389015
1118	0.889217375217108
1119	0.888212265964966
1120	0.886480054071746
1121	0.88731708051912
1122	0.88781233150044
1123	0.889796361959496
1124	0.888294426832892
1125	0.889315887584252
1126	0.889827198740683
1127	0.890140932394008
1128	0.890820688642879
1129	0.889565551098684
1130	0.88956994336983
1131	0.893026161527265
1132	0.893071649172073
1133	0.892128873318957
1134	0.893318730608739
1135	0.893292461640147
1136	0.893071478610523
1137	0.891776580305669
1138	0.890946804591616
1139	0.891175755460055
1140	0.891790524023594
1141	0.893603954338806
1142	0.891471685973529
1143	0.891830114222704
1144	0.892086828029512
1145	0.892183064582695
1146	0.89357569341051
1147	0.891129522075333
1148	0.890314108390744
1149	0.891169356289507
1150	0.891119904644889
1151	0.890754455982733
1152	0.892992422709785
1153	0.892589011030601
1154	0.894839895616331
1155	0.893156421997161
1156	0.893972156885252
1157	0.894404722139673
1158	0.896000126240446
1159	0.893747697885946
1160	0.893634252045898
1161	0.891839825026259
1162	0.889618623130063
1163	0.890233763941072
1164	0.890590784123732
1165	0.888017666441617
1166	0.889378669174212
1167	0.891619962473969
1168	0.891585801610026
1169	0.892139915000589
1170	0.893183899836298
1171	0.892363959423283
1172	0.892420107787429
1173	0.894446428795968
1174	0.893521457327679
1175	0.89281264834653
1176	0.893078201474523
1177	0.892581954513351
1178	0.891152349933537
1179	0.893050314038672
1180	0.896484366664504
1181	0.897314645348382
1182	0.896730833083612
1183	0.89721575077397
1184	0.896363617802194
1185	0.895253254644285
1186	0.894763314725525
1187	0.894127396529832
1188	0.894094271484935
1189	0.894752866896879
1190	0.893088161273041
1191	0.893927274298205
1192	0.893320847065924
1193	0.895411159779943
1194	0.897041205304937
1195	0.894706205240821
1196	0.891785387257508
1197	0.892391722361652
1198	0.89390952718222
1199	0.894457758066783
1200	0.894908438949734
1201	0.893613829479036
1202	0.893772648426209
1203	0.896719005822872
1204	0.896984398349113
1205	0.899228003567102
1206	0.898516749455417
1207	0.896993184136381
1208	0.895269936061828
1209	0.893208550337631
1210	0.894046916377905
1211	0.895067920223508
1212	0.894544495462129
1213	0.896942070450386
1214	0.898355027226977
1215	0.898272678367853
1216	0.898487617044751
1217	0.899812191814266
1218	0.896684842468979
1219	0.894485486145858
1220	0.894581010573446
1221	0.896181367184032
1222	0.896813307685192
1223	0.898914394411258
1224	0.897163088339304
1225	0.897851899290003
1226	0.899149196661326
1227	0.898897020787718
1228	0.896371159859621
1229	0.896973478675013
1230	0.898279706250682
1231	0.897634386005188
1232	0.896895294256645
1233	0.897146281179305
1234	0.896064061922059
1235	0.894444187841302
1236	0.898446737051733
1237	0.898215092057795
1238	0.898583853597933
1239	0.898044835527
1240	0.898746114900469
1241	0.898389637526828
1242	0.897998531178713
1243	0.897723670619005
1244	0.898674114272005
1245	0.898761846402228
1246	0.899601326694962
1247	0.898326225979611
1248	0.897545753758174
1249	0.896604758219043
1250	0.896633476053096
1251	0.895597571103935
1252	0.897532040360589
1253	0.899312753982643
1254	0.898663478452163
1255	0.899253401053323
1256	0.900549544332993
1257	0.89949654463465
1258	0.9009660693319
1259	0.89808748213928
1260	0.897054983441212
1261	0.898127445830834
1262	0.899664906313778
1263	0.90019049359641
1264	0.898481392170677
1265	0.900198420351055
1266	0.899557797395537
1267	0.899988386874928
1268	0.897494343768173
1269	0.899105688526474
1270	0.899421223658356
1271	0.900426500982098
1272	0.898880157603852
1273	0.89906561652211
1274	0.901514958808141
1275	0.899478915791273
1276	0.900499247350476
1277	0.903108216572333
1278	0.902227576167248
1279	0.899235817029039
1280	0.899770314596421
1281	0.900501986295068
1282	0.903818677635061
1283	0.904950353516823
1284	0.903933311181081
1285	0.904788227916543
1286	0.904734858336183
1287	0.903585610879885
1288	0.902998409793669
1289	0.902664562327236
1290	0.903660736395133
1291	0.903352544124709
1292	0.902483488210275
1293	0.901909056830735
1294	0.903937586424595
1295	0.904275966844329
1296	0.903774029103278
1297	0.903884157085444
1298	0.903271509958989
1299	0.900690599979508
1300	0.899270782146712
1301	0.8998746434859
1302	0.899956032469441
1303	0.901641387245557
1304	0.90290167525056
1305	0.904853173272731
1306	0.905864715309742
1307	0.90542764822639
1308	0.902161039733247
1309	0.903066166302989
1310	0.903393315804918
1311	0.904085820595892
1312	0.901675540639651
1313	0.901063469936535
1314	0.900782852613283
1315	0.898734301334451
1316	0.901400982608822
1317	0.90228361746356
1318	0.902179465360505
1319	0.901055751092683
1320	0.89995650804982
1321	0.900213321454614
1322	0.899662176084009
1323	0.901610262875187
1324	0.90312228478774
1325	0.903874421382392
1326	0.902965958280147
1327	0.904075562003418
1328	0.902759546435755
1329	0.904221291285388
1330	0.904460829419651
1331	0.903952486283179
1332	0.908022256663759
1333	0.908318249425973
1334	0.907162887898359
1335	0.906900907848085
1336	0.90558977382667
1337	0.905567539821453
1338	0.902574030248655
1339	0.904491342507387
1340	0.90417920117685
1341	0.904225830463562
1342	0.90594881335848
1343	0.903514451854396
1344	0.903181987554983
1345	0.900870623337725
1346	0.90175281249148
1347	0.901596568152224
1348	0.901327280099787
1349	0.90200716084614
1350	0.901799748041997
1351	0.902673346869529
1352	0.902927197234263
1353	0.906382873827654
1354	0.90591194840924
1355	0.905684567454042
1356	0.907201890469357
1357	0.908268761677086
1358	0.908709643363269
1359	0.907129858716523
1360	0.905482881534048
1361	0.906327799876772
1362	0.906700840395349
1363	0.906185085923804
1364	0.90388869128372
1365	0.906246232861832
1366	0.904441460101483
1367	0.904012815272753
1368	0.906930473509986
1369	0.905862598852556
1370	0.907746446188267
1371	0.907851106241046
1372	0.907919732987761
1373	0.907343416716351
1374	0.908021721324588
1375	0.908774719441813
1376	0.906264636079544
1377	0.906975606336971
1378	0.909711724836662
1379	0.910549431040285
1380	0.911026423220971
1381	0.910243665225774
1382	0.90846850294642
1383	0.90797149904056
1384	0.906633985247795
1385	0.908206014946421
1386	0.9084199016196
1387	0.90794252847662
1388	0.908343895907158
1389	0.910019651927451
1390	0.91026607477244
1391	0.908715334143148
1392	0.908202778011902
1393	0.908396122600638
1394	0.909775679192898
1395	0.909024514923575
1396	0.9091357621381
1397	0.909530294656904
1398	0.909580218146977
1399	0.909307627176356
1400	0.907347355816665
1401	0.910251828525635
1402	0.912061079460393
1403	0.910786100752575
1404	0.91052929979753
1405	0.910158135455999
1406	0.908295155143159
1407	0.906368556617284
1408	0.907937349381391
1409	0.908926028700902
1410	0.907586888971029
1411	0.907299724325227
1412	0.90791100571431
1413	0.907258962604816
1414	0.909671178496894
1415	0.910769847606368
1416	0.911815321431955
1417	0.911998457227209
1418	0.913984192056787
1419	0.912544920247536
1420	0.914452378530608
1421	0.913595087628175
1422	0.913754304967288
1423	0.913772048348348
1424	0.910769293592575
1425	0.909766280878021
1426	0.91054230106952
1427	0.912378104827128
1428	0.912573884586602
1429	0.914098231749821
1430	0.91237244766157
1431	0.913775036287903
1432	0.912522302790076
1433	0.911586868553442
1434	0.913418973490876
1435	0.914850321035431
1436	0.912280152698651
1437	0.91276415533252
1438	0.912649205562896
1439	0.914619253709807
1440	0.913354359297988
1441	0.911336006128264
1442	0.912160801943057
1443	0.913696478377091
1444	0.914066484892044
1445	0.911310608642042
1446	0.909564531464311
1447	0.909488927878733
1448	0.913284727856598
1449	0.912685558827487
1450	0.913196571189963
1451	0.913564100205035
1452	0.911952642154025
1453	0.912518856699788
1454	0.913022573509849
1455	0.913793545328475
1456	0.912789016234596
1457	0.91442910746137
1458	0.915043416629203
1459	0.916611543331784
1460	0.914994558837572
1461	0.913145517262758
1462	0.913395503225667
1463	0.911185239678194
1464	0.911931353084693
1465	0.913981375923756
1466	0.916378238786418
1467	0.91609006695599
1468	0.91611863663804
1469	0.915219456068013
1470	0.91445475269758
1471	0.915098032429353
1472	0.913965766429528
1473	0.91371073084877
1474	0.912656883322579
1475	0.913025718316231
1476	0.911160528173095
1477	0.91436582414656
1478	0.914394853224317
1479	0.914928961114581
1480	0.915926412526638
1481	0.915190697149792
1482	0.915992544343824
1483	0.916048703912744
1484	0.91637806075502
1485	0.914768899682544
1486	0.913540358535317
1487	0.915054933891215
1488	0.914137743515517
1489	0.913219030535622
1490	0.91280054719133
1491	0.913583310166427
1492	0.914442093793663
1493	0.915137536725201
1494	0.91533710618801
1495	0.914249290768972
1496	0.917182283360999
1497	0.917849714359203
1498	0.916367820837168
1499	0.916457708018795
1500	0.914625105091436
1501	0.915860161191869
1502	0.915729771244592
1503	0.917885445136387
1504	0.917416890150021
1505	0.918674181500645
1506	0.916604775648691
1507	0.91783004375713
1508	0.918023388345865
1509	0.918059866107938
1510	0.919123323594725
1511	0.918917459539252
1512	0.918307424369959
1513	0.920020825938701
1514	0.920204375065594
1515	0.919491044335918
1516	0.918562462440666
1517	0.917611250638205
1518	0.917639189118024
1519	0.918396056616973
1520	0.919539518675307
1521	0.921758966401989
1522	0.92195136854479
1523	0.921237166332743
1524	0.921402301037151
1525	0.920564132947872
1526	0.915756747358879
1527	0.915317560083418
1528	0.9150313403735
1529	0.915921746361032
1530	0.915180363858829
1531	0.915253984199527
1532	0.916665618812864
1533	0.91669542599988
1534	0.918606534549109
1535	0.920361949037952
1536	0.920752669443873
1537	0.918419041342003
1538	0.918939938804508
1539	0.91778036926202
1540	0.917614694238543
1541	0.920529813972128
1542	0.92225858226501
1543	0.922584104584856
1544	0.923237840860098
1545	0.92093874586964
1546	0.921577542447105
1547	0.921874253559787
1548	0.920092536488033
1549	0.919491836139901
1550	0.919175612536946
1551	0.918132535287877
1552	0.918780801143783
1553	0.919967745192499
1554	0.919531708948294
1555	0.918086823547603
1556	0.919397093556496
1557	0.917791127089394
1558	0.917401811015064
1559	0.918768333965988
1560	0.918831999488066
1561	0.919640610630267
1562	0.921103207042673
1563	0.920105769325339
1564	0.917565486608989
1565	0.920901438954341
1566	0.919965489298134
1567	0.919428770695683
1568	0.917884983250731
1569	0.919791906194633
1570	0.920659407135523
1571	0.919444442438652
1572	0.920389338483877
1573	0.921820686028432
1574	0.923143222774175
1575	0.923808128963455
1576	0.923540214118238
1577	0.922058725213018
1578	0.923006898031956
1579	0.921646469232751
1580	0.921919073898094
1581	0.919799344919152
1582	0.919681819296637
1583	0.921048367147057
1584	0.919962063127444
1585	0.920701735034251
1586	0.921327619977912
1587	0.923454839970315
1588	0.921403743962961
1589	0.922330177031684
1590	0.922741718396408
1591	0.922736946407942
1592	0.922948882205587
1593	0.922192435508126
1594	0.92425959169059
1595	0.924830631758735
1596	0.922816167890332
1597	0.922899250039621
1598	0.921608832399125
1599	0.923412697572834
1600	0.920541271475349
1601	0.923314093077554
1602	0.923866553141563
1603	0.922419145421898
1604	0.922136536138942
1605	0.924163106142444
1606	0.922619877691184
1607	0.924045331524966
1608	0.922505173181599
1609	0.922736292796165
1610	0.92250583799815
1611	0.92160224274743
1612	0.924281208188299
1613	0.924260786866412
1614	0.923010321712697
1615	0.923229001538913
1616	0.925147881220937
1617	0.923484470370907
1618	0.923976190603652
1619	0.924127126370297
1620	0.923324491107207
1621	0.923398153777048
1622	0.921357124636047
1623	0.922976068720618
1624	0.92524922217086
1625	0.926129294867429
1626	0.925447048668929
1627	0.925019234238401
1628	0.925417542765818
1629	0.923979158623611
1630	0.924780240158132
1631	0.926015130676914
1632	0.924784722067465
1633	0.926806187674226
1634	0.924185266694147
1635	0.923060556446473
1636	0.921021593963665
1637	0.922999054690623
1638	0.923548169507305
1639	0.924054295343632
1640	0.92317148370247
1641	0.92441708100466
1642	0.927729212001906
1643	0.928428265360406
1644	0.925198338805205
1645	0.926125501429169
1646	0.926231631797204
1647	0.926183202276909
1648	0.924065713007659
1649	0.924757581616503
1650	0.924577974079873
1651	0.923224095093168
1652	0.92377559652657
1653	0.924722765895807
1654	0.925496647220575
1655	0.925284828450563
1656	0.925624955569961
1657	0.925756132341321
1658	0.926590184543862
1659	0.925697164109219
1660	0.927695291418102
1661	0.926057172231434
1662	0.925386703494682
1663	0.92525171212049
1664	0.927680533486648
1665	0.927292848329325
1666	0.926174775042388
1667	0.926733605642525
1668	0.927153286652588
1669	0.926834378883932
1670	0.927827689509755
1671	0.924699375308987
1672	0.925665168256479
1673	0.925951562262871
1674	0.927785733858497
1675	0.927385762044727
1676	0.929021869352094
1677	0.928153125926339
1678	0.929111881031203
1679	0.930201444394881
1680	0.929975893552661
1681	0.929467871619691
1682	0.927595913793462
1683	0.927706511131133
1684	0.927994142642491
1685	0.927435094171762
1686	0.927442039886254
1687	0.92402843223683
1688	0.924753597697095
1689	0.924985038515163
1690	0.92515868262243
1691	0.927250349869047
1692	0.926474526383568
1693	0.928943143369681
1694	0.92622702539039
1695	0.927767557226201
1696	0.927060975504996
1697	0.926487034645533
1698	0.92880256703847
1699	0.931529124131583
1700	0.929896215164515
1701	0.930138736258435
1702	0.931598842721211
1703	0.933192373134888
1704	0.931352175861158
1705	0.931892158787574
1706	0.931569710310545
1707	0.929550804372003
1708	0.928282767643752
1709	0.929248703763347
1710	0.929267253888087
1711	0.930137033132888
1712	0.929368019659646
1713	0.929032949627945
1714	0.930701654110888
1715	0.928690545449611
1716	0.927809886369904
1717	0.928295053055224
1718	0.930429935867612
1719	0.929365108908529
1720	0.928074158418812
1721	0.927003925779083
1722	0.927408557533585
1723	0.929478401616674
1724	0.929807199465258
1725	0.931702922615727
1726	0.93117414072772
1727	0.932991066932211
1728	0.932975691493249
1729	0.931843231277353
1730	0.933047700836536
1731	0.934176065085291
1732	0.932750319927403
1733	0.931183270128037
1734	0.933611253626145
1735	0.932079813841406
1736	0.932707538857843
1737	0.931790942335132
1738	0.931192068365053
1739	0.931884621710045
1740	0.933072337643145
1741	0.931742139322392
1742	0.932180868447122
1743	0.932420526098967
1744	0.931663011213114
1745	0.930114771738225
1746	0.931540363764211
1747	0.931490405414844
1748	0.930167744171619
1749	0.931128904567825
1750	0.930110973320065
1751	0.930642079576051
1752	0.931690379494468
1753	0.930809935795404
1754	0.930851551568537
1755	0.93105089942583
1756	0.931367848849102
1757	0.931972422313883
1758	0.934478160714048
1759	0.936334029730746
1760	0.935931479574134
1761	0.932120300422382
1762	0.93005962184388
1763	0.929842760925868
1764	0.929170927696718
1765	0.930985004153858
1766	0.929864547985126
1767	0.931139234123863
1768	0.930631746285088
1769	0.930534140259609
1770	0.931411100519142
1771	0.932259177362971
1772	0.931822644373815
1773	0.931935483911128
1774	0.93185393806076
1775	0.934348369599657
1776	0.933250492294166
1777	0.932912789140732
1778	0.934316000254473
1779	0.935179202297327
1780	0.932401572602387
1781	0.929528007638169
1782	0.930202478968952
1783	0.929583811144292
1784	0.928741874516249
1785	0.929370711295196
1786	0.928839978531654
1787	0.929504084202128
1788	0.930079226462288
1789	0.929855465893853
1790	0.928383628033397
1791	0.928157803296718
1792	0.93040615684865
1793	0.933702850158193
1794	0.933955510327004
1795	0.934579734474261
1796	0.933189422544576
1797	0.932658384762205
1798	0.933316446079954
1799	0.933207512028635
1800	0.933920347258335
1801	0.933035543657469
1802	0.931442055572937
1803	0.932976033861323
1804	0.932565241971437
1805	0.932641169250467
1806	0.930526586997408
1807	0.931378890530734
1808	0.933876773139818
1809	0.934215779781883
1810	0.935284839655336
1811	0.933281005381902
1812	0.934798054502756
1813	0.934555453730449
1814	0.933963921376852
1815	0.935229246549957
1816	0.934338712330019
1817	0.934292170191543
1818	0.933574119762344
1819	0.93478572925209
1820	0.932631255516016
1821	0.933911134444706
1822	0.9351183865226
1823	0.934335862582668
1824	0.936987282955759
1825	0.937030381493897
1826	0.93677030376514
1827	0.935999983068342
1828	0.936471300653823
1829	0.936073714211798
1830	0.93497272446927
1831	0.935161748995399
1832	0.936525457058266
1833	0.937269029471168
1834	0.938418690259105
1835	0.937244274391951
1836	0.934535328712568
1837	0.935976298667466
1838	0.936536786329081
1839	0.935647533188227
1840	0.933413923873027
1841	0.932456068884954
1842	0.932386967802835
1843	0.935728922171769
1844	0.935886121406707
1845	0.936122868307436
1846	0.936973274499143
1847	0.937442505506835
1848	0.938863336749129
1849	0.938712877807838
1850	0.937199690598859
1851	0.937139197272609
1852	0.937010910087794
1853	0.936893969603442
1854	0.937134033117077
1855	0.935569191903032
1856	0.935373357364667
1857	0.935745355839324
1858	0.93530084131663
1859	0.936874963817919
1860	0.93820517707837
1861	0.936805078401666
1862	0.938749106574948
1863	0.93800722608282
1864	0.93696573368669
1865	0.938172807733186
1866	0.937386393246958
1867	0.937216372016402
1868	0.939010675783534
1869	0.940029065182026
1870	0.9416074840914
1871	0.940126208076874
1872	0.93864309198957
1873	0.938930374907981
1874	0.935243381994004
1875	0.935769706301726
1876	0.937213928130841
1877	0.938656805387155
1878	0.938322702700886
1879	0.937913230484304
1880	0.939608545058938
1881	0.939224562456714
1882	0.938264562377035
1883	0.936881197406817
1884	0.938851692499686
1885	0.937817325094422
1886	0.939923864810177
1887	0.939519745985299
1888	0.939347399141789
1889	0.938415486938907
1890	0.937715987879423
1891	0.937130471244132
1892	0.936611146184818
1893	0.939136418239827
1894	0.939872322852845
1895	0.939927691862757
1896	0.940699359622304
1897	0.941132920856577
1898	0.941214843934314
1899	0.941925859010835
1900	0.938388000384946
1901	0.9392389381809
1902	0.939883227587247
1903	0.939141699422991
1904	0.938616318806179
1905	0.939229168863528
1906	0.937639526506198
1907	0.937671049268509
1908	0.93895333348854
1909	0.938548541132287
1910	0.939688564570183
1911	0.938238104172271
1912	0.939149951116064
1913	0.940552577091642
1914	0.94140389086999
1915	0.941908977152347
1916	0.940369939286313
1917	0.938915399105934
1918	0.937870403350675
1919	0.939061259110259
1920	0.942094478399749
1921	0.942835924395667
1922	0.942703481484921
1923	0.942333222240081
1924	0.942122950973763
1925	0.943381035373345
1926	0.94201300724787
1927	0.942438535904638
1928	0.940228759142317
1929	0.942629195082698
1930	0.941829547759164
1931	0.942868105749655
1932	0.941675419877093
1933	0.941449870279849
1934	0.942395317848918
1935	0.941924165845087
1936	0.940687207423137
1937	0.940381061891308
1938	0.937760596572012
1939	0.937660998586829
1940	0.940069526863506
1941	0.94138708370999
1942	0.94126582316303
1943	0.944667343351978
1944	0.945086452918601
1945	0.942149879779007
1946	0.94034686865802
1947	0.942566645058054
1948	0.943466689640602
1949	0.943559880985387
1950	0.943071161141946
1951	0.942523372223442
1952	0.942006417596175
1953	0.943091205236464
1954	0.942491127375739
1955	0.940709443918304
1956	0.942614877872328
1957	0.943174618549054
1958	0.942652309285109
1959	0.943651568400597
1960	0.943567906093044
1961	0.944743909303087
1962	0.944219070250318
1963	0.944811137943085
1964	0.944502010696574
1965	0.945917796055945
1966	0.947209406382313
1967	0.944487281399541
1968	0.947191953080385
1969	0.944207947645323
1970	0.943037546821946
1971	0.941181538368069
1972	0.942843206253359
1973	0.942613603018118
1974	0.943151627599149
1975	0.943815531583704
1976	0.941734182688351
1977	0.941095816872172
1978	0.943536847706339
1979	0.943057653165205
1980	0.942872961151432
1981	0.942755603600517
1982	0.943551970415414
1983	0.941890122008777
1984	0.941732066231166
1985	0.941084803824961
1986	0.943700744905781
1987	0.943406059367122
1988	0.943992889450843
1989	0.943113456671328
1990	0.944277417239988
1991	0.94430879060532
1992	0.944696306446069
1993	0.944790043089823
1994	0.944461873953521
1995	0.945802760383059
1996	0.946968679297102
1997	0.943714066136299
1998	0.945119815753687
1999	0.94575015397226
2000	0.945476576981586
2001	0.94487808148385
2002	0.947837963041926
2003	0.948042470074851
2004	0.947301461065093
2005	0.947560074703469
2006	0.94802413159583
2007	0.946645557288699
2008	0.946156457727938
2009	0.94339003778623
2010	0.94331862229593
2011	0.944169228928583
2012	0.944506932082017
2013	0.946642173447152
2014	0.946071378639046
2015	0.948616357400398
2016	0.948221163799967
2017	0.947392249608486
2018	0.946102723369957
2019	0.946146712065088
2020	0.946101305343643
2021	0.945354605554007
2022	0.94728689485976
2023	0.946403525469881
2024	0.945716791137174
2025	0.94488484045212
2026	0.941421375296288
2027	0.943295007613643
2028	0.9459174225635
2029	0.944417601404132
[truncated: 47,171 more rows]
