# Supplementary material for: LaF3 doped with Ce/Gd/Eu: energy transfer and excitation dependence of photoluminescence rise-and-decay kinetics
Source: Front Chem. 2025 Apr 22;13:1501039. doi: 10.3389/fchem.2025.1501039 (PMC12052759; doi:10.3389/fchem.2025.1501039)
Supplement: Supplementary file 2 [file DataSheet3.zip › LaF3Eu394_613trace.txt]

31	7.15904665
32	7.1829114
33	7.178752
34	7.195861
35	7.17587852
36	7.21118975
37	7.2189765
38	7.234259
39	7.22951937
40	7.252162
41	7.28294945
42	7.28805542
43	7.30388
44	7.304938
45	7.30726337
46	7.33400869
47	7.344967
48	7.35453749
49	7.35725546
50	7.34677649
51	7.34577465
52	7.36104059
53	7.377869
54	7.384236
55	7.38550234
56	7.38636351
57	7.385247
58	7.40603733
59	7.40062141
60	7.397447
61	7.40562868
62	7.41509151
63	7.411017
64	7.392875
65	7.41425037
66	7.41368
67	7.42286348
68	7.408314
69	7.399148
70	7.41108036
71	7.402791
72	7.396679
73	7.398941
74	7.410258
75	7.420397
76	7.41384554
77	7.4113965
78	7.40880775
79	7.421728
80	7.441247
81	7.42395449
82	7.415872
83	7.41936064
84	7.41047049
85	7.396979
86	7.419947
87	7.405334
88	7.41860247
89	7.4177227
90	7.404551
91	7.40180826
92	7.410924
93	7.39560556
94	7.408141
95	7.40522528
96	7.41112566
97	7.39431953
98	7.375693
99	7.3941884
100	7.382415
101	7.404721
102	7.39689445
103	7.40143633
104	7.40498972
105	7.382524
106	7.384006
107	7.384471
108	7.384417
109	7.39635849
110	7.397589
111	7.39434528
112	7.3788414
113	7.34322071
114	7.363413
115	7.38126
116	7.363831
117	7.347212
118	7.37189436
119	7.375977
120	7.385691
121	7.389817
122	7.401037
123	7.37860775
124	7.374762
125	7.38349152
126	7.374894
127	7.373071
128	7.368545
129	7.36867666
130	7.360548
131	7.346153
132	7.340462
133	7.346018
134	7.336267
135	7.33112764
136	7.3364
137	7.351572
138	7.3160553
139	7.310568
140	7.30483341
141	7.284349
142	7.29319763
143	7.281474
144	7.297542
145	7.30215454
146	7.301393
147	7.296
148	7.30725
149	7.28908634
150	7.27791548
151	7.27245426
152	7.25173569
153	7.26172638
154	7.27304173
155	7.25624037
156	7.247055
157	7.24217939
158	7.23219
159	7.24754
160	7.23731
161	7.23959827
162	7.23151541
163	7.21561766
164	7.198935
165	7.207845
166	7.20583
167	7.249852
168	7.256444
169	7.260676
170	7.25893736
171	7.23556471
172	7.214048
173	7.23271847
174	7.253535
175	7.258416
176	7.22500658
177	7.212744
178	7.182034
179	7.1955204
180	7.18672752
181	7.16950846
182	7.193659
183	7.20740271
184	7.17914772
185	7.18660069
186	7.18721962
187	7.17454958
188	7.1819334
189	7.180416
190	7.18115139
191	7.17744
192	7.158979
193	7.16804647
194	7.164204
195	7.16255331
196	7.16122341
197	7.15842533
198	7.13387
199	7.120725
200	7.09656954
201	7.10364866
202	7.103798
203	7.10352135
204	7.09366751
205	7.06820965
206	7.073616
207	7.082284
208	7.08398628
209	7.098429
210	7.095603
211	7.06742573
212	7.049601
213	7.050142
214	7.04918
215	7.036973
216	7.037339
217	7.04900265
218	7.026559
219	7.057226
220	7.051368
221	7.04197741
222	7.04185057
223	7.034107
224	7.03783369
225	7.03665924
226	7.04346466
227	7.041524
228	7.047434
229	7.032123
230	7.016064
231	7.01854038
232	7.00572443
233	6.99848175
234	6.99934149
235	6.991073
236	7.003825
237	7.003254
238	6.997688
239	6.984723
240	6.985696
241	6.97069454
242	6.97397041
243	6.98289633
244	6.95161438
245	6.94622755
246	6.933571
247	6.9491024
248	6.94511557
249	6.94845772
250	6.949363
251	6.957008
252	6.961817
253	6.9615984
254	6.955058
255	6.927761
256	6.927138
257	6.9416585
258	6.92194033
259	6.912297
260	6.92396545
261	6.932114
262	6.93154335
263	6.90927124
264	6.92533
265	6.92224026
266	6.920373
267	6.938704
268	6.918457
269	6.90576267
270	6.90344667
271	6.89989758
272	6.88763237
273	6.883127
274	6.88178
275	6.88224125
276	6.870027
277	6.843366
278	6.84429073
279	6.832898
280	6.83148861
281	6.841195
282	6.83807564
283	6.854949
284	6.85621738
285	6.83917952
286	6.83436632
287	6.82445431
288	6.81271458
289	6.795487
290	6.815769
291	6.814503
292	6.81743145
293	6.810967
294	6.822147
295	6.801259
296	6.80683041
297	6.80319357
298	6.802963
299	6.813207
300	6.83284664
301	6.8247304
302	6.79871655
303	6.7729187
304	6.77514029
305	6.77301073
306	6.777408
307	6.77241325
308	6.78141451
309	6.74653673
310	6.745085
311	6.73873663
312	6.727524
313	6.72206163
314	6.737999
315	6.71408
316	6.707032
317	6.70731258
318	6.702804
319	6.70747566
320	6.70373869
321	6.714794
322	6.689519
323	6.68341446
324	6.696059
325	6.69834328
326	6.705325
327	6.70936871
328	6.72575426
329	6.69777346
330	6.694983
331	6.69659853
332	6.7040987
333	6.68466
334	6.681425
335	6.66030741
336	6.65369749
337	6.673996
338	6.66175842
339	6.65927124
340	6.66124725
341	6.673144
342	6.664449
343	6.662586
344	6.66099072
345	6.66310549
346	6.657872
347	6.651878
348	6.638717
349	6.64117336
350	6.61661434
351	6.624009
352	6.62576437
353	6.625695
354	6.583799
355	6.58319426
356	6.58438
357	6.585594
358	6.568184
359	6.56937265
360	6.57755327
361	6.59140873
362	6.58227158
363	6.56107044
364	6.55131865
365	6.54176331
366	6.534038
367	6.53538
368	6.56334972
369	6.569995
370	6.57437944
371	6.572541
372	6.5503974
373	6.5288043
374	6.51719475
375	6.54025269
376	6.517117
377	6.506138
378	6.49932957
379	6.517914
380	6.51350069
381	6.512362
382	6.49966526
383	6.50560045
384	6.52818871
385	6.528897
386	6.52738857
387	6.527821
388	6.53193951
389	6.51845074
390	6.52177048
391	6.547363
392	6.510216
393	6.494617
394	6.51248169
395	6.52961969
396	6.51821136
397	6.50811958
398	6.493433
399	6.47607565
400	6.486116
401	6.50105
402	6.50078154
403	6.494154
404	6.491571
405	6.452918
406	6.42845964
407	6.43010759
408	6.434515
409	6.445606
410	6.43482256
411	6.42692852
412	6.419892
413	6.43061352
414	6.42843771
415	6.434703
416	6.444206
417	6.42320442
418	6.42771
419	6.428582
420	6.431039
421	6.44864559
422	6.43642664
423	6.438047
424	6.41790342
425	6.414612
426	6.39304161
427	6.389976
428	6.402389
429	6.41119957
430	6.42386341
431	6.4133954
432	6.41221428
433	6.420008
434	6.417815
435	6.40883
436	6.39488649
437	6.389079
438	6.376059
439	6.38587475
440	6.3914113
441	6.37480259
442	6.38321972
443	6.380477
444	6.369005
445	6.380138
446	6.36415052
447	6.37775469
448	6.367865
449	6.354888
450	6.33462572
451	6.3197093
452	6.32324266
453	6.33944654
454	6.332879
455	6.32053566
456	6.313725
457	6.30469036
458	6.29607153
459	6.30603266
460	6.31940746
461	6.317209
462	6.324211
463	6.30323553
464	6.30951262
465	6.31056833
466	6.30134726
467	6.303803
468	6.306181
469	6.316784
470	6.312298
471	6.284387
472	6.30449533
473	6.2925725
474	6.2897296
475	6.27159357
476	6.269405
477	6.2618866
478	6.262983
479	6.24481773
480	6.257267
481	6.244802
482	6.24728155
483	6.26158953
484	6.23805046
485	6.21696
486	6.20309734
487	6.22117567
488	6.21505928
489	6.23222256
490	6.24976826
491	6.23450232
492	6.22380257
493	6.210555
494	6.22037554
495	6.2360363
496	6.2600913
497	6.2409277
498	6.243594
499	6.234824
500	6.23711157
501	6.230099
502	6.23473072
503	6.22302437
504	6.2161746
505	6.22261143
506	6.22764826
507	6.209803
508	6.186391
509	6.172814
510	6.172997
511	6.18801
512	6.186614
513	6.178678
514	6.18357754
515	6.1766243
516	6.18187571
517	6.15953875
518	6.16764975
519	6.162708
520	6.159211
521	6.16752529
522	6.15962172
523	6.159421
524	6.15006971
525	6.12838
526	6.124813
527	6.152278
528	6.164338
529	6.14793062
530	6.15436459
531	6.145718
532	6.1417346
533	6.12754536
534	6.10187769
535	6.10761166
536	6.12448549
537	6.106231
538	6.10903
539	6.09978962
540	6.106867
541	6.104192
542	6.10920858
543	6.121686
544	6.11425734
545	6.111622
546	6.12595844
547	6.11386967
548	6.11757231
549	6.11769962
550	6.100775
551	6.08738947
552	6.092392
553	6.07030725
554	6.053475
555	6.06786442
556	6.0866437
557	6.089981
558	6.08792448
559	6.09591532
560	6.084351
561	6.07971764
562	6.08430147
563	6.08115673
564	6.068673
565	6.069735
566	6.05450153
567	6.04428
568	6.06004238
569	6.061882
570	6.077976
571	6.073904
572	6.06668854
573	6.07779455
574	6.07966328
575	6.04741144
576	6.047947
577	6.04329729
578	6.043232
579	6.019271
580	6.01405525
581	6.004352
582	6.00062275
583	6.023723
584	6.024268
585	6.03520632
586	6.026204
587	6.04056358
588	6.02386236
589	6.01317644
590	6.01898527
591	6.003882
592	5.99861145
593	6.00046539
594	6.01032257
595	6.02190161
596	6.029465
597	6.022622
598	6.02428246
599	6.01516628
600	5.99934626
601	5.987516
602	5.99558973
603	5.981143
604	5.98026133
605	5.981236
606	5.991434
607	5.991098
608	5.987939
609	5.994146
610	5.996943
611	6.00106049
612	5.97927332
613	5.97298574
614	5.984423
615	5.991707
616	5.97830343
617	5.981853
618	5.95334625
619	5.95869732
620	5.95270061
621	5.94609356
622	5.95666742
623	5.967494
624	5.95012665
625	5.9463253
626	5.949528
627	5.94898033
628	5.957577
629	5.958671
630	5.97370625
631	5.94772768
632	5.931812
633	5.925435
634	5.93651247
635	5.92907858
636	5.9426527
637	5.937907
638	5.919452
639	5.903801
640	5.882335
641	5.880055
642	5.904633
643	5.913167
644	5.90516233
645	5.89086342
646	5.887018
647	5.905604
648	5.904175
649	5.93079138
650	5.92148542
651	5.913725
652	5.898381
653	5.90661049
654	5.911047
655	5.90196562
656	5.89464
657	5.89739037
658	5.893909
659	5.8794837
660	5.879782
661	5.879585
662	5.86263466
663	5.878715
664	5.87399149
665	5.867255
666	5.853573
667	5.86114645
668	5.87041473
669	5.86491346
670	5.86879158
671	5.84863043
672	5.84301329
673	5.844669
674	5.86645365
675	5.86670446
676	5.839479
677	5.83478928
678	5.8490715
679	5.828801
680	5.85239124
681	5.85042953
682	5.854561
683	5.840396
684	5.856104
685	5.83817434
686	5.82952261
687	5.82237625
688	5.827717
689	5.816551
690	5.79255342
691	5.80448341
692	5.820396
693	5.820771
694	5.826121
695	5.803133
696	5.8009553
697	5.806516
698	5.82068539
699	5.81553173
700	5.805498
701	5.80821
702	5.78961563
703	5.77734041
704	5.76821375
705	5.76757956
706	5.7712965
707	5.74355841
708	5.772179
709	5.77415371
710	5.78187466
711	5.759384
712	5.749884
713	5.75428963
714	5.73813772
715	5.776104
716	5.77889967
717	5.79148626
718	5.771721
719	5.74438667
720	5.742153
721	5.7497673
722	5.753208
723	5.7694006
724	5.764097
725	5.76486158
726	5.762458
727	5.74832
728	5.73735762
729	5.75733471
730	5.762922
731	5.7523613
732	5.74651766
733	5.74503469
734	5.7435
735	5.752761
736	5.74143934
737	5.751252
738	5.748111
739	5.74184465
740	5.73758841
741	5.731846
742	5.734566
743	5.77101231
744	5.743958
745	5.747597
746	5.74404049
747	5.747675
748	5.73257875
749	5.71920967
750	5.71962261
751	5.705697
752	5.68660164
753	5.69052935
754	5.705058
755	5.70661068
756	5.69837236
757	5.69739342
758	5.683859
759	5.66808
760	5.6842
761	5.68447161
762	5.6863203
763	5.684299
764	5.69345951
765	5.69052649
766	5.69963
767	5.695114
768	5.69792175
769	5.705799
770	5.694573
771	5.693614
772	5.69884062
773	5.699091
774	5.691998
775	5.708932
776	5.71019
777	5.693622
778	5.65862226
779	5.67615271
780	5.68663359
781	5.67119837
782	5.65445662
783	5.64252472
784	5.633013
785	5.634602
786	5.653066
787	5.649698
788	5.66466427
789	5.661838
790	5.670986
791	5.67527533
792	5.67263269
793	5.66617
794	5.644404
795	5.64858532
796	5.650214
797	5.641993
798	5.64537668
799	5.644606
800	5.64002132
801	5.64687347
802	5.649199
803	5.631277
804	5.629462
805	5.642846
806	5.64235926
807	5.646594
808	5.62185431
809	5.62199068
810	5.62828827
811	5.652025
812	5.64141941
813	5.63034344
814	5.62532425
815	5.621903
816	5.615418
817	5.6251955
818	5.62125635
819	5.60745
820	5.62203
821	5.624486
822	5.609065
823	5.6019907
824	5.589215
825	5.61745
826	5.618832
827	5.62135553
828	5.61554337
829	5.6224165
830	5.62308168
831	5.63105059
832	5.639612
833	5.633403
834	5.60006142
835	5.58624125
836	5.585421
837	5.5886507
838	5.574501
839	5.56298876
840	5.56279945
841	5.5636363
842	5.563795
843	5.58402348
844	5.575761
845	5.575112
846	5.569301
847	5.577983
848	5.588239
849	5.57996273
850	5.58146524
851	5.564948
852	5.55308771
853	5.56324
854	5.57098627
855	5.57879639
856	5.55681658
857	5.54698133
858	5.551724
859	5.578885
860	5.5762825
861	5.56913853
862	5.56502
863	5.575178
864	5.582571
865	5.56541348
866	5.5622344
867	5.556301
868	5.54079771
869	5.531132
870	5.52326536
871	5.520456
872	5.525959
873	5.52099133
874	5.52295351
875	5.53988838
876	5.53588152
877	5.519
878	5.522466
879	5.52989054
880	5.51265144
881	5.50477648
882	5.49444
883	5.50069427
884	5.510393
885	5.50827932
886	5.53091669
887	5.523422
888	5.52054
889	5.537587
890	5.53712749
891	5.526398
892	5.542439
893	5.539073
894	5.52292538
895	5.52389
896	5.52399874
897	5.519727
898	5.51214266
899	5.51775455
900	5.52657843
901	5.52217865
902	5.5112195
903	5.48651743
904	5.48314571
905	5.49085
906	5.502722
907	5.49493933
908	5.497743
909	5.50259447
910	5.49726248
911	5.49132824
912	5.4841013
913	5.48627043
914	5.49307632
915	5.484269
916	5.494414
917	5.479794
918	5.47930241
919	5.46802235
920	5.46211672
921	5.46388245
922	5.4749217
923	5.500755
924	5.48965025
925	5.49564171
926	5.510218
927	5.49559736
928	5.50214958
929	5.4731226
930	5.46764374
931	5.50028658
932	5.491384
933	5.478733
934	5.48403549
935	5.473708
936	5.473008
937	5.459059
938	5.45147228
939	5.43024826
940	5.45059156
941	5.45260572
942	5.465516
943	5.452946
944	5.453806
945	5.45603037
946	5.44770241
947	5.44036531
948	5.470889
949	5.49204969
950	5.49565458
951	5.48102
952	5.46169138
953	5.435174
954	5.45674133
955	5.44355631
956	5.44840956
957	5.445489
958	5.441966
959	5.44863462
960	5.436419
961	5.455238
962	5.441121
963	5.461484
964	5.430276
965	5.427993
966	5.429467
967	5.41529942
968	5.418809
969	5.40979242
970	5.41728926
971	5.430094
972	5.45556068
973	5.436501
974	5.42334843
975	5.432478
976	5.427536
977	5.42757368
978	5.44425058
979	5.46202135
980	5.440567
981	5.41445255
982	5.41579151
983	5.416584
984	5.411708
985	5.42161036
986	5.41241264
987	5.39539
988	5.385712
989	5.395761
990	5.3973875
991	5.39088774
992	5.38791227
993	5.379689
994	5.38355
995	5.3881073
996	5.385058
997	5.365132
998	5.39199638
999	5.395559
1000	5.402643
1001	5.39221954
1002	5.40291834
1003	5.4113574
1004	5.408583
1005	5.402469
1006	5.38690472
1007	5.402095
1008	5.394442
1009	5.3873415
1010	5.388102
1011	5.373945
1012	5.360095
1013	5.37417
1014	5.388657
1015	5.395182
1016	5.39240026
1017	5.395112
1018	5.386071
1019	5.396616
1020	5.385758
1021	5.382079
1022	5.375213
1023	5.37948132
1024	5.35882664
1025	5.332805
1026	5.341461
1027	5.325875
1028	5.330797
1029	5.33594942
1030	5.340074
1031	5.348297
1032	5.34588671
1033	5.34898138
1034	5.348915
1035	5.34303141
1036	5.34077454
1037	5.3397193
1038	5.351147
1039	5.36547
1040	5.359644
1041	5.344595
1042	5.34796
1043	5.338418
1044	5.32784033
1045	5.310811
1046	5.31573343
1047	5.32900333
1048	5.307108
1049	5.295245
1050	5.29636955
1051	5.311886
1052	5.32075548
1053	5.33142042
1054	5.34068871
1055	5.32431173
1056	5.319849
1057	5.322063
1058	5.322917
1059	5.312141
1060	5.3214
1061	5.324055
1062	5.32492542
1063	5.333487
1064	5.337202
1065	5.34161854
1066	5.338545
1067	5.31694126
1068	5.325634
1069	5.34440374
1070	5.341517
1071	5.3176856
1072	5.31496429
1073	5.30371857
1074	5.303133
1075	5.302735
1076	5.29686832
1077	5.28116465
1078	5.279907
1079	5.296095
1080	5.30022144
1081	5.28956
1082	5.29635668
1083	5.297248
1084	5.30146265
1085	5.314891
1086	5.32603
1087	5.31047773
1088	5.304496
1089	5.298683
1090	5.281099
1091	5.286092
1092	5.293102
1093	5.31365
1094	5.31295443
1095	5.313886
1096	5.31649256
1097	5.28676844
1098	5.29334974
1099	5.269174
1100	5.263209
1101	5.25284672
1102	5.271603
1103	5.262256
1104	5.276154
1105	5.272744
1106	5.2682147
1107	5.26797628
1108	5.27531576
1109	5.26669073
1110	5.284611
1111	5.29457569
1112	5.28421974
1113	5.276832
1114	5.26811075
1115	5.263646
1116	5.255419
1117	5.262032
1118	5.27475262
1119	5.270322
1120	5.263232
1121	5.273355
1122	5.28311157
1123	5.2742815
1124	5.275785
1125	5.269317
1126	5.26668072
1127	5.267943
1128	5.26888132
1129	5.24735928
1130	5.25072241
1131	5.22547865
1132	5.247754
1133	5.25820446
1134	5.277038
1135	5.27607059
1136	5.270614
1137	5.267166
1138	5.259726
1139	5.259016
1140	5.24835634
1141	5.243336
1142	5.2474227
1143	5.2339077
1144	5.244631
1145	5.26816273
1146	5.273062
1147	5.26668
1148	5.252311
1149	5.27345
1150	5.27462435
1151	5.26547337
1152	5.25091839
1153	5.258108
1154	5.255322
1155	5.26208162
1156	5.248867
1157	5.23554754
1158	5.25159931
1159	5.2623086
1160	5.271901
1161	5.260186
1162	5.254286
1163	5.245274
1164	5.236254
1165	5.2310853
1166	5.230558
1167	5.231638
1168	5.23297071
1169	5.22589731
1170	5.2216053
1171	5.226276
1172	5.216477
1173	5.200474
1174	5.198211
1175	5.194972
1176	5.2136054
1177	5.229757
1178	5.233856
1179	5.23646641
1180	5.232485
1181	5.231386
1182	5.24244976
1183	5.245042
1184	5.23332
1185	5.224922
1186	5.20225239
1187	5.20048761
1188	5.210864
1189	5.24353552
1190	5.242473
1191	5.239361
1192	5.23656
1193	5.21867
1194	5.226246
1195	5.226413
1196	5.2233777
1197	5.21585464
1198	5.2076416
1199	5.19729376
1200	5.18478775
1201	5.18069124
1202	5.179329
1203	5.181412
1204	5.1788373
1205	5.19326735
1206	5.18775368
1207	5.210726
1208	5.19340849
1209	5.180952
1210	5.17575645
1211	5.205589
1212	5.200226
1213	5.19782352
1214	5.17469454
1215	5.16815567
1216	5.168378
1217	5.184783
1218	5.18686867
1219	5.2092824
1220	5.200866
1221	5.19839048
1222	5.18561125
1223	5.18318462
1224	5.17312431
1225	5.152356
1226	5.14392948
1227	5.15142775
1228	5.141657
1229	5.15471
1230	5.17171431
1231	5.158954
1232	5.169776
1233	5.15388727
1234	5.187953
1235	5.21442938
1236	5.209588
1237	5.183231
1238	5.185918
1239	5.19389772
1240	5.20734835
1241	5.18696833
1242	5.17902231
1243	5.16952467
1244	5.14792871
1245	5.14392757
1246	5.13409042
1247	5.127909
1248	5.127469
1249	5.136229
1250	5.13356161
1251	5.15250254
1252	5.15228939
1253	5.14437866
1254	5.147536
1255	5.17912
1256	5.176563
1257	5.179952
1258	5.18171263
1259	5.157473
1260	5.17654657
1261	5.170863
1262	5.164103
1263	5.167163
1264	5.16164732
1265	5.16421127
1266	5.164947
1267	5.173095
1268	5.172362
1269	5.167083
1270	5.14834166
1271	5.13229656
1272	5.125698
1273	5.14300776
1274	5.145843
1275	5.16573524
1276	5.14819765
1277	5.13578653
1278	5.14846134
1279	5.14304066
1280	5.14122248
1281	5.13598061
1282	5.124717
1283	5.13713
1284	5.12008858
1285	5.11304331
1286	5.12528467
1287	5.125838
1288	5.105494
1289	5.10855246
1290	5.107803
1291	5.113192
1292	5.110461
1293	5.128563
1294	5.13511038
1295	5.13458538
1296	5.13404655
1297	5.13911247
1298	5.12125635
1299	5.10042524
1300	5.107849
1301	5.12061167
1302	5.13886452
1303	5.137395
1304	5.147427
1305	5.126667
1306	5.14768934
1307	5.123065
1308	5.11967039
1309	5.134438
1310	5.140097
1311	5.121715
1312	5.13159752
1313	5.14060354
1314	5.14444542
1315	5.15930748
1316	5.14763641
1317	5.13123846
1318	5.124887
1319	5.13291931
1320	5.141787
1321	5.138281
1322	5.13990068
1323	5.135595
1324	5.13071966
1325	5.12142849
1326	5.12624168
1327	5.13331366
1328	5.11544
1329	5.112363
1330	5.10339451
1331	5.09170961
1332	5.11208534
1333	5.10238266
1334	5.10184
1335	5.107532
1336	5.09784842
1337	5.1181426
1338	5.119557
1339	5.1359086
1340	5.139136
1341	5.14506674
1342	5.12264967
1343	5.124215
1344	5.11475563
1345	5.13041162
1346	5.11375332
1347	5.09807062
1348	5.09183264
1349	5.07983828
1350	5.06718969
1351	5.060872
1352	5.064616
1353	5.05287
1354	5.05098867
1355	5.055111
1356	5.07693958
1357	5.071763
1358	5.07065964
1359	5.064156
1360	5.06779861
1361	5.06661844
1362	5.071826
1363	5.07465458
1364	5.069289
1365	5.06201
1366	5.07082844
1367	5.073931
1368	5.096844
1369	5.0891614
1370	5.09156466
1371	5.078293
1372	5.088673
1373	5.080011
1374	5.082205
1375	5.080776
1376	5.086796
1377	5.055538
1378	5.04719067
1379	5.028396
1380	5.044727
1381	5.02648258
1382	5.02337933
1383	5.03647375
1384	5.041733
1385	5.03934956
1386	5.045895
1387	5.051746
1388	5.049394
1389	5.05762672
1390	5.08499336
1391	5.075612
1392	5.07911539
1393	5.07983637
1394	5.0753994
1395	5.06777763
1396	5.07397747
1397	5.05151272
1398	5.048199
1399	5.064114
1400	5.051889
1401	5.05291
1402	5.066164
1403	5.037961
1404	5.03624439
1405	5.043946
1406	5.06191063
1407	5.07092333
1408	5.0434494
1409	5.04444027
1410	5.052615
1411	5.06057262
1412	5.062463
1413	5.059313
1414	5.04133558
1415	5.05255747
1416	5.036903
1417	5.05304766
1418	5.04141474
1419	5.049313
1420	5.051196
1421	5.035174
1422	5.02145052
1423	5.033884
1424	5.03764725
1425	5.0507226
1426	5.06625271
1427	5.072711
1428	5.084591
1429	5.080089
1430	5.076405
1431	5.086668
1432	5.091385
1433	5.06240225
1434	5.041412
1435	5.04483938
1436	5.020376
1437	5.02260733
1438	5.03503561
1439	5.026768
1440	5.02301264
1441	5.01862669
1442	5.008884
1443	5.016059
1444	5.02264166
1445	5.02633762
1446	5.01014137
1447	5.017137
1448	5.016629
1449	5.026571
1450	5.04535437
1451	5.04215431
1452	5.041798
1453	5.038597
1454	5.030622
1455	5.054174
1456	5.03934431
1457	5.00459242
1458	5.01495647
1459	5.01414728
1460	5.03015137
1461	5.024145
1462	5.01999569
1463	5.04593849
1464	5.05626726
1465	5.06187
1466	5.05467749
1467	5.057168
1468	5.035788
1469	5.016914
1470	5.009813
1471	5.02408838
1472	5.02827835
1473	5.013676
1474	5.016864
1475	5.024709
1476	5.03688574
1477	5.035145
1478	5.02051735
1479	5.027057
1480	5.0225873
1481	5.01551342
1482	5.00859261
1483	5.00135565
1484	5.00000048
1485	4.996864
1486	5.01243544
1487	4.984135
1488	4.994819
1489	5.003224
1490	4.989567
1491	4.990751
1492	4.98801231
1493	5.003625
1494	5.00377369
1495	5.008124
1496	5.01456356
1497	5.020782
1498	5.01440668
1499	5.00363445
1500	4.995313
1501	4.99744034
1502	4.98533
1503	4.99918175
1504	5.00183058
1505	4.99353266
1506	5.010939
1507	5.00430775
1508	4.98861361
1509	4.99888945
1510	4.98120546
1511	4.99672174
1512	5.011973
1513	5.00379372
1514	4.995411
1515	5.00458431
1516	4.980551
1517	4.991294
1518	4.98811769
1519	4.984202
1520	4.97357
1521	4.98125458
1522	4.97651625
1523	5.01995659
1524	5.02274656
1525	5.030114
1526	5.01646376
1527	5.00627136
1528	4.98189259
1529	4.985351
1530	4.99775171
1531	4.98075962
1532	4.972589
1533	4.959918
1534	4.94560671
1535	4.945245
1536	4.956489
1537	4.974712
1538	4.96267366
1539	4.96841574
1540	4.97293663
1541	4.9768734
1542	4.98438
1543	4.984785
1544	4.98342371
1545	4.98566866
1546	4.98487329
1547	4.992736
1548	4.97510624
1549	4.98733044
1550	4.99506044
1551	4.981585
1552	4.967473
1553	4.96439075
1554	4.966918
1555	4.971974
1556	4.98550844
1557	4.99682856
1558	4.994671
1559	4.988006
1560	4.971121
1561	4.97819
1562	4.96048546
1563	4.971251
1564	4.953044
1565	4.951982
1566	4.963479
1567	4.98502159
1568	4.97222948
1569	4.979085
1570	4.957331
1571	4.946898
1572	4.94237852
1573	4.95342827
1574	4.962037
1575	4.952674
1576	4.968634
1577	4.94561768
1578	4.94725752
1579	4.95852852
1580	4.946354
1581	4.954956
1582	4.9509325
1583	4.945496
1584	4.92915058
1585	4.95249748
1586	4.95827055
1587	4.93780375
1588	4.919659
1589	4.93551064
1590	4.948542
1591	4.957521
1592	4.95689
1593	4.961392
1594	4.979782
1595	4.98307848
1596	4.988376
1597	4.96267462
1598	4.9655447
1599	4.966364
1600	4.942957
1601	4.92713547
1602	4.929113
1603	4.93324327
1604	4.93708754
1605	4.929752
1606	4.95898771
1607	4.95740032
1608	4.95455742
1609	4.94318962
1610	4.946548
1611	4.942876
1612	4.931369
1613	4.92927456
1614	4.9247427
1615	4.920333
1616	4.91773939
1617	4.933856
1618	4.93576336
1619	4.93834066
1620	4.95463276
1621	4.94190073
1622	4.93310547
1623	4.91389036
1624	4.912552
1625	4.91077328
1626	4.89987
1627	4.90439
1628	4.90661049
1629	4.90308142
1630	4.88643742
1631	4.9126153
1632	4.91215
1633	4.93147945
1634	4.94705439
1635	4.94946861
1636	4.941665
1637	4.95164967
1638	4.949912
1639	4.949047
1640	4.96811867
1641	4.95873737
1642	4.93363428
1643	4.907783
1644	4.92376757
1645	4.92315149
1646	4.92258167
1647	4.909475
1648	4.90652037
1649	4.92158031
1650	4.922873
1651	4.93203449
1652	4.94813156
1653	4.94644833
1654	4.922584
1655	4.911609
1656	4.924459
1657	4.92328072
1658	4.92309237
1659	4.918992
1660	4.917674
1661	4.934604
1662	4.947631
1663	4.936852
1664	4.94191742
1665	4.96096563
1666	4.953081
1667	4.954584
1668	4.940698
1669	4.95088673
1670	4.9412
1671	4.932128
1672	4.92889547
1673	4.943198
1674	4.93208742
1675	4.94242525
1676	4.929458
1677	4.91404772
1678	4.90828
1679	4.921082
1680	4.921584
1681	4.90294456
1682	4.90302944
1683	4.9088397
1684	4.90994835
1685	4.916514
1686	4.91588259
1687	4.91155767
1688	4.909633
1689	4.914359
1690	4.896101
1691	4.8656044
1692	4.88260365
1693	4.874492
1694	4.896238
1695	4.904778
1696	4.903716
1697	4.8908267
1698	4.90929365
1699	4.91816759
1700	4.922029
1701	4.898157
1702	4.91269159
1703	4.905864
1704	4.895421
1705	4.89246273
1706	4.890306
1707	4.88193846
1708	4.88691139
1709	4.88366556
1710	4.87536573
1711	4.871336
1712	4.875
1713	4.87967
1714	4.89323664
1715	4.89243364
1716	4.91362762
1717	4.89590073
1718	4.89535332
1719	4.88181829
1720	4.88809872
1721	4.873102
1722	4.877744
1723	4.87352848
1724	4.883747
1725	4.90321064
1726	4.8973527
1727	4.89536953
1728	4.889254
1729	4.886723
1730	4.87044
1731	4.87664127
1732	4.88259029
1733	4.86757
1734	4.84813929
1735	4.86244154
1736	4.83857965
1737	4.84682035
1738	4.861316
1739	4.86496973
1740	4.86821127
1741	4.87195253
1742	4.88479
1743	4.878883
1744	4.884881
1745	4.893992
1746	4.882131
1747	4.88396168
1748	4.88541031
1749	4.89223528
1750	4.90209675
1751	4.90170956
1752	4.881525
1753	4.8842783
1754	4.86426163
1755	4.860137
1756	4.86601734
1757	4.860533
1758	4.861172
1759	4.86338234
1760	4.85785151
1761	4.840296
1762	4.854389
1763	4.853127
1764	4.86113262
1765	4.85798931
1766	4.85481167
1767	4.8580327
1768	4.863161
1769	4.88301849
1770	4.88163376
1771	4.892745
1772	4.893783
1773	4.88875
1774	4.882775
1775	4.89420366
1776	4.873362
1777	4.87563
1778	4.86003065
1779	4.85382843
1780	4.854789
1781	4.855859
1782	4.85619545
1783	4.872992
1784	4.85129166
1785	4.84044933
1786	4.832755
1787	4.831289
1788	4.834051
1789	4.84146357
1790	4.83418465
1791	4.82494974
1792	4.858012
1793	4.860671
1794	4.87630224
1795	4.8609333
1796	4.87548733
1797	4.862826
1798	4.845173
1799	4.839481
1800	4.82191133
1801	4.827328
1802	4.83489561
1803	4.84054327
1804	4.84690952
1805	4.8451333
1806	4.844277
1807	4.84543037
1808	4.85030746
1809	4.856428
1810	4.83479261
1811	4.84331942
1812	4.845128
1813	4.86413336
1814	4.853131
1815	4.845733
1816	4.85428047
1817	4.84515429
1818	4.857093
1819	4.837605
1820	4.82680464
1821	4.80293751
1822	4.817584
1823	4.83524942
1824	4.84540939
1825	4.851385
1826	4.85352564
1827	4.843586
1828	4.85103559
1829	4.83476257
1830	4.8353796
1831	4.844149
1832	4.85414553
1833	4.852195
1834	4.859294
1835	4.84355927
1836	4.839875
1837	4.83637142
1838	4.835918
1839	4.839188
1840	4.828191
1841	4.80923653
1842	4.822141
1843	4.80813
1844	4.8166275
1845	4.81402349
1846	4.8105793
1847	4.815044
1848	4.812244
1849	4.818293
1850	4.819939
1851	4.837132
1852	4.838303
1853	4.82625771
1854	4.82498837
1855	4.84400129
1856	4.844582
1857	4.84363031
1858	4.83329868
1859	4.826871
1860	4.817499
1861	4.822272
1862	4.8282547
1863	4.82992125
1864	4.82522535
1865	4.82978725
1866	4.84613371
1867	4.85236073
1868	4.846079
1869	4.84248972
1870	4.83334255
1871	4.824547
1872	4.8171277
1873	4.81037
1874	4.81369638
1875	4.815624
1876	4.828283
1877	4.83767
1878	4.82688
1879	4.818331
1880	4.82824469
1881	4.828936
1882	4.82649374
1883	4.82722664
1884	4.82113075
1885	4.813963
1886	4.81121063
1887	4.82022047
1888	4.81002426
1889	4.799533
1890	4.79200029
1891	4.799832
1892	4.801537
1893	4.793751
1894	4.80060053
1895	4.79061174
1896	4.796949
1897	4.79302
1898	4.79449844
1899	4.82844
1900	4.81369162
1901	4.80901861
1902	4.814049
1903	4.8099885
1904	4.790053
1905	4.79190254
1906	4.79345465
1907	4.814748
1908	4.79812431
1909	4.79680729
1910	4.82787466
1911	4.836047
1912	4.835251
1913	4.8162303
1914	4.800808
1915	4.816572
1916	4.815934
1917	4.80910826
1918	4.804559
1919	4.788083
1920	4.789244
1921	4.79238653
1922	4.77825069
1923	4.77564144
1924	4.803013
1925	4.798144
1926	4.80010033
1927	4.817434
1928	4.80042458
1929	4.79043627
1930	4.78931856
1931	4.78418
1932	4.78617144
1933	4.79466438
1934	4.80452347
1935	4.7851615
1936	4.812429
1937	4.79869843
1938	4.79299545
1939	4.79722357
1940	4.79701042
1941	4.794314
1942	4.79935169
1943	4.79542351
1944	4.807353
1945	4.79564762
1946	4.8006587
1947	4.80675173
1948	4.812684
1949	4.801178
1950	4.79495144
1951	4.791782
1952	4.78635359
1953	4.793202
1954	4.78812
1955	4.78814
1956	4.7927556
1957	4.79714346
1958	4.814115
1959	4.81078768
1960	4.80419
1961	4.800844
1962	4.805062
1963	4.79752636
1964	4.7881093
1965	4.78818941
1966	4.79754066
1967	4.81802654
1968	4.805588
1969	4.796286
1970	4.788755
1971	4.797708
1972	4.80548763
1973	4.7889533
1974	4.80651855
1975	4.79233027
1976	4.77688646
1977	4.782076
1978	4.8047533
1979	4.80159044
1980	4.800936
1981	4.796394
1982	4.790982
1983	4.793782
1984	4.785825
1985	4.76789951
1986	4.79238
1987	4.81532335
1988	4.82544661
1989	4.81392431
1990	4.80667734
1991	4.80619526
1992	4.79384041
1993	4.79371548
1994	4.78368473
1995	4.78780937
1996	4.793209
1997	4.796076
1998	4.81393957
1999	4.80136728
2000	4.80930662
2001	4.78490448
2002	4.77634573
2003	4.77608442
2004	4.778232
2005	4.7825737
2006	4.768349
2007	4.758274
2008	4.744739
2009	4.731014
2010	4.74386024
2011	4.74311543
2012	4.735433
2013	4.73441839
2014	4.74850035
2015	4.741965
2016	4.7502985
2017	4.76000643
2018	4.766858
2019	4.756302
2020	4.772933
2021	4.777573
2022	4.77833557
2023	4.80027437
2024	4.809319
2025	4.799144
2026	4.7812953
2027	4.77872
2028	4.792269
2029	4.80357265
2030	4.795303
[truncated: 47,170 more rows]
