# Supplementary material for: LaF3 doped with Ce/Gd/Eu: energy transfer and excitation dependence of photoluminescence rise-and-decay kinetics
Source: Front Chem. 2025 Apr 22;13:1501039. doi: 10.3389/fchem.2025.1501039 (PMC12052759; doi:10.3389/fchem.2025.1501039)
Supplement: Supplementary file 2 [file DataSheet3.zip › LaF3Eu394_618trace.txt]

#	Divided by Max of B
31	0.943145549674181
32	0.949087882463668
33	0.950825213789594
34	0.952813799751769
35	0.954901580860419
36	0.953603909670408
37	0.959708926757417
38	0.959440342062102
39	0.959242184501684
40	0.959008032868373
41	0.962309003257736
42	0.965264662428401
43	0.96505218472173
44	0.968803901262519
45	0.965807901313187
46	0.965371238318179
47	0.96795858548425
48	0.968247372498667
49	0.970333672066074
50	0.970379855282767
51	0.968272490582968
52	0.969565369469551
53	0.970183593641029
54	0.97193496696945
55	0.970830135969129
56	0.97006949793607
57	0.974328181144994
58	0.974294728681648
59	0.971611851906488
60	0.971175597612513
61	0.973395870229895
62	0.977493239992678
63	0.978508606620763
64	0.978955339555105
65	0.97529874250327
66	0.976900197765037
67	0.978498154943313
68	0.976176882083227
69	0.981029639206079
70	0.979565887810312
71	0.979993127975956
72	0.980110141352175
73	0.982419717983402
74	0.983395355465268
75	0.985599569537908
76	0.987025907759974
77	0.985997393162903
78	0.990204409749612
79	0.989213653167738
80	0.989701674840087
81	0.989670402115582
82	0.989237674287114
83	0.987432905871693
84	0.989122771113796
85	0.992646043644724
86	0.992691383915537
87	0.987542793942757
88	0.988509719564763
89	0.989772929310754
90	0.990640357517813
91	0.99096490587259
92	0.98985067900582
93	0.989466392183431
94	0.991750999735942
95	0.99266735995796
96	0.988878260044586
97	0.986113037106844
98	0.985946113955208
99	0.985536235068849
100	0.986635569891741
101	0.99307174408599
102	0.994655703253896
103	0.995614098660946
104	0.994264882891388
105	0.992141715084991
106	0.989429919873567
107	0.988149551779706
108	0.989298643115126
109	0.991683737195847
110	0.992522617351952
111	0.991075311915448
112	0.994133332246491
113	0.99129024892382
114	0.991590303598652
115	0.992729885539558
116	0.994030261535709
117	0.9952564086259
118	0.9963958046646
119	0.996328739379517
120	0.99623907917137
121	0.994464266554904
122	0.994040479061527
123	0.991099491974115
124	0.990977535869781
125	0.994927268060908
126	0.993321371013612
127	0.994630678830249
128	0.997153462585962
129	0.989815898264118
130	0.988749652614766
131	0.991146408865927
132	0.991954161045809
133	0.995011613736529
134	0.994738011100757
135	0.994283812277065
136	0.995690698884357
137	0.994676280215612
138	0.994732858345723
139	0.993773529170342
140	0.995064228318085
141	0.992108843033875
142	0.989639420306743
143	0.990010560579247
144	0.987072596176556
145	0.990547548324973
146	0.994032292268966
147	0.994657881573636
148	0.993386805751866
149	0.99350452867849
150	0.991615325184098
151	0.995069796869655
152	0.993745066265437
153	0.99252640777021
154	0.992987023767756
155	0.993207891198404
156	0.993321180854104
157	0.993384369155779
158	0.995955599593975
159	0.996383550729123
160	0.996283553790691
161	0.996180527072034
162	0.994603003526292
163	0.992239901250792
164	0.992471139470144
165	0.991420103743251
166	0.991722917150054
167	0.992840995456417
168	0.992024649202041
169	0.993127757413981
170	0.99516126359313
171	0.998859363667194
172	0.999389823549204
173	0.996345927528503
174	0.993858113254899
175	0.999395724170364
176	0.995529301711268
177	0.997032839017287
178	0.998249089298442
179	0.998017191197214
180	0.997571813504145
181	0.998969551168528
182	0.999546962000769
183	0.998882868233876
184	1
185	0.999398763884294
186	0.996969972851495
187	0.996266012285604
188	0.995502764526159
189	0.992990338787243
190	0.993018286558555
191	0.99244900149754
192	0.989980533825251
193	0.988354753756535
194	0.989712549409578
195	0.993311956698852
196	0.996054752167426
197	0.996272768624551
198	0.991418592400891
199	0.989683944594592
200	0.992450420598348
201	0.992064567088668
202	0.990594892366128
203	0.992708980765556
204	0.990919833811829
205	0.992895024881478
206	0.993145354263999
207	0.990999815752466
208	0.990376830497777
209	0.98901572408255
210	0.988742954458952
211	0.991431222398081
212	0.993879835430966
213	0.988799641859826
214	0.990605650569353
215	0.989104748533535
216	0.986411046857412
217	0.988378967873621
218	0.987089625386251
219	0.987950026206109
220	0.986565735940982
221	0.988722654221894
222	0.990605163817776
223	0.990054224892006
224	0.988208160643074
225	0.987078794808885
226	0.989083527300053
227	0.989149502715715
228	0.992498190369745
229	0.992740910533735
230	0.994525929323211
231	0.995484107607837
232	0.993450177117546
233	0.993749844377858
234	0.99257736058472
235	0.991056657835328
236	0.988271916585073
237	0.987842884095109
238	0.985193090817085
239	0.987736528165957
240	0.986223742579972
241	0.990370504146376
242	0.987464977549953
243	0.990405557355433
244	0.99080951433412
245	0.991696797180583
246	0.991164183103546
247	0.99157384202928
248	0.987863134663638
249	0.986546586594679
250	0.988109675047003
251	0.991632919195915
252	0.991259594927267
253	0.99119522593372
254	0.991183163576852
255	0.990791873491977
256	0.985168020982212
257	0.988789644294634
258	0.99059570409179
259	0.989460659016167
260	0.989557725511431
261	0.985158039027128
262	0.98533377195658
263	0.986365777541638
264	0.982152768092218
265	0.98322470433581
266	0.986356092178624
267	0.982790133095393
268	0.980830539362724
269	0.97988636334577
270	0.979680641978046
271	0.98168348990334
272	0.983270399381826
273	0.981116025548662
274	0.98360502335234
275	0.983034686737626
276	0.980377633339868
277	0.978403486728415
278	0.980092073360689
279	0.983264214940505
280	0.985282542417413
281	0.990049353118933
282	0.988723194899302
283	0.987321932188512
284	0.986106676697023
285	0.98469985962567
286	0.98716622135236
287	0.98439801688382
288	0.979529791562161
289	0.981410314416912
290	0.983022842922283
291	0.986534615060264
292	0.986794656768715
293	0.986674112669685
294	0.987451638002358
295	0.987334918380006
296	0.986254666205678
297	0.985686560417435
298	0.982930746118049
299	0.984872280373836
300	0.98489034410802
301	0.984214385239272
302	0.983229432779702
303	0.981050253064416
304	0.980456890119992
305	0.981826748129903
306	0.982747501888021
307	0.981054990022912
308	0.982171376761112
309	0.982249072530347
310	0.982363452055468
311	0.982217852312573
312	0.979105948723852
313	0.978953068993812
314	0.976966185952607
315	0.978830742504167
316	0.976232368924818
317	0.978491293590906
318	0.978822013615097
319	0.974665255902603
320	0.977963847879012
321	0.979454235796944
322	0.978715030443388
323	0.977735764320756
324	0.979650557040917
325	0.97906347503667
326	0.978975416993335
327	0.979282726111498
328	0.975664302871397
329	0.974978593360997
330	0.976527729214177
331	0.979228942190877
332	0.977458706174516
333	0.97722034690731
334	0.977321205239932
335	0.978147587375222
336	0.979364101609128
337	0.979921889115397
338	0.980875524858336
339	0.980990095962066
340	0.980802866896969
341	0.983764889315657
342	0.983952803806444
343	0.97977850033156
344	0.978342146095991
345	0.978772210272242
346	0.974139657859961
347	0.976081092778691
348	0.977143237226708
349	0.976414521866324
350	0.975662120294354
351	0.976876640691625
352	0.975484965425894
353	0.975193019493078
354	0.975249357795154
355	0.978935472143793
356	0.981552577853807
357	0.983059804821927
358	0.979769703325652
359	0.977609322438768
360	0.976317656883375
361	0.973916964046573
362	0.976467302482674
363	0.977942811128635
364	0.976245992292574
365	0.976216474995769
366	0.976044106754333
367	0.971597585686066
368	0.971401404933073
369	0.975117189841405
370	0.970959132232571
371	0.969773615417613
372	0.972777637543813
373	0.974788291942652
374	0.975354513165022
375	0.977478765164437
376	0.97474685419906
377	0.974009489419251
378	0.972348006193308
379	0.975935566829037
380	0.975353621969715
381	0.976410466076215
382	0.975561904814398
383	0.973602577872681
384	0.974678836697335
385	0.973619561671151
386	0.974022119416442
387	0.975188241380658
388	0.972448837563015
389	0.970745841381137
390	0.967794294764613
391	0.969322909001009
392	0.971455065391924
393	0.97177337679865
394	0.969606375806497
395	0.967964545707643
396	0.967874752104021
397	0.97192941828529
398	0.971279565195005
399	0.971929797185206
400	0.969916802689135
401	0.972064044121638
402	0.971967261446536
403	0.97347867760024
404	0.969084641975355
405	0.967625948254867
406	0.968296391078775
407	0.963431130258704
408	0.96454933770324
409	0.966342409889802
410	0.965213334971278
411	0.96641041603872
412	0.964991892804803
413	0.964443756603129
414	0.965480267833253
415	0.968015975340024
416	0.968402088545153
417	0.970001016388381
418	0.971777527668514
419	0.971467787630667
420	0.969047887264429
421	0.97106968018551
422	0.970177917237797
423	0.972988872118176
424	0.971533628231753
425	0.967562328546546
426	0.965722435967028
427	0.96727575532939
428	0.968422117733956
429	0.968669918278838
430	0.970204170602744
431	0.971586748013196
432	0.972582820546696
433	0.974009773239413
434	0.970411963857648
435	0.9692498253094
436	0.968008464039448
437	0.962824485949819
438	0.962752419753489
439	0.964079331515649
440	0.965448718384091
441	0.965478086675311
442	0.96459389746861
443	0.96615571440661
444	0.966001645470092
445	0.967550351335727
446	0.966298521359115
447	0.966971742782404
448	0.966889434935543
449	0.967460014216495
450	0.96644120484985
451	0.967385647657756
452	0.968984169638153
453	0.970210922684388
454	0.969924040103255
455	0.967371645390083
456	0.969247803090749
457	0.968787864004289
458	0.969300719940776
459	0.967523013777763
460	0.966788003286195
461	0.965113491295734
462	0.963233547434113
463	0.961982696637058
464	0.964276870348115
465	0.966173072847692
466	0.968178546109482
467	0.965579462979729
468	0.962962924910038
469	0.96381825812091
470	0.963611453979269
471	0.963014632686177
472	0.962827193594161
473	0.963633389020457
474	0.961226168319939
475	0.96295256547414
476	0.963301275439273
477	0.959791877456944
478	0.961047564549553
479	0.962155791458107
480	0.963978495888639
481	0.963466519794653
482	0.965937927843816
483	0.966509967379499
484	0.962202955273459
485	0.962379298416258
486	0.962984920972561
487	0.96581554742834
488	0.965562717590195
489	0.968458862511176
490	0.962792348992923
491	0.960267988616212
492	0.960966458681076
493	0.958806378643564
494	0.962054132752629
495	0.96572435317222
496	0.966834090004034
497	0.966682713101749
498	0.965055105231192
499	0.962221969805185
500	0.960623043381057
501	0.957627673512484
502	0.961015450298269
503	0.962778725625166
504	0.964394088074851
505	0.966162855321875
506	0.964237135525492
507	0.964342432805442
508	0.961891078069796
509	0.960910835605808
510	0.962111536799411
511	0.963091495443237
512	0.965209219578935
513	0.963872798422262
514	0.964742264458081
515	0.966795206641896
516	0.966008671438192
517	0.962323946389244
518	0.960797287673761
519	0.961660935396267
520	0.963119383612315
521	0.962499679318695
522	0.963658568126093
523	0.965213334971278
524	0.964291912816679
525	0.966185277114641
526	0.964847632693071
527	0.961406841139302
528	0.960200321632386
529	0.96511917621357
530	0.965002456591218
531	0.962493770182931
532	0.960172121261131
533	0.960056180725122
534	0.958156146653363
535	0.962847493831218
536	0.962138062631713
537	0.96347078277348
538	0.958114523007565
539	0.954075757850848
540	0.955795269527929
541	0.959733335291314
542	0.96051274377076
543	0.959760014386503
544	0.96006701555979
545	0.95683950492375
546	0.957696925631912
547	0.955530485184578
548	0.95606070240035
549	0.957921285469648
550	0.960255138658396
551	0.960844349313855
552	0.962233507094753
553	0.961361571823529
554	0.958026157019355
555	0.956775304803199
556	0.960202690111635
557	0.962380100208214
558	0.960823138014079
559	0.960121317452207
560	0.962835915387726
561	0.961036427446412
562	0.960724293385503
563	0.959024251771507
564	0.956377553552345
565	0.960764266617061
566	0.95814869495502
567	0.955494339267898
568	0.956359620375435
569	0.956442514310929
570	0.955342435879214
571	0.955276933024121
572	0.954498750647773
573	0.95488738985234
574	0.95473554606589
575	0.955105363736441
576	0.957099434523238
577	0.957700936010795
578	0.960562615230453
579	0.959697751338555
580	0.957506198483324
581	0.960573868699861
582	0.959160535117598
583	0.957063908753612
584	0.956676915705983
585	0.957915467156335
586	0.956096256551992
587	0.957687604977805
588	0.954231529708335
589	0.957172177630653
590	0.957460714883328
591	0.9547731522373
592	0.952845959414279
593	0.952193368878535
594	0.9495500552148
595	0.946583556952164
596	0.947048560809408
597	0.949904785005561
598	0.949205828189119
599	0.953626093054238
600	0.953900972880737
601	0.957545298967885
602	0.958324698932726
603	0.958198363483298
604	0.956117978728059
605	0.956482884890714
606	0.958322534803994
607	0.959116735990261
608	0.957190651484971
609	0.954595764636307
610	0.952804717506598
611	0.954485013751952
612	0.95382476716735
613	0.953135985303701
614	0.951115892465388
615	0.955626315643037
616	0.955470356464244
617	0.953251968412735
618	0.9536123277764
619	0.953944823095702
620	0.951162534051643
621	0.94950735589059
622	0.951176658361985
623	0.953187448994501
624	0.95105652722129
625	0.951062913174925
626	0.951269159609949
627	0.952553634581548
628	0.950982383461377
629	0.950741770662087
630	0.95071232006302
631	0.954543399816494
632	0.951773031219222
633	0.951780410543423
634	0.954048894272554
635	0.952468169235389
636	0.951059863527289
637	0.950599718671212
638	0.951463164881403
639	0.953217592114763
640	0.951180379244303
641	0.947076044534755
642	0.946744873236507
643	0.946986262283939
644	0.946000462621187
645	0.945043229457699
646	0.949044033667803
647	0.953430257142741
648	0.955628444294249
649	0.956122575195576
650	0.951615011506055
651	0.951290204874931
652	0.953241800555446
653	0.954242898124907
654	0.95337831805317
655	0.953089023000664
656	0.951188929326671
657	0.95367401325032
658	0.956159897546825
659	0.953205613484843
660	0.949345943107392
661	0.951183536743601
662	0.95202514724966
663	0.951845489087375
664	0.953265641449019
665	0.954322407504975
666	0.95026841823479
667	0.948565755541602
668	0.946047810919644
669	0.947423587999024
670	0.952901642091781
671	0.957395082890061
672	0.956395552007892
673	0.953687114388979
674	0.954979666882377
675	0.953704667246873
676	0.954622585641577
677	0.953384800505661
678	0.947682823658217
679	0.947971766773723
680	0.950763624814529
681	0.951013244646647
682	0.950130511437375
683	0.947754279641199
684	0.948431097065936
685	0.946501781268106
686	0.943483280056363
687	0.944948765593317
688	0.943975564707539
689	0.9421038459542
690	0.944540660582968
691	0.948017522841073
692	0.948286219645352
693	0.947425899714241
694	0.949688299758208
695	0.94941888488892
696	0.944901939523958
697	0.945865882196065
698	0.9472865440149
699	0.944807475659576
700	0.946180120783473
701	0.948542306319852
702	0.949391575712972
703	0.949355374451361
704	0.950933391844184
705	0.953733235165237
706	0.950051474617876
707	0.949472810719622
708	0.949125911527119
709	0.948859841478436
710	0.948670641282317
711	0.948220879986852
712	0.945543499389121
713	0.946949649483094
714	0.948063501707251
715	0.945642159534592
716	0.947178087816552
717	0.945126868421118
718	0.945448426730493
719	0.94623533799591
720	0.950161500341718
721	0.948568463185944
722	0.947924713648234
723	0.948555645867446
724	0.948811593470067
725	0.945633291573643
726	0.948304422451416
727	0.952869570413521
728	0.954933855470095
729	0.953208389246023
730	0.950701560440694
731	0.951029422395858
732	0.949553776097118
733	0.950697974372952
734	0.951130746193545
735	0.950227772349449
736	0.948900307137975
737	0.950933065450998
738	0.952657030266415
739	0.952094741372383
740	0.951583013621038
741	0.955970731409126
742	0.95145917153173
743	0.949760502188215
744	0.952377000523083
745	0.953030558885578
746	0.952541386322474
747	0.95126361092579
748	0.951635804171093
749	0.952981770199801
750	0.951248247740443
751	0.951887307149983
752	0.955165347708491
753	0.952684166312064
754	0.952133821989533
755	0.953177871483149
756	0.948615763234973
757	0.950665848768862
758	0.947347461755283
759	0.947485360038093
760	0.943871829857578
761	0.943461017202888
762	0.94579373653009
763	0.944554126430535
764	0.945803548193076
765	0.945398217524807
766	0.943651943025589
767	0.944089382268739
768	0.944852644219192
769	0.944198259940027
770	0.945294552210786
771	0.945884682443569
772	0.947188626059152
773	0.947503524528435
774	0.949538089356787
775	0.947076233275163
776	0.946222218408941
777	0.945556802040095
778	0.945549990356217
779	0.947213034593049
780	0.94216798931072
781	0.945034365754053
782	0.946909852220036
783	0.94746966904046
784	0.945342458215861
785	0.940532549422804
786	0.937242716136581
787	0.941245363758635
788	0.944444706662738
789	0.947392976575496
790	0.951018246976995
791	0.951195031460145
792	0.949044710578889
793	0.948304828314247
794	0.949298735299914
795	0.946923679938308
796	0.950614404945473
797	0.952134334284925
798	0.94847958206414
799	0.948826887119474
800	0.948009292056387
801	0.944425286268181
802	0.942273512227698
803	0.943419671700848
804	0.94260748483094
805	0.942638377236429
806	0.940076196404085
807	0.942639662941761
808	0.944907488208117
809	0.942975498824364
810	0.94376755291111
811	0.945161866285243
812	0.942970774637775
813	0.94206685425344
814	0.941145757072925
815	0.939979498875032
816	0.940926559923928
817	0.940752861985036
818	0.940978819730282
819	0.942721580535899
820	0.945030599460508
821	0.946032342720837
822	0.945904481738042
823	0.943724786889162
824	0.945604058096999
825	0.949293931643679
826	0.949506341233512
827	0.947873200288905
828	0.949366335586002
829	0.950591629796607
830	0.950114000199475
831	0.950615896420422
832	0.950833018844038
833	0.951915792760501
834	0.949406254891729
835	0.947995668688631
836	0.94899031644492
837	0.947780603961187
838	0.947144350113944
839	0.94449687564664
840	0.942038771667551
841	0.944658267143326
842	0.947239395809657
843	0.944066888101832
844	0.94200734709926
845	0.93991947800636
846	0.939193602266692
847	0.937676677163651
848	0.937648539232831
849	0.943002229007183
850	0.940903144760597
851	0.944024173167513
852	0.945219907508288
853	0.947103518326397
854	0.946173259431067
855	0.943371528705939
856	0.942385111734335
857	0.942383124993204
858	0.943182698895131
859	0.942599679776497
860	0.944967733294716
861	0.941761468016872
862	0.942227632698577
863	0.939935459919659
864	0.938501174733068
865	0.938643462294677
866	0.938517210572198
867	0.936160935590684
868	0.940543544615864
869	0.941568884684427
870	0.938586036961383
871	0.939944784831068
872	0.942867703926993
873	0.938992695908009
874	0.938649687889922
875	0.941711464580803
876	0.942191632949281
877	0.941501487329756
878	0.943608802361027
879	0.942351938833849
880	0.944089111220485
881	0.942538025522795
882	0.941390783275728
883	0.940969887909797
884	0.940689472171046
885	0.940981621035277
886	0.941754565510542
887	0.939394356781589
888	0.939719518187915
889	0.938247155688446
890	0.943045332775123
891	0.940892001981053
892	0.941098838762013
893	0.941956401380255
894	0.940791785081996
895	0.942751314955128
896	0.941843157135781
897	0.939953852885231
898	0.94258275416116
899	0.941913585689778
900	0.942340029739869
901	0.94219122708645
902	0.942611919520965
903	0.941445729439911
904	0.94086440330854
905	0.94054926359212
906	0.941949305876215
907	0.941349843636519
908	0.941319595502798
909	0.942774938726278
910	0.939781298741589
911	0.938588023702514
912	0.938816286067472
913	0.937561304267965
914	0.940085264458248
915	0.943190210195707
916	0.943385093890562
917	0.94110181887371
918	0.935958395846971
919	0.933810762742645
920	0.933432572377327
921	0.936276368088604
922	0.934683651649612
923	0.934724131500159
924	0.933637856662003
925	0.935035446739902
926	0.938245594677557
927	0.941635968417821
928	0.94670613178445
929	0.946987738148779
930	0.945926839671271
931	0.945229655311738
932	0.944222214361665
933	0.943520534290773
934	0.944974970708837
935	0.940564973038064
936	0.941310568602559
937	0.946071509903137
938	0.944678026702976
939	0.942183741329688
940	0.94065205048274
941	0.94351420510117
942	0.940307891573898
943	0.938920426780263
944	0.93768257636571
945	0.941162982118532
946	0.94309494595847
947	0.942528348674386
948	0.941456487643136
949	0.944116922758119
950	0.942894143194146
951	0.944716461629258
952	0.943395447650057
953	0.946711449155178
954	0.94633907284587
955	0.949809493805408
956	0.950485429968543
957	0.948449780947173
958	0.944944601951547
959	0.946103114697231
960	0.942366419338493
961	0.94104499949646
962	0.938607394428543
963	0.940122071675904
964	0.941695996381997
965	0.941282044676319
966	0.937956098112736
967	0.942313909770398
968	0.943699411947615
969	0.940814734780262
970	0.940734741486819
971	0.936730352628074
972	0.938884190041132
973	0.938950132817476
974	0.940707944606263
975	0.940940892842089
976	0.938821360771962
977	0.936741721044647
978	0.937733259551066
979	0.93766099042332
980	0.940360672190248
981	0.939813984890499
982	0.944182970547922
983	0.940071551687141
984	0.937696970305205
985	0.940595341795354
986	0.941683508294887
987	0.942446944794739
988	0.939482766761924
989	0.939815877970977
990	0.936931081599157
991	0.935285842820162
992	0.939804577671243
993	0.941669101583485
994	0.941215117044015
995	0.939561952587008
996	0.93718893221596
997	0.932762189155653
998	0.935173809068677
999	0.934648316039495
1000	0.936001770663166
1001	0.93450191024734
1002	0.934500161915145
1003	0.933580442681515
1004	0.935385314691295
1005	0.940679210653103
1006	0.941752805825541
1007	0.941978749379778
1008	0.946147857526604
1009	0.945963374421571
1010	0.943892338702455
1011	0.946387049805985
1012	0.943989639349352
1013	0.94546094461872
1014	0.944345843585852
1015	0.941760791105787
1016	0.940460009246804
1017	0.941157589535462
1018	0.941096223359224
1019	0.938638725336181
1020	0.938626339424329
1021	0.938298625055649
1022	0.940920693361188
1023	0.940511843322915
1024	0.940696035512282
1025	0.940610100443756
1026	0.942579302907996
1027	0.937428956088415
1028	0.939634184818132
1029	0.941254160764544
1030	0.940973745025793
1031	0.937492699258506
1032	0.940783867918589
1033	0.94327531367116
1034	0.94598787519702
1035	0.943233111032233
1036	0.94029633725512
1037	0.942960273291796
1038	0.942130099319147
1039	0.943874883762517
1040	0.942769120412966
1041	0.944669229697067
1042	0.94346632463991
1043	0.941636536058144
1044	0.941823113755969
1045	0.941356263648575
1046	0.943433401501165
1047	0.941522156533023
1048	0.942170047006891
1049	0.942429245769463
1050	0.940805859723809
1051	0.940832331630281
1052	0.933820628331462
1053	0.933621596604946
1054	0.935306211174058
1055	0.936251616132312
1056	0.938111205831044
1057	0.938707746142177
1058	0.936301426570671
1059	0.936126347846692
1060	0.937960213505079
1061	0.93989629273736
1062	0.941835635901499
1063	0.939048724846108
1064	0.937948860698615
1065	0.940193452446544
1066	0.941374995779239
1067	0.94394105359499
1068	0.941674993690039
1069	0.939008395420247
1070	0.939667533687119
1071	0.9412735811591
1072	0.942724844467758
1073	0.942005140397504
1074	0.938963659686378
1075	0.9380282239113
1076	0.936145362378418
1077	0.933852200486237
1078	0.934509527980477
1079	0.936314397152055
1080	0.937545126518755
1081	0.936156394468099
1082	0.936950807100387
1083	0.939400317004983
1084	0.936526738625049
1085	0.938597582765557
1086	0.939586077300743
1087	0.937634813689817
1088	0.938799706712733
1089	0.942265765356387
1090	0.942265526947451
1091	0.941525420464882
1092	0.940981525955523
1093	0.940750913559627
1094	0.940452497946228
1095	0.942183649088135
1096	0.93951549974116
1097	0.939344830163392
1098	0.935551508425115
1099	0.934023158141469
1100	0.936237931743221
1101	0.939567874494679
1102	0.93826878420386
1103	0.93504225842378
1104	0.937005726301654
1105	0.935283505561131
1106	0.936777251071575
1107	0.935026404229554
1108	0.934726566677145
1109	0.935362833296295
1110	0.934466857038283
1111	0.933574340548041
1112	0.935942535976341
1113	0.936635684413176
1114	0.937632501974601
1115	0.935850938695592
1116	0.939352635217836
1117	0.937634735639272
1118	0.937628995376504
1119	0.938179748400068
1120	0.942077876409415
1121	0.941149005394675
1122	0.942215387277705
1123	0.940726079295488
1124	0.941745523000194
1125	0.942435576378167
1126	0.944014879476322
1127	0.943615330224744
1128	0.940442930368581
1129	0.939101980861229
1130	0.938924634414159
1131	0.93690851789631
1132	0.939750409174303
1133	0.938149146910246
1134	0.937182262442163
1135	0.938261814999792
1136	0.939832929886285
1137	0.937589330089821
1138	0.937771830711026
1139	0.940484166599858
1140	0.938808977698311
1141	0.937934102050213
1142	0.935684685359537
1143	0.937856008932751
1144	0.938149379642778
1145	0.936140151440251
1146	0.934174762099883
1147	0.936631150386095
1148	0.938734332995813
1149	0.940215254092256
1150	0.944608275060064
1151	0.944906338736462
1152	0.941071166296258
1153	0.936769446017131
1154	0.939582813368884
1155	0.937767073885117
1156	0.935903449682788
1157	0.934584740323299
1158	0.935729880882069
1159	0.935895464402542
1160	0.938955003171449
1161	0.939805795259736
1162	0.936912207558411
1163	0.936858281727709
1164	0.936376448753984
1165	0.937657377392663
1166	0.938499125551501
1167	0.939720466147255
1168	0.939232295469322
1169	0.937941271347495
1170	0.939978884404382
1171	0.941652855717435
1172	0.943502023539834
1173	0.943384079233484
1174	0.941341646910253
1175	0.940997656874407
1176	0.941504735651505
1177	0.941629440554104
1178	0.949226596729443
1179	0.948291693117168
1180	0.944329671513044
1181	0.941353091958269
1182	0.938956138452095
1183	0.943426913372271
1184	0.941947461045165
1185	0.943667743293985
1186	0.942654173247522
1187	0.940905557231971
1188	0.940752673244628
1189	0.940140616485262
1190	0.939037736748552
1191	0.938917822730281
1192	0.93879571478216
1193	0.938823452526553
1194	0.938098192676635
1195	0.936447877774051
1196	0.935457111258471
1197	0.934134810154837
1198	0.934401896279699
1199	0.932404809903684
1200	0.932540484455529
1201	0.935444431592752
1202	0.93691022081728
1203	0.937032219494638
1204	0.935637855032875
1205	0.935789982639487
1206	0.934935967773265
1207	0.933751403174949
1208	0.935078161674221
1209	0.931727589454318
1210	0.935078644168496
1211	0.936827253088543
1212	0.936465566865622
1213	0.937026019443208
1214	0.936719635578772
1215	0.940090141907725
1216	0.940524767073973
1217	0.940669915542811
1218	0.93884071446878
1219	0.941022397477892
1220	0.93693112275308
1221	0.935646986946574
1222	0.935898118121053
1223	0.935804457467728
1224	0.938477404794535
1225	0.938118629147371
1226	0.937527210371054
1227	0.934116153236515
1228	0.936275740846047
1229	0.938746857979544
1230	0.934059105384035
1231	0.93568346067554
1232	0.937474226823289
1233	0.941582418648833
1234	0.943170584031534
1235	0.945857509501299
1236	0.945168754600565
1237	0.942151102011105
1238	0.947478122623973
1239	0.944857819679839
1240	0.947132571577238
1241	0.945655145726085
1242	0.945635325145101
1243	0.94573447346125
1244	0.94160545775045
1245	0.941696507258288
1246	0.937903648146874
1247	0.938666216157032
1248	0.938122080400536
1249	0.940135608478511
1250	0.937900399825125
1251	0.938399518865792
1252	0.936337471731193
1253	0.935673512778876
1254	0.938357136001061
1255	0.939174112336196
1256	0.939366630390004
1257	0.936399861079113
1258	0.937250312583206
1259	0.939428982841303
1260	0.939178227728539
1261	0.941026180800646
1262	0.935649207839339
1263	0.937162345362323
1264	0.938664168394566
1265	0.937509507088475
1266	0.936857288357143
1267	0.937555564005197
1268	0.940886453296894
1269	0.938526008997207
1270	0.93874270569058
1271	0.942349918034298
1272	0.940691636299778
1273	0.944299336814174
1274	0.942725270198
1275	0.943388342212311
1276	0.944325164448878
1277	0.94124642524604
1278	0.937015518097229
1279	0.939123769735034
1280	0.938247941870293
1281	0.937023219557314
1282	0.940458926472888
1283	0.940385882516101
1284	0.941395046254555
1285	0.941285220623927
1286	0.940068287755283
1287	0.938744896782228
1288	0.940560290005398
1289	0.937485730054438
1290	0.938824812025126
1291	0.933396952947048
1292	0.937647301776927
1293	0.938946062836359
1294	0.936283879389181
1295	0.937679733906792
1296	0.939000343442263
1297	0.936536483590297
1298	0.936348500982672
1299	0.933798365477986
1300	0.935484651747851
1301	0.933167910076645
1302	0.933002584832519
1303	0.932057944769601
1304	0.934821730158225
1305	0.931198623885458
1306	0.936066799538589
1307	0.936982956829191
1308	0.936709172548515
1309	0.936877297678535
1310	0.937033966407733
1311	0.93693159673275
1312	0.938165658148146
1313	0.938502877654037
1314	0.941345986520523
1315	0.94078394029273
1316	0.943067460814022
1317	0.943462168093643
1318	0.939456831275558
1319	0.936359802701507
1320	0.93809077077941
1321	0.934795249737149
1322	0.934793490052147
1323	0.936928385307621
1324	0.937039324932383
1325	0.937023219557314
1326	0.939889095058062
1327	0.939664979305665
1328	0.940202250871553
1329	0.937784245004894
1330	0.934089899871568
1331	0.933122498850791
1332	0.938337126679669
1333	0.93654643006786
1334	0.938215461491001
1335	0.936993663944787
1336	0.937064565059353
1337	0.939382152514641
1338	0.938397218503382
1339	0.941685408470869
1340	0.93780329643324
1341	0.937410028121838
1342	0.936588452480985
1343	0.936780089273191
1344	0.935893095923293
1345	0.935780900394316
1346	0.934842449030021
1347	0.937136089159175
1348	0.936743141564555
1349	0.937174660319135
1350	0.936241045250393
1351	0.939529029448263
1352	0.937604622320128
1353	0.936626210496182
1354	0.938418015425722
1355	0.938001651248671
1356	0.939959198637974
1357	0.937190067496606
1358	0.937337266566112
1359	0.936433154603168
1360	0.935132655145246
1361	0.936670250870656
1362	0.93642936418491
1363	0.935471820238346
1364	0.933390056117121
1365	0.935568831388678
1366	0.937197588730889
1367	0.937088925343823
1368	0.93551686249799
1369	0.938550079785111
1370	0.937696042213277
1371	0.937662410943229
1372	0.938120185900957
1373	0.939304101970204
1374	0.9415215888927
1375	0.943423259187691
1376	0.93995348249992
1377	0.93895514508153
1378	0.936504543888413
1379	0.933157752153062
1380	0.931274484757349
1381	0.934148886215751
1382	0.935653077727242
1383	0.934085818537644
1384	0.938914946212943
1385	0.939354196228724
1386	0.936777584560265
1387	0.934760942975117
1388	0.933927340454917
1389	0.932762233147778
1390	0.935717700739834
1391	0.938415319134187
1392	0.937498154282012
1393	0.936843948809549
1394	0.937410077790367
1395	0.938775345009163
1396	0.937722433231002
1397	0.939475710992707
1398	0.939195904048203
1399	0.939136896417508
1400	0.939668243237523
1401	0.936555363307446
1402	0.936825019423871
1403	0.937022271597974
1404	0.941011705972405
1405	0.939387261277549
1406	0.939397148152878
1407	0.941101772043383
1408	0.943531797693886
1409	0.94046156600039
1410	0.93859611257712
1411	0.93701211225529
1412	0.934507051649567
1413	0.934380581385563
1414	0.934098556386496
1415	0.932794645410232
1416	0.935447637341477
1417	0.932543505721149
1418	0.935031331347559
1419	0.934684410868544
1420	0.93464881698208
1421	0.933863056607417
1422	0.93499906667159
1423	0.937838312745676
1424	0.939381017233994
1425	0.940951482172318
1426	0.938998143836011
1427	0.940294918154312
1428	0.938668837236224
1429	0.938132776163325
1430	0.941790836308093
1431	0.944018922494524
1432	0.941917036942943
1433	0.939018207083233
1434	0.937174525504558
1435	0.936662346479156
1436	0.937594404794311
1437	0.938039399330162
1438	0.938144838520193
1439	0.934625945334358
1440	0.937947091079908
1441	0.942102040857973
1442	0.944182402907599
1443	0.942451099921905
1444	0.94068284071297
1445	0.938626907064652
1446	0.9387002348416
1447	0.9407250476092
1448	0.942298075443582
1449	0.940983556688779
1450	0.939930710189255
1451	0.937288127362436
1452	0.938551268991588
1453	0.940335162434124
1454	0.940140413553847
1455	0.940410205903949
1456	0.939123166617191
1457	0.9397679691277
1458	0.937220539848256
1459	0.941024619789758
1460	0.939138995267603
1461	0.938587636287994
1462	0.937870952064259
1463	0.936999056527857
1464	0.936855538605847
1465	0.940797469999833
1466	0.94153572739405
1467	0.938877051964069
1468	0.935212124790491
1469	0.934601719864466
1470	0.936712352753426
1471	0.936619241292114
1472	0.935613446498979
1473	0.93735161225618
1474	0.932457508212187
1475	0.931660463147901
1476	0.931582632564089
1477	0.933284765932675
1478	0.931952734054801
1479	0.930228526573147
1480	0.932069313186174
1481	0.933226944670256
1482	0.936344567235232
1483	0.936269354892411
1484	0.934884454413937
1485	0.930801214637899
1486	0.930232074325166
1487	0.932586972778896
1488	0.935350533949593
1489	0.93603553674779
1490	0.932830916207782
1491	0.935722859171271
1492	0.937085271159242
1493	0.935051982102516
1494	0.934171418698379
1495	0.936639882113366
1496	0.933767480168002
1497	0.936779237812706
1498	0.93880869387815
1499	0.933849996622682
1500	0.933970918202527
1501	0.933827650042259
1502	0.937084729062734
1503	0.935301880078392
1504	0.936519826185014
1505	0.93842117292502
1506	0.940562932371102
1507	0.940101494714189
1508	0.937567690221601
1509	0.935929480248908
1510	0.93709914286964
1511	0.937935451615081
1512	0.937989788985017
1513	0.939913387225692
1514	0.937758275460108
1515	0.936214925280922
1516	0.93857127831298
1517	0.939375156347658
1518	0.940566721370259
1519	0.938436321826145
1520	0.940341890391055
1521	0.939224206594717
1522	0.938542044836337
1523	0.936070255049056
1524	0.939444516318747
1525	0.939192844466861
1526	0.938218101018504
1527	0.938008179112387
1528	0.938887134675309
1529	0.94317001639121
1530	0.940291512312373
1531	0.938257618718703
1532	0.938207420865823
1533	0.940606694601817
1534	0.940076602266916
1535	0.936732975126367
1536	0.935996036076801
1537	0.937377867040228
1538	0.93791345980986
1539	0.937291817024536
1540	0.935878006624402
1541	0.936659706951653
1542	0.937882062204485
1543	0.939643267063303
1544	0.937151111760328
1545	0.936715601075175
1546	0.938050149018782
1547	0.940246177717962
1548	0.940499054386434
1549	0.939275819291101
1550	0.940856138465435
1551	0.93961923459112
1552	0.939644609532667
1553	0.941023142505817
1554	0.936208617377831
1555	0.936037473820393
1556	0.939787873435633
1557	0.941002481817154
1558	0.938464420022142
1559	0.937500481607337
1560	0.938567021010557
1561	0.938711806189588
1562	0.935661874733151
1563	0.93627985623839
1564	0.94040465721979
1565	0.941475751936603
1566	0.94179415132758
1567	0.939587638311631
1568	0.939130873753679
1569	0.939657174251221
1570	0.941052008435351
1571	0.940496146648878
1572	0.944385050502974
1573	0.942144999877631
1574	0.939759065689231
1575	0.938500607092745
1576	0.940364454093901
1577	0.93886049105764
1578	0.940263697936537
1579	0.939107190380295
1580	0.938424543289439
1581	0.935565514950089
1582	0.939398188353771
1583	0.93880904581515
1584	0.939247939636629
1585	0.934440602254235
1586	0.935086392458907
1587	0.93699593450608
1588	0.936087776686732
1589	0.93544045811049
1590	0.935394763064474
1591	0.934841171839294
1592	0.932780435953842
1593	0.93357695595083
1594	0.934853851505013
1595	0.934933360885081
1596	0.938078366419248
1597	0.935987237651791
1598	0.93693349407053
1599	0.936898642373788
1600	0.940314076015219
1601	0.93688247030098
1602	0.934698214462103
1603	0.934832231504204
1604	0.933538790653701
1605	0.936223801756476
1606	0.939413456459363
1607	0.940286914425755
1608	0.940577035394931
1609	0.939854381014098
1610	0.937817642123308
1611	0.937141676159056
1612	0.935504175736767
1613	0.936287735086076
1614	0.934434741367899
1615	0.934057260552985
1616	0.932858262280351
1617	0.933029048224386
1618	0.931918533725329
1619	0.933027220422545
1620	0.935474658439961
1621	0.937105630998534
1622	0.938969147349202
1623	0.937703781989083
1624	0.936409808975777
1625	0.93854984989078
1626	0.93825958133512
1627	0.941625892802084
1628	0.940588443546326
1629	0.940946711155401
1630	0.939703862667802
1631	0.940454798308637
1632	0.939749557713818
1633	0.940576325844527
1634	0.941028877092181
1635	0.93834815876935
1636	0.938661325935648
1637	0.940184654021534
1638	0.939128641508108
1639	0.939594024265267
1640	0.939909348464793
1641	0.941604816316885
1642	0.942040695968247
1643	0.943103933123887
1644	0.947036864580548
1645	0.939851449151829
1646	0.93855244826436
1647	0.939386794393384
1648	0.938108004339622
1649	0.936534159103174
1650	0.935582368191284
1651	0.936195910749197
1652	0.935703559400283
1653	0.934616528181396
1654	0.932964269110705
1655	0.933925567998008
1656	0.935289362190165
1657	0.934725146157237
1658	0.933534321905257
1659	0.935860653859723
1660	0.936423753060316
1661	0.934923621596236
1662	0.93604229876314
1663	0.936365853747351
1664	0.937090548795147
1665	0.940432806503417
1666	0.938384767312893
1667	0.936646444035502
1668	0.939202352442274
1669	0.93957486640436
1670	0.94140720936758
1671	0.939753247375919
1672	0.937440324504987
1673	0.939645395714515
1674	0.938806707137019
1675	0.93895365218748
1676	0.939998716338173
1677	0.941503282492278
1678	0.940683652438632
1679	0.937397017805631
1680	0.935862498690773
1681	0.935662077664566
1682	0.938736234590896
1683	0.93922846389714
1684	0.938781589052718
1685	0.940116395272672
1686	0.93911223954097
1687	0.937979841088354
1688	0.940413589040275
1689	0.941934972958055
1690	0.945571312345856
1691	0.941643631562184
1692	0.941216402749347
1693	0.942981134073673
1694	0.94126904855112
1695	0.940669915542811
1696	0.937775162759723
1697	0.936939454293923
1698	0.937839873756565
1699	0.936236105360481
1700	0.938475205188283
1701	0.936922283174147
1702	0.933603715934765
1703	0.93439905382078
1704	0.936623910133772
1705	0.937742462419805
1706	0.93953030663899
1707	0.94165555200897
1708	0.941400864567868
1709	0.93816044862908
1710	0.93961772324876
1711	0.940982405798024
1712	0.939315405108139
1713	0.936880845430555
1714	0.937556849710529
1715	0.938795921970878
1716	0.937154448066327
1717	0.934017474642733
1718	0.933704755912291
1719	0.931880218003515
1720	0.933603857844846
1721	0.933660621877164
1722	0.936405304749812
1723	0.935197401619609
1724	0.934782460800668
1725	0.936075079991803
1726	0.934733672114891
1727	0.93201253922015
1728	0.931655929120819
1729	0.929991962468462
1730	0.936307528704145
1731	0.937795919947241
1732	0.939524630235759
1733	0.937278903207184
1734	0.939631488526597
1735	0.935557675837226
1736	0.933284358650744
1737	0.935074652237923
1738	0.935260196830361
1739	0.935180053112232
1740	0.936015193937708
1741	0.933794237313736
1742	0.935332670308622
1743	0.938584659014499
1744	0.941869552410809
1745	0.94215177750309
1746	0.940704832518191
1747	0.941849826909578
1748	0.940149176501336
1749	0.942932260241847
1750	0.942621865998528
1751	0.940534240990967
1752	0.939173970426115
1753	0.9406502241
1754	0.941797399649329
1755	0.938288877252199
1756	0.942165378165233
1757	0.940010896480408
1758	0.940058738625946
1759	0.937213975087918
1760	0.938924554944514
1761	0.939057887980025
1762	0.93729375551624
1763	0.93635411778367
1764	0.936014058657062
1765	0.935129816943631
1766	0.93606125085443
1767	0.938386085657544
1768	0.939545207197474
1769	0.940895993911626
1770	0.937130676708693
1771	0.934283749041933
1772	0.933362515627741
1773	0.934034052578372
1774	0.933699079509059
1775	0.935613491910204
1776	0.935442870581863
1777	0.935688874545123
1778	0.937993278553904
1779	0.939255994452814
1780	0.938599092688816
1781	0.940174924666395
1782	0.940073680338353
1783	0.937216320861554
1784	0.938485050909688
1785	0.940258731083709
1786	0.93997320800115
1787	0.938826432638249
1788	0.940719178208258
1789	0.939183194581367
1790	0.940699283834032
1791	0.939832186277461
1792	0.937268921252101
1793	0.932586432101489
1794	0.935201122501927
1795	0.936946833618125
1796	0.933557264508019
1797	0.934006917951823
1798	0.934288715894761
1799	0.934038992468284
1800	0.933601445373473
1801	0.935366664868477
1802	0.935368651609608
1803	0.940186562712121
1804	0.93931993913522
1805	0.938072322468907
1806	0.934350588689987
1807	0.933788147952169
1808	0.932886786206591
1809	0.931946631921327
1810	0.929928297348915
1811	0.928557884470589
1812	0.929354269653
1813	0.931624598213181
1814	0.937770408772016
1815	0.935510845510564
1816	0.934440941419329
1817	0.934692591984702
1818	0.935320686002299
1819	0.936542303322711
1820	0.938941132880152
1821	0.941270691869855
1822	0.941434456103092
1823	0.939230450638271
1824	0.935795992531409
1825	0.933717434158909
1826	0.936566595490341
1827	0.932794970384317
1828	0.934876649359493
1829	0.936721149759335
1830	0.940405040377008
1831	0.941083840285574
1832	0.939949083287415
1833	0.940478346867444
1834	0.942156210774014
1835	0.941335402866698
1836	0.942579776887665
1837	0.9402214796875
1838	0.939275294223803
1839	0.938712551217512
1840	0.939931521914917
1841	0.942599963596658
1842	0.944042337657855
1843	0.942398309371849
1844	0.940997902378846
1845	0.941692650142292
1846	0.942664159459907
1847	0.943777391537011
1848	0.946651157238251
1849	0.945598381693768
1850	0.942029839847066
1851	0.943328185109962
1852	0.944608984610468
1853	0.944296717154082
1854	0.942868989632325
1855	0.940569698643754
1856	0.938934142389572
1857	0.938364373415182
1858	0.935021193291387
1859	0.930920622037182
1860	0.931455428624967
1861	0.93300637950808
1862	0.931342896769098
1863	0.932003742214242
1864	0.932518628883986
1865	0.936170534388549
1866	0.936016522216064
1867	0.936437417581995
1868	0.93905373285286
1869	0.938020383379336
1870	0.935260232307881
1871	0.934448451300804
1872	0.935386674189869
1873	0.935065855232015
1874	0.934426324681007
1875	0.935931750810201
1876	0.937872046190982
1877	0.93806726905093
1878	0.936484717631025
1879	0.934721115910942
1880	0.936811451401047
1881	0.93554405246947
1882	0.933627982558581
1883	0.933669322384218
1884	0.932384992160901
1885	0.934756025790818
1886	0.937295506686637
1887	0.93655238461485
1888	0.938054209066194
1889	0.939089732602155
1890	0.941477938770949
1891	0.93740491935893
1892	0.935748083688132
1893	0.936935480811661
1894	0.935239287799056
1895	0.935591769734137
1896	0.934573387516835
1897	0.93382963678339
1898	0.936581075994985
1899	0.939251453330229
1900	0.938485990354423
1901	0.938039399330162
1902	0.939079244028084
1903	0.937599818663893
1904	0.938540673984956
1905	0.939648659646373
1906	0.939400175094902
1907	0.939540468819876
1908	0.939832050043784
1909	0.939404290487245
1910	0.93768533367858
1911	0.937530323878227
1912	0.937048391567445
1913	0.93854800505973
1914	0.93778892803756
1915	0.936034251042458
1916	0.93692285081447
1917	0.93668095514805
1918	0.934163976933742
1919	0.93477262927027
1920	0.934896278361868
1921	0.937433219067242
1922	0.936637185821831
1923	0.937797158822246
1924	0.936417726139184
1925	0.934018235280766
1926	0.933442025007809
1927	0.930355536095458
1928	0.934630719189476
1929	0.936636293207423
1930	0.93697635091493
1931	0.93648356674027
1932	0.937059084492033
1933	0.938336452606786
1934	0.943452085382403
1935	0.940262486024447
1936	0.939535325998548
1937	0.94087427315466
1938	0.941536631361264
1939	0.939331490615797
1940	0.940521654985901
1941	0.938928891716583
1942	0.938815647472109
1943	0.937633110768847
1944	0.938752639396236
1945	0.939877658524651
1946	0.93670436747318
1947	0.937850942742867
1948	0.934220882876141
1949	0.935887547239134
1950	0.9341635512035
1951	0.935859092848834
1952	0.936928527217702
1953	0.935717564506157
1954	0.936151143795109
1955	0.934674191923627
1956	0.936426252096839
1957	0.934140136040169
1958	0.937384430381464
1959	0.937806476638151
1960	0.937336048977619
1961	0.930737983763199
1962	0.932816502400876
1963	0.933884033755561
1964	0.938027683233892
1965	0.942169550321608
1966	0.945224919772342
1967	0.945531319246886
1968	0.943912024468863
1969	0.93866951414731
1970	0.936206488726619
1971	0.934365773068632
1972	0.933245818711001
1973	0.934128641323625
1974	0.93313300019677
1975	0.932064133468225
1976	0.931638200294425
1977	0.93156673863504
1978	0.929179952986155
1979	0.931103758415548
1980	0.935175409814388
1981	0.935018843260449
1982	0.937725919961687
1983	0.938671608740102
1984	0.943647543813084
1985	0.942637853588231
1986	0.942616141345869
1987	0.938859639597155
1988	0.940228043028737
1989	0.941245999515797
1990	0.942372765557306
1991	0.944315325822977
1992	0.944409654872782
1993	0.94174732525822
1994	0.936914408583764
1995	0.936740780180811
1996	0.936282186401917
1997	0.936150234151491
1998	0.935743294222906
1999	0.935843156346761
2000	0.938316895978551
2001	0.932899937013778
2002	0.934211374900728
2003	0.935084869763741
2004	0.932382615167048
2005	0.938403540597481
2006	0.937926383560918
2007	0.933955794845217
2008	0.935145994692841
2009	0.936017464499001
2010	0.938088449130488
2011	0.940033430382137
2012	0.940370272407214
2013	0.938930915354335
2014	0.9378179798693
2015	0.941512222827368
2016	0.94007003892568
2017	0.937820573985577
2018	0.939812629649227
2019	0.939556276183776
2020	0.940177984247737
2021	0.939780689947343
2022	0.941552667200394
2023	0.943511877775844
2024	0.941160914488655
2025	0.940832899270604
2026	0.939144311219229
2027	0.936561122018525
2028	0.935707009234347
2029	0.935898779422029
[truncated: 47,171 more rows]
