# Supplementary material for: LaF3 doped with Ce/Gd/Eu: energy transfer and excitation dependence of photoluminescence rise-and-decay kinetics
Source: Front Chem. 2025 Apr 22;13:1501039. doi: 10.3389/fchem.2025.1501039 (PMC12052759; doi:10.3389/fchem.2025.1501039)
Supplement: Supplementary file 2 [file DataSheet3.zip › LaF3Eu394_694trace.txt]

#	Divided by Max of B
31	0.902832204391508
32	0.912789286081099
33	0.913658529193375
34	0.911493654858659
35	0.913644116453591
36	0.92074828385689
37	0.918878500266871
38	0.923964042234716
39	0.926275300167195
40	0.923837661364597
41	0.926122296138026
42	0.932533055854418
43	0.939360081088499
44	0.938080015961773
45	0.941150335315085
46	0.943566479604121
47	0.951431030157311
48	0.955301143758661
49	0.955058854827005
50	0.961083582104631
51	0.960384426159123
52	0.960694808551334
53	0.970514834514471
54	0.969109969541301
55	0.969517055356033
56	0.968409160171673
57	0.969128999072264
58	0.973709667479909
59	0.971267511226278
60	0.977038451371315
61	0.976874624317457
62	0.968979439957301
63	0.976498581456394
64	0.980508958292292
65	0.980699496059227
66	0.984568666771058
67	0.988420092638895
68	0.990134291039687
69	0.987099700464205
70	0.986818296771109
71	0.989431462876251
72	0.99246035402134
73	0.995691085821467
74	0.989313357545389
75	0.984978759729862
76	0.984246717144931
77	0.989315883142314
78	0.99058766936232
79	0.989074990023892
80	0.993797526261999
81	0.99103935048382
82	0.988621130154112
83	0.987366627435728
84	0.990873570301674
85	0.991668488463915
86	0.990759851090805
87	0.990721588297394
88	0.994911258942718
89	0.990993889739173
90	0.990351627073726
91	0.99121165680842
92	0.988957416752116
93	0.990878217400016
94	0.99287904916327
95	0.989993248237554
96	0.988790222235692
97	0.988256984538296
98	0.989491034972782
99	0.992775398665475
100	0.990965771426743
101	0.988662639181437
102	0.98884864771122
103	0.986973410515575
104	0.988207735398261
105	0.988942768289952
106	0.989644547488799
107	0.993227696032624
108	0.989387441721851
109	0.991470099458007
110	0.994725206635922
111	0.993675009555175
112	0.990736615599097
113	0.988518131260323
114	0.99076439716527
115	0.992383761085266
116	0.990472269787631
117	0.993893871049756
118	0.994277165741456
119	0.993850676607416
120	0.994153579865268
121	1
122	0.995614048380335
123	0.995881685886459
124	0.996572150411083
125	0.995511404753847
126	0.991588246882151
127	0.986649357909075
128	0.984950304671176
129	0.984787992975473
130	0.985951362054422
131	0.988732470252678
132	0.986124138140049
133	0.985505935994639
134	0.979491585552912
135	0.982470505237246
136	0.982042837491308
137	0.984542573987362
138	0.98506925355141
139	0.981946267083559
140	0.984190999109306
141	0.985402122174909
142	0.982507378952349
143	0.984432894047842
144	0.983652275815389
145	0.982470505237246
146	0.977508828644984
147	0.977873582087793
148	0.980228536214534
149	0.980129221324794
150	0.981007556585999
151	0.979813408899193
152	0.980426455459415
153	0.97519890254395
154	0.979892456715478
155	0.981505390465703
156	0.984797758616916
157	0.982554691801407
158	0.978777409040627
159	0.978603142852813
160	0.98177967029174
161	0.981127224419492
162	0.983123624602008
163	0.979445740917533
164	0.979393823063414
165	0.978226828911013
166	0.986744657099706
167	0.989450812316158
168	0.982088129862826
169	0.98103108336322
170	0.976313039320177
171	0.97737763903832
172	0.979383277854388
173	0.977761445584331
174	0.979258191773626
175	0.975732044268663
176	0.978363960405375
177	0.978968116864421
178	0.982184944411612
179	0.974810369764227
180	0.974182795970494
181	0.977354597175709
182	0.982747606996914
183	0.978554483018728
184	0.976589905357465
185	0.974362160496633
186	0.970097656414427
187	0.96813328416838
188	0.969262594730931
189	0.974416108930679
190	0.9728691959678
191	0.974502246939397
192	0.976246161513607
193	0.968994930285106
194	0.969941018893149
195	0.975482852038746
196	0.980158742185382
197	0.97184464548196
198	0.969879225955054
199	0.971547130164214
200	0.96902141369446
201	0.968543468048673
202	0.968438120349745
203	0.966903399285088
204	0.964291258572297
205	0.964813552016352
206	0.961574433550703
207	0.960981758455278
208	0.95805892722745
209	0.961257343173059
210	0.962803942961919
211	0.964762198212214
212	0.968723952256116
213	0.969940936390316
214	0.969692668528873
215	0.969941692385662
216	0.963677538519563
217	0.963861797652542
218	0.964274589632593
219	0.959364829210717
220	0.956987737385064
221	0.959016343979566
222	0.95662792400984
223	0.95897611963921
224	0.958964101165311
225	0.956763969497524
226	0.956734840946324
227	0.957972135930994
228	0.96039100954844
229	0.95892947354774
230	0.955859469052177
231	0.95395411495507
232	0.953222303041324
233	0.957757771682671
234	0.959186185321567
235	0.95871827639796
236	0.959480882073145
237	0.956356506526984
238	0.955609704353624
239	0.95399530238972
240	0.953514536494034
241	0.952312736248546
242	0.957126140096545
243	0.955670641956226
244	0.952289051200585
245	0.946211688799314
246	0.942418139510607
247	0.945477139138502
248	0.947853621453431
249	0.941823885075238
250	0.944669616563875
251	0.947686805776545
252	0.949272712272212
253	0.947146215224635
254	0.947420875573942
255	0.944762669656974
256	0.944185407437715
257	0.944763230339491
258	0.941290479004713
259	0.940382393895464
260	0.940400539467503
261	0.945142423461785
262	0.942001934607244
263	0.942364990848921
264	0.94265940136618
265	0.942231684792034
266	0.938407183471147
267	0.93378423657098
268	0.940101933091886
269	0.941285259437735
270	0.940384126454954
271	0.936020826072242
272	0.932035722042905
273	0.934419752525176
274	0.932447271429269
275	0.935128359254377
276	0.939139638570243
277	0.94718757945107
278	0.947117152338955
279	0.951038668572651
280	0.950599997642776
281	0.94959335027167
282	0.950341460704238
283	0.94451415091957
284	0.943111654956316
285	0.94650819387829
286	0.94812378455648
287	0.944483912789455
288	0.940554351687688
289	0.939041687502841
290	0.936663841365573
291	0.938984846418451
292	0.93563583586314
293	0.931814607715867
294	0.929405132686444
295	0.931956546263043
296	0.93574814073973
297	0.931967559549366
298	0.93464630698799
299	0.931984098841761
300	0.925713102291727
301	0.926329275540941
302	0.926311611516048
303	0.925274067675895
304	0.929109356663114
305	0.92298714134419
306	0.927105645719366
307	0.921555755919578
308	0.923952150040662
309	0.925191819086441
310	0.928117638937296
311	0.929037966456705
312	0.931287094704834
313	0.930357843409623
314	0.928595818621731
315	0.925783650632494
316	0.91718086136325
317	0.921749598851022
318	0.920398185611169
319	0.918229324200775
320	0.917643483370628
321	0.919324015564412
322	0.916018851055447
323	0.922702422384197
324	0.91783290313999
325	0.918347619793272
326	0.915521739496463
327	0.915060092369498
328	0.916004101569406
329	0.922169353059929
330	0.920555947864945
331	0.918386177239657
332	0.916247289613567
333	0.914666309715635
334	0.911634987262573
335	0.912252344174879
336	0.914852698768687
337	0.916449549517695
338	0.917338463662553
339	0.921310882460403
340	0.92690703614466
341	0.924094578553641
342	0.924347764594162
343	0.923057275487061
344	0.914872783999165
345	0.919615873545046
346	0.922084493003255
347	0.918743077759762
348	0.914946145854906
349	0.914543565705088
350	0.910308250788407
351	0.910539315967329
352	0.91116611356094
353	0.911850876971439
354	0.911074574142265
355	0.909412394619468
356	0.91080214642064
357	0.910814437659007
358	0.908727168182867
359	0.910409331912264
360	0.911615316229991
361	0.911313327238226
362	0.91340626920506
363	0.912919733162266
364	0.913972107307562
365	0.916294016524139
366	0.9168390824338
367	0.912806689127642
368	0.910129613634183
369	0.906862432419236
370	0.902694515582091
371	0.900651435633479
372	0.900916454937458
373	0.903715994942071
374	0.901993369466207
375	0.902707439903421
376	0.905068108614138
377	0.897463627194954
378	0.89634007330966
379	0.896070553391961
380	0.897481306373428
381	0.898441201577993
382	0.902369515034879
383	0.900546034055149
384	0.900222589275642
385	0.907697973966147
386	0.9027798403486
387	0.899639612472408
388	0.899303692927824
389	0.900361549302178
390	0.906151414586838
391	0.908758433389065
392	0.906317864894034
393	0.905770775139371
394	0.900071895325794
395	0.898520842067689
396	0.898000321592675
397	0.895035900518421
398	0.900334725779105
399	0.901350599997643
400	0.895281417162947
401	0.895569725838035
402	0.893632633406239
403	0.892670886097262
404	0.895252719646955
405	0.893427679532057
406	0.894176352330873
407	0.898104051225841
408	0.898136005078134
409	0.892730552482746
410	0.889856360884228
411	0.889631077638533
412	0.893412569727522
413	0.895904439831021
414	0.891232811208262
415	0.88738402879854
416	0.892549825817999
417	0.890736395030299
418	0.890012442774183
419	0.889621776706925
420	0.894178330715131
421	0.891794840710602
422	0.888256743764722
423	0.888687962499937
424	0.886347633263122
425	0.892010863434239
426	0.890654281139347
427	0.892471146738865
428	0.88836938538757
429	0.887057662745257
430	0.888705786479301
431	0.887838914060672
432	0.887912233823131
433	0.891988222299674
434	0.890762647768467
435	0.899087481626282
436	0.898821219728616
437	0.896762689861749
438	0.896698955581485
439	0.898909447247857
440	0.896306996408601
441	0.893861620860757
442	0.891870041200905
443	0.888342570283153
444	0.884273165195927
445	0.878857595059259
446	0.880059402039672
447	0.886428056687865
448	0.882873208299448
449	0.879687918722924
450	0.882625745261559
451	0.880147629558913
452	0.881528167982503
453	0.883462271791271
454	0.882299101392614
455	0.883918941808563
456	0.884498222821631
457	0.881966613292385
458	0.88189539819403
459	0.88183871538038
460	0.884746573185906
461	0.878342075266156
462	0.872088234254166
463	0.87185010413878
464	0.872163880933259
465	0.873325610057937
466	0.876680224070959
467	0.876854082795802
468	0.878218354691465
469	0.882729013552353
470	0.880484924711956
471	0.880405200035695
472	0.876886641107626
473	0.874907015939884
474	0.878469454588925
475	0.881260010203412
476	0.886099451271975
477	0.886267824400297
478	0.88652568447886
479	0.884523739769228
480	0.878737085360125
481	0.875793939914365
482	0.878075685404912
483	0.879700093783833
484	0.879852639838092
485	0.881840621364193
486	0.879175530670007
487	0.87793173143139
488	0.873031118721577
489	0.870965667035404
490	0.868289278504308
491	0.86720568629729
492	0.871751030022613
493	0.873391489411856
494	0.877045354669576
495	0.877632182166255
496	0.870226242972527
497	0.873876617855297
498	0.87940876281109
499	0.876613645968558
500	0.879868564568569
501	0.874379671301979
502	0.872355152807033
503	0.871798006125414
504	0.874196720428207
505	0.875733391253689
506	0.876589179669282
507	0.875472076158534
508	0.871359562499263
509	0.87148945731657
510	0.867904209159835
511	0.867500899954371
512	0.86681584525836
513	0.865774120713431
514	0.865717495146645
515	0.865163599750134
516	0.866527024728961
517	0.864491454221872
518	0.861608508904413
519	0.863286658618431
520	0.861514573536122
521	0.86540309368786
522	0.860965720914805
523	0.862521608165423
524	0.86226412861013
525	0.864536409847134
526	0.866873933987631
527	0.863252059624292
528	0.863937338256564
529	0.869145891948229
530	0.866011190078108
531	0.865433501874835
532	0.860112850405527
533	0.858298133247126
534	0.859849993012515
535	0.858334985073722
536	0.861826612719916
537	0.86513774605628
538	0.865575777168267
539	0.864102290042918
540	0.865470934588723
541	0.86294752819829
542	0.867552982814155
543	0.867343021523137
544	0.86348311975202
545	0.863227140401301
546	0.861634667353629
547	0.862914208839926
548	0.866789579050342
549	0.864579594187086
550	0.859194371623066
551	0.861017118495957
552	0.8597348611511
553	0.860226776715343
554	0.856670859157562
555	0.856885366523044
556	0.855376665841638
557	0.849502258725516
558	0.849989139933223
559	0.851381686728325
560	0.852325535973761
561	0.857266772068245
562	0.858378901836782
563	0.854291352861249
564	0.850076188840566
565	0.852087574231503
566	0.852174517063775
567	0.85686253007565
568	0.86255987769376
569	0.856776934228405
570	0.854749789112657
571	0.855174584413026
572	0.854077870888118
573	0.855176431466244
574	0.854769589792548
575	0.853881758286904
576	0.850733854279792
577	0.85315007938793
578	0.856107482670196
579	0.854515177995653
580	0.857823709967184
581	0.852903118101963
582	0.855943150496953
583	0.85593641557182
584	0.854140093177689
585	0.853242445518665
586	0.847496880887798
587	0.850177044344431
588	0.855544274555958
589	0.852302172518475
590	0.85117061417466
591	0.84992858117016
592	0.852578839875471
593	0.850378987707078
594	0.854421225790049
595	0.856874009755539
596	0.860410311843871
597	0.851723145748831
598	0.850055647318911
599	0.848364436901328
600	0.85242139753064
601	0.856018958814249
602	0.853227460310244
603	0.845030214557877
604	0.846963035363408
605	0.846542494851992
606	0.843755185471419
607	0.846523515832967
608	0.843034151121618
609	0.844546815306464
610	0.842906396326772
611	0.838618229085111
612	0.84019285458118
613	0.843399520810077
614	0.845251566291026
615	0.842000171740591
616	0.844601199826912
617	0.847830692400816
618	0.851151345553855
619	0.854257952683783
620	0.853569976713996
621	0.854258408974961
622	0.855446113022146
623	0.853124306513178
624	0.852037399039263
625	0.849396762858235
626	0.847790355250463
627	0.848935124149926
628	0.847380605772841
629	0.846544099447905
630	0.850525239973801
631	0.852089493685166
632	0.852838350010692
633	0.847580225586317
634	0.843855865867231
635	0.841634416477668
636	0.841489258636279
637	0.844534692441225
638	0.846342901978216
639	0.851703178379543
640	0.849825144506237
641	0.848533217492621
642	0.846964239231276
643	0.844143730037261
644	0.847931211158424
645	0.842219945817527
646	0.838573273459849
647	0.83832930079691
648	0.838814888898991
649	0.835697460428106
650	0.832970371380609
651	0.83489524160702
652	0.837753633071176
653	0.836909241832641
654	0.835896140719526
655	0.839893722881403
656	0.837665742298192
657	0.841665166462093
658	0.843626487787055
659	0.842070452368084
660	0.841079507474925
661	0.837151776589063
662	0.834844581500171
663	0.838064715895602
664	0.832862787686536
665	0.825013732512346
666	0.830612194592192
667	0.834584613390042
668	0.83767298234271
669	0.837735112027061
670	0.839589196506594
671	0.835193182908781
672	0.833951431087404
673	0.834897810980959
674	0.838478029832351
675	0.837708509072786
676	0.835530771031067
677	0.836645064394303
678	0.835784677708576
679	0.834899540172987
680	0.838462315568285
681	0.834477671197588
682	0.843976937932614
683	0.848018884730073
684	0.845354413648999
685	0.84064847226642
686	0.838133922302536
687	0.839057514576904
688	0.83784111638119
689	0.838467432427654
690	0.835003709260017
691	0.830037021883456
692	0.823870090029112
693	0.824736369774329
694	0.827206679698747
695	0.830295208605887
696	0.834049665021661
697	0.842084695051009
698	0.841236033869939
699	0.838608736208136
700	0.834086971455704
701	0.831424318804416
702	0.83046551129026
703	0.831061137966625
704	0.830257324652015
705	0.826774021373285
706	0.824027813557068
707	0.828996715040266
708	0.827523955286832
709	0.828200869142088
710	0.831635458707332
711	0.832688004593219
712	0.832969889833462
713	0.832777028517357
714	0.831491836428873
715	0.831147681754583
716	0.833053833940319
717	0.833491435700828
718	0.832704122952793
719	0.834381961176524
720	0.830946812612494
721	0.827012942842374
722	0.825726235395736
723	0.830023117630519
724	0.827933192910144
725	0.822076579466224
726	0.825268321101026
727	0.828015486960343
728	0.82758036028482
729	0.831531958061621
730	0.833599194502954
731	0.828752516757336
732	0.82932817269695
733	0.825838540272327
734	0.827602753910887
735	0.825851602659622
736	0.822647869490621
737	0.821976010196677
738	0.821816948102351
739	0.81976443589109
740	0.824287655387351
741	0.823084124266104
742	0.824783345877132
743	0.827892648660844
744	0.827221388775237
745	0.828212830369125
746	0.82743782569677
747	0.826193383272803
748	0.828539918743128
749	0.826806290083328
750	0.826627368378516
751	0.825035329733516
752	0.822989547396194
753	0.828484119888402
754	0.825648398182244
755	0.824941153591651
756	0.822938144763848
757	0.821333156541549
758	0.819528420542195
759	0.824874033327777
760	0.82906658988852
761	0.832061779468244
762	0.832568919330751
763	0.833295693520497
764	0.830296723964042
765	0.830265116960394
766	0.83123401507613
767	0.832916441467608
768	0.829668187076016
769	0.829778471475067
770	0.825794426512706
771	0.827004860932215
772	0.81979012794674
773	0.823012734059695
774	0.820558310139935
775	0.820100998621024
776	0.820071760627291
777	0.816426763582239
778	0.817177763297689
779	0.815644129923441
780	0.817023028392761
781	0.817777102601533
782	0.821114936548587
783	0.82002384163497
784	0.81991505407303
785	0.817602961009835
786	0.821904234415804
787	0.823502868236241
788	0.823255135801347
789	0.823457239118466
790	0.818278586810659
791	0.819597199281383
792	0.817081501012764
793	0.816450608584672
794	0.81597136983326
795	0.812881790277799
796	0.814614694933147
797	0.818269742170229
798	0.816548960380119
799	0.814407520217403
800	0.813982760275391
801	0.816587016074583
802	0.816930802011722
803	0.817505493173312
804	0.815022587255165
805	0.817801754111251
806	0.816455779323443
807	0.819464438753433
808	0.821096311113132
809	0.82107736240127
810	0.820466595613206
811	0.814793431427518
812	0.812336082866519
813	0.812573009114038
814	0.813616252384584
815	0.814178418269158
816	0.811397131595386
817	0.80789968834134
818	0.81056199077652
819	0.811776243898579
820	0.813516826368579
821	0.817795524305503
822	0.816132671290193
823	0.813416139237842
824	0.816270686743478
825	0.813095725174645
826	0.814854887619356
827	0.815580703766002
828	0.814994692878995
829	0.815117212953281
830	0.814673044640768
831	0.814299087922764
832	0.810015399406317
833	0.807466381779334
834	0.812457254272047
835	0.814500849442433
836	0.819222742495189
837	0.820760632342121
838	0.824214480425782
839	0.820457069061606
840	0.819393048547024
841	0.812864043750074
842	0.810278418437531
843	0.811062175145096
844	0.806261965015431
845	0.808010082182924
846	0.80840872240154
847	0.80857377352804
848	0.808951052247866
849	0.806250684015834
850	0.809227184178314
851	0.812752690181658
852	0.814848152694223
853	0.812810415224972
854	0.81130389834304
855	0.811223415987702
856	0.810088244356554
857	0.808044531324979
858	0.809848885117331
859	0.81321754818418
860	0.81130490858181
861	0.809263047654647
862	0.810369302884737
863	0.807590260624765
864	0.807297123008356
865	0.808108753887315
866	0.811679981613654
867	0.809107679666756
868	0.811676046733646
869	0.809190983955725
870	0.808677277541214
871	0.805233772618825
872	0.805006574970661
873	0.806310793222645
874	0.806272740895644
875	0.806584736302425
876	0.807681518860316
877	0.813251638691471
878	0.812826072242174
879	0.812751907246611
880	0.811974360140019
881	0.808583729431118
882	0.81101985287556
883	0.808504358338427
884	0.811942705991894
885	0.81448817094587
886	0.811637349537563
887	0.809016381021655
888	0.805991389398218
889	0.805066776782693
890	0.805469769446675
891	0.815551615624353
892	0.81425758057917
893	0.815602541760745
894	0.813976990128284
895	0.809490566895486
896	0.80743980744849
897	0.808569759512661
898	0.807648792175364
899	0.811747100193797
900	0.811149207215125
901	0.812311675497837
902	0.810816794882804
903	0.809713445772908
904	0.813531870507595
905	0.811106654274405
906	0.810588817667056
907	0.808155080069841
908	0.811178913286155
909	0.812294774203216
910	0.810214355829667
911	0.808692035445911
912	0.807980381163088
913	0.811345486505736
914	0.809095235208842
915	0.808045327729876
916	0.811481754245949
917	0.811689535104955
918	0.806465023008188
919	0.804671766688724
920	0.807020654331651
921	0.806062892414622
922	0.804859248483379
923	0.802631671995676
924	0.802481651538341
925	0.80116236052391
926	0.801145274018848
927	0.800818293403646
928	0.80755999555495
929	0.805448722805635
930	0.805484586281968
931	0.805509842251216
932	0.804698452145831
933	0.80784910736986
934	0.805692190349189
935	0.802948093932001
936	0.805990954995547
937	0.80883984348034
938	0.810172038611326
939	0.809980148808171
940	0.80812871788914
941	0.803372850506551
942	0.803868660541252
943	0.8050478263871
944	0.80155846167575
945	0.802685317358091
946	0.801381333144755
947	0.800028455058687
948	0.800647563051527
949	0.804393092324038
950	0.801798470835249
951	0.801895938671772
952	0.807170843162115
953	0.806321400729729
954	0.80519633148628
955	0.800022225252939
956	0.799162175313469
957	0.800750775779189
958	0.799475012585891
959	0.802269333023527
960	0.801858605298029
961	0.801068906702766
962	0.802426553115829
963	0.800658170558612
964	0.801758248178624
965	0.801416789158118
966	0.798310421118031
967	0.797367991258067
968	0.798393277534479
969	0.798308186806618
970	0.793311458296502
971	0.794305452427015
972	0.796633379299197
973	0.801398002084459
974	0.799718567683472
975	0.801658138567717
976	0.798910885154373
977	0.798467131039755
978	0.800094228337534
979	0.80274135698639
980	0.801434613137482
981	0.804690794535955
982	0.80029802043713
983	0.798007260249293
984	0.79780727674986
985	0.798845049577468
986	0.79977179716426
987	0.799113515479384
988	0.798111952976753
989	0.798860704910939
990	0.799757667291331
991	0.799787681485186
992	0.798887440879985
993	0.796798785692999
994	0.796906209432599
995	0.7948768064332
996	0.792456547104908
997	0.788251879465045
998	0.786410988703847
999	0.788265127062781
1000	0.792743623288698
1001	0.798626412019147
1002	0.802711312485373
1003	0.801355129234795
1004	0.801490331173106
1005	0.797085730545748
1006	0.796097323035633
1007	0.795680219019765
1008	0.795822100320077
1009	0.797762866653534
1010	0.798643080958851
1011	0.799255285653431
1012	0.797664114130041
1013	0.797890522108234
1014	0.804579243970979
1015	0.803916912912367
1016	0.803122816410992
1017	0.798687699837857
1018	0.798036644727648
1019	0.799795322257749
1020	0.80116514204799
1021	0.798940991953448
1022	0.795017334013561
1023	0.797550590232001
1024	0.799775558619947
1025	0.800616919142173
1026	0.801181869918289
1027	0.798299020573513
1028	0.796470394110981
1029	0.794155600342808
1030	0.798309939570884
1031	0.79724461753202
1032	0.797946642555635
1033	0.792222845202797
1034	0.796367013010192
1035	0.798263736300741
1036	0.797201583044153
1037	0.797438990838818
1038	0.800060782699324
1039	0.800406621104898
1040	0.802180768758029
1041	0.795226621812065
1042	0.800516905503949
1043	0.799229782175684
1044	0.79337207599016
1045	0.793951363738153
1046	0.791301726329685
1047	0.796081024516811
1048	0.791737593846972
1049	0.795240344222024
1050	0.793880047615921
1051	0.798864237379171
1052	0.797158309466442
1053	0.794398057647592
1054	0.798319573881287
1055	0.795349870941997
1056	0.795293634317138
1057	0.795612364649052
1058	0.792470185328302
1059	0.789858044615512
1060	0.791243839648168
1061	0.796062478216727
1062	0.791773408495098
1063	0.795206248663538
1064	0.79647359320042
1065	0.799200564386726
1066	0.795538112099461
1067	0.794467666466303
1068	0.793881734714667
1069	0.797926410840536
1070	0.797900639649515
1071	0.804443198483295
1072	0.797706252872867
1073	0.79186196602567
1074	0.793143509468463
1075	0.791214855897858
1076	0.793740670024027
1077	0.797475581687065
1078	0.791686699701475
1079	0.792170144413632
1080	0.793111350200953
1081	0.79591009380067
1082	0.798183759064788
1083	0.79871346092649
1084	0.79929899026635
1085	0.800675583707543
1086	0.800058501243436
1087	0.802234648159092
1088	0.804913188498768
1089	0.802571394415737
1090	0.798928305038229
1091	0.795527336219249
1092	0.790608611612021
1093	0.790052466750517
1094	0.793844561295395
1095	0.795277133750562
1096	0.796224013712308
1097	0.793078349067802
1098	0.793413182605709
1099	0.794135732313666
1100	0.796050596125061
1101	0.794085661512765
1102	0.797445611270224
1103	0.801806306920641
1104	0.799251860944001
1105	0.795026138244441
1106	0.795497365802407
1107	0.792405866793283
1108	0.794123557252757
1109	0.79624275364149
1110	0.795502753742514
1111	0.792804742734279
1112	0.791740010001364
1113	0.792058747068203
1114	0.791417348156904
1115	0.792625329379932
1116	0.793771660782026
1117	0.791743318533335
1118	0.793548110095821
1119	0.790481116111793
1120	0.791339460431473
1121	0.787287557730936
1122	0.79003382616148
1123	0.792689912260763
1124	0.793565565338034
1125	0.797493934358052
1126	0.79471535007299
1127	0.793039286502031
1128	0.792194390144111
1129	0.790458968310494
1130	0.792589730249411
1131	0.790163744551025
1132	0.786519710600267
1133	0.786378108799348
1134	0.789899519968211
1135	0.787320829944824
1136	0.78928119827788
1137	0.78885369890507
1138	0.789307247284562
1139	0.790086106017824
1140	0.788920711410142
1141	0.791012410783289
1142	0.791235168432059
1143	0.79342008590397
1144	0.793306326283551
1145	0.789109580599375
1146	0.783544725795942
1147	0.78663330353129
1148	0.78658745889591
1149	0.790237726019878
1150	0.794744653732243
1151	0.794975072358352
1152	0.793013916039056
1153	0.793204356149576
1154	0.793606872317606
1155	0.791069152527533
1156	0.786322272902534
1157	0.786347080999261
1158	0.78420727405589
1159	0.789464556614622
1160	0.789023996538249
1161	0.792842183866824
1162	0.791984597226221
1163	0.788802806443303
1164	0.78697106844536
1165	0.79078443356754
1166	0.791711588617303
1167	0.787005029305343
1168	0.78526240952049
1169	0.787033129096729
1170	0.785532538948914
1171	0.784085877030369
1172	0.785732061105976
1173	0.78776584012298
1174	0.789986176566165
1175	0.789268401920127
1176	0.788078677395402
1177	0.789706752941058
1178	0.788186772943785
1179	0.786995314175839
1180	0.789483077658738
1181	0.788060998216929
1182	0.785639455885399
1183	0.784830086257554
1184	0.785730158489626
1185	0.786537894898126
1186	0.782113971770561
1187	0.782555028547664
1188	0.781390671118452
1189	0.78368144477614
1190	0.786629321506805
1191	0.78399546066046
1192	0.785374941700804
1193	0.785297490061776
1194	0.785835174493492
1195	0.790881584862582
1196	0.790559150321845
1197	0.792389127136865
1198	0.792317029763318
1199	0.788756320306304
1200	0.785558025589348
1201	0.788226172255813
1202	0.787428139190698
1203	0.78463780414501
1204	0.788218319333108
1205	0.785836218406887
1206	0.790664331331377
1207	0.791402645815338
1208	0.784877996831218
1209	0.783389822517886
1210	0.783590354913717
1211	0.784190436743058
1212	0.783232684928416
1213	0.783932783763442
1214	0.781657094654322
1215	0.784176293400279
1216	0.787922595505448
1217	0.7817003665483
1218	0.780351120270609
1219	0.777657345530283
1220	0.777587095209953
1221	0.782088922900261
1222	0.780116763397029
1223	0.782573549591779
1224	0.781781185649895
1225	0.777976626442326
1226	0.777662725051733
1227	0.78215772857915
1228	0.780286032270394
1229	0.780852271100941
1230	0.78304011153036
1231	0.783161230740219
1232	0.780799570311777
1233	0.779283791224056
1234	0.777784681076039
1235	0.778757591523423
1236	0.778123006672627
1237	0.777557468274293
1238	0.778732453415365
1239	0.779806938319872
1240	0.782588029680815
1241	0.782782332270899
1242	0.783561057989389
1243	0.781925378713259
1244	0.783337121728721
1245	0.783851333262617
1246	0.783472581277918
1247	0.785072711935466
1248	0.783618809972404
1249	0.785202596650385
1250	0.780868266548132
1251	0.785625480915748
1252	0.785445153295315
1253	0.780651401958853
1254	0.782174427826017
1255	0.780980403051595
1256	0.780915411024062
1257	0.785342053377649
1258	0.787597704400768
1259	0.786916229317466
1260	0.790046524862818
1261	0.788525977448103
1262	0.786399106612181
1263	0.78191598517643
1264	0.779358633079595
1265	0.779889681926323
1266	0.780532867276514
1267	0.777768461692588
1268	0.783706027252875
1269	0.786296784578368
1270	0.785950867037424
1271	0.780333136336773
1272	0.783337626848105
1273	0.783132380004681
1274	0.786225848979406
1275	0.787121139414634
1276	0.786858477334451
1277	0.784274002010375
1278	0.784316043096786
1279	0.785283515092125
1280	0.785389253416712
1281	0.784810637477501
1282	0.780904054256557
1283	0.785431851818177
1284	0.785276611793864
1285	0.78394528546822
1286	0.78314551310869
1287	0.783818616680052
1288	0.783334427758667
1289	0.78570133637752
1290	0.785130463918481
1291	0.785468826557157
1292	0.787389601949087
1293	0.789689671487189
1294	0.788817330309352
1295	0.785397335326871
1296	0.789093798986057
1297	0.791416169545005
1298	0.789971778979962
1299	0.785635019253467
1300	0.786230277192681
1301	0.787577093846131
1302	0.784672945300622
1303	0.784370764363491
1304	0.780027074399034
1305	0.782995492651355
1306	0.783739365132282
1307	0.780988434449816
1308	0.784147501595335
1309	0.781611056389844
1310	0.778718141699457
1311	0.779914601149315
1312	0.780722526135719
1313	0.786850058678035
1314	0.784671142024418
1315	0.787228788774227
1316	0.787663974380345
1317	0.785119740233938
1318	0.783333585893026
1319	0.78388461221143
1320	0.785419851865322
1321	0.783382919219624
1322	0.785046519811624
1323	0.783046678082365
1324	0.78330007964049
1325	0.77990135523531
1326	0.775323402686225
1327	0.77587886563656
1328	0.780179867961793
1329	0.780264480509969
1330	0.781961513270328
1331	0.784496958339437
1332	0.779713804407672
1333	0.777501027917948
1334	0.777547674009419
1335	0.780014951533795
1336	0.778520808393064
1337	0.776057073439307
1338	0.780499970534703
1339	0.782795685943706
1340	0.782456474704463
1341	0.77938220531756
1342	0.780041936695071
1343	0.780748553253895
1344	0.780246464585238
1345	0.777729454689949
1346	0.777677658064484
1347	0.777572803698821
1348	0.780097575595325
1349	0.780263687472534
1350	0.783070666201957
1351	0.782999131194658
1352	0.785205726706841
1353	0.781043832576496
1354	0.782799619139984
1355	0.781212757968679
1356	0.779250874277469
1357	0.775270747357805
1358	0.775424594936347
1359	0.773514157654495
1360	0.774604047016512
1361	0.77655364620428
1362	0.78034159540274
1363	0.778293937388769
1364	0.782469494998476
1365	0.777493732310298
1366	0.779995851286118
1367	0.781839274379166
1368	0.777665373561041
1369	0.776486692629803
1370	0.778507259407428
1371	0.778392289184215
1372	0.77875462142144
1373	0.782333112764535
1374	0.783902687066755
1375	0.78184308466306
1376	0.780780544148276
1377	0.78157420624698
1378	0.783880517376949
1379	0.785021358131328
1380	0.782552671323867
1381	0.781541528390235
1382	0.778728688592216
1383	0.780326105074935
1384	0.780493387145385
1385	0.780558178808895
1386	0.780023309575885
1387	0.779655597817211
1388	0.778529979677363
1389	0.779819542732258
1390	0.778972048376967
1391	0.77581075365496
1392	0.774562618808289
1393	0.768461241347726
1394	0.770398717670255
1395	0.773267516277472
1396	0.772639703393897
1397	0.770798038116309
1398	0.776159543641473
1399	0.776302027717584
1400	0.781121710199539
1401	0.783093485812038
1402	0.782775597345766
1403	0.779576755416143
1404	0.775868640336477
1405	0.772275416344653
1406	0.773632981938615
1407	0.775251507360431
1408	0.774685942022397
1409	0.774787019778792
1410	0.777470597842467
1411	0.775755838759157
1412	0.777446993613607
1413	0.775299493702003
1414	0.77684604971385
1415	0.77799759899919
1416	0.780155622231314
1417	0.782136372131553
1418	0.780617053840675
1419	0.778676343070351
1420	0.775661495927896
1421	0.77871953582896
1422	0.778853133171358
1423	0.778443188380907
1424	0.775274237732755
1425	0.782007753582559
1426	0.785297995181161
1427	0.784108270656436
1428	0.783732389433576
1429	0.782034923954277
1430	0.78431952505308
1431	0.787129633838958
1432	0.785335791581007
1433	0.782252386268161
1434	0.782781072839899
1435	0.782865774625833
1436	0.781324835541547
1437	0.783473840708918
1438	0.783598436823877
1439	0.779242041423157
1440	0.777294041780108
1441	0.775654676816199
1442	0.775518210395694
1443	0.774258779395844
1444	0.776073050365454
1445	0.77173823366486
1446	0.775142064827022
1447	0.776478273973387
1448	0.779388940242693
1449	0.778069295644692
1450	0.780670018975652
1451	0.781827319887055
1452	0.782655424392889
1453	0.783814291174386
1454	0.781065768227654
1455	0.780336039089506
1456	0.78269267694753
1457	0.78648950951224
1458	0.787474786965899
1459	0.785413268476004
1460	0.780941340485824
1461	0.779030810598752
1462	0.777738996395131
1463	0.779671133605761
1464	0.779264441784149
1465	0.781417245449295
1466	0.773412594983491
1467	0.77575198469825
1468	0.770877385636762
1469	0.774044691279451
1470	0.776001946393364
1471	0.77600183695083
1472	0.773604077323675
1473	0.773433077574551
1474	0.777634945169291
1475	0.77624903901037
1476	0.774445560758285
1477	0.776913811479343
1478	0.773240121969494
1479	0.774923179760203
1480	0.777434229246749
1481	0.773992182435652
1482	0.771603095708337
1483	0.772858251714459
1484	0.774084681581158
1485	0.772237842197337
1486	0.770910784130496
1487	0.77271968062985
1488	0.775942005559681
1489	0.778057950663306
1490	0.775490765575777
1491	0.778454132634248
1492	0.77830242844563
1493	0.778090731227659
1494	0.780911875188368
1495	0.776168911922333
1496	0.776372704021929
1497	0.780476687898518
1498	0.778713090505608
1499	0.77772238301856
1500	0.779064821970673
1501	0.778929449975502
1502	0.780594549088344
1503	0.778097075527134
1504	0.779084689999815
1505	0.77565610798779
1506	0.773503962661575
1507	0.771994329193038
1508	0.768929392728638
1509	0.770401351025982
1510	0.775598356004775
1511	0.780045469163303
1512	0.777528646162187
1513	0.77557703996673
1514	0.775687836220091
1515	0.775346215561381
1516	0.77693316091925
1517	0.781062619650154
1518	0.781575650888421
1519	0.786236606338575
1520	0.784440134092359
1521	0.786484183870191
1522	0.784191615354956
1523	0.78336869000655
1524	0.779794493861958
1525	0.781606751088953
1526	0.779381531825047
1527	0.779057140788559
1528	0.776002559271551
1529	0.777818239524245
1530	0.783154726486272
1531	0.783936866811804
1532	0.783439997710126
1533	0.784659456929312
1534	0.787706815239115
1535	0.786024249097941
1536	0.782658241275325
1537	0.783284870495808
1538	0.782575861354831
1539	0.78180778860417
1540	0.780268016345663
1541	0.782239379443998
1542	0.77761294048515
1543	0.775774137550744
1544	0.779884895078285
1545	0.78247582414437
1546	0.784211483384098
1547	0.782009760590249
1548	0.776703052099697
1549	0.774389842722661
1550	0.778489435428063
1551	0.77852114513932
1552	0.773152736315895
1553	0.772955684192626
1554	0.772434793296729
1555	0.778878985181481
1556	0.775946214887889
1557	0.777061457875569
1558	0.774082585335711
1559	0.772355060201812
1560	0.775759771955435
1561	0.777457195341452
1562	0.774426051363907
1563	0.770256718508753
1564	0.774602092204493
1565	0.775329295745716
1566	0.781507579316371
1567	0.780897900218717
1568	0.775362754853776
1569	0.774893040970233
1570	0.77585266341033
1571	0.773915298214066
1572	0.77357935004605
1573	0.778185409121446
1574	0.776368745569682
1575	0.776748344471216
1576	0.77562798967536
1577	0.776237500399886
1578	0.779546032371418
1579	0.779495264505766
1580	0.775569011935971
1581	0.779484744552708
1582	0.780860297447969
1583	0.777734337510671
1584	0.777127520756198
1585	0.777316046464248
1586	0.776158701775831
1587	0.77762547081336
1588	0.773129103463604
1589	0.776343238724473
1590	0.781995187895993
1591	0.781704671849192
1592	0.778407493277703
1593	0.77470320026805
1594	0.773448062782972
1595	0.772609901350184
1596	0.769772645764827
1597	0.77364414170956
1598	0.773835061683496
1599	0.774809527898585
1600	0.773254027906162
1601	0.780078933322558
1602	0.779198284614569
1603	0.783888206977719
1604	0.78306279812567
1605	0.77868437110111
1606	0.77391839964709
1607	0.773563693028847
1608	0.776923284151543
1609	0.778396043904977
1610	0.77823733539422
1611	0.772664565370025
1612	0.771250625085239
1613	0.769771972272313
1614	0.769952404284086
1615	0.769218103815503
1616	0.773091953616571
1617	0.776538632372428
1618	0.771992726280857
1619	0.775502720067888
1620	0.773165701046776
1621	0.774400118534682
1622	0.775362801998252
1623	0.776788754022013
1624	0.780687770554571
1625	0.777362738016464
1626	0.774547766614639
1627	0.774685537926889
1628	0.770863575672777
1629	0.771466930675732
1630	0.770250320329877
1631	0.772908876462952
1632	0.774076645131744
1633	0.775850014901022
1634	0.776418764174913
1635	0.778228344269168
1636	0.775095721807182
1637	0.77325924747314
1638	0.768676088826928
1639	0.769862482931174
1640	0.77214294205102
1641	0.773862519973262
1642	0.775232691663341
1643	0.776290369562179
1644	0.775468813087306
1645	0.776318085462833
1646	0.777327042913259
1647	0.778502201478653
1648	0.778189113330269
1649	0.775086164948419
1650	0.776087020283911
1651	0.775097890453075
1652	0.773443685081636
1653	0.776759288724557
1654	0.775904369114307
1655	0.773494028647004
1656	0.7707266479099
1657	0.773711501063276
1658	0.773218906955326
1659	0.772666306348172
1660	0.775569564199832
1661	0.776394929274868
1662	0.776412440080213
1663	0.779373069391617
1664	0.78264065133461
1665	0.785101840486666
1666	0.77989203915012
1667	0.782690400542835
1668	0.779054551209845
1669	0.775478930628588
1670	0.778512155697999
1671	0.775586738258921
1672	0.77544272030361
1673	0.771224143359616
1674	0.776158636110311
1675	0.775602396959855
1676	0.775426021056743
1677	0.77368203576582
1678	0.774706146797796
1679	0.776119536502452
1680	0.775288549448662
1681	0.777326805507148
1682	0.77825023277585
1683	0.780624967377706
1684	0.781243065131777
1685	0.780626422121535
1686	0.774953214158833
1687	0.770608667175154
1688	0.76949204184409
1689	0.767577125837025
1690	0.771056745111707
1691	0.771017091556256
1692	0.76879579538624
1693	0.77266424377735
1694	0.772958265352683
1695	0.765970107034798
1696	0.765040071120809
1697	0.766363763408815
1698	0.772795512519384
1699	0.773724989434586
1700	0.774025180201341
1701	0.772448094773867
1702	0.776312258068861
1703	0.778297040505524
1704	0.778003300113315
1705	0.773219987910809
1706	0.77511512512649
1707	0.771666675085323
1708	0.772276057846272
1709	0.768694153579865
1710	0.769556286294933
1711	0.771082839579135
1712	0.769991194085389
1713	0.772921896756965
1714	0.773144486032607
1715	0.773279398369138
1716	0.774148831743049
1717	0.773204763612546
1718	0.771672736517943
1719	0.772402802402348
1720	0.768019881498992
1721	0.77110756685676
1722	0.771282030041134
1723	0.774405095644356
1724	0.771221895578353
1725	0.774529018266801
1726	0.774065886088844
1727	0.769394412369364
1728	0.770401351025982
1729	0.76815862095673
1730	0.770186921112138
1731	0.76667317933927
1732	0.770284710541337
1733	0.771261906084836
1734	0.776466775772454
1735	0.777898669683913
1736	0.779604213705909
1737	0.775881165613493
1738	0.772412785245126
1739	0.772853032147481
1740	0.773511876198606
1741	0.772439339371194
1742	0.777721815601117
1743	0.777843047620972
1744	0.774549854441431
1745	0.776619480097454
1746	0.778220767478394
1747	0.776474233018307
1748	0.778475516021545
1749	0.776896389911756
1750	0.774893209343362
1751	0.774861285798232
1752	0.778476750196576
1753	0.777663284050519
1754	0.783735037942884
1755	0.78173353605458
1756	0.775706619926286
1757	0.778211170210079
1758	0.776622401371231
1759	0.78205239266634
1760	0.777895716419242
1761	0.780822723300652
1762	0.783060316305759
1763	0.779329071809456
1764	0.775048617740803
1765	0.770164618407561
1766	0.768082011183343
1767	0.770476613814342
1768	0.77039028722772
1769	0.772717072530093
1770	0.77467068573324
1771	0.777245550319151
1772	0.779061397261243
1773	0.772977796635568
1774	0.770776947698255
1775	0.773633061073985
1776	0.774157011309623
1777	0.772660581661809
1778	0.771514699815968
1779	0.768875890483382
1780	0.766949445968221
1781	0.770061742426156
1782	0.77413670887781
1783	0.77690442636117
1784	0.776910824540047
1785	0.774525928619896
1786	0.774180317518045
1787	0.770069943881236
1788	0.771730656874085
1789	0.771163286576116
1790	0.773903006975699
1791	0.776815356976288
1792	0.773373092963855
1793	0.773899934166107
1794	0.771776959484374
1795	0.766570252845927
1796	0.772171120977777
1797	0.770010556995146
1798	0.773168443845036
1799	0.780548062951345
1800	0.782151867510553
1801	0.783848563524656
1802	0.784878240972254
1803	0.780970300663895
1804	0.776446788198391
1805	0.77466253815756
1806	0.771432727358444
1807	0.769330745438351
1808	0.76672448263147
1809	0.771348618245922
1810	0.770593250931524
1811	0.770797701370052
1812	0.768249766382284
1813	0.770257560374395
1814	0.771360470030425
1815	0.773290128788606
1816	0.776690424115073
1817	0.779033938971476
1818	0.78218107182966
1819	0.77467004254789
1820	0.774626044965728
1821	0.768010284230678
1822	0.774794374317037
1823	0.779437137050675
1824	0.779974541982998
1825	0.781789213680653
1826	0.781703627935796
1827	0.777283265899895
1828	0.781347288098209
1829	0.780557215714601
1830	0.779956189312011
1831	0.778941448244626
1832	0.776078892913007
1833	0.774596419713799
1834	0.771621963601097
1835	0.773422710841041
1836	0.774677429077029
1837	0.775920346040453
1838	0.777833253356097
1839	0.776039325227851
1840	0.772781473567944
1841	0.774885800925715
1842	0.772795448537595
1843	0.770085760852911
1844	0.775253967291836
1845	0.776662474175771
1846	0.775122296138026
1847	0.77474588285608
1848	0.774825186599519
1849	0.772798142507648
1850	0.774350983888375
1851	0.771206721792029
1852	0.768027212464999
1853	0.765933233319695
1854	0.770979429854913
1855	0.771947184717108
1856	0.769448444989973
1857	0.770826885484384
1858	0.769586537894898
1859	0.774659844187507
1860	0.775208122656457
1861	0.776257705175285
1862	0.772634938434366
1863	0.768532697219655
1864	0.771718702381975
1865	0.766463271927653
1866	0.772231735303972
1867	0.769907122014955
1868	0.768731005406461
1869	0.770708704385615
1870	0.768674644185487
1871	0.764543481518524
1872	0.76659482016908
1873	0.770846024457881
1874	0.772828911013118
1875	0.779501125574363
1876	0.776839385505431
1877	0.776110142965623
1878	0.771826797930357
1879	0.767095007905118
1880	0.768256671364277
1881	0.771201904636828
1882	0.770488477384963
1883	0.772920839373719
1884	0.768868695899609
1885	0.764345430942603
1886	0.770643303211381
1887	0.765735352800634
1888	0.765531831781775
1889	0.763399217738446
1890	0.763574830911286
1891	0.767746369454421
1892	0.766678718815192
1893	0.7716674058247
1894	0.771917045927138
1895	0.773325243004518
1896	0.771334474903143
1897	0.774574743357259
1898	0.773796931904856
1899	0.779542713737058
1900	0.779474137045624
1901	0.773607931384583
1902	0.773471635020937
1903	0.773723184474651
1904	0.773575352867984
1905	0.774043888139629
1906	0.779008647643871
1907	0.780277898164565
1908	0.783080184334901
1909	0.778570604745765
1910	0.779078965313452
1911	0.779059710162497
1912	0.777045802542098
1913	0.770692299791722
1914	0.77251499110148
1915	0.773291201325433
1916	0.778138601391772
1917	0.77520251078009
1918	0.772457355295924
1919	0.77494968000687
1920	0.775764035163044
1921	0.775129100096141
1922	0.779825966167104
1923	0.777491375086502
1924	0.772953382531961
1925	0.769839281114091
1926	0.768995772150748
1927	0.772660244915552
1928	0.776917727838308
1929	0.780164052673849
1930	0.778286150131584
1931	0.777442715252417
1932	0.768533820268421
1933	0.772938565696669
1934	0.774217359606276
1935	0.771535680791488
1936	0.770816607988632
1937	0.770202670734561
1938	0.770382829981866
1939	0.766931180851261
1940	0.769596574617077
1941	0.777008480954474
1942	0.77830421320079
1943	0.77529073829933
1944	0.77448692498472
1945	0.776340713127548
1946	0.774492769216004
1947	0.771524904911276
1948	0.767273884149185
1949	0.771231767294867
1950	0.770842656995314
1951	0.770635894793735
1952	0.771039148436066
1953	0.771620540848163
1954	0.77356272488336
1955	0.77453500056405
1956	0.775013027028938
1957	0.773570037328323
1958	0.772035358356948
1959	0.771598197734034
1960	0.771932110270929
1961	0.769931421624834
1962	0.770531166707918
1963	0.769191758472115
1964	0.77162348906164
1965	0.773405464381507
1966	0.777694357311351
1967	0.775967714452644
1968	0.775225072779285
1969	0.779119879983634
1970	0.777938830042481
1971	0.775996895199514
1972	0.773795079800444
1973	0.772267598780305
1974	0.776384240948682
1975	0.780261198917698
1976	0.777231504632787
1977	0.776796913383812
1978	0.776721524315605
1979	0.775582023811328
1980	0.778950119460735
1981	0.777040640221983
1982	0.778601194775719
1983	0.779420931137074
1984	0.781446459870791
1985	0.781098668336928
1986	0.782319907260081
1987	0.784733320536976
1988	0.779248784766946
1989	0.778046253782081
1990	0.776967121779233
1991	0.779504444208722
1992	0.783257481239024
1993	0.783049708798675
1994	0.780837117519392
1995	0.781131987695292
1996	0.783423833889807
1997	0.779543757650454
1998	0.776513903411071
1999	0.777837829737725
2000	0.776328927008565
2001	0.780995820978955
2002	0.780034228573257
2003	0.776108939097756
2004	0.773529812987966
2005	0.775330642730743
2006	0.779501125574363
2007	0.779900230502813
2008	0.780539150961663
2009	0.778682446596253
2010	0.778087247587634
2011	0.779136304782302
2012	0.778410018874628
2013	0.777629887240516
2014	0.777406346656699
2015	0.77495505952832
2016	0.779094455641257
2017	0.775631313360913
2018	0.775491775814547
2019	0.778475684394673
2020	0.779487155655906
2021	0.779778892407887
2022	0.777731811913746
2023	0.777414933686243
2024	0.776514706550893
2025	0.77403457373817
2026	0.77129170812855
2027	0.77288232907181
2028	0.776534510598247
2029	0.780783142145646
[truncated: 47,171 more rows]
