# Supplementary material for: LaF3 doped with Ce/Gd/Eu: energy transfer and excitation dependence of photoluminescence rise-and-decay kinetics
Source: Front Chem. 2025 Apr 22;13:1501039. doi: 10.3389/fchem.2025.1501039 (PMC12052759; doi:10.3389/fchem.2025.1501039)
Supplement: Supplementary file 2 [file DataSheet3.zip › LaF3Gd272_312trace.txt]

#	Divided by Max of B
31	0.680360335740205
32	0.68244302191513
33	0.684822760932411
34	0.68572413483402
35	0.695230676947925
36	0.691031688255278
37	0.700296837107548
38	0.698052635508832
39	0.698920011666173
40	0.705983133234144
41	0.708487470516212
42	0.717169213541257
43	0.721963091337855
44	0.724050196763031
45	0.729083412818357
46	0.733336218142144
47	0.73550162057706
48	0.744488780033866
49	0.743816350096451
50	0.741677129620829
51	0.737744976171354
52	0.741816289617075
53	0.749411023723297
54	0.749115577479415
55	0.746861119273569
56	0.745370988143399
57	0.7470615023052
58	0.757420336810927
59	0.761163343109949
60	0.764960599718619
61	0.768987551313684
62	0.765743275297504
63	0.773261935272445
64	0.77998800912062
65	0.779924282677894
66	0.781658599105181
67	0.785710481692166
68	0.784348502928909
69	0.790718481808913
70	0.794173058767568
71	0.78926898687024
72	0.780131343916753
73	0.791030251741243
74	0.787802409857953
75	0.789607440179627
76	0.791763153691841
77	0.794205713507428
78	0.790442517964506
79	0.799541630533847
80	0.805577802133968
81	0.813356308427825
82	0.812619864892137
83	0.819316965481834
84	0.82867562985158
85	0.825679397325005
86	0.820992385569968
87	0.820969037615043
88	0.814250172107414
89	0.815593795004499
90	0.818234197629563
91	0.807063279871671
92	0.809088823565174
93	0.817001328418379
94	0.815244172080598
95	0.823930951372174
96	0.823934721209109
97	0.825097899977729
98	0.821811934866377
99	0.827011880059428
100	0.835451028187314
101	0.834047095262226
102	0.828645257630177
103	0.83972348304983
104	0.837809149545919
105	0.843193779933987
106	0.844261011934825
107	0.847231525632465
108	0.844269795949403
109	0.84164849284975
110	0.850778272159004
111	0.850782660484811
112	0.856074745793895
113	0.846072043071153
114	0.843974872475878
115	0.842895874460542
116	0.853416568976717
117	0.862894771046942
118	0.861492943929205
119	0.849551116606925
120	0.850183874900965
121	0.847281895660736
122	0.84370892226083
123	0.851515393087266
124	0.856044322031752
125	0.852911256205164
126	0.855660402427295
127	0.851605015070034
128	0.851809874783025
129	0.851957951327179
130	0.851531981842374
131	0.850692611450204
132	0.84786504231167
133	0.844715593892932
134	0.8502360120403
135	0.863777686000901
136	0.867225334411595
137	0.862884013758344
138	0.857607479026619
139	0.864507083181224
140	0.859042925432338
141	0.860687097106501
142	0.859142811385199
143	0.858148156108329
144	0.863774438934322
145	0.865933922283471
146	0.866866780213861
147	0.864553248957756
148	0.858823229349376
149	0.861005449527542
150	0.868927437876787
151	0.879809050101744
152	0.878632654814962
153	0.875906554666284
154	0.868291167449508
155	0.869434679744584
156	0.868518675635963
157	0.874662022522081
158	0.874078323648939
159	0.868119131824519
160	0.868192599466982
161	0.870478387079391
162	0.875974846145923
163	0.875463039241212
164	0.869670456538224
165	0.871148011727992
166	0.870745309205523
167	0.881062977386434
168	0.888388190240668
169	0.888116150855415
170	0.892414096295021
171	0.889307529771422
172	0.886108013205886
173	0.890925982616649
174	0.88796226493364
175	0.892671004791794
176	0.890066246269472
177	0.894814606230261
178	0.889131194176179
179	0.891724459113626
180	0.902870180812939
181	0.904857981959313
182	0.902369168011641
183	0.90479900462757
184	0.907075492818008
185	0.904378388016696
186	0.897045539770075
187	0.892757114641323
188	0.893864548418854
189	0.897917042131749
190	0.893869724581677
191	0.894298941133061
192	0.898779326064042
193	0.903458614071139
194	0.904715000585392
195	0.900234114972943
196	0.895694443465784
197	0.905779338941864
198	0.913891181285988
199	0.909987456235746
200	0.909213387960332
201	0.903631260822036
202	0.905532701778147
203	0.903108659813913
204	0.907704039497347
205	0.90936549940808
206	0.905491093675566
207	0.913454859475536
208	0.899397343706629
209	0.902777665185805
210	0.902792943333542
211	0.904940756386709
212	0.901653819364273
213	0.898880706698344
214	0.901448782940174
215	0.902725741572391
216	0.908362951035127
217	0.909342585867958
218	0.914942708087249
219	0.914504192113894
220	0.926814314833646
221	0.924268975420832
222	0.917464434478478
223	0.914420453138376
224	0.914471449018481
225	0.922026010799861
226	0.919321977450588
227	0.924759275111309
228	0.926755241783388
229	0.927101418840716
230	0.923881808749796
231	0.920595571208822
232	0.917947010421015
233	0.912665071274621
234	0.912222873819884
235	0.915274836611623
236	0.916038905983602
237	0.912967806851639
238	0.91636489379703
239	0.917928315858556
240	0.929619986520919
241	0.927275390924911
242	0.929096420964673
243	0.918424410200728
244	0.919649636656563
245	0.923285386676997
246	0.919751120372344
247	0.926717764302918
248	0.919583981117594
249	0.9260553406319
250	0.930149523439966
251	0.927810192362335
252	0.925530309846064
253	0.929064531972941
254	0.928478933455405
255	0.921255889072489
256	0.929759551480116
257	0.937795113530001
258	0.931189991071156
259	0.934855671535227
260	0.930775610889742
261	0.934648440948225
262	0.932242386702024
263	0.926885323246546
264	0.934872783060691
265	0.937126976199878
266	0.934529941425496
267	0.941275939450911
268	0.939357563680443
269	0.942605528540968
270	0.930476011934862
271	0.924802989021241
272	0.928287938201299
273	0.91996307798144
274	0.919661660374757
275	0.909473631879237
276	0.915709317681383
277	0.918129928504969
278	0.925837220222969
279	0.928630853466122
280	0.928113885124513
281	0.941547949384314
282	0.943845856433432
283	0.941160606002171
284	0.938852957753315
285	0.93896723829838
286	0.933592017776725
287	0.922402037308235
288	0.91935024386464
289	0.930805283629683
290	0.932193503992232
291	0.929656941231033
292	0.937544456188615
293	0.93653494981585
294	0.942856215334205
295	0.938557158087221
296	0.939005069201063
297	0.936208608580209
298	0.936969519241163
299	0.937087834689823
300	0.93237536917251
301	0.943956278786009
302	0.942205719662865
303	0.942299199838121
304	0.933558641466514
305	0.939312627518692
306	0.942238639469384
307	0.943643890364807
308	0.937498349315785
309	0.932980302830265
310	0.930587781709624
311	0.931964155065085
312	0.940276903211196
313	0.937159454228632
314	0.941584513857401
315	0.935422774290298
316	0.938445336771719
317	0.952116216002909
318	0.955165373505835
319	0.952290791850051
320	0.960591692989074
321	0.951941102659485
322	0.959509278559016
323	0.958824029703429
324	0.960501901658164
325	0.957439917874102
326	0.958915750130584
327	0.952208113141171
328	0.960838956004626
329	0.959796905336442
330	0.955263065295792
331	0.957367429505687
332	0.950244712853398
333	0.946673911527508
334	0.942057473770568
335	0.94960351660403
336	0.945055200978585
337	0.949548139761079
338	0.947971295018434
339	0.944354850686368
340	0.94162097524901
341	0.945035269438382
342	0.942923358191653
343	0.940766856842423
344	0.940492998805367
345	0.940222049138602
346	0.953569944645172
347	0.956236736128784
348	0.96489767878402
349	0.960655772854012
350	0.96148935595745
351	0.961360327397968
352	0.965965971051496
353	0.967170308781968
354	0.970715914049279
355	0.958614774301667
356	0.966235256688675
357	0.968034875232718
358	0.96498264737432
359	0.958022217784319
360	0.956136850175923
361	0.957095507927838
362	0.959200667337712
363	0.956914342229022
364	0.952213642726207
365	0.956420530405307
366	0.960280453190064
367	0.955409735514057
368	0.946834541923175
369	0.945370829103403
370	0.943758796761707
371	0.939571207408012
372	0.940782569404962
373	0.94450881023777
374	0.945328786586019
375	0.946194582651551
376	0.950188180025294
377	0.945830587224333
378	0.942907999051326
379	0.945979539961056
380	0.952883878500718
381	0.947425338692422
382	0.948693402865619
383	0.953029930230111
384	0.94312892474907
385	0.945479057293076
386	0.944801797252088
387	0.956724142174894
388	0.95757106696686
389	0.950338185665691
390	0.948257567010711
391	0.940962851548247
392	0.946254178472165
393	0.944291742732515
394	0.947356701153533
395	0.943875131573383
396	0.950493985957784
397	0.950720794662777
398	0.960924808150458
399	0.957533670478981
400	0.956854834763961
401	0.948877285497696
402	0.950271919000812
403	0.953501888780342
404	0.954314848225076
405	0.962808150944094
406	0.951528570581725
407	0.94724013809001
408	0.951340734038645
409	0.958942963640961
410	0.956786366573215
411	0.972298730154726
412	0.954306977217881
413	0.945439378286739
414	0.941775015793003
415	0.943960748104407
416	0.946015176700835
417	0.95441668536307
418	0.952193718548967
419	0.956075494607208
420	0.960303889500542
421	0.962527975484986
422	0.965490765434686
423	0.965883638401865
424	0.961316002362127
425	0.955998426475953
426	0.962799985418389
427	0.967601366074043
428	0.963657446610071
429	0.95902704867573
430	0.962171004324246
431	0.960530889642567
432	0.96738065390222
433	0.95810963824122
434	0.963449950956409
435	0.96037902117259
436	0.956851676052935
437	0.961538334385758
438	0.959627505652123
439	0.95874564360184
440	0.963575901797456
441	0.9698606470205
442	0.96552833127071
443	0.961651296960489
444	0.958143169173649
445	0.963062342507607
446	0.973285477609587
447	0.973734699330802
448	0.969758044134379
449	0.984067203881683
450	0.977081239536816
451	0.974933161416988
452	0.97317795626434
453	0.97924177578964
454	0.981535036809255
455	0.980508875414716
456	0.969699250876706
457	0.965757334138606
458	0.963779627614182
459	0.972150484262429
460	0.967342609473616
461	0.974734530770495
462	0.976907709230386
463	0.969171193913174
464	0.972989022639807
465	0.958926198174747
466	0.96695544280258
467	0.966871703827061
468	0.968983180658987
469	0.967495066980614
470	0.970969361953552
471	0.972837345606862
472	0.981712771367423
473	0.981792387083793
474	0.974418541860501
475	0.968432401592364
476	0.964669029338336
477	0.955209080052804
478	0.952790486681015
479	0.960077434217763
480	0.956169144130607
481	0.955015191154331
482	0.965052337816884
483	0.966238592110808
484	0.964962104708208
485	0.968659909778819
486	0.977249851384119
487	0.974776013702709
488	0.975304181110683
489	0.975143992492782
490	0.964903208369056
491	0.967623307703081
492	0.974927977891202
493	0.974034622256044
494	0.966001784502381
495	0.961564399273944
496	0.963209535496229
497	0.963036712034224
498	0.963493134733022
499	0.967600224814815
500	0.956738794470795
501	0.962142642191678
502	0.969125720255142
503	0.979520544922861
504	0.975889713361553
505	0.970516664913913
506	0.966019691227824
507	0.955642861641101
508	0.9596975495169
509	0.956901353962706
510	0.958168357869266
511	0.955041800901761
512	0.953074608688165
513	0.95434495537982
514	0.960131323742235
515	0.960520949642835
516	0.962624526015715
517	0.967199716455249
518	0.971511055124124
519	0.970823575290819
520	0.984116447376651
521	0.97483099294567
522	0.974595849366829
523	0.973727063938415
524	0.973112830858689
525	0.969261154592229
526	0.959674113206421
527	0.954853073440186
528	0.959267721839607
529	0.960912158580429
530	0.955189862719989
531	0.962249029640659
532	0.974333315566504
533	0.968717399792083
534	0.970151970005233
535	0.973572412268513
536	0.968162320755206
537	0.97015188164968
538	0.961019414859017
539	0.967066476281066
540	0.958320734383673
541	0.962703699954319
542	0.963372352691836
543	0.97147146447334
544	0.969803952207215
545	0.972598299657755
546	0.965660341830111
547	0.965421428414334
548	0.967928458331886
549	0.966317942760519
550	0.969866883449962
551	0.968493315383314
552	0.973060251941589
553	0.969620327278835
554	0.966357702759446
555	0.963906196944101
556	0.9616578794492
557	0.959323901245499
558	0.968019692803498
559	0.967234734706156
560	0.974704592963895
561	0.968110095260319
562	0.970340506029777
563	0.971004070960023
564	0.970314610489735
565	0.971004777804449
566	0.965624447386635
567	0.973666768636338
568	0.978148037122851
569	0.977588915819416
570	0.970985376397565
571	0.966069310233893
572	0.965839401721577
573	0.970743120196693
574	0.96329906176048
575	0.963219541762625
576	0.971413974460076
577	0.968001874433609
578	0.969990087905897
579	0.97030311690486
580	0.975695117618655
581	0.9809913630017
582	0.977313835530541
583	0.979844677269672
584	0.97851834997212
585	0.969612868597555
586	0.956650056043559
587	0.95517116815753
588	0.967363321487872
589	0.969472074023576
590	0.971852225366772
591	0.973273895669159
592	0.978174757314722
593	0.974329715077712
594	0.982049030513907
595	0.986575684302899
596	0.987241443396049
597	0.977843372449588
598	0.983035954679874
599	0.985165780015009
600	0.985642914728063
601	0.980303662279512
602	0.976228726256111
603	0.970687213220424
604	0.963072694833254
605	0.970224819158824
606	0.964218843069
607	0.960424126682484
608	0.962944549829303
609	0.964280633052518
610	0.962088053185743
611	0.961388328745361
612	0.97351737412185
613	0.978828455874865
614	0.969296968043114
615	0.979564523899452
616	0.980767632015143
617	0.979102041482299
618	0.977661772335969
619	0.984842332423735
620	0.968361304823912
621	0.959485400470772
622	0.96410087367959
623	0.963042153263707
624	0.964714326285262
625	0.96440702567133
626	0.963773214473614
627	0.971432492311429
628	0.984555751187022
629	0.987244867173735
630	0.982118986023131
631	0.978383703472049
632	0.973558915957766
633	0.977113540854463
634	0.98692642639714
635	0.992037817237024
636	0.976746342538443
637	0.980105466047821
638	0.985159720296654
639	0.985568570893032
640	0.974416789475363
641	0.970354289496072
642	0.967116942027852
643	0.960914875513689
644	0.964601179636463
645	0.968719505599434
646	0.975425566914815
647	0.978284465459911
648	0.972927173752587
649	0.968237371434663
650	0.970894355451872
651	0.970648594480725
652	0.976006541491735
653	0.961233934779156
654	0.958590991931938
655	0.968269496041204
656	0.975835470414868
657	0.975293121940611
658	0.974013468464022
659	0.973348062793084
660	0.974618313766223
661	0.96615389595013
662	0.968172592088262
663	0.974739441866659
664	0.972811067192756
665	0.981052107444505
666	0.972348062005247
667	0.979532310937358
668	0.9743857766762
669	0.967979932804571
670	0.965209713783009
671	0.961023979895931
672	0.965557297166225
673	0.981574708452629
674	0.97510264945686
675	0.96760162377774
676	0.967247988039132
677	0.972214291697745
678	0.971581621759257
679	0.980206058845108
680	0.981852336326621
681	0.983163319209772
682	0.985118767497759
683	0.987051147623405
684	0.984376868006663
685	0.980897094989428
686	0.970495687832998
687	0.963058211885496
688	0.965407468236933
689	0.964918398161238
690	0.965137829177541
691	0.977138111061207
692	0.984779923951345
693	0.982785098538494
694	0.974421001090064
695	0.971637624454043
696	0.973301455238786
697	0.974096507958078
698	0.972961153825744
699	0.964026007074202
700	0.956277107253621
701	0.960904869247292
702	0.961781378423646
703	0.96895061427468
704	0.981444185211706
705	0.983291729280382
706	0.984532145528399
707	0.988109080202272
708	0.985506339131747
709	0.977699161460886
710	0.975122750345207
711	0.976080620260107
712	0.961845450925621
713	0.97432129184831
714	0.979080188208814
715	0.982588227640101
716	0.97092604564361
717	0.978264585460447
718	0.980367911492593
719	0.974006709264204
720	0.972272922970237
721	0.969786214829915
722	0.963287126397839
723	0.961506732549574
724	0.959522789595689
725	0.950016578815108
726	0.966553056887509
727	0.966275723532028
728	0.965063043564744
729	0.9581585430399
730	0.969241149422398
731	0.970658247324909
732	0.979023132610354
733	0.984761582811099
734	0.991772566503439
735	0.989424893188997
736	0.988458423333588
737	0.993876142876319
738	0.991389802884136
739	0.989840326274085
740	0.980611655011943
741	0.977970729616523
742	0.982938527956577
743	0.98386612136859
744	0.98510731809066
745	0.979882611253833
746	0.973203144959957
747	0.97722140825896
748	0.975141952952096
749	0.978092564561384
750	0.976403537718062
751	0.971041813507153
752	0.96836745289782
753	0.961923395249444
754	0.959438881272027
755	0.961066177035533
756	0.963685440594501
757	0.955032965346444
758	0.961357603101745
759	0.964292399067015
760	0.967209192588327
761	0.980595419679048
762	0.989344231931913
763	0.987050808927118
764	0.984072490488948
765	0.978427947515299
766	0.977244815117588
767	0.972111858159767
768	0.974725665763327
769	0.978678715301127
770	0.970925250443631
771	0.976697319932358
772	0.975257396845278
773	0.976366413659804
774	0.972743740261239
775	0.977976612623772
776	0.975008469800142
777	0.985155773748612
778	0.984581271215963
779	0.977826960405587
780	0.979555482181177
781	0.978910523457836
782	0.972122659626143
783	0.973786490410886
784	0.9805307286882
785	0.974600038892642
786	0.967227452735982
787	0.974056041114725
788	0.983991983854083
789	0.993999023361893
790	0.985051933884747
791	0.984359933192305
792	0.974849334085916
793	0.972752259209158
794	0.971109928275686
795	0.966993884831172
796	0.964470575402949
797	0.969376753107629
798	0.977122405861631
799	0.977893668848231
800	0.977003471924099
801	0.981332098829544
802	0.978534069897621
803	0.980153921705774
804	0.983243627044642
805	0.985596042107105
806	0.989456053247415
807	0.988169382867312
808	0.991043434389776
809	0.985784578131649
810	0.987046324882795
811	0.991105842862167
812	0.995107951820865
813	0.987688736021019
814	0.976611121727276
815	0.981610602896105
816	0.985946084719884
817	0.985654238964795
818	0.987010158009696
819	0.982713390644132
820	0.98151414072093
821	0.975868382858425
822	0.975528442230559
823	0.978608583080796
824	0.982019895270248
825	0.98262175857253
826	0.977225671414401
827	0.983771234867446
828	0.98661798452398
829	0.985218528280253
830	0.985103894312975
831	0.9839437122702
832	0.990177196546479
833	0.985689345571255
834	0.979893317001693
835	0.97327323300251
836	0.975966693137254
837	0.974943256038938
838	0.983679249373631
839	0.982006730292826
840	0.970973441034924
841	0.98234035349864
842	0.983488953600987
843	0.978894280761978
844	0.987861036712667
845	0.997266183466345
846	0.988691549460632
847	0.989272428319036
848	0.989790118230996
849	0.995027643985995
850	0.992105755294451
851	0.973537209943537
852	0.971556521419194
853	0.9669908144757
854	0.972429437469718
855	0.965606805727852
856	0.960028978559811
857	0.956714047552944
858	0.964882849777012
859	0.964670524019777
860	0.965868014194879
861	0.972787542526724
862	0.973139337524641
863	0.975160757958996
864	0.971532208916146
865	0.971088641950335
866	0.976534937151554
867	0.976742521160768
868	0.977838807412674
869	0.988052908159343
870	0.984794797136129
871	0.981775982402755
872	0.976002764291837
873	0.976030066157767
874	0.969385448766653
875	0.977090104543984
876	0.977192707430105
877	0.975693630300176
878	0.985686540282442
879	0.990625107660321
880	0.977470953792969
881	0.981647204184007
882	0.972379833189575
883	0.975978716855448
884	0.981966086738367
885	0.98297872973327
886	0.989962941693
887	0.980701188639157
888	0.98211442834918
889	0.98058418379787
890	0.982068431920791
891	0.98180002247618
892	0.977062014841038
893	0.976451728309354
894	0.983934066788979
895	0.989698390440877
896	0.98167907108685
897	0.983202637430933
898	0.981075278688325
899	0.979940543044863
900	0.97615592864326
901	0.969620238923282
902	0.971039972766462
903	0.974559071367821
904	0.984196497507825
905	0.980941861803035
906	0.99119185699318
907	1
908	0.997604879753504
909	0.993344934564724
910	0.994974711646682
911	0.986161304121485
912	0.982413114296677
913	0.979042622372791
914	0.983352031945422
915	0.97775366947423
916	0.973824932439478
917	0.980148215409631
918	0.980947303032518
919	0.984472984122588
920	0.975379224427177
921	0.975069648657751
922	0.975603927324818
923	0.977202367637252
924	0.974683240371879
925	0.975587507917854
926	0.979156284428984
927	0.994155523135449
928	0.983323765531369
929	0.989688737596693
930	0.983352643071331
931	0.976505183419023
932	0.975889890072659
933	0.969121596995994
934	0.966989680579434
935	0.970414150383346
936	0.968296002707155
937	0.96625167609564
938	0.964864729525649
939	0.957995180985049
940	0.963114553276569
941	0.975303562621811
942	0.977447782549149
943	0.986296738458572
944	0.99087710506093
945	0.988988924800758
946	0.986368799775147
947	0.98489385843716
948	0.982444539421755
949	0.977074730677732
950	0.97826214095681
951	0.970103168288032
952	0.967851346022855
953	0.976029712735554
954	0.980720869838627
955	0.975887342487543
956	0.971287581841264
957	0.971884180625169
958	0.990586223853963
959	0.990645466252364
960	0.980426277698426
961	0.982225196761006
962	0.977533273909806
963	0.974499122124994
964	0.975536688748855
965	0.976367989333835
966	0.973939478051203
967	0.972837345606862
968	0.970024612838299
969	0.964693084137687
970	0.966002483983844
971	0.973876458452903
972	0.975844379599813
973	0.972657902841333
974	0.9751629521219
975	0.97301926232788
976	0.971687037297154
977	0.980110207795842
978	0.971493847880144
979	0.973944654214026
980	0.974842405537955
981	0.973933248984704
982	0.96198957355877
983	0.962856113283541
984	0.967449777396651
985	0.97117514203689
986	0.9737830666332
987	0.977307606464042
988	0.980358612070622
989	0.975364564768313
990	0.977071844396328
991	0.982789317516158
992	0.979989079695406
993	0.985937830838625
994	0.988427874401079
995	0.988628964277136
996	0.982223002598102
997	0.987330535245498
998	0.980085983648347
999	0.97501759987397
1000	0.972418805351487
1001	0.973305136720168
1002	0.963442205119581
1003	0.963547554390813
1004	0.965521226011642
1005	0.969927355463145
1006	0.973001002180225
1007	0.972683967729518
1008	0.970950704205908
1009	0.978500200268906
1010	0.99298102749306
1011	0.98755505406907
1012	0.988380037231999
1013	0.991686464016873
1014	0.994251727606927
1015	0.98397908394332
1016	0.980843639879759
1017	0.973981697279694
1018	0.969743914608834
1019	0.972216927638414
1020	0.975956951937517
1021	0.981518359698594
1022	0.985563041307996
1023	0.991229076769953
1024	0.984945818865388
1025	0.981672834657389
1026	0.979376599000818
1027	0.973788331151577
1028	0.970032159875132
1029	0.968324092410101
1030	0.976949560310738
1031	0.975818351526441
1032	0.977549597598254
1033	0.972133100307343
1034	0.976471917553254
1035	0.977934216684175
1036	0.97680202862583
1037	0.978635531524514
1038	0.977527214191451
1039	0.992205619158423
1040	0.987028241446245
1041	0.975800533156551
1042	0.973123094828783
1043	0.97152667933111
1044	0.978590146222035
1045	0.973917006288846
1046	0.976438997746735
1047	0.980486668719019
1048	0.978437865426143
1049	0.972525627215271
1050	0.965538337537106
1051	0.960051980455487
1052	0.969658754581502
1053	0.965120798644667
1054	0.96861146148383
1055	0.971198578347369
1056	0.971952022964079
1057	0.981583919519047
1058	0.976512995522516
1059	0.973802026262319
1060	0.978386692834931
1061	0.982859972506844
1062	0.983609028797747
1063	0.982753150643059
1064	0.984128647805952
1065	0.97731708259712
1066	0.980130573750848
1067	0.979444271991585
1068	0.97637913685946
1069	0.968150738814778
1070	0.970280122372146
1071	0.969624803960196
1072	0.970934557228565
1073	0.973905247637312
1074	0.974823004131071
1075	0.976388266933288
1076	0.968797184856597
1077	0.977007506827694
1078	0.977571097449526
1079	0.969177334624119
1080	0.972919288019466
1081	0.977175419193534
1082	0.979888582616635
1083	0.974726276889236
1084	0.972934382093133
1085	0.964957281967597
1086	0.97444733104491
1087	0.970766033736816
1088	0.973472960730455
1089	0.96912052200343
1090	0.973036381216307
1091	0.975442244025477
1092	0.973571793779641
1093	0.978196220351181
1094	0.978704956900419
1095	0.975590143858524
1096	0.983742357327484
1097	0.9779025338554
1098	0.980690740594995
1099	0.977341925233487
1100	0.975769461453686
1101	0.975377118619826
1102	0.965520872589429
1103	0.966544221332192
1104	0.966001872857935
1105	0.972066568575804
1106	0.969990087905897
1107	0.96704373945205
1108	0.966233681014644
1109	0.960387974535311
1110	0.963290815242184
1111	0.962721783390869
1112	0.977866197634158
1113	0.978226945994796
1114	0.974177603629964
1115	0.967541762890466
1116	0.966157842498171
1117	0.965189266835412
1118	0.964174341322052
1119	0.971412045363832
1120	0.974038576167048
1121	0.970544666261306
1122	0.955916093826323
1123	0.967367187043324
1124	0.966298806420294
1125	0.97600495845474
1126	0.980168647631302
1127	0.973123624962102
1128	0.965184966865158
1129	0.966257463384373
1130	0.964848531007568
1131	0.965077438156948
1132	0.974061070018293
1133	0.97515285749995
1134	0.972624629612601
1135	0.971717438970408
1136	0.972712756913927
1137	0.970680277309499
1138	0.973204462930292
1139	0.984099070784527
1140	0.982139175267031
1141	0.974024615989647
1142	0.9787159350779
1143	0.971877068003139
1144	0.973624019274528
1145	0.974177257570714
1146	0.964059096228865
1147	0.963718006978808
1148	0.961771548868356
1149	0.960369802743209
1150	0.961687110411374
1151	0.960974478697266
1152	0.96819418765805
1153	0.977536079198619
1154	0.972988367336121
1155	0.965267645574039
1156	0.962385781948081
1157	0.968203575435575
1158	0.973287060646582
1159	0.979974331680989
1160	0.970588203460132
1161	0.973296794483356
1162	0.972855480584151
1163	0.971128534482592
1164	0.976040506838966
1165	0.979680122414852
1166	0.974395989105554
1167	0.97245128338024
1168	0.970597421889512
1169	0.968865122914024
1170	0.975843724296127
1171	0.97287092808003
1172	0.980305768086862
1173	0.983718331979984
1174	0.979115743956003
1175	0.971316893796029
1176	0.96933813436793
1177	0.958239196934021
1178	0.964259832682709
1179	0.970745314359597
1180	0.972846085443663
1181	0.965422039540244
1182	0.973585422623718
1183	0.985396005134724
1184	0.989837690333416
1185	0.985494138702447
1186	0.983384944388978
1187	0.984768864781273
1188	0.988307099722856
1189	0.987687771472897
1190	0.988699530912269
1191	0.976611916927255
1192	0.976211577915833
1193	0.965893033542352
1194	0.961504715097776
1195	0.962902684023025
1196	0.972433118951101
1197	0.977484111407429
1198	0.980786326577601
1199	0.983015419376725
1200	0.984279794705578
1201	0.986334039227936
1202	0.976868913779581
1203	0.978404768908517
1204	0.985707694074463
1205	0.987608862600952
1206	0.98449733344045
1207	0.970755762403759
1208	0.971965276297055
1209	0.975375800649491
1210	0.974197093392401
1211	0.984198603315175
1212	0.976891562253044
1213	0.976037348127941
1214	0.971513337642581
1215	0.98158427294126
1216	0.98535572236544
1217	0.988830054153192
1218	0.97934517387574
1219	0.97309711829615
1220	0.962363575252384
1221	0.968404400244972
1222	0.973605148000963
1223	0.973784119536876
1224	0.967346909443871
1225	0.97370819266485
1226	0.982602798943412
1227	0.977608405581853
1228	0.979447165635951
1229	0.979567594254925
1230	0.96977770324496
1231	0.967289419430607
1232	0.962968420554585
1233	0.970992665730702
1234	0.972820454970281
1235	0.967072094221655
1236	0.969053835649674
1237	0.965362878134433
1238	0.961306437873496
1239	0.967484184521649
1240	0.970240355010256
1241	0.969219465497057
1242	0.974609802181267
1243	0.970705377649563
1244	0.976086238200696
1245	0.977032695523311
1246	0.98168705990145
1247	0.97444434904499
1248	0.981052895281521
1249	0.974854694322809
1250	0.967604613140622
1251	0.96711150079837
1252	0.969724159779738
1253	0.975727418936302
1254	0.963741141407813
1255	0.958088315101054
1256	0.957225501035442
1257	0.9602267992804
1258	0.960306172018999
1259	0.960424222401
1260	0.961096306279165
1261	0.960209128169766
1262	0.95720732924334
1263	0.957232783005616
1264	0.95450514399772
1265	0.958809900177884
1266	0.956314238674841
1267	0.959104904644
1268	0.953789876342943
1269	0.957015016018899
1270	0.962661657436935
1271	0.969703801187695
1272	0.968783673819925
1273	0.972252910437444
1274	0.967505426669224
1275	0.963135905868585
1276	0.955352414848937
1277	0.965479095138705
1278	0.958550878510798
1279	0.965983524354726
1280	0.963785768325128
1281	0.968047340728678
1282	0.967241758972633
1283	0.96264774143731
1284	0.968266072263518
1285	0.963048036270956
1286	0.965139758273785
1287	0.965308900254407
1288	0.977386603691541
1289	0.983939670003642
1290	0.981599808792693
1291	0.968156356755367
1292	0.956357245740347
1293	0.959782510744238
1294	0.964043118599666
1295	0.957549559752626
1296	0.962653933688995
1297	0.958450992557937
1298	0.956362716421681
1299	0.964686545826753
1300	0.96069950148987
1301	0.974461990703773
1302	0.964358489020788
1303	0.9624897101675
1304	0.966980845024117
1305	0.961797002630632
1306	0.961187327224857
1307	0.960511385154204
1308	0.958923208811864
1309	0.955689991965756
1310	0.955336444582701
1311	0.958451868750506
1312	0.956802874335733
1313	0.952400860780415
1314	0.950125955626972
1315	0.946174835185417
1316	0.95165592774866
1317	0.959337765704384
1318	0.956119201154177
1319	0.950464246951179
1320	0.952297204990619
1321	0.959542978839589
1322	0.963632515618151
1323	0.96422893769095
1324	0.958622939827372
1325	0.958599768583553
1326	0.965220161827172
1327	0.969917003137498
1328	0.965963865244145
1329	0.960862222966961
1330	0.96024586935396
1331	0.957657169453426
1332	0.961625931553766
1333	0.957978886748451
1334	0.957133338830521
1335	0.96189680022794
1336	0.956874140452329
1337	0.954306594343818
1338	0.962028280654022
1339	0.958641199975028
1340	0.959289494120501
1341	0.963556419397982
1342	0.971319529736698
1343	0.974276267331006
1344	0.965521505804227
1345	0.961596001110129
1346	0.959087262985216
1347	0.963809558057819
1348	0.963842647212482
1349	0.972433288299244
1350	0.971101158987034
1351	0.973569599616737
1352	0.966540444132294
1353	0.971737318969872
1354	0.970373160769637
1355	0.96492945733131
1356	0.966652618870009
1357	0.970847313482771
1358	0.965360507260422
1359	0.961224716349775
1360	0.960065322144016
1361	0.960617323462457
1362	0.96101204453329
1363	0.967067440829188
1364	0.959678589887782
1365	0.95836576626394
1366	0.959368749051696
1367	0.96147555776523
1368	0.958396749611252
1369	0.954990996458687
1370	0.954878792269122
1371	0.955247617799912
1372	0.954865627291699
1373	0.946913826306221
1374	0.946267262456997
1375	0.957592220758882
1376	0.96126588267459
1377	0.965498400827073
1378	0.961575900221782
1379	0.974554241264248
1380	0.959557815209559
1381	0.96029581233039
1382	0.95473034757683
1383	0.950233300261113
1384	0.949037739182256
1385	0.951374876096983
1386	0.954266311574534
1387	0.96234438737142
1388	0.960297741426634
1389	0.956554300712809
1390	0.952893796411561
1391	0.944296926258301
1392	0.952217500918695
1393	0.947685464803922
1394	0.949725528259997
1395	0.952758546148544
1396	0.94459175401331
1397	0.945744830797017
1398	0.950502239839043
1399	0.94733045955424
1400	0.953048801503676
1401	0.954706844999686
1402	0.958336270235106
1403	0.964675611827048
1404	0.970457157448852
1405	0.963855458767692
1406	0.966481466800552
1407	0.962242623863054
1408	0.963353849566409
1409	0.959652171577384
1410	0.968074981290896
1411	0.960253305946352
1412	0.96063048843988
1413	0.951562447573404
1414	0.950906761013315
1415	0.951666464148376
1416	0.952582468256997
1417	0.962235415522508
1418	0.963083319588522
1419	0.966500249718564
1420	0.969059718656922
1421	0.957541924360239
1422	0.95526455261427
1423	0.951663393792903
1424	0.950575700118543
1425	0.961429752773873
1426	0.960716951711621
1427	0.964112374627428
1428	0.967358145325049
1429	0.962349710793499
1430	0.963890830440812
1431	0.961396037767375
1432	0.957624779780226
1433	0.965803588270691
1434	0.964865730888585
1435	0.965054693964969
1436	0.958359007064122
1437	0.948962519154656
1438	0.959349789422578
1439	0.962847645876362
1440	0.958888212649845
1441	0.957578960062944
1442	0.956376028658359
1443	0.948823219262117
1444	0.946403926408866
1445	0.956741695478124
1446	0.957311603522008
1447	0.957911007594727
1448	0.952031424123715
1449	0.946315445685327
1450	0.950197045032462
1451	0.951811669137051
1452	0.950697535063404
1453	0.946326998173904
1454	0.955863868331435
1455	0.945542106343227
1456	0.944460531290924
1457	0.939724371759436
1458	0.942836372149555
1459	0.950066970932267
1460	0.949021761553057
1461	0.941733982001517
1462	0.946039106329819
1463	0.945902736896461
1464	0.947863066828761
1465	0.951100502652533
1466	0.958285097643894
1467	0.957554912626556
1468	0.954183014376781
1469	0.956776360306818
1470	0.951575965973039
1471	0.952666987706569
1472	0.951244360219022
1473	0.947114098893411
1474	0.94388772223971
1475	0.945432449738778
1476	0.939710323226481
1477	0.938760353770628
1478	0.940048430476619
1479	0.94712981145595
1480	0.949346173692453
1481	0.946867366011178
1482	0.951449411369046
1483	0.959152653457526
1484	0.957096803809285
1485	0.959095848199799
1486	0.950480820980362
1487	0.944620101419952
1488	0.945497928566641
1489	0.942714897989869
1490	0.946578767322668
1491	0.946179223511224
1492	0.945020263720268
1493	0.943465537317767
1494	0.942054403415095
1495	0.946345641195623
1496	0.945046416964007
1497	0.94110083347045
1498	0.94248058642582
1499	0.949244005221136
1500	0.953094444509852
1501	0.955821126332589
1502	0.959457664190038
1503	0.964975173967114
1504	0.964329442132683
1505	0.960570104782249
1506	0.964209889706278
1507	0.959710272716557
1508	0.954897045053814
1509	0.95213323917282
1510	0.965659819059755
1511	0.966578893523849
1512	0.963769856962594
1513	0.958586691961683
1514	0.954503295894067
1515	0.963092464388276
1516	0.957810068738191
1517	0.951752765434936
1518	0.954350573320409
1519	0.952439729860848
1520	0.953178183485371
1521	0.957731159866245
1522	0.952147287705775
1523	0.953215049839932
1524	0.950280960719087
1525	0.953847719778419
1526	0.950668657523443
1527	0.951752132220139
1528	0.949870968863481
1529	0.952924868114427
1530	0.948824979010218
1531	0.950804702986439
1532	0.95297990626109
1533	0.943660920897681
1534	0.94248580676642
1535	0.94631579910754
1536	0.947109003723178
1537	0.934891742689809
1538	0.940937221074864
1539	0.934827522928579
1540	0.941340453730652
1541	0.945476951485725
1542	0.940526706448902
1543	0.939471932581061
1544	0.94564205119979
1545	0.939707517937668
1546	0.947126387678264
1547	0.947409103359526
1548	0.945123396739708
1549	0.946543830064351
1550	0.94980136677647
1551	0.941162616091006
1552	0.947913974353313
1553	0.951717194961822
1554	0.95531265485001
1555	0.954160277547765
1556	0.95206784870051
1557	0.949204598644421
1558	0.953325641540652
1559	0.951566482476999
1560	0.948748787071533
1561	0.949274988568448
1562	0.947315107776877
1563	0.932832668063877
1564	0.936075633472685
1565	0.939907113132284
1566	0.94211128230245
1567	0.940668288859897
1568	0.941517753874017
1569	0.950701481611446
1570	0.951671551955646
1571	0.956869494422824
1572	0.962291867358022
1573	0.96598510739172
1574	0.962512086211341
1575	0.970636128984764
1576	0.976459363701741
1577	0.967833785356662
1578	0.962000279306629
1579	0.954393580385915
1580	0.94320712677659
1581	0.952126303261896
1582	0.955249811962816
1583	0.950111030901449
1584	0.94620792434008
1585	0.942893427748016
1586	0.946551907234503
1587	0.947399884930145
1588	0.952914773492477
1589	0.952490740466879
1590	0.95111823266687
1591	0.95143685015457
1592	0.944440518758131
1593	0.943739122925201
1594	0.949572592160419
1595	0.953750337232898
1596	0.951190382338997
1597	0.942004107016452
1598	0.950860705681224
1599	0.95784298854471
1600	0.953175289841004
1601	0.94717501268436
1602	0.946683129956889
1603	0.95130167352118
1604	0.952602039012025
1605	0.955834468021117
1606	0.952670588195361
1607	0.946858854426223
1608	0.94735837254608
1609	0.9475295319785
1610	0.945951487072924
1611	0.94078906353812
1612	0.939507134906037
1613	0.93673051010687
1614	0.945284726616837
1615	0.939558130786143
1616	0.941624752448908
1617	0.941553589413791
1618	0.945333793400699
1619	0.947276739377912
1620	0.952422279639097
1621	0.960105781624406
1622	0.955757480882454
1623	0.954315024936183
1624	0.946597815307339
1625	0.94499866815048
1626	0.952813834635941
1627	0.955145883743398
1628	0.949469761022453
1629	0.946179834637134
1630	0.942516966824839
1631	0.948732897797887
1632	0.951667782118711
1633	0.953227684684035
1634	0.954534492767299
1635	0.949430435438329
1636	0.94660737979597
1637	0.956997727782328
1638	0.962930854718562
1639	0.967036626830019
1640	0.968367541253373
1641	0.968969750614905
1642	0.959469076782323
1643	0.959070931933805
1644	0.959915927629527
1645	0.970604159000442
1646	0.967563446815807
1647	0.969337434886467
1648	0.973402659161982
1649	0.963251843080272
1650	0.963939021032104
1651	0.957851941907431
1652	0.95749084012458
1653	0.961385781160244
1654	0.957791285820179
1655	0.958653481396919
1656	0.950289383948489
1657	0.952838412205648
1658	0.948458693701581
1659	0.946184222962941
1660	0.958882395909262
1661	0.949035014886033
1662	0.95068111565644
1663	0.946133403793942
1664	0.951174581420905
1665	0.956406312524209
1666	0.952524882525218
1667	0.942698309234761
1668	0.938986374638605
1669	0.944301049517449
1670	0.942468341818743
1671	0.933975392521938
1672	0.940719019673343
1673	0.941510736970503
1674	0.9496013077152
1675	0.938891664848567
1676	0.933760695890693
1677	0.940929762393584
1678	0.940213441835131
1679	0.948217497767347
1680	0.954885374757833
1681	0.956900948999754
1682	0.959979565716699
1683	0.956029851601032
1684	0.953550064645709
1685	0.942440163760244
1686	0.938928266136469
1687	0.940649586934475
1688	0.940268752411416
1689	0.942995861285993
1690	0.944510128208104
1691	0.934379118496231
1692	0.936506948468457
1693	0.949320042537603
1694	0.955603005923658
1695	0.949427976208765
1696	0.945833392513146
1697	0.941885349790026
1698	0.946514253042927
1699	0.947378208367767
1700	0.948903711171057
1701	0.951596508639152
1702	0.943485630843151
1703	0.950182481092114
1704	0.950706657774269
1705	0.946790864828057
1706	0.942728939159861
1707	0.947895456501961
1708	0.948703762554229
1709	0.951738878887163
1710	0.945252248588084
1711	0.935103545676688
1712	0.93861596607082
1713	0.9412571565329
1714	0.940953375415169
1715	0.938983127572026
1716	0.939602544177537
1717	0.931053150408181
1718	0.928757496425668
1719	0.931086158570253
1720	0.929985388274024
1721	0.927536952814151
1722	0.929205348635808
1723	0.929232554783223
1724	0.930224043986104
1725	0.931253805869434
1726	0.937681532466399
1727	0.942595345563465
1728	0.937184561931658
1729	0.927139853506346
1730	0.933045604947021
1731	0.939175698500164
1732	0.943496778368776
1733	0.94441049995894
1734	0.945483268907777
1735	0.943320972906852
1736	0.950223293994717
1737	0.94527796741702
1738	0.945421559916849
1739	0.946417967578858
1740	0.94205335051142
1741	0.931604194541463
1742	0.936927300012672
1743	0.943238029131312
1744	0.936827760119061
1745	0.923482353293906
1746	0.92519559692176
1747	0.918942269460831
1748	0.922209459017134
1749	0.927184981105128
1750	0.933359576405218
1751	0.931519056603019
1752	0.936727351395844
1753	0.940675482474518
1754	0.936545132793353
1755	0.940108026297234
1756	0.942046237889389
1757	0.94063335160158
1758	0.933405212048431
1759	0.930681784655237
1760	0.936436205122217
1761	0.931819060520852
1762	0.949262177013238
1763	0.943267341086077
1764	0.943313337514465
1765	0.946146833838024
1766	0.938663103758437
1767	0.947714290803145
1768	0.953146670004739
1769	0.94481285642216
1770	0.944261988999984
1771	0.947001305666824
1772	0.942342383614734
1773	0.945945132836058
1774	0.942174824671106
1775	0.942950041568711
1776	0.942430422560507
1777	0.937600694498209
1778	0.929471828984175
1779	0.936456394366117
1780	0.937569887862003
1781	0.933369656301242
1782	0.938907112344447
1783	0.935570055634473
1784	0.930996102172683
1785	0.92493430009918
1786	0.931288382342575
1787	0.936645283812873
1788	0.934235378737146
1789	0.93307641894619
1790	0.937290853662124
1791	0.940669687822822
1792	0.942080821725494
1793	0.938780543014528
1794	0.934809063980929
1795	0.931758765218775
1796	0.932809938597824
1797	0.932135395490096
1798	0.922712577625784
1799	0.93247367945134
1800	0.926133984437185
1801	0.929202454991442
1802	0.934839428839369
1803	0.933855847458496
1804	0.921648673684115
1805	0.918755758251048
1806	0.913003355235865
1807	0.921897077958895
1808	0.93056153274737
1809	0.939594201940725
1810	0.937583141194979
1811	0.939895531191855
1812	0.922429155100096
1813	0.925142281708384
1814	0.916333476034915
1815	0.91885274319658
1816	0.923306452113466
1817	0.931863385556693
1818	0.932188850599765
1819	0.930264775896116
1820	0.935299275315852
1821	0.935771145510529
1822	0.934324293875488
1823	0.932111613120367
1824	0.931870498178723
1825	0.926139867444434
1826	0.929483675991263
1827	0.933584448651003
1828	0.940299986099463
1829	0.935909561847536
1830	0.935378184187798
1831	0.937446212176451
1832	0.928218866247607
1833	0.931598664956427
1834	0.933488509246184
1835	0.935700770312428
1836	0.935067555514696
1837	0.931035950527163
1838	0.930943258188923
1839	0.938889824107876
1840	0.93293554337962
1841	0.934946250703154
1842	0.929797883064267
1843	0.935200442266667
1844	0.933836468140501
1845	0.928137939923864
1846	0.925507109150393
1847	0.928788339876688
1848	0.933825475237093
1849	0.936279499185704
1850	0.926824674522256
1851	0.935550131457233
1852	0.937247581529958
1853	0.937018409313918
1854	0.930555738095674
1855	0.925489725195307
1856	0.932715758941105
1857	0.929852589877606
1858	0.927348593500714
1859	0.922104323271823
1860	0.925760947291694
1861	0.926388176000698
1862	0.926383677230449
1863	0.933127414826296
1864	0.93128698337965
1865	0.926409506503826
1866	0.923749209153373
1867	0.928298651312121
1868	0.937684433473728
1869	0.933062458768789
1870	0.932819238019795
1871	0.931513615373536
1872	0.936731585099434
1873	0.935348084396017
1874	0.931194909530283
1875	0.930431281936069
1876	0.93649211946145
1877	0.942258386935518
1878	0.935203689333246
1879	0.933119315567255
1880	0.932672310097833
1881	0.931131448154217
1882	0.933007781407301
1883	0.933781849682715
1884	0.922359641368638
1885	0.930625435901201
1886	0.93886708727886
1887	0.932190168570099
1888	0.927607519449285
1889	0.934860148216588
1890	0.929072020106072
1891	0.933578764443749
1892	0.92669345179987
1893	0.925142230167644
1894	0.934572867498412
1895	0.941197906771535
1896	0.950700782129983
1897	0.943226174761261
1898	0.939040794296396
1899	0.929644917512839
1900	0.932535381079305
1901	0.936356508413256
1902	0.933672399241223
1903	0.935398815209463
1904	0.92508116911744
1905	0.920278794461812
1906	0.913103241188726
1907	0.916526878977845
1908	0.912226555301266
1909	0.914464778174217
1910	0.918589863337005
1911	0.916491904904715
1912	0.928259237372443
1913	0.928518936432104
1914	0.932505008857902
1915	0.930787023482027
1916	0.934005934091484
1917	0.923135557747706
1918	0.930050602035227
1919	0.932453136785227
1920	0.930073338864244
1921	0.922084119301997
1922	0.926030851417745
1923	0.922312245977324
1924	0.930124599811009
1925	0.934191576471661
1926	0.931928952740109
1927	0.924593299204676
1928	0.91977700118646
1929	0.923623663275279
1930	0.929008293663347
1931	0.932911680017301
1932	0.939312627518692
1933	0.941604121427243
1934	0.924682096535613
1935	0.9276817675658
1936	0.932323320388729
1937	0.929950981149026
1938	0.927675545862264
1939	0.932741301058935
1940	0.927111513462666
1941	0.932329468462638
1942	0.926588647387882
1943	0.928469722388987
1944	0.927938734966275
1945	0.927676863832599
1946	0.921622962218142
1947	0.921630332543869
1948	0.926876995735659
1949	0.928774033640037
1950	0.917231661773647
1951	0.921587502189469
1952	0.926531157374619
1953	0.927656851299806
1954	0.92026765429915
1955	0.917256143624838
1956	0.911768556928436
1957	0.904064166217765
1958	0.907971852541974
1959	0.915063482765473
1960	0.904572718692935
1961	0.912549914536987
1962	0.911277638749088
1963	0.920163549368625
1964	0.91966411960432
1965	0.916209535282703
1966	0.92234331768019
1967	0.926069028379678
1968	0.926886287794668
1969	0.929490000776277
1970	0.928313833741341
1971	0.922148545226185
1972	0.915259389115743
1973	0.925408820960452
1974	0.935553908657131
1975	0.931756217633658
1976	0.928593302356024
1977	0.930106339663353
1978	0.93718078473176
1979	0.932722952555726
1980	0.929591108980957
1981	0.918109658268479
1982	0.916421861039938
1983	0.922451715218006
1984	0.920684486347164
1985	0.918012577604431
1986	0.926695204185008
1987	0.936661519145768
1988	0.931052362571165
1989	0.929143647007843
1990	0.924787975940164
1991	0.925010396319349
1992	0.922670888530612
1993	0.927199905830651
1994	0.921344892566384
1995	0.931881601526572
1996	0.923582239246766
1997	0.916431337173015
1998	0.930040772479937
1999	0.919641647841964
2000	0.920215428804262
2001	0.926260023633785
2002	0.928267756320362
2003	0.931337360770884
2004	0.939713658648614
2005	0.941268127347418
2006	0.941264703569733
2007	0.938000503376312
2008	0.936167707322053
2009	0.924485689503875
2010	0.921899883247708
2011	0.924146971127828
2012	0.915611979313638
2013	0.915459249377018
2014	0.924633670329512
2015	0.923985376184039
2016	0.923919462941373
2017	0.928401695976008
2018	0.920016790794806
2019	0.929507554079507
2020	0.930837842651026
2021	0.937237133485795
2022	0.947477564187309
2023	0.944371527797029
2024	0.936033848658998
2025	0.937111182644749
2026	0.935203431629549
2027	0.929756650472787
2028	0.936900785983758
2029	0.935924928350825
[truncated: 47,171 more rows]
