# Supplementary material for: LaF3 doped with Ce/Gd/Eu: energy transfer and excitation dependence of photoluminescence rise-and-decay kinetics
Source: Front Chem. 2025 Apr 22;13:1501039. doi: 10.3389/fchem.2025.1501039 (PMC12052759; doi:10.3389/fchem.2025.1501039)
Supplement: Supplementary file 2 [file DataSheet3.zip › LaF3GdEu272_312trace.txt]

31	0.962307939908646
32	0.963176367070446
33	0.970419939276712
34	0.971793635816266
35	0.968033576509053
36	0.965194541207102
37	0.967882940722628
38	0.967696105721844
39	0.971303966712341
40	0.970327378128734
41	0.967617800428039
42	0.964464850287537
43	0.968760489199701
44	0.970431702948704
45	0.97423208411885
46	0.971416751364509
47	0.966040721084059
48	0.966339171520981
49	0.961216675188833
50	0.973645999387188
51	0.979344643902529
52	0.98216309814187
53	0.984133781369289
54	0.988308072105145
55	0.982694111725807
56	0.981775901705303
57	0.980858624912272
58	0.97897250067541
59	0.981331596038021
60	0.984930525219207
61	0.982344916598033
62	0.976769150609034
63	0.980653858356765
64	0.977486702420268
65	0.976229033587744
66	0.981104142400815
67	0.985486260392248
68	0.988725703914354
69	0.986833783655517
70	0.984227461675119
71	0.975768702152113
72	0.982299506678794
73	0.984671963999531
74	0.985376375538859
75	0.994274449213614
76	0.993707050484939
77	0.996818166290395
78	0.997299579370421
79	0.995187631962745
80	0.990741918630874
81	0.991129769399348
82	0.987783794921825
83	0.977264887479333
84	0.979997019965111
85	0.982151119934827
86	0.977898795649564
87	0.983522899961254
88	0.985610637088366
89	0.981737196006424
90	0.983376272404709
91	0.990850015692166
92	0.994148635132651
93	0.991138154144278
94	0.995857406818005
95	0.993538583260149
96	0.990283071062683
97	0.985478673002592
98	0.984422187990215
99	0.990008355353628
100	0.985929210913121
101	0.989968544799234
102	0.986159296180291
103	0.982406416646135
104	0.981038158570136
105	0.986535143712633
106	0.989915944380186
107	0.979998975809664
108	0.982361131872343
109	0.985725892469211
110	0.986031851632936
111	0.979896849973972
112	0.983865254996469
113	0.973106972919076
114	0.975837911159734
115	0.983678477205032
116	0.985236849092519
117	0.986972437659314
118	0.989416302971949
119	0.98635093676623
120	0.982784355895229
121	0.984786965513898
122	0.991460224890372
123	0.993342169269314
124	0.998782052332265
125	0.998685550890507
126	0.996144526228623
127	1
128	0.993254381526232
129	0.995971067488301
130	0.988459219200109
131	0.987563935825444
132	0.991275402943488
133	0.985378334958997
134	0.984589528905985
135	0.986127169556326
136	0.985695460672153
137	0.988294091570954
138	0.988360837001066
139	0.98841130994752
140	0.978929518577838
141	0.979786367998024
142	0.986856288382421
143	0.988869642631587
144	0.990541943358184
145	0.992664274262354
146	0.987871089234289
147	0.989429432517102
148	0.984949193344273
149	0.981623560365218
150	0.982776975889457
151	0.98464349162261
152	0.97942902768946
153	0.980676792153772
154	0.981794276632465
155	0.988389312953571
156	0.989745875293678
157	0.990920955282536
158	0.990900055992933
159	0.988194093207857
160	0.989629454272387
161	0.990714043376513
162	0.993153260429698
163	0.985691663401741
164	0.982405547779176
165	0.98049401901663
166	0.983922886262476
167	0.983198766103081
168	0.986656466859852
169	0.981262279762875
170	0.976333715966133
171	0.980795712508414
172	0.988494563849847
173	0.992324643822293
174	0.993388887852367
175	0.990286861181927
176	0.992112204063109
177	0.991303707267952
178	0.988583849762705
179	0.989858402503784
180	0.994845158933251
181	0.997808245553159
182	0.989668896541608
183	0.988992789326744
184	0.992670846186098
185	0.992728209283291
186	0.986232012836004
187	0.988255475261681
188	0.988556485816884
189	0.990416951661584
190	0.98914567773121
191	0.990730376645102
192	0.98904453518117
193	0.981882461265392
194	0.980636144912678
195	0.981334996418588
196	0.996248722327562
197	0.986552206400397
198	0.984745921382958
199	0.988276531876988
200	0.980880192836118
201	0.979899663958731
202	0.991765669169974
203	0.990556331508972
204	0.994907846075305
205	0.993198781192047
206	0.988005953118842
207	0.991815283976222
208	0.993884267164247
209	0.993494085114879
210	0.988193753527359
211	0.984409101352072
212	0.984645965926871
213	0.98556017129308
214	0.986600287281027
215	0.988730909964938
216	0.98310927280634
217	0.981813835077996
218	0.985740044631443
219	0.986832932666479
220	0.98627216664648
221	0.98927675149652
222	0.98853167841376
223	0.987997085670046
224	0.991332690953412
225	0.987700848519739
226	0.988584107204767
227	0.985337415973503
228	0.98918238110294
229	0.985568609671774
230	0.989286198189955
231	0.986814175151808
232	0.983241494334176
233	0.983445324086625
234	0.980255702754649
235	0.98254092297227
236	0.981547561323218
237	0.976471565463487
238	0.97669477845784
239	0.976402170525488
240	0.97680335107183
241	0.969749030961262
242	0.974378200366856
243	0.983739090508255
244	0.985858113997047
245	0.989384169196816
246	0.980427438063391
247	0.981959783273545
248	0.977196604548019
249	0.972795603896469
250	0.977865635681767
251	0.979095175393453
252	0.978343197857619
253	0.978727240628928
254	0.980217086445376
255	0.987763503481536
256	0.984171471602256
257	0.987090635745949
258	0.984717828017962
259	0.985877804739192
260	0.987136331711923
261	0.985780026813878
262	0.98076979667419
263	0.982410707347165
264	0.972367356177793
265	0.980156945119266
266	0.978596384974254
267	0.980992208737685
268	0.990684802248991
269	0.991020356523073
270	0.988284798627639
271	0.988157865388823
272	0.981139519230811
273	0.983023920036093
274	0.983245330936014
275	0.983526289615068
276	0.982944230991206
277	0.979171385394921
278	0.972798628840695
279	0.974964710593038
280	0.972419359474282
281	0.975271095251282
282	0.976398080057173
283	0.983087107759934
284	0.988128284580803
285	0.982566602817937
286	0.987472125550146
287	0.985713474465312
288	0.987707935327608
289	0.990466394839791
290	0.983441147804288
291	0.977567092279657
292	0.975770904711976
293	0.980359155132076
294	0.976501696911473
295	0.979460635853717
296	0.973690572619725
297	0.970848995077415
298	0.966765674354571
299	0.973038604173741
300	0.969093444024076
301	0.969795917596772
302	0.978087826059042
303	0.978123939459381
304	0.973976848192473
305	0.968214207871264
306	0.967305895067803
307	0.968834929286994
308	0.96965031623289
309	0.973304663393467
310	0.971983653086982
311	0.967837845454799
312	0.973332030914873
313	0.972375029381469
314	0.974701293730029
315	0.970595189384714
316	0.970921200424588
317	0.973543873551496
318	0.980748911686925
319	0.976407712680986
320	0.975362737474123
321	0.973605252029736
322	0.97198458989004
323	0.968443195434088
324	0.958438421242563
325	0.964946041681343
326	0.972206236778518
327	0.974905119906894
328	0.978553163312541
329	0.974753550892995
330	0.974159281649117
331	0.981648750355851
332	0.981840176406738
333	0.975417636993806
334	0.977654897900659
335	0.977806070024713
336	0.980358046700977
337	0.985609424965325
338	0.980299396393476
339	0.974803930874261
340	0.984090742062369
341	0.975449760042187
342	0.972210842130957
343	0.966957225550904
344	0.967412204336999
345	0.965051836066416
346	0.967464540162817
347	0.970348831633886
348	0.976886211659896
349	0.975532295252091
350	0.97714340700641
351	0.971442667198733
352	0.972789882961761
353	0.968257472439987
354	0.967611721934913
355	0.962279042037207
356	0.972783711503446
357	0.980149615171673
358	0.979278799519633
359	0.980879427661101
360	0.979507862169725
361	0.969967674359019
362	0.973033737803655
363	0.971840690504233
364	0.972219108881609
365	0.968332917266438
366	0.96946379230793
367	0.976050815744862
368	0.97204886816706
369	0.974305573100749
370	0.970997085047895
371	0.965825467340117
372	0.962332575683729
373	0.95724860627125
374	0.960909096285469
375	0.963670895393288
376	0.957088513064637
377	0.959341120378843
378	0.958801582602191
379	0.963555979692941
380	0.958038352702905
381	0.96447299904391
382	0.96479845229265
383	0.966051694551945
384	0.970432553937741
385	0.976849812212821
386	0.970938845932575
387	0.967377878728756
388	0.968593659592471
389	0.975238700458502
390	0.979684324400768
391	0.980115089330715
392	0.978842070515254
393	0.973967473010722
394	0.970768862660088
395	0.970819736071972
396	0.962497617498863
397	0.961819550863862
398	0.959097480072
399	0.960818390865687
400	0.969234558029797
401	0.970737915978906
402	0.974581250641951
403	0.974704361581266
404	0.9758942623666
405	0.971899852120274
406	0.971815032112071
407	0.967476135782352
408	0.968440184792198
409	0.970502714050757
410	0.966681959201884
411	0.962302694526637
412	0.971842821552412
413	0.970861781366485
414	0.97028876181946
415	0.961328262020297
416	0.956378902625894
417	0.955165217054515
418	0.961245394281063
419	0.960681395932955
420	0.954266569055125
421	0.959004983284537
422	0.958149295929214
423	0.961137647627022
424	0.966096814848863
425	0.965614647320573
426	0.967552603225882
427	0.959975879538111
428	0.959122569946275
429	0.953155141616054
430	0.958874299257904
431	0.965736639102035
432	0.96033494685384
433	0.959164997828297
434	0.960060363441399
435	0.964780660185711
436	0.969473339117723
437	0.968260250668904
438	0.968615567196815
439	0.963184126088142
440	0.967336155236819
441	0.967092003621438
442	0.960490527673202
443	0.959041640173674
444	0.957364544588675
445	0.965083376294573
446	0.962172139221034
447	0.960588648854598
448	0.958853582323095
449	0.962977568164955
450	0.960285707483931
451	0.953909164386046
452	0.950984286458814
453	0.952599831937531
454	0.956929950208059
455	0.954714947312801
456	0.949227315898551
457	0.953838324912034
458	0.957543398885543
459	0.95799367935401
460	0.961250400098932
461	0.958832014399249
462	0.958556065113648
463	0.958381648116762
464	0.958980619253853
465	0.956985700716781
466	0.958918969031215
467	0.966400467760784
468	0.97088667458363
469	0.970510726934931
470	0.967591562791238
471	0.96926098517256
472	0.963550012042925
473	0.96193293263859
474	0.960102390857992
475	0.958354892020254
476	0.953010559293666
477	0.954518011286675
478	0.957660102377986
479	0.956867291670679
480	0.955202217199734
481	0.954717235686684
482	0.951921936930571
483	0.949158775525175
484	0.953649780782006
485	0.957380316490546
486	0.956842144587056
487	0.956741295234921
488	0.956917149616652
489	0.95490964144764
490	0.955447816926714
491	0.958108176711006
492	0.957958717291781
493	0.959287497342715
494	0.969053755039545
495	0.967740442965824
496	0.965475010031123
497	0.96281936644238
498	0.965444560356144
499	0.961935482030119
500	0.959803593589404
501	0.953188816467974
502	0.952198311710691
503	0.953073396610256
504	0.958318903765361
505	0.964874347642709
506	0.963465274273159
507	0.964055088339134
508	0.962542205033737
509	0.966402942065045
510	0.965892130531793
511	0.956314795976916
512	0.952085612872544
513	0.953202285693625
514	0.953146531609319
515	0.958200662771716
516	0.956651952112716
517	0.958243119258412
518	0.954346916007504
519	0.957741260987976
520	0.959352122451401
521	0.953825341965833
522	0.954680496559112
523	0.949792082997261
524	0.956656385837114
525	0.954600171060238
526	0.955122424462906
527	0.953123941068394
528	0.953166905288045
529	0.949873073554794
530	0.951802930761909
531	0.955465719876763
532	0.954064148082848
533	0.957147674680678
534	0.959517671999491
535	0.963239962410885
536	0.957703238225678
537	0.961601998019284
538	0.955098468048819
539	0.955373569920967
540	0.952035486757756
541	0.956417998063449
542	0.95351864265618
543	0.955493509317104
544	0.948662116154154
545	0.94448672771395
546	0.945844280490878
547	0.949527389650696
548	0.953297081581723
549	0.953955711341057
550	0.958116951194613
551	0.953396986979632
552	0.953053780955379
553	0.95778166866493
554	0.957027048772377
555	0.953607131213764
556	0.954319895317765
557	0.956921340201325
558	0.959430374111443
559	0.955559918642302
560	0.951769595590487
561	0.955744358001677
562	0.94852904363728
563	0.947554310781869
564	0.952260119259034
565	0.954277099150571
566	0.958422309660194
567	0.955263170183455
568	0.954380930539922
569	0.953433565205916
570	0.942940827464125
571	0.94425613113824
572	0.941991416895961
573	0.943055146041912
574	0.949790209391145
575	0.948602271601533
576	0.944245218455286
577	0.938587274814803
578	0.944615963628986
579	0.943331610211637
580	0.93952658078204
581	0.949636337701026
582	0.942921050907959
583	0.940117481825609
584	0.940424052414231
585	0.941579495294706
586	0.935971928059904
587	0.939761056866599
588	0.942043248564408
589	0.942881837476126
590	0.943840287121127
591	0.948526487094583
592	0.93787135346996
593	0.933406457128899
594	0.931877691078522
595	0.934147951051883
596	0.930591038560537
597	0.933547488896184
598	0.93639043588724
599	0.936401666797187
600	0.940262661270557
601	0.943774986227028
602	0.954857613122062
603	0.953636114899224
604	0.957788877042661
605	0.95591719459035
606	0.953249855265715
607	0.943793740166116
608	0.951728261837227
609	0.948856055840728
610	0.94843680429188
611	0.948576269953288
612	0.952443571757173
613	0.945759828767847
614	0.946011260272644
615	0.949061165652317
616	0.948917266266511
617	0.951991499921026
618	0.95162868181748
619	0.94712167582139
620	0.943707300418274
621	0.942111013036015
622	0.940530511857964
623	0.940255073880902
624	0.944871625049882
625	0.945640908413206
626	0.952867085402378
627	0.948733352518011
628	0.942940148103129
629	0.942458066388858
630	0.937674002676067
631	0.933363067414729
632	0.935017997953321
633	0.935189175470929
634	0.935633066370444
635	0.938268525786423
636	0.935955644849494
637	0.930085175635806
638	0.932287095468506
639	0.929169007273875
640	0.938346359103114
641	0.947043531428874
642	0.946855015903519
643	0.945646704435181
644	0.949605795060858
645	0.943981629964237
646	0.943821107687521
647	0.935497094054791
648	0.928657602193647
649	0.931890141262679
650	0.932092862584028
651	0.938713778983516
652	0.932984223542835
653	0.934950190574704
654	0.941025208233263
655	0.947347584806224
656	0.948526572908604
657	0.946506693218287
658	0.943286425554203
659	0.943502530287182
660	0.934203608595416
661	0.933831933769826
662	0.932552607623851
663	0.930860937957686
664	0.931237479153361
665	0.934719797807293
666	0.937075299707791
667	0.940777477458105
668	0.93373040148111
669	0.940344155985461
670	0.940677203775025
671	0.935159594662909
672	0.937192346456316
673	0.937150916162284
674	0.934450752974766
675	0.941855716324706
676	0.938269122908983
677	0.928083452762017
678	0.924015338998742
679	0.930822178625045
680	0.934577518161125
681	0.939644932618795
682	0.934175912120264
683	0.932135572937201
684	0.931395344771022
685	0.930593852545296
686	0.935909784406647
687	0.944047610219331
688	0.934203022199608
689	0.940394732623857
690	0.941030471493194
691	0.937238206899163
692	0.938469201873615
693	0.931843851749729
694	0.935913960688983
695	0.937309003466164
696	0.941438445649501
697	0.942093800173715
698	0.935677564515714
699	0.936568499980002
700	0.93772992481283
701	0.933862794636987
702	0.93708271904499
703	0.93127217662236
704	0.925086455301633
705	0.927053309078382
706	0.927143671242082
707	0.925965366076283
708	0.926967209011039
709	0.927174789551305
710	0.93469746470843
711	0.935875086937648
712	0.934233368182645
713	0.935857673842633
714	0.933807895117303
715	0.937362161676347
716	0.935252942439409
717	0.927395070566621
718	0.930685069273618
719	0.929956021959207
720	0.93124874581915
721	0.929740854029285
722	0.931026147825277
723	0.931353589098828
724	0.927672042469302
725	0.927675306977669
726	0.927367091620319
727	0.925660175663159
728	0.929129965470083
729	0.920113733040119
730	0.921318808604763
731	0.923052848943603
732	0.922909632494377
733	0.918831936165467
734	0.921105943351061
735	0.922195931587318
736	0.927121166515178
737	0.928615914457552
738	0.922543828778031
739	0.920252179660033
740	0.925455409107652
741	0.924470446505867
742	0.932641353623496
743	0.940486625137591
744	0.943818122074721
745	0.942411004549723
746	0.943830057374754
747	0.949339414038554
748	0.942153473098295
749	0.944811355002742
750	0.941661844574232
751	0.940236487994272
752	0.941315445553296
753	0.935310484315811
754	0.937233776750349
755	0.939180685918475
756	0.94106425361264
757	0.933520178584126
758	0.9284187352917
759	0.932122529206069
760	0.927991810539176
761	0.924444530671644
762	0.93184581474545
763	0.930700841175489
764	0.93112725104389
765	0.922147679078647
766	0.924158265825648
767	0.928864413983312
768	0.928492388750471
769	0.941303714061562
770	0.942758483397086
771	0.940484562025512
772	0.940884376698693
773	0.937106267842478
774	0.933181999831247
775	0.931295446524281
776	0.929003368336181
777	0.932078710421796
778	0.924320922726126
779	0.931160672029333
780	0.927296012582166
781	0.924920047613337
782	0.920516629866873
783	0.919877168814393
784	0.915342201749921
785	0.917840662657583
786	0.923181512765168
787	0.926061016529003
788	0.928926647026173
789	0.926363067579206
790	0.926698589673031
791	0.936515388252414
792	0.933886811836005
793	0.931434829947254
794	0.925746790614626
795	0.928838086956906
796	0.924796604144693
797	0.924005756433107
798	0.928469286901007
799	0.928768169983616
800	0.926605492187424
801	0.918894744877384
802	0.918763567420132
803	0.915519261103524
804	0.915118681255327
805	0.917708276652875
806	0.912999911633012
807	0.921101952999103
808	0.9129544731091
809	0.918977115610415
810	0.923683167227305
811	0.933035540327158
812	0.934431373308446
813	0.929323733528616
814	0.928258041386944
815	0.92468698030895
816	0.929479993708974
817	0.929459959710746
818	0.927795568176383
819	0.927590801620875
820	0.925957238773415
821	0.926787675353174
822	0.920941666710944
823	0.919639539064577
824	0.914374848900282
825	0.915020642312366
826	0.920183807339114
827	0.914330511656301
828	0.915000014767163
829	0.916108842756527
830	0.918881722599757
831	0.917729587134659
832	0.915259595028333
833	0.917727202220003
834	0.911395958198246
835	0.921938997258449
836	0.923136989590809
837	0.930123366450561
838	0.925725648185299
839	0.916783923778728
840	0.917268211628445
841	0.919443339608793
842	0.921315654939506
843	0.926124526055422
844	0.925745767997547
845	0.925315603765745
846	0.923317545865753
847	0.91718561563361
848	0.914720057251682
849	0.914099704121123
850	0.915580178331403
851	0.919340262667707
852	0.921856898269817
853	0.919933809643578
854	0.919909138112653
855	0.915999894706197
856	0.918692009253698
857	0.92180626084649
858	0.923437746279535
859	0.924121533849244
860	0.916986813152535
861	0.917982774251294
862	0.91427199006983
863	0.912997694770813
864	0.914937953352342
865	0.917049217823438
866	0.915725565160234
867	0.90880945210544
868	0.907841094516642
869	0.910674834378404
870	0.913148584423715
871	0.910187389287846
872	0.917684409628393
873	0.920786772403747
874	0.910140502652336
875	0.910675610280174
876	0.902699583227761
877	0.901418894784209
878	0.900198816068295
879	0.903098289469842
880	0.904174894294468
881	0.906855280925819
882	0.904139381592273
883	0.901812913435414
884	0.899312997264986
885	0.898722822065007
886	0.901291704103331
887	0.909609489068399
888	0.90984324288495
889	0.916164593265248
890	0.912551504770662
891	0.910983528864036
892	0.914571863589261
893	0.913549507527996
894	0.911127256621801
895	0.906605247474441
896	0.898265411881662
897	0.902956692760255
898	0.907351171546239
899	0.908176931261875
900	0.908943783227949
901	0.905676525236413
902	0.912497713682078
903	0.910127290868747
904	0.913622188427866
905	0.913013041178165
906	0.919040986270837
907	0.918745410603605
908	0.926214208858125
909	0.922122871675523
910	0.914993535808607
911	0.917170955738423
912	0.912324251366172
913	0.909371988039614
914	0.908751463281014
915	0.903625466451942
916	0.899542742851658
917	0.901575154964567
918	0.902431325023757
919	0.906410792903744
920	0.910202735695198
921	0.904057593679465
922	0.904687751061879
923	0.906581973996936
924	0.905412289564624
925	0.903230682625719
926	0.904874954347835
927	0.906028623738551
928	0.910158319788365
929	0.908908138229139
930	0.908512510565047
931	0.90872853305959
932	0.912634193730687
933	0.917757122708522
934	0.917912889458262
935	0.910391290551979
936	0.906761761521278
937	0.91518559831348
938	0.915833687250616
939	0.9104185865617
940	0.910937153537066
941	0.902712365941248
942	0.902799066706735
943	0.905556260462115
944	0.90745960828803
945	0.910209554334252
946	0.908598614207974
947	0.909620233698896
948	0.907578868323169
949	0.897872040411195
950	0.90325847206606
951	0.907582790739028
952	0.91040230335129
953	0.90920413223972
954	0.904396283740884
955	0.897367114289523
956	0.898487098101566
957	0.900540749184576
958	0.893837765976713
959	0.89783741445388
960	0.902450061084923
961	0.902910145805244
962	0.905272981228919
963	0.909285973786291
964	0.904360906910888
965	0.903628073052818
966	0.90607781305028
967	0.904172992083678
968	0.900714057750362
969	0.9050888457942
970	0.900900156180802
971	0.900840054186119
972	0.89913977451322
973	0.903118834776609
974	0.896193668342641
975	0.896449158135496
976	0.89789804205944
977	0.898462301425194
978	0.899187683765809
979	0.899437803031207
980	0.900234278712311
981	0.909817241236706
982	0.906095226145295
983	0.907107617053417
984	0.903730066591895
985	0.905606801344668
986	0.905283125161272
987	0.900261560419696
988	0.900552087362048
989	0.898530587932093
990	0.899824366589372
991	0.898638345312887
992	0.905256529966052
993	0.901641049405642
994	0.899190773070551
995	0.897011543895134
996	0.90062224389948
997	0.903888801076514
998	0.892957457148644
999	0.899490049467421
1000	0.903540389001678
1001	0.903913404671339
1002	0.899614436890292
1003	0.898233750083642
1004	0.897164053287675
1005	0.89109600801829
1006	0.896907197621659
1007	0.903552270667948
1008	0.899109607309392
1009	0.904753048380393
1010	0.904747763666957
1011	0.896839765679382
1012	0.900621307096421
1013	0.897732149255268
1014	0.894224597703693
1015	0.890668879457467
1016	0.885034885079902
1017	0.890469397615396
1018	0.89290852885456
1019	0.891750171872969
1020	0.893962625376698
1021	0.898472702799609
1022	0.897737008474185
1023	0.892830881468247
1024	0.889105247885634
1025	0.895304012937493
1026	0.901573789091406
1027	0.900729146715652
1028	0.897676820665481
1029	0.899917410441216
1030	0.898276034942296
1031	0.894258354794049
1032	0.89780077186708
1033	0.894757313265706
1034	0.897986702245064
1035	0.897205251168735
1036	0.897594896880474
1037	0.902644683708077
1038	0.891079606813602
1039	0.889952364565649
1040	0.886795098695027
1041	0.895443478598902
1042	0.889711706296022
1043	0.892937258673543
1044	0.894615813096891
1045	0.892638375590934
1046	0.894757763789314
1047	0.894410217005852
1048	0.895797901230765
1049	0.894570278032206
1050	0.89430302456736
1051	0.89257017847364
1052	0.890499958133485
1053	0.887799154916397
1054	0.889263213619652
1055	0.88618650923646
1056	0.89311084971048
1057	0.896838317567784
1058	0.892825239196392
1059	0.889085557143488
1060	0.889031336984801
1061	0.893372110496221
1062	0.892097729383183
1063	0.892201578650456
1064	0.899199533251821
1065	0.896243880271449
1066	0.896651536200763
1067	0.89459679098899
1068	0.897969224789534
1069	0.900036244981837
1070	0.903668176805115
1071	0.904584541824177
1072	0.903808582845167
1073	0.899254518585526
1074	0.900666320125814
1075	0.891971311028491
1076	0.896458022008708
1077	0.902903069724128
1078	0.902234667893197
1079	0.900178099133486
1080	0.908124012615834
1081	0.899355450176097
1082	0.90209337868385
1083	0.896452233137901
1084	0.895401962490849
1085	0.895010418143904
1086	0.894825170702501
1087	0.892538463041857
1088	0.890766489330325
1089	0.888673549728213
1090	0.88827518316663
1091	0.888609954387774
1092	0.885874414370261
1093	0.886732100477148
1094	0.887724732707025
1095	0.895905358262488
1096	0.90174181651934
1097	0.901338419110799
1098	0.896878128122178
1099	0.897981757212127
1100	0.898495121712493
1101	0.898584207392636
1102	0.897401550740876
1103	0.896359561146813
1104	0.88840032861335
1105	0.886683847968477
1106	0.890809453549975
1107	0.889123919586284
1108	0.89168597940997
1109	0.897301076825081
1110	0.893220877587236
1111	0.896466378148964
1112	0.89933729335957
1113	0.900187477890822
1114	0.903029581044009
1115	0.896198867242056
1116	0.897900258921639
1117	0.889549925413671
1118	0.88688409856115
1119	0.882637963612123
1120	0.885866001020658
1121	0.882720985101477
1122	0.891454016961098
1123	0.89163610716166
1124	0.892176549561112
1125	0.887878264716645
1126	0.88488228987334
1127	0.879464489618359
1128	0.883293940287987
1129	0.881594168348043
1130	0.887588081030375
1131	0.888081583160555
1132	0.890056453397062
1133	0.889587669280402
1134	0.890833492202498
1135	0.886049600117748
1136	0.87926006274335
1137	0.879742738004596
1138	0.878719330721579
1139	0.882613145482247
1140	0.885356358703436
1141	0.88082377655362
1142	0.881610962866993
1143	0.892174046652177
1144	0.892277091413006
1145	0.891189330765702
1146	0.885651659050684
1147	0.886112426707586
1148	0.877694300123338
1149	0.879659280293971
1150	0.878643542639045
1151	0.879787865452683
1152	0.884586392403531
1153	0.886257094843994
1154	0.886020466257752
1155	0.881261442361057
1156	0.882687907372117
1157	0.878551900416204
1158	0.879564995714412
1159	0.881857159716533
1160	0.874354765272945
1161	0.882042489396373
1162	0.881069354827095
1163	0.879254692215894
1164	0.879118977342302
1165	0.877714591563628
1166	0.874532114248868
1167	0.874095617657462
1168	0.876058127099418
1169	0.876560750544871
1170	0.879392452323643
1171	0.880367953929656
1172	0.879325445875885
1173	0.872151694102136
1174	0.878292491783075
1175	0.886970141419146
1176	0.892900605359991
1177	0.89072241310399
1178	0.895232065032382
1179	0.890854037509266
1180	0.887450488975083
1181	0.889213001690844
1182	0.888581142330355
1183	0.876165623462566
1184	0.87924866735653
1185	0.882449172766786
1186	0.886061789284259
1187	0.88381045845361
1188	0.883578585394344
1189	0.878822100162425
1190	0.884628133773389
1191	0.884719976228944
1192	0.888273137932472
1193	0.884590826127929
1194	0.890577190752032
1195	0.88244946596469
1196	0.879329711547826
1197	0.879960923727576
1198	0.881485645792232
1199	0.88353817771739
1200	0.885763932394313
1201	0.885265567469633
1202	0.885062760334262
1203	0.88063384867251
1204	0.881122827688686
1205	0.881575299990262
1206	0.876167668696724
1207	0.873357892400217
1208	0.870758800251055
1209	0.876078668830601
1210	0.873597098982661
1211	0.865172564951542
1212	0.867598341383749
1213	0.868555882830366
1214	0.870284155751904
1215	0.869780248671726
1216	0.868402293611399
1217	0.87027384019151
1218	0.872218443107832
1219	0.867511955269671
1220	0.86955655654909
1221	0.868345688538055
1222	0.869254691429265
1223	0.87296914416011
1224	0.872118108639821
1225	0.878355232558892
1226	0.878712512082525
1227	0.874552037403986
1228	0.872283318507412
1229	0.880149357014494
1230	0.881387438796815
1231	0.866980430377194
1232	0.869311761328554
1233	0.873113043545917
1234	0.871268320998414
1235	0.874403875921822
1236	0.869396291714437
1237	0.871086681321461
1238	0.867902623598488
1239	0.867782534027816
1240	0.870599064602862
1241	0.864035690079776
1242	0.866593487807104
1243	0.864618024023621
1244	0.873565633841772
1245	0.87315276828629
1246	0.865720712734927
1247	0.864286831962253
1248	0.866437824749306
1249	0.877427815409093
1250	0.87797442926686
1251	0.876307817294713
1252	0.875997685424236
1253	0.877859002257974
1254	0.874790822067496
1255	0.870875950691521
1256	0.864452299271906
1257	0.866733464777052
1258	0.869983399063178
1259	0.87414932650761
1260	0.872109498633086
1261	0.873969317297048
1262	0.875183646473581
1263	0.868802955698033
1264	0.871005783729117
1265	0.871159061872259
1266	0.872766676705238
1267	0.868405275648615
1268	0.863431959840125
1269	0.874336615607587
1270	0.872636164306646
1271	0.873777129646728
1272	0.873511581735541
1273	0.868863740629297
1274	0.866196826799181
1275	0.865951480938679
1276	0.870621226073683
1277	0.873030265196288
1278	0.875252866207954
1279	0.874722024252058
1280	0.869248473488355
1281	0.869734470467316
1282	0.873280659781669
1283	0.875903826339196
1284	0.870734486278549
1285	0.870317315719701
1286	0.87098412999125
1287	0.87039608583945
1288	0.871503379903196
1289	0.868910459212349
1290	0.868695119654386
1291	0.863229410146817
1292	0.866715307960525
1293	0.867676289119135
1294	0.868939614525851
1295	0.870591559451642
1296	0.86942101330354
1297	0.873869368992129
1298	0.871368794914209
1299	0.872753379107628
1300	0.873705349794074
1301	0.86942510734744
1302	0.86689723010863
1303	0.873210653418774
1304	0.87077152217961
1305	0.868645848104221
1306	0.863766030246768
1307	0.863107843859873
1308	0.861299592271129
1309	0.8644342282694
1310	0.869873485605116
1311	0.867042835048097
1312	0.866873273694544
1313	0.870315527927604
1314	0.863568783144816
1315	0.863334264153247
1316	0.862929418633109
1317	0.87093715754172
1318	0.86930047320926
1319	0.864513166441606
1320	0.866995351290027
1321	0.867026294395624
1322	0.874574202450392
1323	0.873255988250745
1324	0.873768262197932
1325	0.870418336699877
1326	0.872508033247126
1327	0.86790068920744
1328	0.873365208045473
1329	0.876827996858549
1330	0.872918335108742
1331	0.871454362219508
1332	0.877263624582997
1333	0.881797701327004
1334	0.866797231745533
1335	0.868564010133234
1336	0.87471818765022
1337	0.869936852108167
1338	0.864911962073292
1339	0.871645487921323
1340	0.869441912593142
1341	0.867970338011916
1342	0.86780853567606
1343	0.866412320107264
1344	0.872514769647744
1345	0.869834468830413
1346	0.86950984869279
1347	0.863110486216591
1348	0.869436953257868
1349	0.865242978931035
1350	0.862093300450068
1351	0.8616747318378
1352	0.856323508960475
1353	0.857979204674084
1354	0.862468397109729
1355	0.86691052770624
1356	0.868806531282225
1357	0.86873663576244
1358	0.866004592666267
1359	0.863013219599816
1360	0.85995330615999
1361	0.86536190286126
1362	0.863760763411253
1363	0.854997625132736
1364	0.857181109253341
1365	0.852730962197072
1366	0.849394076854565
1367	0.857099439334811
1368	0.860115448176344
1369	0.862306594773873
1370	0.861947355830103
1371	0.865362242541759
1372	0.868664938148222
1373	0.862196112797925
1374	0.8653340276069
1375	0.8639690268881
1376	0.864468071173777
1377	0.863483451828074
1378	0.866560413653328
1379	0.868136742124627
1380	0.866025649281573
1381	0.867043260542615
1382	0.867375940047007
1383	0.862954372635184
1384	0.864234574799287
1385	0.862156895790507
1386	0.86823043315721
1387	0.866479766351878
1388	0.869959188782614
1389	0.87172749752035
1390	0.867000503706848
1391	0.864251594580041
1392	0.865285092161648
1393	0.868212984306353
1394	0.862295084968359
1395	0.864461763843262
1396	0.862952942401508
1397	0.861236808588302
1398	0.861447979015097
1399	0.856987680875306
1400	0.868310651388558
1401	0.867775972830823
1402	0.866443366904803
1403	0.856740629461145
1404	0.854377976392263
1405	0.856173044802091
1406	0.86323776271149
1407	0.865141364403882
1408	0.867023823666948
1409	0.872214949762077
1410	0.867769254308127
1411	0.871657423221355
1412	0.869100562297085
1413	0.868852656318301
1414	0.868291725821429
1415	0.864008751628473
1416	0.860882321595923
1417	0.863837656349302
1418	0.862652950887799
1419	0.860983153070137
1420	0.861708996661112
1421	0.853392320127144
1422	0.845978850462411
1423	0.849368582939276
1424	0.845995215911258
1425	0.846879976341647
1426	0.847169773864824
1427	0.851374403432549
1428	0.856598349814977
1429	0.854449316448061
1430	0.848225575940621
1431	0.853102304493332
1432	0.849161860539216
1433	0.850481934042643
1434	0.858335432975964
1435	0.861051650536503
1436	0.858644059525496
1437	0.858167434152703
1438	0.857608799180882
1439	0.860309731119001
1440	0.858834673918771
1441	0.859821088207738
1442	0.854136881901365
1443	0.855084930171951
1444	0.860014942080292
1445	0.862676059888432
1446	0.861613778854079
1447	0.861437910170012
1448	0.864033047723058
1449	0.859038335618763
1450	0.857552737596336
1451	0.856575172878244
1452	0.858173459012067
1453	0.860520039830005
1454	0.861071827558099
1455	0.86356699535272
1456	0.865485528684699
1457	0.857229955308988
1458	0.850717650854916
1459	0.850203124289688
1460	0.853043993866328
1461	0.854452555927339
1462	0.859313262287286
1463	0.850392848362499
1464	0.849394162668585
1465	0.851986572050893
1466	0.855501968434185
1467	0.852445977410217
1468	0.852898042095195
1469	0.847690203719553
1470	0.842375391016054
1471	0.846110045797584
1472	0.851492726664631
1473	0.850937906841143
1474	0.857458764092602
1475	0.848428919413619
1476	0.850881155168848
1477	0.851857675816355
1478	0.85794118548737
1479	0.860505455022086
1480	0.856421201071769
1481	0.855609407587986
1482	0.852972557269757
1483	0.853556664703361
1484	0.853316789486673
1485	0.854377028862452
1486	0.857155021791076
1487	0.859312579350705
1488	0.860033953461441
1489	0.858111340387899
1490	0.850878552143556
1491	0.854521182114736
1492	0.855812443560744
1493	0.858793926561319
1494	0.854900283428693
1495	0.853254170280718
1496	0.848787704258197
1497	0.847599169346025
1498	0.851663821943802
1499	0.853933477643435
1500	0.848895372249386
1501	0.85214496327943
1502	0.848333501373872
1503	0.848469899184044
1504	0.844895595051188
1505	0.845755097554845
1506	0.845431553668063
1507	0.84709398578229
1508	0.846751115862951
1509	0.845259435771813
1510	0.843113098395379
1511	0.843829391600977
1512	0.845075811645633
1513	0.848284909184703
1514	0.854588102748474
1515	0.862101059467765
1516	0.862355526643541
1517	0.858030185353493
1518	0.846788030194149
1519	0.852146329152591
1520	0.850023469061961
1521	0.847613064066195
1522	0.849445568842514
1523	0.848135721509876
1524	0.845973733801433
1525	0.849154956086141
1526	0.844543264136078
1527	0.847967669052852
1528	0.845493786710925
1529	0.850228063989427
1530	0.848223530706463
1531	0.853174434753237
1532	0.853122084625082
1533	0.848654803369365
1534	0.844069924725157
1535	0.846508072678669
1536	0.846384121477069
1537	0.848150023846644
1538	0.845415059498186
1539	0.849314881240296
1540	0.847223733005865
1541	0.847700930472129
1542	0.846574138747784
1543	0.851218311304648
1544	0.847985600607575
1545	0.846558173764367
1546	0.848900231468303
1547	0.844540471604824
1548	0.847694987851202
1549	0.851993476503967
1550	0.845494380257901
1551	0.850902866116061
1552	0.84778960496009
1553	0.850267363235281
1554	0.848833396648586
1555	0.845616457853384
1556	0.850235304547416
1557	0.845439992046757
1558	0.846901837463396
1559	0.850909030423209
1560	0.851036950523261
1561	0.849601711028594
1562	0.845486878682266
1563	0.845547831665987
1564	0.846123686651277
1565	0.841926472845165
1566	0.843387703261324
1567	0.846621708319874
1568	0.848726408018393
1569	0.848021063251591
1570	0.848421818303414
1571	0.8483391722504
1572	0.845675193974906
1573	0.840142989328118
1574	0.841747940350875
1575	0.842398067371
1576	0.842701126735945
1577	0.848093440226805
1578	0.843219182402771
1579	0.841080979480373
1580	0.845279727212103
1581	0.853171867483787
1582	0.857685749328278
1583	0.854198943316185
1584	0.848290544305389
1585	0.843831433259551
1586	0.839978458821524
1587	0.838960504304399
1588	0.83423406828203
1589	0.834154872667762
1590	0.834253079663179
1591	0.842118370873165
1592	0.839855444422982
1593	0.84246533126082
1594	0.839818959161887
1595	0.836210983752696
1596	0.836816587598462
1597	0.840733904674024
1598	0.839774886511137
1599	0.83611210454745
1600	0.83081457979352
1601	0.829674122186393
1602	0.832211206554498
1603	0.83369536719208
1604	0.836395205001436
1605	0.831107834906611
1606	0.834891164115746
1607	0.836180122885535
1608	0.840577294086415
1609	0.844770449604469
1610	0.846329987132402
1611	0.8480081911485
1612	0.84912818926288
1613	0.845811166290559
1614	0.843372971854453
1615	0.837863186120549
1616	0.839463982314474
1617	0.834435766986301
1618	0.831593921275176
1619	0.833529234823767
1620	0.831403474934357
1621	0.837732201744844
1622	0.83891481191401
1623	0.838202902374631
1624	0.838423780512507
1625	0.840857712852256
1626	0.840365741072111
1627	0.838579257639927
1628	0.837736678376252
1629	0.837629350065561
1630	0.841290093946258
1631	0.837821670012496
1632	0.838051858971608
1633	0.841915134667692
1634	0.841319942923093
1635	0.84050792775309
1636	0.842655348531535
1637	0.84225902720411
1638	0.840004971778307
1639	0.843444197491558
1640	0.842542224198869
1641	0.840009491316726
1642	0.830140092318294
1643	0.833473992048001
1644	0.834687845671837
1645	0.83861874281616
1646	0.84458529155267
1647	0.84444684850834
1648	0.845982862267875
1649	0.84644686582847
1650	0.850734527612302
1651	0.853305197442722
1652	0.853650112596219
1653	0.852175312838051
1654	0.849420589811348
1655	0.846541064594008
1656	0.845748933247698
1657	0.846016701596668
1658	0.844244466867489
1659	0.839748287740332
1660	0.840024748334473
1661	0.84123647091013
1662	0.845795734069187
1663	0.850641945010819
1664	0.846835767818697
1665	0.844062973789488
1666	0.845293364490211
1667	0.843684212156029
1668	0.835580315061743
1669	0.835606159384283
1670	0.838222339250298
1671	0.832183327724553
1672	0.835400270095339
1673	0.83953542248663
1674	0.845572027644214
1675	0.845661059690595
1676	0.847512557970142
1677	0.846801839100299
1678	0.842549897402545
1679	0.83369536719208
1680	0.837596687103967
1681	0.838717632748158
1682	0.834505415790777
1683	0.837932076901176
1684	0.836529811443928
1685	0.835166090784269
1686	0.837775977622106
1687	0.830642533408954
1688	0.832266789010762
1689	0.833438282688675
1690	0.831746005173198
1691	0.82794582781135
1692	0.825554834662162
1693	0.830670508779672
1694	0.827839572175917
1695	0.835812191696594
1696	0.839508551971427
1697	0.836393756889838
1698	0.833808849083166
1699	0.842108648859747
1700	0.839947512140342
1701	0.837131328396963
1702	0.832095779545612
1703	0.828253685610281
1704	0.829581714788535
1705	0.829544714643317
1706	0.83081457979352
1707	0.825888490301038
1708	0.827556378756742
1709	0.826789909378177
1710	0.82677553910531
1711	0.81960971082613
1712	0.815837512410585
1713	0.82402777058986
1714	0.830501887804761
1715	0.824984886541958
1716	0.828430677027785
1717	0.832931214792072
1718	0.833454215491835
1719	0.825406236958727
1720	0.825394219420258
1721	0.827297817537066
1722	0.828636273118825
1723	0.828948829235384
1724	0.832417678663665
1725	0.83132274539447
1726	0.831665018191249
1727	0.834334917634166
1728	0.837601692921836
1729	0.839913665660381
1730	0.830787044219657
1731	0.831320464171756
1732	0.832791577502622
1733	0.828518993957327
1734	0.833638776421073
1735	0.837449644779655
1736	0.831964494820834
1737	0.826574948832139
1738	0.825734275354837
1739	0.823274173314387
1740	0.82368174342968
1741	0.824965674928094
1742	0.824181302599481
1743	0.822986370967189
1744	0.827091620747882
1745	0.828098219209613
1746	0.828247914617395
1747	0.83601377598217
1748	0.834862691738825
1749	0.83037708203854
1750	0.829344596347259
1751	0.823103675157776
1752	0.822584682687892
1753	0.823698748908097
1754	0.824419061070327
1755	0.825589517828825
1756	0.824788586969817
1757	0.831192143606274
1758	0.829176611826335
1759	0.829994637553364
1760	0.832915103209703
1761	0.836403514659098
1762	0.829789295328802
1763	0.823258741093014
1764	0.822621067832629
1765	0.818824280124595
1766	0.826933125827404
1767	0.827986285546482
1768	0.830441585577363
1769	0.823962555509782
1770	0.827081115681526
1771	0.831565448898255
1772	0.832037808599107
1773	0.830972713579995
1774	0.831028807344799
1775	0.82723345702161
1776	0.824551790331118
1777	0.824567308366512
1778	0.823208178756955
1779	0.828196765885528
1780	0.826404500733706
1781	0.823488862116027
1782	0.826347809846342
1783	0.824499322208685
1784	0.831383698378191
1785	0.83344551967108
1786	0.829452732739977
1787	0.823885658996149
1788	0.824653494247876
1789	0.821454454827138
1790	0.817786295184827
1791	0.814559977632289
1792	0.817405320264754
1793	0.812701728649788
1794	0.820058682630782
1795	0.823120980985265
1796	0.825539313051185
1797	0.825631634635022
1798	0.825767864392737
1799	0.822021699805694
1800	0.829923390462754
1801	0.824344381418893
1802	0.829768918074492
1803	0.827049915133867
1804	0.823918647335905
1805	0.825510583232202
1806	0.818475360316804
1807	0.826030684133186
1808	0.824568756478109
1809	0.825205142528185
1810	0.830349035156138
1811	0.825812448352027
1812	0.827444530907632
1813	0.830270179222367
1814	0.821248043502903
1815	0.818715814778131
1816	0.821595947844784
1817	0.828520113115179
1818	0.823934165371298
1819	0.823772109168964
1820	0.826893654953508
1821	0.829707285729774
1822	0.829462536991832
1823	0.833497437153548
1824	0.829871047485768
1825	0.828817912795778
1826	0.824502944275471
1827	0.831282562979321
1828	0.832856177582218
1829	0.829636614308219
1830	0.824159902728091
1831	0.830648004052767
1832	0.829360328917704
1833	0.827050426442406
1834	0.828119787133459
1835	0.822409153684322
1836	0.821576786289099
1837	0.821769721236515
1838	0.823198810726372
1839	0.820814836448953
1840	0.818366480202573
1841	0.820784744332393
1842	0.825950294273797
1843	0.825724317352863
1844	0.825307761794495
1845	0.825005910977007
1846	0.82339096262085
1847	0.820460799980183
1848	0.822822780839237
1849	0.82247675725464
1850	0.820037282759393
1851	0.821820001101423
1852	0.818938430649925
1853	0.820380663987272
1854	0.81093856160212
1855	0.806557948931633
1856	0.810131909808406
1857	0.819659633132619
1858	0.816884278985128
1859	0.817062464647752
1860	0.814589132945791
1861	0.814672079347877
1862	0.811129855356392
1863	0.819257601597239
1864	0.822080521741236
1865	0.823211682829463
1866	0.823990087508061
1867	0.827224632479824
1868	0.816516601662665
1869	0.823562311766499
1870	0.824512748527326
1871	0.823189775225119
1872	0.820322185307812
1873	0.826624781749023
1874	0.825507000496842
1875	0.81738221841529
1876	0.817815536312349
1877	0.819005437097683
1878	0.822842814837464
1879	0.823511845971213
1880	0.822965911474442
1881	0.82357927791349
1882	0.828505960952947
1883	0.825145887946955
1884	0.825326276169442
1885	0.817722102721828
1886	0.82278492970498
1887	0.819034756888057
1888	0.819496808179684
1889	0.82010650606935
1890	0.813095067939997
1891	0.816837649791681
1892	0.820925525808785
1893	0.822673986478671
1894	0.824195755110784
1895	0.819645906464906
1896	0.817650494497215
1897	0.819032801043504
1898	0.820736734963447
1899	0.817025196333719
1900	0.818335297532835
1901	0.821707863629994
1902	0.820793865647667
1903	0.817205752608662
1904	0.816206298164147
1905	0.817670671518811
1906	0.816541502030978
1907	0.815635645653857
1908	0.815674687457649
1909	0.813906207091872
1910	0.809507552023552
1911	0.812364061205449
1912	0.80718162735549
1913	0.814089577351575
1914	0.812301488482089
1915	0.813748409410311
1916	0.813949203491781
1917	0.814801622763153
1918	0.816938155887733
1919	0.814572678107339
1920	0.817288613196728
1921	0.823147150685966
1922	0.825072130796243
1923	0.824818264318611
1924	0.820840426905015
1925	0.820768557662756
1926	0.816316240226883
1927	0.813937661506009
1928	0.811026764112968
1929	0.813523440804119
1930	0.81297887218051
1931	0.816818967364277
1932	0.819832773645948
1933	0.818673390471693
1934	0.819517607352929
1935	0.815311143510512
1936	0.813711924149216
1937	0.812656461753917
1938	0.80981845264463
1939	0.812199956193373
1940	0.810113581363838
1941	0.813299662867463
1942	0.813362407218864
1943	0.811924092721792
1944	0.805382371936573
1945	0.805734788665704
1946	0.812795587734828
1947	0.814106286056504
1948	0.817046850071586
1949	0.819798501671468
1950	0.814480270709481
1951	0.81432499739036
1952	0.812941603866477
1953	0.812543337421251
1954	0.814364418206077
1955	0.814321196544364
1956	0.813117522608723
1957	0.808476897031378
1958	0.808705873867449
1959	0.805727033223592
1960	0.810969669184591
1961	0.817159720537775
1962	0.815434032763607
1963	0.818690610485162
1964	0.813145873415781
1965	0.812968063189497
1966	0.811716340553484
1967	0.810446307350824
1968	0.806517201574181
1969	0.805140179741328
1970	0.811432464197729
1971	0.812117606913847
1972	0.810275469513715
1973	0.8147599707829
1974	0.810194739973828
1975	0.809016327540503
1976	0.809258394590301
1977	0.813876794336309
1978	0.813004276706194
1979	0.814477882219241
1980	0.807571895218878
1981	0.803231808219623
1982	0.806782070124372
1983	0.802550956204536
1984	0.808555581337107
1985	0.810447501595944
1986	0.816857000853327
1987	0.827295429046826
1988	0.816343632777377
1989	0.811435789491028
1990	0.812363632135345
1991	0.811688551113144
1992	0.815829960776771
1993	0.817370794423796
1994	0.819177297551871
1995	0.817620742061154
1996	0.81562609526848
1997	0.809686749576502
1998	0.80753031475031
1999	0.805411015941535
2000	0.801211073964685
2001	0.80366117509615
2002	0.803768871692013
2003	0.803686561743914
2004	0.805823788531827
2005	0.797108062499696
2006	0.799845819379407
2007	0.806046447310631
2008	0.80565384816635
2009	0.812805134544621
2010	0.806206275924013
2011	0.804623915442182
2012	0.801122417354644
2013	0.803338453593733
2014	0.802048811887364
2015	0.804274745343497
2016	0.80337977662024
2017	0.808594537326878
2018	0.804844282271519
2019	0.805627388843329
2020	0.799244731496475
2021	0.805113577394939
2022	0.811444313683741
2023	0.807987825050012
2024	0.805042827310532
2025	0.802957142568747
2026	0.807930422621394
2027	0.805984822117082
2028	0.803632731323903
2029	0.80614398209622
2030	0.803531113221167
[truncated: 47,170 more rows]
