# Supplementary material for: LaF3 doped with Ce/Gd/Eu: energy transfer and excitation dependence of photoluminescence rise-and-decay kinetics
Source: Front Chem. 2025 Apr 22;13:1501039. doi: 10.3389/fchem.2025.1501039 (PMC12052759; doi:10.3389/fchem.2025.1501039)
Supplement: Supplementary file 2 [file DataSheet3.zip › LaF3GdEu272_552trace.txt]

31	0.414655832461462
32	0.417074496905772
33	0.42054810469675
34	0.42495871137698
35	0.428468692632293
36	0.429932563313307
37	0.432518394755616
38	0.435521438993334
39	0.441405846652209
40	0.446201843378017
41	0.448943384402821
42	0.452013763734385
43	0.4567595477925
44	0.460597133727148
45	0.463057293205341
46	0.465370546201847
47	0.470402549561183
48	0.47315481588796
49	0.478991037898325
50	0.482699097791017
51	0.486950877762197
52	0.49021833592852
53	0.493233755142533
54	0.496707999904535
55	0.500827578555459
56	0.504498211965896
57	0.507862557456399
58	0.507974514386192
59	0.511948705610376
60	0.515955538777506
61	0.522152046112187
62	0.524720603545365
63	0.529886317604396
64	0.532596255190911
65	0.534476742010932
66	0.538113056390158
67	0.540440293722659
68	0.543481683616009
69	0.544889766923433
70	0.54755552936001
71	0.551808692929009
72	0.555326980608989
73	0.559089865162104
74	0.563227725687703
75	0.567665743085559
76	0.569489668491253
77	0.570424430725289
78	0.572831137852785
79	0.576211322151885
80	0.578435060562237
81	0.58025160516698
82	0.581371355074418
83	0.582727746973823
84	0.587847197585509
85	0.594147381226674
86	0.599157682418826
87	0.601082237958184
88	0.603254649404698
89	0.605621728871591
90	0.609544081942533
91	0.612354270705267
92	0.611802689275537
93	0.610825596688654
94	0.615915059672091
95	0.617994083103594
96	0.620502017021156
97	0.623499006002686
98	0.624265790108533
99	0.627829868748492
100	0.630806595601127
101	0.636224429241711
102	0.636542116524093
103	0.638904263093867
104	0.639520681723479
105	0.641028037368107
106	0.643010865274339
107	0.648006748345165
108	0.649088878260163
109	0.652255528908486
110	0.655179687106933
111	0.656613036394105
112	0.658811389493429
113	0.65978968345604
114	0.662398907054478
115	0.665807334164997
116	0.670039888899353
117	0.66897728577455
118	0.670563999945817
119	0.672918926973127
120	0.675478744196307
121	0.676179089805497
122	0.676885766422887
123	0.679290935144417
124	0.683088807951462
125	0.686281450242726
126	0.68855454987596
127	0.690453487892068
128	0.689420991726795
129	0.689925730791212
130	0.690805355523361
131	0.694412224102855
132	0.694226909074725
133	0.696618280520104
134	0.699217562532816
135	0.700915980458051
136	0.699795395231651
137	0.701384668575107
138	0.701219630189137
139	0.704467119717011
140	0.706914312400262
141	0.709817610200825
142	0.709186283224086
143	0.714108632424824
144	0.717034296777539
145	0.716648358453105
146	0.719440618497252
147	0.718966489518843
148	0.718795676466452
149	0.722826493608359
150	0.725137166469071
151	0.727967783456943
152	0.732221792020414
153	0.732326982544091
154	0.734915774692222
155	0.732772199488359
156	0.733576790646492
157	0.735499554604059
158	0.738876228305896
159	0.737808144005119
160	0.73780595572745
161	0.73909158256499
162	0.740702435519181
163	0.741070527366855
164	0.746409357249472
165	0.748051275038605
166	0.747668266780881
167	0.751823465819006
168	0.752588359975386
169	0.754207072668235
170	0.753063151726175
171	0.750579724260888
172	0.751420848529258
173	0.753255233160421
174	0.756547739607536
175	0.759433208669772
176	0.763416011097164
177	0.764546321822918
178	0.766074931336136
179	0.766913691555087
180	0.766134234144743
181	0.763752038307276
182	0.766453941995967
183	0.769999761337439
184	0.770576537793184
185	0.771669971928123
186	0.772212458379185
187	0.773818775132135
188	0.77502151188217
189	0.775979387295153
190	0.777704530589445
191	0.780298695870364
192	0.780669267873568
193	0.783067020317279
194	0.784953744615579
195	0.787453780092446
196	0.790302627352278
197	0.790681407412472
198	0.790250279622217
199	0.792264236866786
200	0.791431893123035
201	0.790919018567947
202	0.789917764621952
203	0.792187800343932
204	0.791336237813696
205	0.790281481526873
206	0.791478585517956
207	0.794668439649979
208	0.798150124878572
209	0.799254555229742
210	0.801374138395904
211	0.802622282310718
212	0.805306576572625
213	0.802547618018636
214	0.805284047149401
215	0.807271919221109
216	0.805688894644025
217	0.806410960158833
218	0.808888374295139
219	0.807664906154011
220	0.80826699696705
221	0.810709143872242
222	0.811146476889079
223	0.810531527324283
224	0.811934766426757
225	0.812200512350465
226	0.815591083308715
227	0.817617389728222
228	0.816209304808212
229	0.81681197131405
230	0.816541702089781
231	0.818094824505614
232	0.822305402933357
233	0.824814209259333
234	0.826401763587318
235	0.826389153173632
236	0.827135180087028
237	0.828649376316676
238	0.827472821494595
239	0.826464259313968
240	0.82763257705253
241	0.828697366842417
242	0.830347041164777
243	0.82877325347383
244	0.830896066647488
245	0.831938178656343
246	0.831314753345469
247	0.832686468026312
248	0.833425304423772
249	0.834468969351857
250	0.838312650857315
251	0.838493336154282
252	0.840445921643856
253	0.84107084020832
254	0.840613320854077
255	0.839371327337958
256	0.841533587562713
257	0.841190102147576
258	0.840885986379463
259	0.842215504552005
260	0.845806205355588
261	0.843717788617215
262	0.846657114788951
263	0.846065646072453
264	0.848198839454921
265	0.852760962996983
266	0.853673565089731
267	0.852861144832053
268	0.850572725642551
269	0.848957476782003
270	0.850738726741688
271	0.850363734643354
272	0.852076299775657
273	0.853360078590936
274	0.852355347911961
275	0.854917456618242
276	0.854072621792085
277	0.852877227140964
278	0.85150689605794
279	0.852458159872954
280	0.854659939715127
281	0.856538967145841
282	0.859863633373025
283	0.861755034167448
284	0.862296977177409
285	0.863548712318729
286	0.865037250710505
287	0.865127524824131
288	0.866032576794517
289	0.866430723999004
290	0.869023115436566
291	0.866823960882561
292	0.866238411965122
293	0.865916841578372
294	0.866217862796119
295	0.866747113150565
296	0.866710926746075
297	0.866329532685805
298	0.865727912747548
299	0.867692786133834
300	0.868794678276418
301	0.871595672080222
302	0.872125244951642
303	0.872226192764525
304	0.871376933005484
305	0.872793090525354
306	0.872911541334421
307	0.872294727621515
308	0.871585240268695
309	0.870824856512198
310	0.874691835031278
311	0.874508058409114
312	0.872081282662907
313	0.874254985789902
314	0.873387020046365
315	0.875553600385988
316	0.878298011811862
317	0.878701320900519
318	0.880958391440142
319	0.881505570513176
320	0.881652557624108
321	0.88020198593052
322	0.880022718095653
323	0.883360930035748
324	0.885511311960348
325	0.889026263202232
326	0.887372234900723
327	0.887780863906868
328	0.88513332206674
329	0.8845987098676
330	0.886415562476053
331	0.888435645930545
332	0.890467914076318
333	0.889872180072837
334	0.888617039152271
335	0.883706123178263
336	0.887393521021011
337	0.889266538347913
338	0.889693712080067
339	0.891179225262626
340	0.892071629729873
341	0.894306428859851
342	0.895174639716288
343	0.895886360499153
344	0.895802401267879
345	0.894335648897701
346	0.895578102000508
347	0.8950002451129
348	0.895627929260417
349	0.89826040794527
350	0.897528939448083
351	0.897387515754954
352	0.8960387497694
353	0.897073306818138
354	0.897333977937259
355	0.896644852693597
356	0.895137637343853
357	0.898660553142412
358	0.899321811306929
359	0.900462487728229
360	0.900419820345145
361	0.902279291959136
362	0.903858173805687
363	0.902983075599269
364	0.906154107640685
365	0.90789537355851
366	0.907661539076802
367	0.907841742210893
368	0.910465633881311
369	0.909331609372601
370	0.911325409306292
371	0.911105391451752
372	0.910775034090044
373	0.910646027300417
374	0.911844339117568
375	0.911196725033638
376	0.911644701110619
377	0.913052887623476
378	0.914571220133316
379	0.914557627655443
380	0.914182103404102
381	0.91551490479944
382	0.914364486752938
383	0.913305018493123
384	0.911515533062505
385	0.911068524536446
386	0.912101170672112
387	0.911690659779424
388	0.912698041547927
389	0.914821604573549
390	0.912090174455882
391	0.911847496558744
392	0.912501402948837
393	0.914960659379503
394	0.915548022454922
395	0.917449522868389
396	0.915706423441566
397	0.917848076444263
398	0.918575494128256
399	0.92000659869729
400	0.918622678361562
401	0.919231477527662
402	0.919897379936606
403	0.920303072425702
404	0.923685486929677
405	0.922510393109489
406	0.918971964244478
407	0.920798700385601
408	0.919513217068114
409	0.923423504779057
410	0.924396861006795
411	0.92399575470907
412	0.923670391522706
413	0.923943240882768
414	0.923549608915917
415	0.923213665560218
416	0.920309838831818
417	0.921154828466122
418	0.923851968579106
419	0.925646823917343
420	0.926206611791479
421	0.923696791149618
422	0.925373003781189
423	0.929298906151431
424	0.930195182434952
425	0.931899089599086
426	0.932673170651471
427	0.928597967111009
428	0.929097545903841
429	0.927236139188006
430	0.93066308361059
431	0.933538927153736
432	0.934148921245225
433	0.933421530975175
434	0.932943836571619
435	0.932964201905946
436	0.932883321099189
437	0.931503611222559
438	0.930205640047836
439	0.929652541175742
440	0.929835089008235
441	0.932825680865584
442	0.935324323069123
443	0.933693938486983
444	0.933448622400997
445	0.935876422138597
446	0.936722492204765
447	0.937461285062433
448	0.938119958253403
449	0.937940800074308
450	0.938345950734887
451	0.939370517820353
452	0.938686899554024
453	0.937462284865053
454	0.939914973237542
455	0.938291053508146
456	0.937918707661584
457	0.939485011346147
458	0.940737433448622
459	0.940659456907217
460	0.940004263674397
461	0.941136459511864
462	0.94305495173211
463	0.941313037555166
464	0.941196489596248
465	0.941474384734369
466	0.94078210849987
467	0.940475783490485
468	0.940772176589654
469	0.940834261107162
470	0.940503136155056
471	0.942222051646578
472	0.941725214248026
473	0.94318143321383
474	0.945692495546041
475	0.943693624032933
476	0.943261786705334
477	0.944522310434198
478	0.944545947703228
479	0.946970540009521
480	0.944370498469334
481	0.946322785630708
482	0.94633762624927
483	0.944910391883925
484	0.943571207877671
485	0.944527617451006
486	0.942573272631339
487	0.943866565697353
488	0.948334554597609
489	0.949113594348471
490	0.944218502669796
491	0.943548678454447
492	0.944336956704031
493	0.944451611488313
494	0.947388844524887
495	0.945210897074513
496	0.948973299464751
497	0.94926944100068
498	0.950305778343114
499	0.947879805664172
500	0.94717054246065
501	0.944589648753214
502	0.94912343111618
503	0.948707114917958
504	0.950492193154126
505	0.950473371063519
506	0.953590733055281
507	0.953582550799649
508	0.953861784383212
509	0.955466793329833
510	0.954923253860851
511	0.954554616959491
512	0.953727757616883
513	0.955566836482604
514	0.954605195683949
515	0.955780987753385
516	0.957554466666581
517	0.957097018266071
518	0.955191820195497
519	0.952485304514077
520	0.952742976225339
521	0.952426166189127
522	0.952771810855405
523	0.951360892623779
524	0.95271304503756
525	0.94981555254253
526	0.950462682850999
527	0.951809636291158
528	0.955607151104363
529	0.955810820573487
530	0.953420002244718
531	0.952075688605991
532	0.953153820923095
533	0.955830494108905
534	0.958199145846046
535	0.956211709172254
536	0.954536759194637
537	0.953683014837071
538	0.956558534250658
539	0.958260891720731
540	0.96169207885411
541	0.963000852734879
542	0.960374171292635
543	0.959073815104889
544	0.958897037101063
545	0.959770522722611
546	0.961970411002731
547	0.96187204332564
548	0.961467123264697
549	0.961261297769602
550	0.959609306162783
551	0.959096038136987
552	0.958952780934861
553	0.961553719072235
554	0.96322732415407
555	0.960722500912723
556	0.958883439785436
557	0.959108717891823
558	0.961033460491026
559	0.963689534517702
560	0.962929052393528
561	0.963024015903957
562	0.96338303534915
563	0.964276312224812
564	0.963311830051616
565	0.968947472305467
566	0.968334856150979
567	0.967829355946504
568	0.968363987496662
569	0.970648444565138
570	0.968254654242453
571	0.965875285266264
572	0.962308408791555
573	0.962986723266246
574	0.963871809823351
575	0.964513376714016
576	0.964656938694684
577	0.966715698384706
578	0.967915784045214
579	0.969573005264767
580	0.96866425079952
581	0.969417910077107
582	0.969927388528458
583	0.970456961399878
584	0.971752512084711
585	0.970089040486201
586	0.969781933373154
587	0.968563385228465
588	0.967911709043247
589	0.964380580349944
590	0.964143285261103
591	0.966194415812104
592	0.970073327459224
593	0.969084419462996
594	0.969078685111197
595	0.966624492197024
596	0.968981536548269
597	0.969117387148086
598	0.970224373446275
599	0.970396489467241
600	0.972637538976176
601	0.969850306971656
602	0.970651827768196
603	0.970009146581385
604	0.972010314415348
605	0.974971350817193
606	0.976010111874688
607	0.97252965704835
608	0.970084454294829
609	0.969304182529127
610	0.9683035607164
611	0.967840542447749
612	0.96933137716038
613	0.971149244084716
614	0.972719901748429
615	0.972605085705661
616	0.970899657873994
617	0.970086965089473
618	0.97111860497218
619	0.970311264356843
620	0.969172860067625
621	0.971675980419349
622	0.971486512985179
623	0.972357184646128
624	0.975069697530681
625	0.973111759871922
626	0.975437429771929
627	0.975684961549526
628	0.9775064696905
629	0.979791247663365
630	0.978400286782093
631	0.974694455481692
632	0.973881224093824
633	0.972963402063851
634	0.972769029146504
635	0.97225225213603
636	0.972433022899995
637	0.973385738041393
638	0.974216380508106
639	0.97146385939292
640	0.971483210411364
641	0.974456655653787
642	0.972286979151213
643	0.974316522028554
644	0.977376401820028
645	0.979188219938515
646	0.976955355910382
647	0.977456336039466
648	0.977657106080993
649	0.976502311479153
650	0.97621641953266
651	0.978540043062466
652	0.976315159716856
653	0.974341281656654
654	0.972863531457661
655	0.972451840152847
656	0.975214893059822
657	0.976557444143285
658	0.979264806431763
659	0.980384195120189
660	0.980453126673057
661	0.979668852471706
662	0.978080407996873
663	0.978125124975327
664	0.976384739528841
665	0.978360147932086
666	0.977938387647342
667	0.978379590867867
668	0.979086104614186
669	0.98153195078907
670	0.978200271430285
671	0.978654652694371
672	0.978873525613653
673	0.979093256428086
674	0.977889632756372
675	0.978160069689468
676	0.97870243035891
677	0.982772020491438
678	0.980747554031269
679	0.981091731245315
680	0.983539862452961
681	0.982844301383082
682	0.982557716025094
683	0.978432120820019
684	0.977903320376752
685	0.978766379024528
686	0.978862035946452
687	0.9783576097235
688	0.979774536446353
689	0.982536995922095
690	0.981605244384012
691	0.986504686816667
692	0.982519038176979
693	0.980953860076656
694	0.979034200344964
695	0.979048579764253
696	0.977345991694543
697	0.974679076259784
698	0.978700096948602
699	0.978324853287028
700	0.979949280980658
701	0.981038367586786
702	0.980265581440051
703	0.982390318427459
704	0.981157015131206
705	0.981454628957122
706	0.981764245252228
707	0.984333092950682
708	0.986423325459619
709	0.987342602041145
710	0.984821477179344
711	0.984843700211442
712	0.984402756617081
713	0.984962162308602
714	0.984294984345026
715	0.984727531209968
716	0.983580868873629
717	0.98213820368366
718	0.980737788217294
719	0.98044015181519
720	0.98222737962699
721	0.985620945155344
722	0.9890478073361
723	0.98656205129826
724	0.984530795855786
725	0.983605244706529
726	0.982540704867297
727	0.981640721251159
728	0.98319293900688
729	0.988003274837355
730	0.985329746192042
731	0.987852881947177
732	0.987321212715425
733	0.98630491657776
734	0.987808374604755
735	0.989026119682179
736	0.987742374731182
737	0.988866333485131
738	0.991208832320845
739	0.990414595570165
740	0.990538480790244
741	0.989006686421906
742	0.988649498873126
743	0.989439425184448
744	0.986856465755793
745	0.988241877732525
746	0.99033393407495
747	0.991683962714458
748	0.989765686580585
749	0.99152871271865
750	0.9874123237606
751	0.987440334359797
752	0.987332297623824
753	0.988730692521347
754	0.98773145430644
755	0.987017885501314
756	0.985405300630972
757	0.988877407105436
758	0.988371444089102
759	0.989517011480314
760	0.988598128369496
761	0.987258863733998
762	0.9875851928587
763	0.986479120896133
764	0.987487392811484
765	0.985064769471317
766	0.98678704236454
767	0.986641185675602
768	0.988164110827153
769	0.98693429393939
770	0.985975671899612
771	0.98219803058235
772	0.984332046383101
773	0.986536445063104
774	0.986048883252726
775	0.988039416089469
776	0.986429024334551
777	0.987515367933814
778	0.987676707050092
779	0.9904295135928
780	0.989634143194956
781	0.988437189174266
782	0.991101797000076
783	0.99310071689073
784	0.989807055832849
785	0.990363676590299
786	0.98974454075518
787	0.987415226413366
788	0.987022884514412
789	0.987084083722826
790	0.989759118522408
791	0.988347300468424
792	0.987334597169849
793	0.990001651286907
794	0.99078552879238
795	0.989638980949567
796	0.990277646800051
797	0.988721542714793
798	0.988514312658275
799	0.98972799563441
800	0.992156548449145
801	0.990784995026788
802	0.990589438472147
803	0.988397451857891
804	0.988896630729675
805	0.99018537469377
806	0.99564784952132
807	0.9956199372898
808	0.997309992349897
809	0.995148577119614
810	0.994473026615391
811	0.99204915029678
812	0.993219843372857
813	0.992796905901158
814	0.989046420513112
815	0.990624209027121
816	0.989140208449171
817	0.989625509415561
818	0.988706423119049
819	0.986798896475921
820	0.985683997223774
821	0.988131697871259
822	0.988189750926591
823	0.989211000924979
824	0.990940175681446
825	0.989848039677328
826	0.98990038095705
827	0.992398692580691
828	0.992545099161069
829	0.991557795686787
830	0.991326328479668
831	0.99122505814981
832	0.991293815543512
833	0.990415517968711
834	0.99010732719863
835	0.988215229767543
836	0.990173917278266
837	0.988487272835169
838	0.989583024254566
839	0.99197085446357
840	0.988714698904603
841	0.98954367718373
842	0.990834667478549
843	0.990903795766771
844	0.991545783542088
845	0.992205458148262
846	0.990862810309707
847	0.99211333117462
848	0.991837519496151
849	0.989480255833365
850	0.990138622633209
851	0.989575445105676
852	0.990526708920691
853	0.988106467368378
854	0.991642617650967
855	0.991694704142279
856	0.991636651086947
857	0.991520544976282
858	0.990938079321115
859	0.991614450631037
860	0.992583399664324
861	0.992813999300783
862	0.992188155112604
863	0.993361097744574
864	0.99222040681001
865	0.991155084867117
866	0.992151323674165
867	0.992515026065822
868	0.991699703155377
869	0.990450043410785
870	0.990285627482575
871	0.992174448141206
872	0.99311849725151
873	0.989267336577424
874	0.989783371798858
875	0.990104635794482
876	0.988079772638434
877	0.987881263440895
878	0.988894553720362
879	0.987728067878213
880	0.989683410887915
881	0.988811241135621
882	0.991203759128843
883	0.992607306235027
884	0.995357206899799
885	0.997025867796422
886	0.997353206399253
887	0.997586349082052
888	0.996756200066309
889	0.993181346134247
890	0.992709421559357
891	0.991955781632787
892	0.994634233499709
893	0.998276469290579
894	0.999361416391345
895	0.997495766964715
896	0.996421096867328
897	0.994189093959515
898	0.993452679664531
899	0.993507733312004
900	0.994766721860072
901	0.995918708951652
902	0.994543112779026
903	0.995195303378817
904	0.995623014101732
905	0.992875761301317
906	0.992530566546217
907	0.992955906769373
908	0.993060886044433
909	0.99382722991461
910	0.99302068914137
911	0.994448515325362
912	0.994317734692377
913	0.996231872933473
914	0.995825398340715
915	0.994149646908417
916	0.99415141591402
917	0.990805041069312
918	0.991529736710043
919	0.989797059419237
920	0.987256709320612
921	0.990170327664345
922	0.995139991717764
923	0.994991098531516
924	0.994080749219831
925	0.996982208673643
926	0.996425383117914
927	0.995109997639176
928	0.994164861646669
929	0.993285196599897
930	0.992807615077282
931	0.989989294049046
932	0.987491238826399
933	0.989218509120135
934	0.990394372143306
935	0.99078230362264
936	0.994445535268521
937	0.997410027439744
938	0.996001639353779
939	0.996419900329354
940	0.994670295735165
941	0.995266378056977
942	0.99414910830507
943	0.994816668451261
944	0.99212365171779
945	0.991106873417248
946	0.992505834332061
947	0.992800292329385
948	0.99144190082474
949	0.993654910707951
950	0.992301197312015
951	0.993616905307726
952	0.992448981039872
953	0.993357869349664
954	0.994080039682489
955	0.993934584527184
956	0.996009252366952
957	0.996808796134441
958	0.99196868231175
959	0.993806930696263
960	0.994442458456589
961	0.995739066997096
962	0.996890613853007
963	0.995869767000837
964	0.996278534689281
965	0.993356472851166
966	0.991794845662727
967	0.990629975630617
968	0.99076327512117
969	0.988732308331387
970	0.991358802713787
971	0.990706834650708
972	0.990253053268193
973	0.991377186181309
974	0.993068669991602
975	0.995626627904427
976	0.998388382680581
977	0.996433768559239
978	0.995398713221777
979	0.995583336450997
980	0.996130763862102
981	0.992807923080992
982	0.99436756356487
983	0.99483961714655
984	0.99486778739165
985	0.993983555504526
986	0.994133577500184
987	0.992255516007807
988	0.994601630258801
989	0.996396106639592
990	0.995262064392449
991	0.993420492470519
992	0.993949030062452
993	0.991265043804256
994	0.991489744605259
995	0.991952072687586
996	0.995435417266011
997	0.99718894205402
998	0.994740393186893
999	0.99473919342375
1000	0.996685381789144
1001	0.996345279577064
1002	0.994914434634195
1003	0.994674277207209
1004	0.994331764180749
1005	0.993753491246244
1006	0.995804791118657
1007	0.997154593996282
1008	0.995065224220251
1009	0.995214815655748
1010	0.996088606055837
1011	0.992383439140402
1012	0.993821058552312
1013	0.993544500247048
1014	0.995431624466396
1015	0.993879111607644
1016	0.993491663903771
1017	0.992272278827535
1018	0.99247120407197
1019	0.993277778709494
1020	0.996082386315992
1021	0.995789334492674
1022	0.997486847757798
1023	0.995487987532784
1024	0.994539192585206
1025	0.99440997454696
1026	0.99015092665577
1027	0.991559471162467
1028	0.993548104374233
1029	0.992189540323007
1030	0.993090815619626
1031	0.992620166599368
1032	0.992549174163036
1033	0.992760248621885
1034	0.994214851777649
1035	0.991518287357464
1036	0.990365076313966
1037	0.988708680737867
1038	0.989511425486323
1039	0.989737187368171
1040	0.992231140174907
1041	0.994799091276174
1042	0.998069897168688
1043	0.99773375546505
1044	0.994884074498841
1045	0.995021394163475
1046	0.992126027055304
1047	0.99328664792628
1048	0.994823238122022
1049	0.995949581888995
1050	0.997592193089622
1051	0.996883195962604
1052	0.997631870740357
1053	0.999526924039512
1054	0.998009747753024
1055	0.997864131339232
1056	0.999456181553835
1057	1
1058	0.998496004982242
1059	0.995767190477235
1060	0.993896527524244
1061	0.994949222927603
1062	0.992631293434973
1063	0.992439879610864
1064	0.990987995273191
1065	0.992467454812147
1066	0.993964178684724
1067	0.993174412019305
1068	0.994751265234089
1069	0.99540719703078
1070	0.993856696677946
1071	0.992385535500733
1072	0.994389010943646
1073	0.994575332224735
1074	0.994249762627507
1075	0.992103112224296
1076	0.992487773381513
1077	0.993466212476763
1078	0.991717488353912
1079	0.991591176193603
1080	0.991975390664811
1081	0.990446079677173
1082	0.989934622584187
1083	0.992446329950345
1084	0.991160237075777
1085	0.99398860612034
1086	0.99594273646622
1087	0.997303919355276
1088	0.996813371037718
1089	0.999274941527673
1090	0.996970598062576
1091	0.999504936444805
1092	0.994551559498576
1093	0.998858714021619
1094	0.998025106011329
1095	0.997505653722555
1096	0.997890577731106
1097	0.997266507386284
1098	0.998973670359271
1099	0.997445094710335
1100	0.99581550351995
1101	0.994366273496974
1102	0.996117750302198
1103	0.994788328884749
1104	0.99482177712013
1105	0.994316283365994
1106	0.994555107185291
1107	0.993151190797172
1108	0.993523052868272
1109	0.995773956883351
1110	0.996063196556035
1111	0.992977031631175
1112	0.992903425194768
1113	0.990954688945279
1114	0.989478488440347
1115	0.991698342133747
1116	0.99194804122541
1117	0.994736361724718
1118	0.995157730151338
1119	0.996160195148571
1120	0.994664682327231
1121	0.992004159178898
1122	0.99383911950286
1123	0.994195662017692
1124	0.991256816396247
1125	0.991817834672639
1126	0.992306881673683
1127	0.993123454337402
1128	0.992577163798631
1129	0.992497771407709
1130	0.99047397739543
1131	0.992391234375665
1132	0.991738727709239
1133	0.993389692099495
1134	0.995009049826292
1135	0.995758039058096
1136	0.993557792784134
1137	0.993389779179078
1138	0.993470211687241
1139	0.989706709514122
1140	0.990812676658673
1141	0.98913884742754
1142	0.989364841521609
1143	0.98766243567399
1144	0.985396431414185
1145	0.986537598061286
1146	0.989425431172943
1147	0.990355774924434
1148	0.990342622682232
1149	0.98893569237299
1150	0.990885571945151
1151	0.991593996604541
1152	0.990266882796042
1153	0.992222986945803
1154	0.992171384229952
1155	0.992297004591352
1156	0.990966694639639
1157	0.991734212471602
1158	0.991508490904376
1159	0.991289572832718
1160	0.991679810308417
1161	0.991880427154381
1162	0.992061665567959
1163	0.992669672954888
1164	0.994506568380694
1165	0.989880384904658
1166	0.989011040401056
1167	0.990367224277014
1168	0.991083803778093
1169	0.991568277488444
1170	0.989955307210318
1171	0.987400390632559
1172	0.988627728977376
1173	0.988598128369496
1174	0.987860098264472
1175	0.988780118247623
1176	0.987110073753182
1177	0.987974793363375
1178	0.989166816099531
1179	0.989051879112898
1180	0.986729716584984
1181	0.984325352543304
1182	0.986439451308322
1183	0.987889548901959
1184	0.986378818117198
1185	0.985647934988318
1186	0.989076672605279
1187	0.993345950734887
1188	0.990317556663007
1189	0.986666825775041
1190	0.987434490352227
1191	0.985949973747118
1192	0.988151693923651
1193	0.990532030450763
1194	0.991881041549217
1195	0.989452804801117
1196	0.989934245239327
1197	0.989084329158244
1198	0.98693106554448
1199	0.985887382877961
1200	0.986452351987285
1201	0.987313472308048
1202	0.98732114821203
1203	0.985885460676796
1204	0.984517733918336
1205	0.985489477561204
1206	0.9858162549845
1207	0.988063098510875
1208	0.988518926263589
1209	0.987265094761937
1210	0.987571053714557
1211	0.98613844137867
1212	0.987751127841858
1213	0.987755060936357
1214	0.990242814966852
1215	0.988026958871345
1216	0.990114940211803
1217	0.987929379748256
1218	0.987341602238526
1219	0.988191742468906
1220	0.981733490033581
1221	0.981408347771343
1222	0.982914663298729
1223	0.984152422166979
1224	0.98721618828799
1225	0.987462958925528
1226	0.986826104007854
1227	0.985177803607804
1228	0.984293368534986
1229	0.983109892498642
1230	0.983148488104929
1231	0.981810526438006
1232	0.985161732586986
1233	0.987242947521328
1234	0.988908318744816
1235	0.987162592417239
1236	0.987594968348184
1237	0.989211645958927
1238	0.988777905781181
1239	0.985909604297474
1240	0.987389046097996
1241	0.9883104674174
1242	0.989439425184448
1243	0.989496634857893
1244	0.986385041082212
1245	0.984161571973533
1246	0.985744265970718
1247	0.987131411476186
1248	0.9883033156035
1249	0.987937915159975
1250	0.9874036158023
1251	0.985048596857653
1252	0.98652467964389
1253	0.988791515997487
1254	0.988363985884077
1255	0.985332206996554
1256	0.985962353561168
1257	0.987690494650733
1258	0.984866460234302
1259	0.983174713572675
1260	0.984287371331853
1261	0.985278612738388
1262	0.985189859292295
1263	0.985233399083794
1264	0.986742367313292
1265	0.985627942161096
1266	0.984305517749399
1267	0.988202651605554
1268	0.986441870185628
1269	0.983211540173359
1270	0.982211898812234
1271	0.983409933264788
1272	0.983362258805681
1273	0.986679242678542
1274	0.985767580722773
1275	0.985930750122879
1276	0.987521979531783
1277	0.988390517742949
1278	0.985314512102772
1279	0.986945641699123
1280	0.985979424384605
1281	0.984683144811411
1282	0.982862899324392
1283	0.98242798518486
1284	0.984666843190957
1285	0.985543281455403
1286	0.98188809177027
1287	0.98133394794318
1288	0.986064160881787
1289	0.98663848298336
1290	0.988240224833033
1291	0.986348501521635
1292	0.984250367346834
1293	0.983762399165068
1294	0.982059187025013
1295	0.981219514083026
1296	0.9805254075647
1297	0.981319723332039
1298	0.981693351183573
1299	0.984003803120158
1300	0.982749695866494
1301	0.981916189449051
1302	0.984270916515836
1303	0.984635613872358
1304	0.982703092163741
1305	0.982889990750213
1306	0.981220481633948
1307	0.982294585714046
1308	0.982139721126023
1309	0.981286965282983
1310	0.978672275021834
1311	0.97673959205473
1312	0.975840022872904
1313	0.9816787782541
1314	0.984944101358055
1315	0.98741741952879
1316	0.983876141226313
1317	0.98306744765227
1318	0.983781177715883
1319	0.984936038433703
1320	0.984392331255894
1321	0.982308579725551
1322	0.982981864548031
1323	0.980730791211542
1324	0.980410480253576
1325	0.980549646327886
1326	0.985367962840884
1327	0.984342503995985
1328	0.9823839616179
1329	0.981984685604003
1330	0.979657241860639
1331	0.980005448924277
1332	0.978051429846753
1333	0.98314735929552
1334	0.982668260330541
1335	0.982221305019783
1336	0.98306613984594
1337	0.986184424236248
1338	0.986525402081912
1339	0.987551973610371
1340	0.985703628831985
1341	0.983059634678573
1342	0.984083787329727
1343	0.982862831595827
1344	0.983155336752873
1345	0.982603111901779
1346	0.982520807182582
1347	0.980287343272876
1348	0.983504708102787
1349	0.980109641257919
1350	0.982315654135377
1351	0.979448895895391
1352	0.981184619359017
1353	0.97917330514105
1354	0.980385162671111
1355	0.979479535007928
1356	0.977866564729802
1357	0.976493189086542
1358	0.978054816274981
1359	0.978816923884704
1360	0.980202374563473
1361	0.979492274428403
1362	0.978186080683426
1363	0.976316933560213
1364	0.977890709963065
1365	0.975603848530548
1366	0.977331844487475
1367	0.977559591461299
1368	0.976755677588812
1369	0.974447086575166
1370	0.97556675907853
1371	0.976114070383524
1372	0.976531299304782
1373	0.977398895766384
1374	0.976143580686652
1375	0.978072333784427
1376	0.97803019532918
1377	0.978825741498775
1378	0.981566542347124
1379	0.979503177114712
1380	0.982723807428985
1381	0.980382421276832
1382	0.98344584875502
1383	0.983943731108568
1384	0.983569211497601
1385	0.981756558060151
1386	0.979645200689412
1387	0.980307874703446
1388	0.979826516507064
1389	0.977805349395539
1390	0.977147529261965
1391	0.975812571840656
1392	0.976978093357053
1393	0.973834088238064
1394	0.971806622370035
1395	0.972218928069684
1396	0.974028353112224
1397	0.973251732238668
1398	0.973656652299611
1399	0.975024714475723
1400	0.974694608677255
1401	0.975489516263241
1402	0.973613709164513
1403	0.973472011331956
1404	0.973907675323452
1405	0.973378803926451
1406	0.973298174682934
1407	0.974819100229245
1408	0.976844027888688
1409	0.976341283591755
1410	0.978587062812116
1411	0.979097945824889
1412	0.975885083331936
1413	0.975961284417399
1414	0.976509847088252
1415	0.97700120008566
1416	0.977472099056573
1417	0.976683243501606
1418	0.975650555438733
1419	0.973389563092706
1420	0.974309587913612
1421	0.973839932245634
1422	0.971042652224787
1423	0.970690624947591
1424	0.973688258963069
1425	0.974680643692278
1426	0.973400481904863
1427	0.974996110445293
1428	0.976006575476067
1429	0.976844893846763
1430	0.975308100465328
1431	0.976448197968659
1432	0.97632144879785
1433	0.975881213128247
1434	0.978097632015873
1435	0.976890779949249
1436	0.976463786826601
1437	0.978616358641455
1438	0.979801568206535
1439	0.978473643267845
1440	0.980734932329489
1441	0.976309077046725
1442	0.975760975575145
1443	0.973209861472509
1444	0.974920112545523
1445	0.974628787800602
1446	0.974095373752021
1447	0.975782522934182
1448	0.972314659170512
1449	0.972831815138431
1450	0.974911727104197
1451	0.976034026508315
1452	0.975218487511498
1453	0.974148006909604
1454	0.973008231923246
1455	0.973314053806152
1456	0.975936908584499
1457	0.972704420933674
1458	0.973304902387013
1459	0.972714202873497
1460	0.971466923304174
1461	0.969702341021708
1462	0.969753551879435
1463	0.971009755493432
1464	0.972378356272891
1465	0.97330021299021
1466	0.973286986569103
1467	0.974533575952102
1468	0.975690928113547
1469	0.973140734796872
1470	0.969942063050778
1471	0.967619511889911
1472	0.970865267889049
1473	0.971386939094605
1474	0.974256695129865
1475	0.973605634952068
1476	0.973889912701105
1477	0.973192066598465
1478	0.971859832833002
1479	0.971641608172838
1480	0.970893891270498
1481	0.971353236070814
1482	0.971440315653813
1483	0.971141874571859
1484	0.967018124163875
1485	0.967824416599046
1486	0.967005223484912
1487	0.970187925803035
1488	0.970857849998646
1489	0.97126809158966
1490	0.969209788261156
1491	0.970220556457887
1492	0.97025409822319
1493	0.970047848618273
1494	0.968781163202619
1495	0.967332004133378
1496	0.966546926864761
1497	0.965947143660671
1498	0.96603726296615
1499	0.963264671619667
1500	0.96377450161452
1501	0.964896001176542
1502	0.964336073007523
1503	0.963957355838138
1504	0.965311848112566
1505	0.965784174221089
1506	0.963541068666444
1507	0.964710192697442
1508	0.967038120216267
1509	0.966393731302078
1510	0.969297512878103
1511	0.966653568714822
1512	0.967962453863947
1513	0.967673106148077
1514	0.96842320806344
1515	0.967573912827532
1516	0.968921296827852
1517	0.969323636753002
1518	0.967290489748475
1519	0.964633485260329
1520	0.965314689487108
1521	0.966798283693671
1522	0.968006477430907
1523	0.966371800147842
1524	0.963144816249179
1525	0.962435319220851
1526	0.964253091002679
1527	0.965473429116574
1528	0.965390058478778
1529	0.965659198893638
1530	0.966462911193016
1531	0.968602488798986
1532	0.966822033843641
1533	0.968693490188389
1534	0.968366306393706
1535	0.969739199874089
1536	0.967886718815511
1537	0.965703465960914
1538	0.965009112717102
1539	0.963671365523968
1540	0.965296465665488
1541	0.964560667377924
1542	0.965906158203606
1543	0.964990350292136
1544	0.964560383562987
1545	0.964026022927087
1546	0.964834845507919
1547	0.965218801965547
1548	0.964028636927161
1549	0.964845811085037
1550	0.964915636009923
1551	0.966560795094646
1552	0.965466862670982
1553	0.96647125309455
1554	0.967179060133935
1555	0.967587600447912
1556	0.966111367691282
1557	0.96445432224348
1558	0.961786484410175
1559	0.960119486088553
1560	0.96250385407784
1561	0.960494895846368
1562	0.960177476253075
1563	0.962117962518367
1564	0.959623224382799
1565	0.96157194128127
1566	0.960867522282698
1567	0.962317821449443
1568	0.962639699839903
1569	0.96148313623246
1570	0.96187204332564
1571	0.960974867219762
1572	0.960279206169621
1573	0.959723493297452
1574	0.961306895219395
1575	0.962586950576209
1576	0.961239843940487
1577	0.962413871842075
1578	0.962560576750655
1579	0.96274035416234
1580	0.962369801510154
1581	0.961483521640244
1582	0.960402928518628
1583	0.961236523628239
1584	0.960967331610663
1585	0.963344655829236
1586	0.96298218545242
1587	0.959593696341238
1588	0.96047790081442
1589	0.959402922713323
1590	0.957297870549427
1591	0.957137547361618
1592	0.957573920890457
1593	0.95834386888782
1594	0.961359402595359
1595	0.95987674368802
1596	0.958293878756839
1597	0.957330036779836
1598	0.957118093137742
1599	0.957285368178927
1600	0.957384380889966
1601	0.956678950800681
1602	0.957904923286113
1603	0.958629983371025
1604	0.959510412783025
1605	0.956179779991821
1606	0.954740386736554
1607	0.956714996910287
1608	0.95796652402816
1609	0.95772237867879
1610	0.960517270461444
1611	0.961178406069511
1612	0.957280207907342
1613	0.95909855860714
1614	0.961594839986429
1615	0.960789090992359
1616	0.959465668390627
1617	0.959646906804205
1618	0.959219018696954
1619	0.95461557266759
1620	0.953433791457944
1621	0.955481208225989
1622	0.956158763173206
1623	0.957690491425564
1624	0.959194617062696
1625	0.957814521778281
1626	0.960397084511058
1627	0.958786078361304
1628	0.957801603360885
1629	0.959327489218258
1630	0.957717057148718
1631	0.959872115569443
1632	0.956770953605288
1633	0.955266573179747
1634	0.956341309393113
1635	0.958982081601955
1636	0.963213391420791
1637	0.959984351476418
1638	0.961194322282182
1639	0.960723500715343
1640	0.957918146482049
1641	0.957730119086167
1642	0.95911919969348
1643	0.959248690258568
1644	0.959141453364691
1645	0.955253672500784
1646	0.956317978515209
1647	0.955020170211558
1648	0.954202428423808
1649	0.956243730270024
1650	0.954993817349607
1651	0.957489721384037
1652	0.956409412077358
1653	0.955733900275171
1654	0.956913246481662
1655	0.957357233023674
1656	0.959548469785965
1657	0.958885963480758
1658	0.959350605622374
1659	0.958376120585226
1660	0.954652562139345
1661	0.95347047615116
1662	0.951692680348267
1663	0.956885608389569
1664	0.958628490117435
1665	0.957330628598483
1666	0.958478732585696
1667	0.96000112235907
1668	0.957688998171974
1669	0.955769538400806
1670	0.957043198246024
1671	0.958618064756248
1672	0.960468288196008
1673	0.957712100062826
1674	0.955827591456138
1675	0.954466171517107
1676	0.954338691845352
1677	0.951662383103723
1678	0.955637145182951
1679	0.954143293324028
1680	0.954838915672132
1681	0.953102071462021
1682	0.953884749204351
1683	0.95379944346471
1684	0.953053945479151
1685	0.950636309863988
1686	0.951061919388817
1687	0.953131349552927
1688	0.952450354962182
1689	0.951309773683389
1690	0.950544037757707
1691	0.951023778531464
1692	0.952450624263855
1693	0.956578410971769
1694	0.95758208379507
1695	0.955457412923642
1696	0.955209890821554
1697	0.953813032717412
1698	0.952914526229016
1699	0.952165348324782
1700	0.95075257400797
1701	0.953254228520047
1702	0.95270422097315
1703	0.953395168437715
1704	0.952108216055411
1705	0.94893637127122
1706	0.949654132797009
1707	0.950199936335149
1708	0.952618792677059
1709	0.952408871216392
1710	0.952341021707973
1711	0.951909905205811
1712	0.953579970663856
1713	0.953340596953118
1714	0.952705989978753
1715	0.950227309963323
1716	0.950569274710928
1717	0.951663413545455
1718	0.950451764038841
1719	0.947837072165108
1720	0.949308072083834
1721	0.947922216646262
1722	0.949111336729652
1723	0.950667319871045
1724	0.94915725347125
1725	0.949023612112705
1726	0.949401545565843
1727	0.952369501569368
1728	0.952780289826654
1729	0.950327272486851
1730	0.953181886350179
1731	0.951565113596929
1732	0.949312193850762
1733	0.948410612163018
1734	0.949652681470626
1735	0.951263976273071
1736	0.949547218420105
1737	0.950236230782826
1738	0.950739724931723
1739	0.948888477500571
1740	0.947009816126623
1741	0.948792528700786
1742	0.950863248932791
1743	0.951508766656389
1744	0.948094601968902
1745	0.949621074807167
1746	0.947885348118372
1747	0.947261661568748
1748	0.947180427605905
1749	0.946491208832321
1750	0.945980067805969
1751	0.945610514956402
1752	0.944936677017312
1753	0.946404830723741
1754	0.946641179225263
1755	0.947534635097845
1756	0.947197146885841
1757	0.945688562451542
1758	0.946745029690913
1759	0.946450813581319
1760	0.946391297911509
1761	0.947610913587382
1762	0.946317478613899
1763	0.943396890678357
1764	0.942728142057117
1765	0.943352522018234
1766	0.942919915487652
1767	0.940462399036061
1768	0.939267634905625
1769	0.940108209282555
1770	0.940851081979945
1771	0.941433981420442
1772	0.944092550115913
1773	0.94516168420944
1774	0.941228860624935
1775	0.942612416516481
1776	0.940454231293693
1777	0.940731539450921
1778	0.943100104108479
1779	0.942972664751346
1780	0.94406902089007
1781	0.943129614411606
1782	0.944220732874671
1783	0.9488047843458
1784	0.947776438973983
1785	0.94573006877352
1786	0.945503094227849
1787	0.944469254779379
1788	0.944624158069439
1789	0.944506600632391
1790	0.939587571743901
1791	0.940593985961481
1792	0.942068372308435
1793	0.943803352370435
1794	0.943133000839834
1795	0.941314650140037
1796	0.942179801922975
1797	0.942620413324853
1798	0.942824951977223
1799	0.942398790948368
1800	0.942946908545797
1801	0.941317983352964
1802	0.943140217157129
1803	0.941845996854815
1804	0.9427901652964
1805	0.944712850237308
1806	0.944499089212065
1807	0.943720142991126
1808	0.943762715231703
1809	0.944336842210506
1810	0.94093820349015
1811	0.946103704687978
1812	0.943912772704227
1813	0.944452256522261
1814	0.943662896228229
1815	0.942980611569587
1816	0.942856603793058
1817	0.942448781079348
1818	0.94277573911215
1819	0.942763880163013
1820	0.941797340331522
1821	0.942758397374454
1822	0.942720606448017
1823	0.940743891851028
1824	0.941214099023032
1825	0.938912814631434
1826	0.939848229962343
1827	0.939531131273439
1828	0.937317955293987
1829	0.936342168900849
1830	0.935900797971497
1831	0.935107488457117
1832	0.937746407805943
1833	0.937872668363536
1834	0.942135455839041
1835	0.943852949030707
1836	0.945096093932424
1837	0.944796865909053
1838	0.940924888376875
1839	0.940270823953465
1840	0.941001716757853
1841	0.938083191318359
1842	0.940252763002917
1843	0.94140733345546
1844	0.938256382933434
1845	0.937356399317296
1846	0.937126873662361
1847	0.936909108588885
1848	0.936324714282213
1849	0.939248840228961
1850	0.939542191993065
1851	0.93778270225362
1852	0.936155625083048
1853	0.938758948233446
1854	0.939421959277717
1855	0.938182474943656
1856	0.939143304612122
1857	0.93786005794985
1858	0.935449737019659
1859	0.933801820414808
1860	0.932925612749999
1861	0.934495996274284
1862	0.935650123265988
1863	0.936940836196209
1864	0.935469352502022
1865	0.935024512902614
1866	0.937666821904837
1867	0.936230331302336
1868	0.934845120898713
1869	0.934273620820664
1870	0.935049596660272
1871	0.934878414325946
1872	0.934990526063887
1873	0.933846035879368
1874	0.934024153941222
1875	0.933979061230493
1876	0.93146224035771
1877	0.931599884151903
1878	0.9301415333489
1879	0.932806813622601
1880	0.931827258618621
1881	0.933666643875467
1882	0.93196128538495
1883	0.93217726048922
1884	0.932039102280453
1885	0.934382217123587
1886	0.934363532102695
1887	0.934215511324861
1888	0.934241731954853
1889	0.933122768988832
1890	0.934423752472093
1891	0.936292254561358
1892	0.933013119667988
1893	0.932323683195447
1894	0.931919408168452
1895	0.932149598208354
1896	0.934313774183935
1897	0.931967463197588
1898	0.930885418749589
1899	0.932764886415972
1900	0.931079896484952
1901	0.932250560534501
1902	0.931180360522374
1903	0.932665173843099
1904	0.934275488193944
1905	0.932095081551642
1906	0.933020158600947
1907	0.931503919226269
1908	0.93082240699578
1909	0.927781999166616
1910	0.930538874260952
1911	0.931533292459682
1912	0.927806470142024
1913	0.92831227835021
1914	0.928526582816554
1915	0.929442235919877
1916	0.930960242687573
1917	0.931812816308522
1918	0.929174261403878
1919	0.928452302319671
1920	0.926459034538988
1921	0.926403239102474
1922	0.927665291561795
1923	0.927968946130635
1924	0.925369312574421
1925	0.924772385258136
1926	0.924230280989689
1927	0.925538087319536
1928	0.92690314041228
1929	0.926297776051954
1930	0.924978768707597
1931	0.925813839332364
1932	0.923819878140187
1933	0.924973037580968
1934	0.927541646616862
1935	0.929097136307284
1936	0.926987855945859
1937	0.927911812248679
1938	0.928392523798528
1939	0.929883519769645
1940	0.931403956702741
1941	0.931978590033194
1942	0.930110410460903
1943	0.927574782010777
1944	0.924769368111844
1945	0.925305799306718
1946	0.924273880446828
1947	0.922121181237769
1948	0.922790081441986
1949	0.923100826546501
1950	0.924056928116127
1951	0.924801989091186
1952	0.926702808993837
1953	0.928691443818188
1954	0.927631765922341
1955	0.926700194993763
1956	0.924880728385235
1957	0.928802708949072
1958	0.927229764640013
1959	0.924101177444969
1960	0.927881287629668
1961	0.931280081158171
1962	0.930637016176161
1963	0.9287602641027
1964	0.926532028193144
1965	0.923802945999048
1966	0.923011328086197
1967	0.922574599788687
1968	0.923774608045121
1969	0.920355884580206
1970	0.921987283478229
1971	0.92086078490311
1972	0.921486306574315
1973	0.921111219333474
1974	0.924625132070701
1975	0.923004716488229
1976	0.922779438381842
1977	0.924617365861965
1978	0.925936073265536
1979	0.923023353131575
1980	0.922523156718738
1981	0.921043813285893
1982	0.92147393804836
1983	0.920795272030167
1984	0.920368740106792
1985	0.921129991433949
1986	0.918654285025021
1987	0.920011336471639
1988	0.921857101114232
1989	0.920695615897765
1990	0.921219188340882
1991	0.922246261383237
1992	0.921675946555067
1993	0.921842204055199
1994	0.918834733272012
1995	0.920330728256228
1996	0.919927098263182
1997	0.921850642711826
1998	0.918807867608072
1999	0.917766718312385
2000	0.914265474041899
2001	0.914607180775924
2002	0.915344175601462
2003	0.916826692601332
2004	0.917637001985414
2005	0.921098802429972
2006	0.922898124628299
2007	0.923224892376086
2008	0.921527266230022
2009	0.921781206419894
2010	0.920122704807954
2011	0.920416195254356
2012	0.918055854779637
2013	0.915865056640431
2014	0.915036676630291
2015	0.916494817797261
2016	0.915265205707776
2017	0.918094879333499
2018	0.917344266228732
2019	0.916461975893791
2020	0.915038290827746
2021	0.916700799713089
2022	0.917421391325325
2023	0.917344382334842
2024	0.914720545492309
2025	0.914852293676216
2026	0.915401307870833
2027	0.911939538065388
2028	0.911589711966541
2029	0.912065101986318
2030	0.913268412816567
[truncated: 47,170 more rows]
