# Supplementary material for: LaF3 doped with Ce/Gd/Eu: energy transfer and excitation dependence of photoluminescence rise-and-decay kinetics
Source: Front Chem. 2025 Apr 22;13:1501039. doi: 10.3389/fchem.2025.1501039 (PMC12052759; doi:10.3389/fchem.2025.1501039)
Supplement: Supplementary file 2 [file DataSheet3.zip › LaF3GdEu272_583trace.txt]

31	0.49149692906474
32	0.492767386044839
33	0.496065265353699
34	0.496486915675654
35	0.498361873184051
36	0.498357749873843
37	0.500862555417502
38	0.503454801489562
39	0.507117861922038
40	0.508270373628779
41	0.509592158070389
42	0.514152911188845
43	0.517319061587363
44	0.518159072883806
45	0.52315105449481
46	0.526209005203157
47	0.52765390145682
48	0.530857983209022
49	0.535390618762113
50	0.540818996954475
51	0.543935266150288
52	0.546382712728669
53	0.549527624979381
54	0.554086085475356
55	0.553703138465161
56	0.553906073532544
57	0.557238766910565
58	0.56134140631382
59	0.565039161456478
60	0.569102582909255
61	0.57035833083275
62	0.57097925639675
63	0.572666631192765
64	0.576080964562795
65	0.581296367582428
66	0.587532951778431
67	0.58848146813802
68	0.591665161206323
69	0.594891510383767
70	0.597524316807298
71	0.600729655704078
72	0.604074323732986
73	0.606018867526558
74	0.610524436493352
75	0.614034708131092
76	0.616955213099004
77	0.617343399503373
78	0.622790974339954
79	0.625078481435632
80	0.624938505904874
81	0.628971183894732
82	0.630627330041327
83	0.632433894854347
84	0.635986652088399
85	0.638481054799424
86	0.641926078928407
87	0.644217696933361
88	0.643892025182147
89	0.646474586125567
90	0.649829126847226
91	0.651794431352685
92	0.65162004323297
93	0.65654359339568
94	0.66057305179332
95	0.662498761669962
96	0.664815720981414
97	0.664715819065508
98	0.665734520055287
99	0.667298273050882
100	0.672169071194908
101	0.673259616989776
102	0.674230716998397
103	0.674042233668259
104	0.675022773887094
105	0.678104988570889
106	0.680488950123111
107	0.681591238051374
108	0.685589063219155
109	0.689510714106128
110	0.690181272854173
111	0.6929049796664
112	0.694898770664979
113	0.697750498508592
114	0.698691039518172
115	0.699878583860518
116	0.701075948191649
117	0.702124392819126
118	0.704167911558865
119	0.707601574883143
120	0.709904319625193
121	0.711224891875607
122	0.713382889827943
123	0.715266359026699
124	0.720059552132277
125	0.721451556856759
126	0.722711849722183
127	0.723580871451165
128	0.725809788788969
129	0.725968596686539
130	0.725946740042202
131	0.726221349401846
132	0.728306721290317
133	0.729334588119668
134	0.73046216620058
135	0.731580948919793
136	0.736457068614174
137	0.738244858414696
138	0.737103084365781
139	0.737999516806948
140	0.739929018268842
141	0.742610223983589
142	0.744594332953762
143	0.745894651380423
144	0.747161326075971
145	0.749891473622751
146	0.750700329125256
147	0.749353739717497
148	0.750293277801625
149	0.752347551250471
150	0.756137586385616
151	0.758773714709063
152	0.760257136011075
153	0.761265637233496
154	0.760976185507218
155	0.759655886077329
156	0.760974880309024
157	0.761920821924908
158	0.763386396734278
159	0.764471943403047
160	0.766743575754423
161	0.76783404869381
162	0.770059648782048
163	0.770480815467618
164	0.770924303832512
165	0.773421158828029
166	0.775133851678793
167	0.776290404539561
168	0.778425079437237
169	0.779575349675346
170	0.782662251911799
171	0.782303341009909
172	0.783943888332959
173	0.790311922418313
174	0.791274296820481
175	0.791660058842458
176	0.789845290812287
177	0.790967104009491
178	0.790071545834097
179	0.790041831648614
180	0.794494195962671
181	0.79602963917844
182	0.796872420533283
183	0.797934510837364
184	0.799774558169368
185	0.804940425662303
186	0.805215760476526
187	0.80343148944073
188	0.805048341681132
189	0.804815509514505
190	0.804531452194063
191	0.804344818153052
192	0.806927196182711
193	0.80726601292286
194	0.811406907654172
195	0.810043908711878
196	0.809504032545455
197	0.810867029937633
198	0.810111467444514
199	0.809807157850436
200	0.813021750943436
201	0.812336289374208
202	0.813437182197513
203	0.814421661262678
204	0.816895027341058
205	0.817973133450053
206	0.819319409734255
207	0.818754082203053
208	0.816940651923525
209	0.815659584395164
210	0.819797701317494
211	0.821568628949426
212	0.821504406067756
213	0.822694168626984
214	0.825042215527244
215	0.828839540860852
216	0.829172676423589
217	0.826736206220992
218	0.826202082537345
219	0.828712924235122
220	0.830140153809671
221	0.831867555717039
222	0.832718247316993
223	0.834684246274697
224	0.83352569841384
225	0.832290720502932
226	0.834689281053478
227	0.834628361470324
228	0.836700287647236
229	0.836401890197945
230	0.838744488438287
231	0.838579298710593
232	0.839208529799441
233	0.841603886258934
234	0.844004598371349
235	0.841540410533475
236	0.846789432482356
237	0.846841617158357
238	0.846586426109608
239	0.846070392286912
240	0.847299634766327
241	0.851726975547792
242	0.851952464811992
243	0.85587384752879
244	0.856405077144708
245	0.855899681772374
246	0.856618100371053
247	0.85698104312627
248	0.857319039854728
249	0.85741793884518
250	0.857227976703787
251	0.856926992109858
252	0.857505971518129
253	0.857691055442521
254	0.860945156357806
255	0.863889520720729
256	0.86067776124091
257	0.860484388842953
258	0.863298078374836
259	0.863356294554605
260	0.860586304360348
261	0.865134549587799
262	0.867662276705914
263	0.867635304676731
264	0.869402437623179
265	0.869397689615973
266	0.869905760489593
267	0.869933871854491
268	0.873550769814033
269	0.872000743101106
270	0.874003723191006
271	0.873500063949286
272	0.873613375924069
273	0.874043951817521
274	0.872492819871444
275	0.872213264089665
276	0.872042675305785
277	0.871462736375326
278	0.872125837512315
279	0.870669502948115
280	0.87004015560052
281	0.871993612564655
282	0.872956343493647
283	0.875785042804758
284	0.874444923583769
285	0.87701821172957
286	0.878607909027029
287	0.878455642621593
288	0.878873264190454
289	0.880689216509722
290	0.880868650259035
291	0.883044238934771
292	0.887001221629857
293	0.888420906786817
294	0.887980275286854
295	0.887864481575363
296	0.888977930343287
297	0.888094422774494
298	0.889025163946805
299	0.888303085522788
300	0.889226214072379
301	0.889041277409067
302	0.887320750268907
303	0.890813175414004
304	0.888334276969409
305	0.886560368463217
306	0.887828983904772
307	0.88994622309071
308	0.887355268265794
309	0.888950287113608
310	0.891908580824475
311	0.893805458531991
312	0.893876763896497
313	0.895897588928923
314	0.896327923004182
315	0.895627620618438
316	0.898294286239292
317	0.898370862000305
318	0.899302719256582
319	0.899078025202208
320	0.904623809227346
321	0.906861225854576
322	0.905665710812572
323	0.905799485876851
324	0.904283161799469
325	0.901743698748426
326	0.903592542992248
327	0.899426026383329
328	0.900299320233714
329	0.900094591681402
330	0.898968326549266
331	0.899296126610599
332	0.897667786455928
333	0.898009422858209
334	0.898725736398518
335	0.902250958911054
336	0.908252700439174
337	0.912921651697684
338	0.909626325430897
339	0.906029458078315
340	0.904729361318331
341	0.904079053293805
342	0.904914445242722
343	0.902396445106395
344	0.904923093343343
345	0.907528330942793
346	0.907974919540926
347	0.911380060719401
348	0.91054073147427
349	0.912480643519382
350	0.91203731016615
351	0.910914405686846
352	0.912192786863105
353	0.91521923455139
354	0.914094159908818
355	0.914719828829674
356	0.916804166790359
357	0.917834991242221
358	0.920067159174576
359	0.9203699620553
360	0.920570857169212
361	0.921617385852547
362	0.923222641670517
363	0.92199711947099
364	0.921787317386981
365	0.918096561020861
366	0.917753610119687
367	0.918825973046606
368	0.918428751012461
369	0.919505151993174
370	0.921105182368019
371	0.921148275610047
372	0.919858643687362
373	0.920800843321726
374	0.922040625044038
375	0.920759301746434
376	0.921400324572409
377	0.92101253654801
378	0.923175053090293
379	0.922273195240957
380	0.920872615271334
381	0.923534601090114
382	0.920589303556986
383	0.920704900403666
384	0.922308382888224
385	0.923488847847967
386	0.925241668567665
387	0.927366568429938
388	0.924355209576829
389	0.922670645142245
390	0.92747901853988
391	0.926659296719871
392	0.927409241590361
393	0.926943279634715
394	0.928284392480457
395	0.928770614460322
396	0.930629954543776
397	0.927985781115073
398	0.930265404317623
399	0.930984075585311
400	0.931959718985744
401	0.928948823617505
402	0.930512133279746
403	0.93131729330423
404	0.932664557012718
405	0.931560563956174
406	0.937263132976694
407	0.935222249435208
408	0.934249957386907
409	0.935928172543816
410	0.934230639833592
411	0.934766772468378
412	0.931837104761127
413	0.934586937238861
414	0.934896259910087
415	0.936435990748427
416	0.93861288307224
417	0.939083434923197
418	0.939488853974028
419	0.939865526112146
420	0.939144259949237
421	0.93706945675588
422	0.936932803125038
423	0.936111241316601
424	0.937758705260009
425	0.936104048775486
426	0.938663440125791
427	0.939139307326637
428	0.936798335158629
429	0.937998973336061
430	0.93812925443748
431	0.940389563186949
432	0.940077588266186
433	0.943829678096598
434	0.944318023736232
435	0.946833153056579
436	0.944567282488678
437	0.942275900101451
438	0.941263363925469
439	0.944399404858766
440	0.941499497840496
441	0.937916304066616
442	0.937140710966537
443	0.938250327846177
444	0.938478208940322
445	0.939528546260191
446	0.942988374002893
447	0.944965972483263
448	0.946626612417938
449	0.944359256838316
450	0.946471755767631
451	0.946387517780167
452	0.947097692858662
453	0.949210418105004
454	0.947443619983746
455	0.946143906102566
456	0.94486619302657
457	0.945424807002691
458	0.947672091672322
459	0.949241194120371
460	0.948173318781066
461	0.948084807122081
462	0.948036641898474
463	0.947675492628186
464	0.95082657589316
465	0.950331236127338
466	0.951391670906869
467	0.953827169186345
468	0.956305918819745
469	0.952842838932375
470	0.952122164914015
471	0.952717256234431
472	0.949721575260813
473	0.951692858566075
474	0.950619760883878
475	0.950327278679608
476	0.95074000187995
477	0.954041285244907
478	0.952804033312918
479	0.954905520213767
480	0.955175310260841
481	0.956572160649876
482	0.955301220033392
483	0.954150769981755
484	0.952721912784756
485	0.951702004254131
486	0.953177250241091
487	0.955610778322344
488	0.957548889131944
489	0.959819499956467
490	0.960041941691393
491	0.956857537119562
492	0.956384906562218
493	0.952014247345068
494	0.953358458873933
495	0.954436564982928
496	0.957083389111051
497	0.960410362558745
498	0.960533638683159
499	0.963044827607059
500	0.957791482382925
501	0.953999170126466
502	0.955964979969943
503	0.953861006682037
504	0.956447841296977
505	0.95741712921927
506	0.957092379787445
507	0.960286776411007
508	0.961575317051591
509	0.959656057210204
510	0.962814945312358
511	0.964325436300901
512	0.963919403403888
513	0.958159566874971
514	0.957245841332794
515	0.958832492651095
516	0.961619185351929
517	0.961770321722349
518	0.959863988303453
519	0.961190464948071
520	0.959671874600191
521	0.962766116638838
522	0.961665843862181
523	0.960597294222147
524	0.964582233270468
525	0.965771017706109
526	0.963311912700631
527	0.961676459060793
528	0.964490044734862
529	0.967058011330308
530	0.964757174781817
531	0.96623791283196
532	0.966330299782494
533	0.968001170486859
534	0.963614805488119
535	0.96233201267996
536	0.964220698021141
537	0.965565007207353
538	0.965122913947417
539	0.966948690905821
540	0.966819412729855
541	0.969842864042714
542	0.969708836309426
543	0.966149517431723
544	0.968842178508289
545	0.969775508375355
546	0.969338815721722
547	0.967900722929903
548	0.969298532841126
549	0.968024527644085
550	0.966857804468175
551	0.966884384317853
552	0.972331056986561
553	0.970403386212394
554	0.971497613534234
555	0.973971385743168
556	0.968409404549471
557	0.970410516748845
558	0.969555683237284
559	0.974842107950081
560	0.971377944531194
561	0.970596485789826
562	0.968797775417718
563	0.969239326136837
564	0.966669155275559
565	0.965699596082857
566	0.967852979338017
567	0.969101843193604
568	0.970934301154639
569	0.972401641546838
570	0.971449559919024
571	0.975223583899604
572	0.971361286977999
573	0.970336156104482
574	0.972056534433447
575	0.974729533830809
576	0.976874348041295
577	0.977319896511176
578	0.974349609548023
579	0.977280129819415
580	0.976684816832322
581	0.978396621466263
582	0.973277246621103
583	0.971963113555128
584	0.971355777863533
585	0.973587542765567
586	0.97219896999928
587	0.971463820991925
588	0.970085065114191
589	0.969372964790854
590	0.969702113453646
591	0.973286559721754
592	0.975059006467975
593	0.974960150880787
594	0.975585891107008
595	0.975720960518665
596	0.974359438837508
597	0.975512815509322
598	0.975569360663375
599	0.974036282925568
600	0.971811727615932
601	0.972258875806165
602	0.972305379304755
603	0.973709474938872
604	0.974959262663964
605	0.969320474741878
606	0.970327895533015
607	0.971018246170061
608	0.970979564559934
609	0.973102658536344
610	0.969615926969591
611	0.96890870331314
612	0.974227131733668
613	0.972372964389374
614	0.971706471597222
615	0.975236494820929
616	0.976099134719787
617	0.975099464511749
618	0.977947028742121
619	0.977554694225678
620	0.980645051672076
621	0.980969391873113
622	0.980391300681665
623	0.979516676831221
624	0.981958378677409
625	0.9823728225072
626	0.98297944514515
627	0.982614429884011
628	0.984624061524327
629	0.983769266765681
630	0.981281794626063
631	0.980393960681785
632	0.982045072049599
633	0.979395457711561
634	0.98042116987881
635	0.980923872698576
636	0.983581702654699
637	0.983164307402864
638	0.983535583585029
639	0.982370751551396
640	0.983442451028402
641	0.980839236331141
642	0.979807168685751
643	0.977417353893173
644	0.981070729197009
645	0.978653181267988
646	0.981248002083754
647	0.981563523671342
648	0.978903089519298
649	0.978801972311963
650	0.979111631358495
651	0.982161175784414
652	0.985013594980039
653	0.981573681585551
654	0.982053507784243
655	0.981373406518287
656	0.982796258563501
657	0.979682539309528
658	0.97962745901568
659	0.981859988125208
660	0.981634038476372
661	0.982900207833901
662	0.98185068742549
663	0.981098880864939
664	0.981708076696478
665	0.982753785368122
666	0.983305006838084
667	0.979398322327074
668	0.976760653187707
669	0.981146863174785
670	0.980683759634186
671	0.976800494285067
672	0.9803593682793
673	0.980903608024007
674	0.979900640717918
675	0.980303933008747
676	0.981284936712451
677	0.98551283793951
678	0.985636331080251
679	0.98239865365055
680	0.983317754997164
681	0.985065939318053
682	0.98452737920064
683	0.983451395201297
684	0.984215700352152
685	0.983147158462701
686	0.985073613945437
687	0.985120503423066
688	0.98731717368483
689	0.984830476603522
690	0.983738628710693
691	0.985720446608502
692	0.9867330122367
693	0.985703812307056
694	0.987242881245598
695	0.986831212124557
696	0.987999330405425
697	0.988972647080812
698	0.98675587645684
699	0.986010933812682
700	0.983880989870929
701	0.983025830834877
702	0.980616639584553
703	0.983464107707696
704	0.981203629995515
705	0.979973751968286
706	0.98365776532711
707	0.983718267928893
708	0.986357744504239
709	0.98501049009645
710	0.985926671023352
711	0.985895921359967
712	0.983202004688938
713	0.983932435141303
714	0.980210577235326
715	0.979342515028532
716	0.98468688930104
717	0.985635075485789
718	0.984756295772686
719	0.983756245786076
720	0.986242363123769
721	0.989059275348103
722	0.989454319468398
723	0.989014187105986
724	0.986889121381236
725	0.985751555898942
726	0.984938674743576
727	0.987522409125277
728	0.98637563285003
729	0.989060589846997
730	0.989885944790802
731	0.986409115369015
732	0.982594493834165
733	0.983982772078294
734	0.986741615383939
735	0.984325448608826
736	0.987694782093387
737	0.986624209551163
738	0.98813191498014
739	0.988373489804502
740	0.987705012863077
741	0.990294017641285
742	0.991266018267662
743	0.992210581829871
744	0.990977822135846
745	0.993356638851007
746	0.992826598174536
747	0.992229873031203
748	0.991309034003859
749	0.990617263459989
750	0.992232016842488
751	0.989801080556223
752	0.992680535335813
753	0.991195354651437
754	0.989817721058136
755	0.988233602630392
756	0.986096675413267
757	0.984227946273448
758	0.982839196793867
759	0.983886089754608
760	0.984406984743022
761	0.982521687956772
762	0.983443041622834
763	0.982636286528349
764	0.984741143382729
765	0.989311031338424
766	0.992921056080874
767	0.996339782481404
768	0.992979523379536
769	0.991507055201558
770	0.988933102055727
771	0.992144546861872
772	0.992463560862205
773	0.995794451454597
774	0.996810923376677
775	0.995910710201074
776	0.99401476256353
777	0.992434322562524
778	0.993433933866132
779	0.996977190435421
780	0.99626018089275
781	0.995952563349806
782	0.991378886909092
783	0.990491459095368
784	0.991350577129267
785	0.992701193740004
786	0.990486433617287
787	0.990174038614921
788	0.989522214576341
789	0.991710470805093
790	0.989390564721947
791	0.989757480426061
792	0.988586365769768
793	0.987469550148546
794	0.987167043340097
795	0.988103329279556
796	0.99013910518678
797	0.993740776350766
798	0.992414366361162
799	0.994621943243463
800	0.99436276374465
801	0.994302464208144
802	0.990470575924268
803	0.991766719886872
804	0.99349361335599
805	0.996609347761569
806	0.997467290807069
807	0.996537510707062
808	0.99376539065257
809	0.99257733942209
810	0.989796358901
811	0.988501363574811
812	0.990379994859596
813	0.990023427734035
814	0.989690867264563
815	0.989773178457069
816	0.990659764557468
817	0.989080121316405
818	0.990411981516044
819	0.991912184380581
820	0.989274815963838
821	0.98798232872634
822	0.98938595932547
823	0.986862989515261
824	0.990236747032654
825	0.994344782391862
826	0.992983004941463
827	0.994125949328427
828	0.992867614260294
829	0.995006372165146
830	0.994979597000774
831	0.993901542045628
832	0.991439708834899
833	0.992989205407942
834	0.992970875278914
835	0.993546675397998
836	0.995890456377321
837	0.994158250658548
838	0.994849810386557
839	0.993641339469846
840	0.991943961771284
841	0.993404326638695
842	0.992757111096826
843	0.991180276667077
844	0.991809876683681
845	0.991806264911957
846	0.991864510543942
847	0.990342536291481
848	0.989924528743582
849	0.989326589858936
850	0.990373268903583
851	0.988112848545718
852	0.991367577258235
853	0.991562270355551
854	0.993368208921457
855	0.993415487478357
856	0.990606211128491
857	0.992241182682061
858	0.993144527093235
859	0.992386425509092
860	0.989237264388726
861	0.993193200755093
862	0.995237413947078
863	0.993170962782067
864	0.995470394924901
865	0.995478537687504
866	0.994088030375676
867	0.993847287963938
868	0.996297619309349
869	0.99474853816756
870	0.995144871984882
871	0.995694158909303
872	0.992672361570877
873	0.993818362787815
874	0.992242734348797
875	0.992767228708002
876	0.992763973463101
877	0.993810147169731
878	0.996160689757749
879	0.995445830226829
880	0.992540911681527
881	0.995074267273089
882	0.99459419615597
883	0.992811717054987
884	0.996487198571937
885	0.994755929123602
886	0.997874087911575
887	0.998884987164407
888	0.998645649158326
889	1
890	0.999710666082585
891	0.995301979404521
892	0.991769418639907
893	0.994864955025932
894	0.997514818932746
895	0.998376375300086
896	0.997673884149675
897	0.996197425971519
898	0.995464586637927
899	0.992578976345241
900	0.994931191509091
901	0.996919874873408
902	0.995674937463219
903	0.994348967706735
904	0.993388718514452
905	0.992497973451162
906	0.99030001814272
907	0.991158207656763
908	0.993157548072841
909	0.993979884939587
910	0.995555989264407
911	0.996077756968478
912	0.996100080197919
913	0.993099192382576
914	0.993541821982862
915	0.9939431471757
916	0.993700398913056
917	0.993491534649602
918	0.998060314271915
919	0.997416290420165
920	0.996454725178871
921	0.995651414443515
922	0.995216722990438
923	0.993606151822579
924	0.991413552167058
925	0.992250052449358
926	0.993155532921235
927	0.992870719143883
928	0.993558873265679
929	0.992614306603237
930	0.993584371133956
931	0.992472759254226
932	0.994343925177371
933	0.990846400148595
934	0.989821934275108
935	0.992843444841959
936	0.99408482783474
937	0.994677209551305
938	0.994058390595791
939	0.996960824304151
940	0.994956683176902
941	0.994407788431986
942	0.993717715265815
943	0.992184784789086
944	0.991159505104374
945	0.99197006108481
946	0.991236894676612
947	0.991197890642227
948	0.990823117396968
949	0.99091003398595
950	0.993320155306246
951	0.994158546730822
952	0.993458050580501
953	0.991596048946811
954	0.991136591280501
955	0.990564823014745
956	0.992393650602657
957	0.992811808511868
958	0.994765242224253
959	0.994991026010611
960	0.995171037953423
961	0.992976714568221
962	0.992040844060015
963	0.993469654753516
964	0.991217112088311
965	0.991294696975243
966	0.992864067593468
967	0.992833170669004
968	0.992704188565313
969	0.99826077225294
970	0.999240360700171
971	0.998261733325244
972	0.997583441045383
973	0.994876559198947
974	0.994224552246606
975	0.992457089125318
976	0.992020537532297
977	0.99353551300822
978	0.993462559869747
979	0.994955131510166
980	0.993335720027224
981	0.992452285313913
982	0.989463155133131
983	0.99205541515624
984	0.993093574759946
985	0.994376818652041
986	0.991773293931456
987	0.993503379090694
988	0.990628424299651
989	0.991992235503055
990	0.991838088806159
991	0.991989648358417
992	0.989547171453918
993	0.988184043851944
994	0.989620071888425
995	0.991214055258337
996	0.99292260774761
997	0.995577900162826
998	0.997155811923625
999	0.995601306923784
1000	0.995691328396356
1001	0.996368769662193
1002	0.994644109911124
1003	0.997529186963694
1004	0.998819128909702
1005	0.99521183857297
1006	0.993246135687539
1007	0.990962582939358
1008	0.991844996125817
1009	0.990743954491317
1010	0.992573209911415
1011	0.994913442673796
1012	0.995584875687615
1013	0.991756552671964
1014	0.99295749622237
1015	0.997016253374238
1016	0.998126291885599
1017	0.993768914067647
1018	0.993615860202968
1019	0.994668446742053
1020	0.992248351971427
1021	0.988562121945836
1022	0.992240886609786
1023	0.992512544547387
1024	0.990793155192826
1025	0.991466328987609
1026	0.99164468540587
1027	0.991169410349574
1028	0.994074132030064
1029	0.992604621474597
1030	0.99161301187298
1031	0.992938721209872
1032	0.991542830343024
1033	0.995853355886145
1034	0.99697316013221
1035	0.997071437525899
1036	0.992704335826392
1037	0.98938750944209
1038	0.988728089832073
1039	0.987550311224432
1040	0.988809470954607
1041	0.98793830541434
1042	0.989545195055228
1043	0.989430331413709
1044	0.991120183296082
1045	0.996236389702871
1046	0.996174808219921
1047	0.996383185746756
1048	0.993793405910238
1049	0.991438980280088
1050	0.989615221573522
1051	0.992507739185866
1052	0.991024832522571
1053	0.989442693593751
1054	0.989098567704179
1055	0.991648664555233
1056	0.993657460682691
1057	0.992844035436391
1058	0.99164370418205
1059	0.991576683339881
1060	0.992164233342942
1061	0.990111607668063
1062	0.989812325102183
1063	0.992265145934884
1064	0.992480816760415
1065	0.991856845217258
1066	0.991361072968899
1067	0.989877443951259
1068	0.989338454451543
1069	0.991306449959454
1070	0.993514694942017
1071	0.991459971959351
1072	0.990756001997685
1073	0.989744397441791
1074	0.989405335783216
1075	0.989097482622545
1076	0.993324707998758
1077	0.99592295612237
1078	0.997197306995418
1079	0.995815378028963
1080	0.998530407288352
1081	0.998639380486716
1082	0.999626804773459
1083	0.994182640193442
1084	0.993645796055128
1085	0.993519965338524
1086	0.992846594678931
1087	0.992520877974335
1088	0.993277837122529
1089	0.993636334143281
1090	0.99620607407214
1091	0.996343408204178
1092	0.99060987095383
1093	0.99157232286183
1094	0.987901614153952
1095	0.988337344185165
1096	0.991672226327852
1097	0.990884836840297
1098	0.990949561959752
1099	0.988928741577676
1100	0.992281112136067
1101	0.98909061560592
1102	0.988635082834892
1103	0.990294947711257
1104	0.993848841180791
1105	0.992696853413468
1106	0.992309789293532
1107	0.992289597474443
1108	0.992570475505698
1109	0.991401800732964
1110	0.991640758960473
1111	0.993508903706326
1112	0.993260785839712
1113	0.992188880197196
1114	0.994459646033381
1115	0.99432339078251
1116	0.992769708894594
1117	0.994115306227716
1118	0.995359891761433
1119	0.996705816169162
1120	0.995164237591812
1121	0.993808556750079
1122	0.99220887670159
1123	0.992360943141981
1124	0.990672329802787
1125	0.990896441013312
1126	0.988340405665488
1127	0.986298243277792
1128	0.986879420751429
1129	0.987457924273898
1130	0.987480400964884
1131	0.986109322814767
1132	0.984385283110346
1133	0.984278015040264
1134	0.981913659363048
1135	0.983762356345791
1136	0.985005329758223
1137	0.986685928994493
1138	0.985379624017447
1139	0.985249008090838
1140	0.982988163001019
1141	0.981557831643114
1142	0.986132109529076
1143	0.987213160859649
1144	0.990972573440972
1145	0.989910780759282
1146	0.990269417290531
1147	0.989476749655885
1148	0.989035696524201
1149	0.985655293656859
1150	0.986423898831217
1151	0.985774497624914
1152	0.98768105116037
1153	0.988166947615745
1154	0.985785038417928
1155	0.985949815814601
1156	0.98688557471441
1157	0.987616597311323
1158	0.985761986633676
1159	0.986914143363711
1160	0.987568912623868
1161	0.98668581118563
1162	0.98699753963785
1163	0.987335155037619
1164	0.988119886075171
1165	0.987709508201274
1166	0.985030965586879
1167	0.983838246955257
1168	0.985121898528024
1169	0.985274367998737
1170	0.986893112931531
1171	0.986515258054432
1172	0.988923936216155
1173	0.989756815426031
1174	0.987635877661839
1175	0.989831307830307
1176	0.992614898747785
1177	0.992420312608515
1178	0.991775071915219
1179	0.990958751051074
1180	0.993601811496044
1181	0.991930785780017
1182	0.989156542065756
1183	0.985932657573737
1184	0.983945888603445
1185	0.983355540639886
1186	0.981321894592898
1187	0.983592128739083
1188	0.986620439667544
1189	0.986189308832343
1190	0.985780078044745
1191	0.984656435709929
1192	0.984847992921324
1193	0.984247322731194
1194	0.984490274059115
1195	0.987641062801932
1196	0.989893932541743
1197	0.988161677219238
1198	0.986191789018934
1199	0.984343848493102
1200	0.983815150217624
1201	0.986846916356031
1202	0.985191498764248
1203	0.982619182541567
1204	0.982645643032265
1205	0.980805598800494
1206	0.982843227097078
1207	0.984440972600026
1208	0.987606027066093
1209	0.98705572791552
1210	0.991571158724249
1211	0.988770192549581
1212	0.987617335166834
1213	0.990757657522235
1214	0.990931847227023
1215	0.989945963756199
1216	0.989752096871041
1217	0.987649208664768
1218	0.986770044522744
1219	0.989484140611928
1220	0.991434323729762
1221	0.991367318388759
1222	0.989723478618008
1223	0.988867835945571
1224	0.992579819608682
1225	0.991851796487427
1226	0.99120836323011
1227	0.990503655412932
1228	0.989033152782828
1229	0.98741672992473
1230	0.986583260120421
1231	0.985627757385227
1232	0.985676840277873
1233	0.98308194505651
1234	0.986159546593245
1235	0.986177317130173
1236	0.986637957535464
1237	0.987804490047029
1238	0.987849282216872
1239	0.986566556063727
1240	0.982255422874891
1241	0.98078504735435
1242	0.980050919873847
1243	0.981585927506846
1244	0.983125658345185
1245	0.982614008252291
1246	0.982526935101529
1247	0.9813949531393
1248	0.984937535407861
1249	0.984135714334576
1250	0.981794508098959
1251	0.983279541522255
1252	0.982814909566669
1253	0.986565057100956
1254	0.989628941655723
1255	0.989948846973112
1256	0.98931821922919
1257	0.989321379916977
1258	0.98682274538758
1259	0.986573799758691
1260	0.986669844984447
1261	0.983958305037569
1262	0.98436978194415
1263	0.984199639593856
1264	0.9852579584642
1265	0.983198203802987
1266	0.983725620132021
1267	0.983761361170921
1268	0.985791922485836
1269	0.984602699367191
1270	0.986483623274457
1271	0.985400984624466
1272	0.986249608368849
1273	0.984002655424175
1274	0.983878033798535
1275	0.983994498710522
1276	0.980103326216526
1277	0.976074797888858
1278	0.977641427900899
1279	0.978818814329036
1280	0.981671958979239
1281	0.980425510205345
1282	0.979461075698189
1283	0.981366982835015
1284	0.981372229979772
1285	0.97993731182679
1286	0.979309327031704
1287	0.975758419086779
1288	0.976817458761352
1289	0.975910330515509
1290	0.978284799153552
1291	0.975128085865015
1292	0.976261650496313
1293	0.97907198557583
1294	0.978769210597205
1295	0.980289564977799
1296	0.97811249129034
1297	0.972497956492886
1298	0.975081224289485
1299	0.978223414535412
1300	0.979597282895444
1301	0.979897768351822
1302	0.977337212863935
1303	0.978084772104947
1304	0.978246356261384
1305	0.98036288549391
1306	0.980088913232196
1307	0.981629640795522
1308	0.980838926307817
1309	0.983018390275103
1310	0.984186925537341
1311	0.981109461960985
1312	0.98233168861258
1313	0.98409742645407
1314	0.981055012564602
1315	0.98424701270787
1316	0.980996222841684
1317	0.981168791124487
1318	0.979982105546749
1319	0.978312653199091
1320	0.97929262297501
1321	0.984377331012087
1322	0.984375672387304
1323	0.982393961447543
1324	0.981825330617825
1325	0.982490051626681
1326	0.983363601246308
1327	0.983845997538356
1328	0.984578117617836
1329	0.980715788143782
1330	0.981741869238787
1331	0.980868068500267
1332	0.983392188497008
1333	0.979667447374118
1334	0.982463293513592
1335	0.984186093124716
1336	0.984187643241336
1337	0.981161660588037
1338	0.980987945218935
1339	0.983141984173424
1340	0.978091034576091
1341	0.977521464375701
1342	0.977313031044668
1343	0.979228975186606
1344	0.979916606919101
1345	0.979698195487386
1346	0.977178480922078
1347	0.97583286808779
1348	0.978324482139016
1349	0.979111631358495
1350	0.981886650131066
1351	0.983603956128891
1352	0.980562487810561
1353	0.978431657202101
1354	0.979653552128739
1355	0.979302971553563
1356	0.978244872799779
1357	0.980498985733119
1358	0.978354638107736
1359	0.977864505183639
1360	0.978144865475943
1361	0.981196459156032
1362	0.980683759634186
1363	0.982070582318809
1364	0.98165916896701
1365	0.98062578527261
1366	0.979773221131779
1367	0.97564334927975
1368	0.975833909766158
1369	0.975974564247996
1370	0.978750299174445
1371	0.978719916888699
1372	0.975497534459685
1373	0.975307490162111
1374	0.975067222086059
1375	0.973925871218981
1376	0.974284785221104
1377	0.973120694143214
1378	0.973895178909911
1379	0.972630283748243
1380	0.971872121709552
1381	0.971422122854855
1382	0.970191795293807
1383	0.972163934263442
1384	0.973188945777979
1385	0.971555432884149
1386	0.971842514482116
1387	0.973278651026761
1388	0.972962008704857
1389	0.976287008854094
1390	0.975436090937114
1391	0.976846394788292
1392	0.975865169417911
1393	0.976640689662509
1394	0.976943889373088
1395	0.976044339647398
1396	0.974555463485001
1397	0.972647414087007
1398	0.975350349336529
1399	0.974434929516887
1400	0.975509414553459
1401	0.971829541556126
1402	0.971746717275019
1403	0.975788336337539
1404	0.972656790742439
1405	0.977107795604221
1406	0.975277172981263
1407	0.976965494898533
1408	0.976301424938657
1409	0.975155508978134
1410	0.972396836185317
1411	0.974440354925056
1412	0.974761170160901
1413	0.973998511233896
1414	0.971326945694406
1415	0.973325511052174
1416	0.974371636705188
1417	0.975994743666151
1418	0.975444739037735
1419	0.978894367013079
1420	0.977452648498487
1421	0.976222834026039
1422	0.979487316072327
1423	0.974410127650972
1424	0.969604984696373
1425	0.969707228838491
1426	0.971549771858254
1427	0.97233999960934
1428	0.971436228916095
1429	0.97378574067656
1430	0.97230491426977
1431	0.973996516233806
1432	0.973846246378577
1433	0.971546223641311
1434	0.972560415341843
1435	0.975435278676005
1436	0.975676833348852
1437	0.972166333843969
1438	0.969838523716179
1439	0.970372538891663
1440	0.972837689351957
1441	0.971255330306577
1442	0.97035744385602
1443	0.974560416107601
1444	0.973223978413584
1445	0.973964879903715
1446	0.974442370076662
1447	0.972239105618797
1448	0.975421113710335
1449	0.976416355235191
1450	0.976563859682371
1451	0.975916022543737
1452	0.973465729951241
1453	0.973206152072458
1454	0.974538167283759
1455	0.971651075079584
1456	0.97112180171084
1457	0.972008637380015
1458	0.970152771107906
1459	0.970362773156959
1460	0.971221956295755
1461	0.968741506184424
1462	0.965040137719925
1463	0.966127343013478
1464	0.966632628327532
1465	0.964572830263053
1466	0.961635731296727
1467	0.963128223881198
1468	0.962598921060238
1469	0.964957928835116
1470	0.969485252138551
1471	0.969315049333709
1472	0.969277023422912
1473	0.968500985439362
1474	0.96824918914601
1475	0.965923239158163
1476	0.965343805565723
1477	0.96898053416718
1478	0.973694283795999
1479	0.972591840856074
1480	0.970118400372097
1481	0.970012998642425
1482	0.968948173932627
1483	0.968088907087534
1484	0.967391146893046
1485	0.967002120325468
1486	0.968086025420738
1487	0.966300601098177
1488	0.96646934524328
1489	0.964925627504995
1490	0.965927993365836
1491	0.96930910153624
1492	0.971860340823242
1493	0.973193286104515
1494	0.972584245284638
1495	0.969846984252689
1496	0.967869255562523
1497	0.966825097007499
1498	0.970230393197637
1499	0.970885050849398
1500	0.967495212422192
1501	0.965616367221313
1502	0.965958668623623
1503	0.966699537561304
1504	0.969291289146163
1505	0.969349926957652
1506	0.9688577649309
1507	0.970509259177519
1508	0.970812835566436
1509	0.968836528333211
1510	0.968052984684989
1511	0.967487771862417
1512	0.96949662534419
1513	0.969073164486023
1514	0.971847575612879
1515	0.970079004158208
1516	0.968910933930956
1517	0.969090127412192
1518	0.968177728769842
1519	0.970322470124847
1520	0.970202443044867
1521	0.970171333754427
1522	0.970766933513094
1523	0.971684402586907
1524	0.968895742788083
1525	0.966496472284125
1526	0.965968425057627
1527	0.96372827402468
1528	0.964374982678416
1529	0.964099991990082
1530	0.962629861387967
1531	0.965671433564111
1532	0.966397060205071
1533	0.966176128283733
1534	0.96515624145474
1535	0.963266229213732
1536	0.965125643702784
1537	0.965954086478895
1538	0.963259673770548
1539	0.96214611649446
1540	0.963228606333256
1541	0.962968941647942
1542	0.96331449519492
1543	0.962551024006806
1544	0.961015655196635
1545	0.963506607348065
1546	0.964355666675218
1547	0.963739952603293
1548	0.960379092056176
1549	0.959991097866267
1550	0.960363745901641
1551	0.962034616606006
1552	0.963153645793761
1553	0.963837298376893
1554	0.964571425857396
1555	0.96246225192823
1556	0.961929053664205
1557	0.963704177461827
1558	0.967288997308041
1559	0.971965438730057
1560	0.968003904892576
1561	0.966027039617367
1562	0.964966725746933
1563	0.965261130095811
1564	0.964847923259083
1565	0.960846833545701
1566	0.9646136308826
1567	0.960646079492402
1568	0.960695824284844
1569	0.962868638251831
1570	0.961182556253077
1571	0.963474364922375
1572	0.961358548743494
1573	0.964217224209796
1574	0.964889311372829
1575	0.958447646748041
1576	0.961745791126842
1577	0.962962516414553
1578	0.960176801837306
1579	0.96312760383455
1580	0.966494612144181
1581	0.965560511869155
1582	0.966942595847272
1583	0.964650593413397
1584	0.963169252367888
1585	0.961504786745396
1586	0.960360490656739
1587	0.961830720466318
1588	0.962585528052644
1589	0.96216405134375
1590	0.961052538671484
1591	0.960987123750133
1592	0.960814054779661
1593	0.959205394905594
1594	0.958750150456257
1595	0.956031479972928
1596	0.955376285980817
1597	0.958184698915726
1598	0.957531217802479
1599	0.95899554941832
1600	0.95760763855183
1601	0.95267811268955
1602	0.955921111669606
1603	0.956305230567966
1604	0.956964960201306
1605	0.95569515737042
1606	0.954790064427699
1607	0.957512616403043
1608	0.958189133799375
1609	0.959428619449413
1610	0.96224656715165
1611	0.957120835278232
1612	0.959140644984273
1613	0.961138184164839
1614	0.960407110414077
1615	0.962137699361215
1616	0.962450822918393
1617	0.962460182522543
1618	0.961571441760042
1619	0.959752069883511
1620	0.959499948065668
1621	0.959997840873563
1622	0.958270883849664
1623	0.956912566259561
1624	0.958058102441512
1625	0.957288624551498
1626	0.956447171646597
1627	0.953712896139258
1628	0.953771874976404
1629	0.955103169383477
1630	0.955716888455312
1631	0.954302789918649
1632	0.959283227811185
1633	0.959981332131563
1634	0.958616660613435
1635	0.956530772536131
1636	0.954303330909349
1637	0.951816402860664
1638	0.95179795647289
1639	0.952115575368264
1640	0.952883348129997
1641	0.948796775685506
1642	0.950550354412231
1643	0.953999982387575
1644	0.954021598763837
1645	0.955250481616196
1646	0.956898150174997
1647	0.958542744852542
1648	0.959209904194841
1649	0.960967671336672
1650	0.959323216169624
1651	0.954155722604355
1652	0.953566639535957
1653	0.953480505755868
1654	0.952846830482671
1655	0.953433949553312
1656	0.951342578713523
1657	0.951117145253521
1658	0.950393950745537
1659	0.948227048923338
1660	0.94683566579562
1661	0.945725994661897
1662	0.950803662069288
1663	0.949653215117885
1664	0.949560828167351
1665	0.947605125084235
1666	0.947103978581555
1667	0.946013136714412
1668	0.945830627533727
1669	0.944641638482692
1670	0.951889568365113
1671	0.954352548662141
1672	0.951243902939863
1673	0.952171466373104
1674	0.955016688377264
1675	0.953107184969881
1676	0.954358129081971
1677	0.955371595327925
1678	0.95501639230499
1679	0.95246714181761
1680	0.950379685022286
1681	0.948699118338465
1682	0.950160155956489
1683	0.948947205202747
1684	0.949838764077262
1685	0.951505604478416
1686	0.954559743449995
1687	0.952400641814626
1688	0.953019865350577
1689	0.951613553049695
1690	0.952322980971979
1691	0.951343688597023
1692	0.949015652152206
1693	0.948684953372794
1694	0.94963084848518
1695	0.952046401414111
1696	0.953165404249883
1697	0.950836924471713
1698	0.949838144030614
1699	0.949606161327894
1700	0.950087793412449
1701	0.951461508310936
1702	0.95356876164561
1703	0.952485123170399
1704	0.951085132245092
1705	0.952988446036812
1706	0.953771141771243
1707	0.954429947535078
1708	0.949712429572757
1709	0.949352704859642
1710	0.94967394017709
1711	0.946808751120752
1712	0.948117728498851
1713	0.950349682515112
1714	0.948878776854687
1715	0.950726568569324
1716	0.948642008941962
1717	0.950449460421688
1718	0.949475329935076
1719	0.949786883224118
1720	0.947522635628318
1721	0.947624047357811
1722	0.949942776902443
1723	0.948503860998699
1724	0.949749942394954
1725	0.950099648704356
1726	0.951829312231873
1727	0.951660192958548
1728	0.952377700088654
1729	0.950004781567231
1730	0.948737561230633
1731	0.947048468905404
1732	0.942502217127926
1733	0.942322713623366
1734	0.943044447921494
1735	0.945969672994513
1736	0.946350487044239
1737	0.946994067562636
1738	0.947127041216623
1739	0.946600764223305
1740	0.948723980658928
1741	0.947053359523339
1742	0.945254100409948
1743	0.943769511870121
1744	0.942178335761408
1745	0.942313674893356
1746	0.94413604004508
1747	0.94239934363846
1748	0.944318257803842
1749	0.944962948205738
1750	0.943826326744466
1751	0.945013801331564
1752	0.941980447873738
1753	0.940834911691786
1754	0.937585867256913
1755	0.93816499082603
1756	0.936622934812761
1757	0.935799591920329
1758	0.939095525832831
1759	0.940991473470375
1760	0.939886443385812
1761	0.943156901131669
1762	0.942865564463581
1763	0.939609854527244
1764	0.940057926586982
1765	0.93928758528201
1766	0.939853773127936
1767	0.9413096101047
1768	0.944344794250254
1769	0.94629612755462
1770	0.947862720363862
1771	0.944505277823891
1772	0.943020266102227
1773	0.940017643706386
1774	0.940583172752748
1775	0.941010178727625
1776	0.942015635521005
1777	0.941869665689278
1778	0.942858743950455
1779	0.941639887252392
1780	0.939675932898508
1781	0.939728128425327
1782	0.938023111752063
1783	0.938089190123327
1784	0.939170396465562
1785	0.94139806905972
1786	0.941435736893578
1787	0.943381908309601
1788	0.943059406546874
1789	0.94211995836951
1790	0.940930553887221
1791	0.939157375485956
1792	0.938975391794805
1793	0.938292312754822
1794	0.939657379552687
1795	0.941415235051166
1796	0.939578077136541
1797	0.94089265353587
1798	0.941246312642652
1799	0.937912386921918
1800	0.937566241230392
1801	0.93876928828905
1802	0.938941444240833
1803	0.941200739214033
1804	0.941968977010752
1805	0.941334297261986
1806	0.938667580487283
1807	0.935515312933211
1808	0.936180996564487
1809	0.939312122077984
1810	0.941289870919665
1811	0.941416786717903
1812	0.940993251454138
1813	0.938956884952482
1814	0.936149064162122
1815	0.939490185524204
1816	0.939119794458629
1817	0.938745354488442
1818	0.939144777688188
1819	0.942473229947138
1820	0.940224475766952
1821	0.936384526876653
1822	0.935270148038757
1823	0.935355657121849
1824	0.937005348582839
1825	0.938379061931209
1826	0.939678594448744
1827	0.938976546631686
1828	0.935423806448917
1829	0.935220761323253
1830	0.934925867137523
1831	0.936607123623241
1832	0.93708882236281
1833	0.937440311306324
1834	0.935791142234635
1835	0.93776583579646
1836	0.938386110311479
1837	0.93862234343397
1838	0.938916527666288
1839	0.937266698244919
1840	0.936597286583172
1841	0.937954740758318
1842	0.935985266439152
1843	0.932351664422917
1844	0.930537486987178
1845	0.929035822362668
1846	0.930736097229192
1847	0.93477132051054
1848	0.933997967328976
1849	0.934678370867674
1850	0.934444945006381
1851	0.935758346417312
1852	0.936659596620934
1853	0.937870468668289
1854	0.937333818294552
1855	0.935555450102844
1856	0.934977796044283
1857	0.936564910847453
1858	0.93560497322861
1859	0.935221279062204
1860	0.931200211445828
1861	0.93183965315285
1862	0.93462943833634
1863	0.93480511305285
1864	0.932860336741785
1865	0.934094956575754
1866	0.933589356588026
1867	0.931658996361524
1868	0.930657000978556
1869	0.931428608728806
1870	0.930250095365887
1871	0.930488111122491
1872	0.93307564794026
1873	0.933564399710449
1874	0.934010213250272
1875	0.933623229736399
1876	0.930343310078696
1877	0.931313475366995
1878	0.930053075543524
1879	0.930098493960481
1880	0.930562248550061
1881	0.928083962401531
1882	0.927428977675163
1883	0.929737161776431
1884	0.930666838018625
1885	0.933054450095486
1886	0.931048715448352
1887	0.931295856741496
1888	0.932148833213347
1889	0.931518341879687
1890	0.930024863421046
1891	0.929855838704835
1892	0.926242488962236
1893	0.92730378870684
1894	0.926979129181779
1895	0.929109885384641
1896	0.931575600087385
1897	0.929590926874763
1898	0.931206790140762
1899	0.929003742699224
1900	0.927337116214163
1901	0.928161700750008
1902	0.925294992579383
1903	0.925569711997307
1904	0.92705333946483
1905	0.922958579304353
1906	0.923726274560255
1907	0.925636948305686
1908	0.927006786362507
1909	0.923485595703299
1910	0.924628400579767
1911	0.926631968163866
1912	0.926464090533954
1913	0.925064645249696
1914	0.924282994293867
1915	0.923103231536953
1916	0.923527504656229
1917	0.92349379892045
1918	0.924910873681023
1919	0.927241084939457
1920	0.931220094791708
1921	0.928204792441919
1922	0.929633353566644
1923	0.92889157316039
1924	0.928351047495104
1925	0.929669886715137
1926	0.92921780140347
1927	0.929300883003936
1928	0.930886367084422
1929	0.930060826126623
1930	0.928050531036394
1931	0.926938271207917
1932	0.927760857643439
1933	0.925147731500512
1934	0.923305611662586
1935	0.921709188409115
1936	0.924654861070465
1937	0.928804098529424
1938	0.927341535596646
1939	0.927759678004691
1940	0.9252174309442
1941	0.925875201230133
1942	0.924760512368913
1943	0.926480211746798
1944	0.926567864641175
1945	0.924230217473317
1946	0.929551457805392
1947	0.928610071982254
1948	0.925977428320968
1949	0.923292241906742
1950	0.926367208245223
1951	0.926872081228256
1952	0.92714373761574
1953	0.923587849146117
1954	0.926950893807551
1955	0.924482638463667
1956	0.922727297254345
1957	0.926070266355438
1958	0.92477733888482
1959	0.924386779251905
1960	0.925376993748564
1961	0.923483061262625
1962	0.923690621878002
1963	0.92201127978631
1964	0.921948083081842
1965	0.92353911037936
1966	0.923261084562686
1967	0.920603254606563
1968	0.919897745379093
1969	0.919088325634139
1970	0.919002557681572
1971	0.919006992565221
1972	0.917651311723487
1973	0.918229716038492
1974	0.9196978779925
1975	0.921169163431497
1976	0.917846003270687
1977	0.918186312773141
1978	0.922587093856444
1979	0.92485576393496
1980	0.923485076414231
1981	0.921548825744575
1982	0.920165191649839
1983	0.921035672038559
1984	0.920485755766791
1985	0.921157779375042
1986	0.920900411962558
1987	0.916293412664871
1988	0.916949629733951
1989	0.919473472259818
1990	0.920063814022911
1991	0.920150775565275
1992	0.919746970185846
1993	0.91593935827835
1994	0.914024559672594
1995	0.916554970042578
1996	0.916796633223588
1997	0.917954364172987
1998	0.919663108876721
1999	0.918370877408464
2000	0.917488696739499
2001	0.918174996921817
2002	0.918775932181889
2003	0.91859166826919
2004	0.919538944535483
2005	0.920451188166172
2006	0.925559597486364
2007	0.925028527532458
2008	0.924671492271677
2009	0.925607651101574
2010	0.921954734632257
2011	0.917243150516356
2012	0.918448282481869
2013	0.918872549400678
2014	0.919046007450422
2015	0.918167091327057
2016	0.916889640220769
2017	0.915241091195728
2018	0.916284395636494
2019	0.918053622790495
2020	0.918618485286711
2021	0.918582421823554
2022	0.918587327942655
2023	0.916108181479401
2024	0.915263180357558
2025	0.915800528283774
2026	0.916346014322244
2027	0.915290603470677
2028	0.914438440810052
2029	0.913323347368394
2030	0.912595576916149
[truncated: 47,170 more rows]
