# Supplementary material for: LaF3 doped with Ce/Gd/Eu: energy transfer and excitation dependence of photoluminescence rise-and-decay kinetics
Source: Front Chem. 2025 Apr 22;13:1501039. doi: 10.3389/fchem.2025.1501039 (PMC12052759; doi:10.3389/fchem.2025.1501039)
Supplement: Supplementary file 2 [file DataSheet3.zip › LaF3GdEu272_591trace.txt]

31	0.574046162468471
32	0.577425138763377
33	0.583494710148916
34	0.585269187790578
35	0.585675130322054
36	0.591500744830388
37	0.59215908556151
38	0.595397386885615
39	0.598619504798792
40	0.602114039474548
41	0.605747501036222
42	0.607475581979332
43	0.610852908560671
44	0.61140424389812
45	0.61329364981247
46	0.61491612781784
47	0.618506422982305
48	0.618752258219921
49	0.619835097769125
50	0.620903565800707
51	0.622667303687409
52	0.624114230102208
53	0.628929496745638
54	0.629410040627354
55	0.630621821044496
56	0.632002292317546
57	0.63492982004164
58	0.634017713217835
59	0.632818957694751
60	0.634205195653902
61	0.635034519026741
62	0.640784948603646
63	0.643440968835169
64	0.644308115979251
65	0.646805630774164
66	0.646418393415609
67	0.64988207406084
68	0.650512501266198
69	0.652687499052844
70	0.654974790356102
71	0.655479853953158
72	0.657192672719427
73	0.65256186425875
74	0.655479056347888
75	0.658170043594445
76	0.658759812871169
77	0.658665755269712
78	0.657667818142808
79	0.657421092245974
80	0.660120625832999
81	0.661559279751807
82	0.660610449852031
83	0.662791161151093
84	0.665709274474318
85	0.667787833807776
86	0.668052107020548
87	0.669266328109816
88	0.668770928829948
89	0.669434091084927
90	0.670426577909152
91	0.673348338947145
92	0.673931787202105
93	0.674996856105894
94	0.676018189654049
95	0.676332923364225
96	0.676773977809026
97	0.680203393331861
98	0.679107796086364
99	0.681753636215959
100	0.681115989353565
101	0.680624625956362
102	0.679592923539698
103	0.680967596222435
104	0.680542645428034
105	0.679271019358146
106	0.680609646929393
107	0.682572011127125
108	0.681725720031511
109	0.682961476463067
110	0.682333096444568
111	0.683057322029672
112	0.681252401124198
113	0.684587527740047
114	0.685464278051578
115	0.686006733383689
116	0.686443621670297
117	0.685905775167304
118	0.68568150850553
119	0.686965056115519
120	0.685748382390046
121	0.689405861175739
122	0.692106196356061
123	0.69047408327903
124	0.692123881923579
125	0.689607655309033
126	0.690372916355933
127	0.689465814505196
128	0.693433767788924
129	0.69407796697861
130	0.696715579809846
131	0.695713669279356
132	0.698714313478545
133	0.698047297460771
134	0.699256613277629
135	0.701202177249692
136	0.70080151353576
137	0.698703279938978
138	0.698901883651192
139	0.701265632066284
140	0.701636388241278
141	0.702911753750539
142	0.70365242063894
143	0.703437937935144
144	0.70307934125249
145	0.700470428917551
146	0.701498354673262
147	0.701810750070655
148	0.701994782863929
149	0.702068908309691
150	0.702894163895653
151	0.701059804709008
152	0.701214540131376
153	0.700173399385684
154	0.70110726222257
155	0.70233986811331
156	0.706629648476747
157	0.70419412755144
158	0.705897812408026
159	0.707128783207963
160	0.708641042799765
161	0.707350251604583
162	0.708353991309825
163	0.708674481071365
164	0.709109104159006
165	0.711560726076029
166	0.709374706713896
167	0.708253330866074
168	0.708832698040736
169	0.708467430719342
170	0.705031480150662
171	0.709210362806709
172	0.71098218309348
173	0.712977090915568
174	0.713325446346556
175	0.714838701615603
176	0.714880974694909
177	0.714034715503506
178	0.715476454825366
179	0.714394036677613
180	0.716744657839303
181	0.715203738960811
182	0.715438633712807
183	0.715207461118737
184	0.713175343681464
185	0.716424294365264
186	0.717500044532961
187	0.719254244389977
188	0.718750125955166
189	0.718220202331188
190	0.717340314772261
191	0.715704900938755
192	0.716774005725211
193	0.716662691933738
194	0.715001811893305
195	0.716923375922796
196	0.716722344831877
197	0.719910189646605
198	0.71772071532431
199	0.718774750688533
200	0.721683404413256
201	0.719354210917142
202	0.722229710849479
203	0.721609041015256
204	0.72208693950616
205	0.719921915773415
206	0.717244810846581
207	0.717080042879259
208	0.717138862279891
209	0.720566382160867
210	0.721817348924921
211	0.725410826534413
212	0.728471105020952
213	0.727160695394813
214	0.727329244011115
215	0.725341079941583
216	0.727838693107813
217	0.728877811924146
218	0.728468516791851
219	0.728815439192037
220	0.726085467658569
221	0.723814020783998
222	0.722175167942436
223	0.722257494099715
224	0.721166602725311
225	0.722751876432865
226	0.72159941524899
227	0.726122464579015
228	0.726385968102702
229	0.725299498120177
230	0.725326881238436
231	0.722760384222411
232	0.723498434965526
233	0.726551136202001
234	0.724932227480213
235	0.729070771249733
236	0.725739572839839
237	0.728040204091236
238	0.728912712472074
239	0.726186763527851
240	0.729291973777929
241	0.72822132163725
242	0.728946525618151
243	0.726048300582332
244	0.728414342112575
245	0.72948969613632
246	0.730191672522419
247	0.729894697493579
248	0.729664189570567
249	0.732786504465659
250	0.73260363085871
251	0.732044548115405
252	0.731064190208651
253	0.731698703811676
254	0.730607756604903
255	0.731569402692024
256	0.733457275874913
257	0.732929762348193
258	0.73196125685575
259	0.730979630756616
260	0.732123403360417
261	0.732990106504232
262	0.73413822339807
263	0.733854718592897
264	0.73222083084414
265	0.734413483623436
266	0.735907347779028
267	0.735959200097627
268	0.736602823682177
269	0.735116752130071
270	0.735630144055488
271	0.738097212927905
272	0.737603483301735
273	0.735465172698822
274	0.735397775053513
275	0.732871493295197
276	0.732815473489063
277	0.734469835765099
278	0.737447487663041
279	0.734395716966048
280	0.736336157653594
281	0.735459722396145
282	0.734322649676611
283	0.735401497211439
284	0.736523993694665
285	0.736533240598427
286	0.737969041749053
287	0.736789645435212
288	0.736362537118555
289	0.73446976132194
290	0.73483831078902
291	0.732242980342486
292	0.733432175237068
293	0.734152580292929
294	0.73234281393544
295	0.736666673313377
296	0.737341184162005
297	0.737102523383793
298	0.737445094847231
299	0.739856355278911
300	0.74040681723859
301	0.741430659255319
302	0.740654347387404
303	0.741113212357883
304	0.739094622305989
305	0.739900157101651
306	0.737622879732558
307	0.737924417063542
308	0.73768264828346
309	0.740292944463543
310	0.739941168635289
311	0.740702248901232
312	0.740409226006505
313	0.73984950916701
314	0.740136879699058
315	0.742065755110191
316	0.744800681101727
317	0.744225936049605
318	0.744285357642215
319	0.741036179640913
320	0.74080894987556
321	0.742086891649844
322	0.741478516900857
323	0.740213800751291
324	0.742430477401317
325	0.742826715735343
326	0.741084877430669
327	0.740920792745195
328	0.742810806168892
329	0.744169306075439
330	0.74190676579305
331	0.740160047473466
332	0.737714286625835
333	0.739086635618552
334	0.741443019478318
335	0.744312343287181
336	0.746493527832037
337	0.745324709093418
338	0.744417494248601
339	0.744837433423224
340	0.74117881805002
341	0.742044086833691
342	0.742803072056458
343	0.742946518705572
344	0.745174352523982
345	0.745282098361214
346	0.744971564042785
347	0.742718727957846
348	0.744415852511088
349	0.744238999494584
350	0.748226325280976
351	0.74595218648862
352	0.743108792827083
353	0.742579014101395
354	0.743325895664191
355	0.744133332748423
356	0.746661822543994
357	0.746706887241746
358	0.744293260581098
359	0.745498382323578
360	0.745175219255042
361	0.746952682599098
362	0.746808847782086
363	0.744577238632064
364	0.747646927531446
365	0.747860224462075
366	0.748973415550485
367	0.74908672202579
368	0.748079613767624
369	0.749437887686012
370	0.750487469754144
371	0.750653101793841
372	0.752423191277176
373	0.752259606424338
374	0.750683481249231
375	0.751756127403085
376	0.747600654461711
377	0.748364352202281
378	0.748851996100242
379	0.748040123001367
380	0.746167706079268
381	0.744957946262143
382	0.744231076615569
383	0.743582174213475
384	0.746432378094675
385	0.74823142729602
386	0.749782320228413
387	0.751817729116767
388	0.752249446262541
389	0.750800197487065
390	0.752109503759247
391	0.753649958697341
392	0.751421133189711
393	0.753618003971543
394	0.755020326970304
395	0.749954337098296
396	0.751446656558349
397	0.751264403754168
398	0.748855768773169
399	0.750495710345924
400	0.74916085278892
401	0.74921947677626
402	0.748165885412305
403	0.750230042653271
404	0.747721707013529
405	0.748201825505768
406	0.747698652233202
407	0.75139693916319
408	0.752007638931539
409	0.752145318894551
410	0.754498215889945
411	0.755303686877187
412	0.754769613047121
413	0.75306159187655
414	0.752023105827065
415	0.751750855232251
416	0.752282812749667
417	0.753399765876266
418	0.753981844908846
419	0.753596523132281
420	0.755982371860061
421	0.75295484570459
422	0.751176534240264
423	0.75197277560519
424	0.754565471295649
425	0.755003710193847
426	0.754244124108444
427	0.754391814017594
428	0.753780183709763
429	0.749838249639283
430	0.749521182933693
431	0.748629187726769
432	0.749399667770818
433	0.754121558765297
434	0.755434329303034
435	0.755896682467227
436	0.753174484926457
437	0.749391174604036
438	0.754662264683182
439	0.75505688387851
440	0.756360835560646
441	0.758588547079582
442	0.755536828226932
443	0.755327584460416
444	0.755429131575358
445	0.756179646230159
446	0.755903210866362
447	0.755853324644753
448	0.755839068779895
449	0.752553068001964
450	0.751327740259312
451	0.752336518171176
452	0.751651018980613
453	0.749511737957955
454	0.749715530092451
455	0.751422861334463
456	0.753128845952911
457	0.756603521586788
458	0.755247144639601
459	0.757197592614601
460	0.757258407357749
461	0.757720885480101
462	0.757370337963964
463	0.756561622052616
464	0.755343939356476
465	0.754169813884128
466	0.755287391801522
467	0.756755842923872
468	0.754813127731964
469	0.755778652839382
470	0.759185953426765
471	0.758559357385386
472	0.758700839266852
473	0.759079645937703
474	0.760046121524734
475	0.765430803887741
476	0.761021283033155
477	0.75710441237894
478	0.757944050117261
479	0.757795195704417
480	0.758897531385103
481	0.758479615469182
482	0.75818980559435
483	0.759948729933248
484	0.758556694713127
485	0.759041802226329
486	0.759020716201676
487	0.76020738135821
488	0.760885315262788
489	0.758856010713434
490	0.758608620145542
491	0.757829000874441
492	0.75897684791183
493	0.759050493465087
494	0.760354312213012
495	0.759557903350979
496	0.760737162742582
497	0.760695421400122
498	0.763555235095483
499	0.761399898278741
500	0.7607795687561
501	0.761693358527025
502	0.760986148521014
503	0.762855793764801
504	0.75981773523174
505	0.761014689496257
506	0.762406752632563
507	0.759114700689317
508	0.760484385680433
509	0.76206604357743
510	0.762202580306222
511	0.762108069399103
512	0.764741407066092
513	0.764244764851344
514	0.763350473870584
515	0.762519544652469
516	0.764136157600421
517	0.762206750452442
518	0.761169198930465
519	0.761304260089507
520	0.761568066703197
521	0.762427481064186
522	0.761071295542264
523	0.759147934242231
524	0.75982527791891
525	0.765100805342041
526	0.764304525426194
527	0.761941105358605
528	0.764877132896193
529	0.76424609419346
530	0.76383792634328
531	0.764604414372953
532	0.764757940093995
533	0.765439710479922
534	0.764941340120423
535	0.765848217312342
536	0.76986251013291
537	0.767530499760851
538	0.765692950153127
539	0.76612319039981
540	0.762787540023168
541	0.763021869804765
542	0.762717164651517
543	0.763362136188973
544	0.767316209811661
545	0.767074801283294
546	0.766432330238359
547	0.767286698416674
548	0.767260877275402
549	0.768792901525792
550	0.768678486379162
551	0.767552168037351
552	0.764362411628659
553	0.764386295918468
554	0.763674477083338
555	0.767900272222679
556	0.770913143710657
557	0.769010190470797
558	0.771299982266576
559	0.768635762652878
560	0.769271804999337
561	0.769812116102614
562	0.769514889828114
563	0.766809198728405
564	0.765480255414477
565	0.768029456360224
566	0.768494597154836
567	0.768442492261235
568	0.76975494109818
569	0.769689883094996
570	0.770805201130792
571	0.771221864806439
572	0.769570242304505
573	0.768870044578159
574	0.767935949106403
575	0.76789570726185
576	0.767051317125463
577	0.769738459914619
578	0.770374558093447
579	0.770725093645505
580	0.769576059505607
581	0.768190783990148
582	0.768192743440428
583	0.767187347374908
584	0.767673216601144
585	0.766484174580905
586	0.769695333397674
587	0.76872494954482
588	0.765231136701833
589	0.766382081106353
590	0.767833778530008
591	0.767743593302136
592	0.766541424028497
593	0.768067488838179
594	0.771451926070499
595	0.770584308339309
596	0.767880914342777
597	0.771267503779984
598	0.770481430552908
599	0.771853786192336
600	0.769230785489646
601	0.769987194447391
602	0.770508359036163
603	0.771585078294263
604	0.771980556244598
605	0.772909315737098
606	0.773640820799631
607	0.772567111172084
608	0.768392542231205
609	0.765702167811363
610	0.768624681256994
611	0.770257860466402
612	0.769510643909393
613	0.773663062022584
614	0.772070601891548
615	0.773921976657284
616	0.775675313771267
617	0.773912494459967
618	0.776033201914572
619	0.774595753709064
620	0.774328002937315
621	0.772351312419592
622	0.769295600223223
623	0.769671139371152
624	0.769792149384023
625	0.770873662249795
626	0.772277400997911
627	0.772985189267743
628	0.775893258081935
629	0.773400699074432
630	0.771022016830003
631	0.771730237136023
632	0.773624336957386
633	0.772618238999229
634	0.771557567559161
635	0.77444892787229
636	0.772521248869062
637	0.774098912092999
638	0.772462176893429
639	0.774170610160056
640	0.772874642506671
641	0.773908501116249
642	0.777556225189491
643	0.775187163393959
644	0.776327288282993
645	0.775244804997476
646	0.774112927346934
647	0.776252047519195
648	0.775955804957861
649	0.777299967909681
650	0.778441341050962
651	0.778279161312741
652	0.776527221337324
653	0.778008688048337
654	0.779011230016332
655	0.776090266583609
656	0.778008241389386
657	0.77804443937522
658	0.779563658073002
659	0.77621652085113
660	0.775707198041932
661	0.776674687916998
662	0.776079631846677
663	0.778292285907458
664	0.778516183012124
665	0.775325894866586
666	0.773818362415351
667	0.772151691760658
668	0.773612372878337
669	0.774160593567207
670	0.773639757325938
671	0.772027265338548
672	0.77208203423375
673	0.776255769677122
674	0.774643543558154
675	0.772305629577756
676	0.773758068774312
677	0.774964543787067
678	0.777624811266653
679	0.77825656249676
680	0.77625005350602
681	0.779594944139715
682	0.777944698836214
683	0.779387965572166
684	0.780005046182675
685	0.781822742065888
686	0.782128462836513
687	0.779417344032942
688	0.779224152072484
689	0.778492919525085
690	0.778843599975434
691	0.780000925222113
692	0.780115647446773
693	0.778993991107765
694	0.777629564994062
695	0.77497157999489
696	0.776013962346119
697	0.781272345243973
698	0.782660274126297
699	0.783566885449792
700	0.78351298328565
701	0.782874348722064
702	0.782489187795895
703	0.781374667365369
704	0.779866589883866
705	0.77897254616074
706	0.778195013956763
707	0.777902387205986
708	0.77802299708688
709	0.777350024287081
710	0.776244603203342
711	0.777316237727846
712	0.779086071977495
713	0.777680558557653
714	0.777560651898739
715	0.781120098350047
716	0.779647851955954
717	0.779744229259405
718	0.781922755120028
719	0.78285555448322
720	0.781900688040893
721	0.782762899337695
722	0.783700167949083
723	0.783758709517212
724	0.78569777566501
725	0.784510319549917
726	0.784079671195204
727	0.781639108075248
728	0.781741964592175
729	0.780534656081913
730	0.783655985934497
731	0.78317468166909
732	0.785182169055627
733	0.784916566500738
734	0.787017857584389
735	0.790296414046467
736	0.788130606001873
737	0.783799653254402
738	0.782520390114055
739	0.781568177038593
740	0.780644550136005
741	0.780348782149807
742	0.781715776552479
743	0.781083807310265
744	0.782470251317445
745	0.782422266055063
746	0.781536672959772
747	0.783130728301348
748	0.787302949624049
749	0.785499350084639
750	0.785219390634891
751	0.789108176278209
752	0.790667034628565
753	0.786468891134591
754	0.784130317800502
755	0.782234573582941
756	0.781745287947467
757	0.782566289638656
758	0.780485954304131
759	0.780882762925925
760	0.784178873350652
761	0.783358976342762
762	0.784207714757213
763	0.785303059427708
764	0.787041785742487
765	0.783692907082442
766	0.786241122985681
767	0.787198423453424
768	0.787103150833272
769	0.791915122037594
770	0.789370128459646
771	0.793771629393243
772	0.792959312294102
773	0.788893027574012
774	0.791070286571598
775	0.788992429130778
776	0.789145868444582
777	0.790971274512072
778	0.790539683653798
779	0.789907117536974
780	0.785810733852681
781	0.786340956578635
782	0.786983693491993
783	0.786882397622711
784	0.78837923684596
785	0.787746868801112
786	0.787431814719486
787	0.786584954665446
788	0.786736514289497
789	0.785655623555836
790	0.787165461086301
791	0.786396755713978
792	0.784622969330216
793	0.786644538437794
794	0.788058732461657
795	0.787853537871229
796	0.787110778598336
797	0.787022111479162
798	0.783502904213722
799	0.784849035921217
800	0.786132249866335
801	0.78838960571447
802	0.790229548138004
803	0.790104324110624
804	0.787369867376854
805	0.786342748531808
806	0.783800636967569
807	0.785283155188196
808	0.786867156715345
809	0.786549963722254
810	0.785096958225956
811	0.786111065470365
812	0.784905870614068
813	0.786481567741014
814	0.788992063561696
815	0.789163149892097
816	0.789386080565045
817	0.789436398822841
818	0.789568067500802
819	0.788609819212131
820	0.790733634668604
821	0.79083200598523
822	0.787927260526329
823	0.786996405990654
824	0.78923081340583
825	0.788448052899309
826	0.790300630719661
827	0.790275543375237
828	0.791979841058539
829	0.791518249607379
830	0.7915950124679
831	0.793883952155382
832	0.793105579807187
833	0.791018113881549
834	0.792867716634244
835	0.796058580384919
836	0.792880203144745
837	0.792286572129173
838	0.792803021541457
839	0.795746317921739
840	0.797082173814672
841	0.798426271628729
842	0.796337609295186
843	0.798260103864158
844	0.801448355457574
845	0.799351892544491
846	0.797901101732159
847	0.795936280910195
848	0.796733487377498
849	0.796374033269179
850	0.795917501294115
851	0.79345297811185
852	0.792171716970302
853	0.792590266982412
854	0.79471718778207
855	0.795170347216185
856	0.79894890514054
857	0.79892397731717
858	0.796466885157337
859	0.797296697728075
860	0.797285563158506
861	0.794188404733628
862	0.794565816924599
863	0.794778736322067
864	0.794820165269129
865	0.795950239002419
866	0.794294325384133
867	0.795339593737097
868	0.794397268308298
869	0.796184602017569
870	0.794855658703642
871	0.793586345689037
872	0.790723265800095
873	0.790989665960254
874	0.794421418466529
875	0.795829401804024
876	0.795542435391979
877	0.794497230847437
878	0.795764039381494
879	0.795514746525033
880	0.797940718785917
881	0.796534710850808
882	0.797657311022719
883	0.798334547022686
884	0.796446980917826
885	0.797884114069252
886	0.800558004646848
887	0.799061355519522
888	0.799767843692764
889	0.79749772616031
890	0.797451237737151
891	0.796435315940753
892	0.799663889139248
893	0.79739513817049
894	0.797318185214047
895	0.796464920389689
896	0.796630995100311
897	0.798386524299443
898	0.797819647623309
899	0.799068644302347
900	0.800862689859965
901	0.802385102966852
902	0.803178536761228
903	0.800064913104894
904	0.797433917738715
905	0.798591207093157
906	0.79745678242312
907	0.79617606099447
908	0.791805217348766
909	0.796300301308684
910	0.797782565624968
911	0.800321190324836
912	0.799487618374592
913	0.800096290896213
914	0.799805862877297
915	0.798235726388425
916	0.797382472198804
917	0.7978216137203
918	0.798371440254447
919	0.796080780398266
920	0.796801017957019
921	0.796464827335741
922	0.798103309290852
923	0.798591242985394
924	0.793797174031355
925	0.795013272151692
926	0.796643420461074
927	0.797422884199147
928	0.801173091244182
929	0.802521177084588
930	0.80072541667564
931	0.800131551695855
932	0.799480838729798
933	0.797421953659666
934	0.80010915759856
935	0.79844966804998
936	0.79936066620246
937	0.799972113061079
938	0.801286484126725
939	0.803949327871333
940	0.802539256137373
941	0.802852980876882
942	0.803593025633172
943	0.802879402880791
944	0.802562590079545
945	0.805209671814677
946	0.804587962434919
947	0.803288825629929
948	0.803454839190814
949	0.803526957329979
950	0.803570902721669
951	0.803462351303114
952	0.804617017865561
953	0.801687812511715
954	0.80072669816144
955	0.802869007425439
956	0.803656701120556
957	0.804367435212518
958	0.80474763636325
959	0.807596339417201
960	0.804116989816442
961	0.806100526446065
962	0.806903220437625
963	0.807233561953591
964	0.807190890071649
965	0.808126405280785
966	0.807737382615768
967	0.80441150157434
968	0.804524320181088
969	0.805232807684874
970	0.803855570701193
971	0.805097043303851
972	0.805441874648888
973	0.803531284338569
974	0.80330469132809
975	0.803687852923715
976	0.802957940413037
977	0.802492862097505
978	0.805275441015894
979	0.808634422676024
980	0.811005233885782
981	0.808353588519163
982	0.80720537990072
983	0.807561111851112
984	0.809347004553528
985	0.809378721327088
986	0.810400892360776
987	0.808532329201472
988	0.808019336078691
989	0.808408434516209
990	0.808693537190606
991	0.81154624954038
992	0.808733535765551
993	0.805744432914617
994	0.806018628336948
995	0.808097235526721
996	0.807384575218032
997	0.808677094557966
998	0.807706143076029
999	0.80903295944257
1000	0.810423185428071
1001	0.809568734830545
1002	0.808507736372316
1003	0.807726747878835
1004	0.811124147526134
1005	0.811085102089487
1006	0.812019948639538
1007	0.812541948055159
1008	0.808447251306012
1009	0.807033097162413
1010	0.806789996381531
1011	0.806554401066239
1012	0.803836561108927
1013	0.803383718058235
1014	0.804800945640808
1015	0.803769877320334
1016	0.804051446603385
1017	0.805527181191192
1018	0.806441363118041
1019	0.807968189640756
1020	0.805002963103578
1021	0.807474904014853
1022	0.807888890395477
1023	0.808189491869611
1024	0.808018202149865
1025	0.807364768020495
1026	0.807878368652624
1027	0.808119496689805
1028	0.811241129632392
1029	0.812178980495627
1030	0.811839292375239
1031	0.807131404670617
1032	0.808879420428107
1033	0.81084156528439
1034	0.811968545638575
1035	0.81287346736824
1036	0.812049103770839
1037	0.810297828466479
1038	0.811278351211656
1039	0.812369874023565
1040	0.811841764951576
1041	0.811169478092309
1042	0.811364580317388
1043	0.810421457283319
1044	0.810876048418894
1045	0.80969510475083
1046	0.810449828102771
1047	0.813278262677471
1048	0.815446769286561
1049	0.816175115832225
1050	0.814779572478258
1051	0.814625102924313
1052	0.811156450539567
1053	0.811715837702216
1054	0.814375762211536
1055	0.814544677726261
1056	0.814860928215792
1057	0.816082229381173
1058	0.816178439187517
1059	0.814098250080625
1060	0.813135260028623
1061	0.810580313666249
1062	0.81179897741687
1063	0.81268444422466
1064	0.814224265066564
1065	0.81289939352754
1066	0.813359208977632
1067	0.811831490466357
1068	0.810640931666764
1069	0.809165228983168
1070	0.808787164085217
1071	0.809520623280662
1072	0.812941092331052
1073	0.81397066780033
1074	0.817279565166876
1075	0.815363093847034
1076	0.813628096336891
1077	0.810665347693419
1078	0.813111646924607
1079	0.813502340572665
1080	0.815179648622974
1081	0.814341723077299
1082	0.815136367902343
1083	0.815099462706503
1084	0.817955769597361
1085	0.816605158006933
1086	0.816527923229961
1087	0.817821024821742
1088	0.817323933289359
1089	0.818243759602835
1090	0.817610640479691
1091	0.815474419602585
1092	0.812560203910446
1093	0.809237216846806
1094	0.811030778523893
1095	0.811879923717032
1096	0.811846328583062
1097	0.816543210664302
1098	0.816560226243394
1099	0.817721539516423
1100	0.817025495984191
1101	0.816536563953719
1102	0.817961751636886
1103	0.817484815589674
1104	0.819555898703067
1105	0.819669956256668
1106	0.818361484811336
1107	0.821688163458034
1108	0.820962912950159
1109	0.820392231696887
1110	0.818329016959481
1111	0.81733262054009
1112	0.816185806401527
1113	0.814934273337731
1114	0.816692719113467
1115	0.817947793544662
1116	0.815839516768189
1117	0.815215064955644
1118	0.813510896218527
1119	0.813790409009324
1120	0.814958995113073
1121	0.81487107641351
1122	0.814714966451393
1123	0.815560483869896
1124	0.815943278567097
1125	0.816363749478566
1126	0.814570998700169
1127	0.814547469344706
1128	0.813387618348005
1129	0.815307946089328
1130	0.816641714915139
1131	0.817988471413428
1132	0.819054869659335
1133	0.819948262004824
1134	0.82026244403802
1135	0.820162743379278
1136	0.81871181697405
1137	0.819780291652343
1138	0.820447754329069
1139	0.819064440922574
1140	0.819647170003448
1141	0.821386852115209
1142	0.820571117277486
1143	0.82075363595009
1144	0.81806969421675
1145	0.819536810679616
1146	0.818098673874891
1147	0.816786659732818
1148	0.819802624599901
1149	0.819515353768512
1150	0.818329181797903
1151	0.818706449090584
1152	0.818352786925867
1153	0.820266166195947
1154	0.821745458103258
1155	0.822718536532581
1156	0.822260578173425
1157	0.820868225240538
1158	0.820102258312975
1159	0.818188537401971
1160	0.815713501782249
1161	0.8163937926104
1162	0.817482977109526
1163	0.818368443917316
1164	0.818144536177913
1165	0.818929379763531
1166	0.819152310436479
1167	0.820544616842393
1168	0.818257832018481
1169	0.819451545346917
1170	0.819784944349751
1171	0.821642567023436
1172	0.822147052356671
1173	0.820940807320102
1174	0.820285929525194
1175	0.823028672048375
1176	0.8256117871702
1177	0.824601319664506
1178	0.823871342016064
1179	0.820716015568192
1180	0.820658720922968
1181	0.824132956544604
1182	0.823513217249862
1183	0.82238058586234
1184	0.825109184185402
1185	0.824650001502157
1186	0.824867285129793
1187	0.824415909672798
1188	0.827784792273013
1189	0.826751566430283
1190	0.826587586762837
1191	0.823873815921743
1192	0.82341266847085
1193	0.822495825201083
1194	0.822965213243757
1195	0.818323375231538
1196	0.820537484921937
1197	0.821626965864356
1198	0.824135482294625
1199	0.824478093638327
1200	0.823666790827221
1201	0.822573505307664
1202	0.824431127981349
1203	0.82477635812902
1204	0.822231997317919
1205	0.822224154199432
1206	0.821830567902928
1207	0.822705829351289
1208	0.82282709060982
1209	0.820187070340011
1210	0.819142207436393
1211	0.818819177302068
1212	0.82244070403022
1213	0.824189804530877
1214	0.826173895496162
1215	0.825284033883335
1216	0.824549088483404
1217	0.826316135102635
1218	0.825367743885758
1219	0.825693811566819
1220	0.824855886021144
1221	0.824138333733465
1222	0.826856911475652
1223	0.826916945894978
1224	0.828989479320621
1225	0.831283221921171
1226	0.830363412889142
1227	0.826978875956163
1228	0.82657017238111
1229	0.826469489338543
1230	0.829514133432449
1231	0.831517390852372
1232	0.829237959949049
1233	0.830081762516221
1234	0.827760199443857
1235	0.829059232560161
1236	0.827141846652943
1237	0.828378925779905
1238	0.8292854865884
1239	0.829243479377517
1240	0.828613770016901
1241	0.825924245046672
1242	0.828490938805331
1243	0.829551539790267
1244	0.829477044787397
1245	0.828698316175515
1246	0.826785924606628
1247	0.827409343520348
1248	0.826541942471922
1249	0.828159983133307
1250	0.828373474147885
1251	0.826130558943162
1252	0.830063207558958
1253	0.829498800800477
1254	0.829251524556006
1255	0.831840748004857
1256	0.833805062347475
1257	0.833478497492462
1258	0.82979675156643
1259	0.828365847712162
1260	0.829914879565592
1261	0.830757068311435
1262	0.831377811259475
1263	0.83130561203044
1264	0.828592987082251
1265	0.831199943954936
1266	0.830170296701184
1267	0.831078176217059
1268	0.833238184341998
1269	0.834416946559649
1270	0.834515384343381
1271	0.837557630304108
1272	0.838758833146029
1273	0.835236109770691
1274	0.834703587282875
1275	0.834283895365887
1276	0.834089674494631
1277	0.8319740384802
1278	0.830264414123037
1279	0.831402025226128
1280	0.831135664946232
1281	0.830762518614113
1282	0.83145970803925
1283	0.832704554512199
1284	0.832235429679264
1285	0.832459906377093
1286	0.830137117651297
1287	0.829175284126937
1288	0.831581223202125
1289	0.832800870665913
1290	0.833553158663097
1291	0.833797583468727
1292	0.833571817309045
1293	0.836110927218785
1294	0.834843168205114
1295	0.832790828815564
1296	0.832649386814362
1297	0.833872697945023
1298	0.832625857458899
1299	0.834115518234719
1300	0.836986061050303
1301	0.838633642352202
1302	0.834657756884065
1303	0.833640677230683
1304	0.834544863834158
1305	0.832879097132104
1306	0.832952078014303
1307	0.834029329009249
1308	0.835192817085981
1309	0.83358479035876
1310	0.83461322392316
1311	0.833012903392189
1312	0.831329084224192
1313	0.830507417861945
1314	0.828523830717321
1315	0.830143899954776
1316	0.830289756701147
1317	0.832228118297623
1318	0.833458956163349
1319	0.832064742151498
1320	0.830898909115272
1321	0.828408253725681
1322	0.827846606681433
1323	0.829686416170756
1324	0.832610570024558
1325	0.834487941404727
1326	0.832965299650995
1327	0.834680261316756
1328	0.831664876042836
1329	0.832111003257154
1330	0.832501615815343
1331	0.834605380804672
1332	0.834336000259488
1333	0.832972081954473
1334	0.832935634052321
1335	0.833850181548253
1336	0.837112329940586
1337	0.841254218334871
1338	0.840652292224492
1339	0.838199124282587
1340	0.835637614958183
1341	0.832990496001472
1342	0.833226014214921
1343	0.837309719963448
1344	0.840221319510302
1345	0.838812838998857
1346	0.838036014004885
1347	0.836957917548353
1348	0.837754387560123
1349	0.838259609348891
1350	0.837104809852233
1351	0.837539818449089
1352	0.839649170663334
1353	0.8392650492827
1354	0.836455884851322
1355	0.833270588385432
1356	0.834352861634894
1357	0.834514627947716
1358	0.837268138142042
1359	0.837356986051745
1360	0.836815412073457
1361	0.837566357435104
1362	0.836745947301156
1363	0.838934608066076
1364	0.836267241899587
1365	0.834932797767981
1366	0.834156105708222
1367	0.836453166346694
1368	0.8372309298562
1369	0.834211569849351
1370	0.836206642509862
1371	0.837259412340389
1372	0.835721097643103
1373	0.835242575690746
1374	0.836046334485341
1375	0.836732461125384
1376	0.83798714738868
1377	0.840853235578832
1378	0.839835731865314
1379	0.841727545218237
1380	0.84094762019845
1381	0.838831891130071
1382	0.838601782009694
1383	0.836443777203325
1384	0.837280415945831
1385	0.83778197672641
1386	0.841562989945654
1387	0.841926998380064
1388	0.841438465152227
1389	0.840272765050213
1390	0.840703005296897
1391	0.841868456811935
1392	0.841693565904395
1393	0.840621108517122
1394	0.840149057802188
1395	0.8404402621569
1396	0.840312978978581
1397	0.839289643441199
1398	0.84138734264245
1399	0.841887473050912
1400	0.842086321362076
1401	0.842247502764367
1402	0.842233411737931
1403	0.840498579066212
1404	0.840084929009143
1405	0.839199125877798
1406	0.840352259708784
1407	0.84043786934109
1408	0.8392005841661
1409	0.842825171039803
1410	0.847243122582093
1411	0.844221925424439
1412	0.843977641529073
1413	0.841509490572173
1414	0.844102732622242
1415	0.846316884851588
1416	0.84423579976811
1417	0.844734701864456
1418	0.845156635052253
1419	0.844800594694489
1420	0.845568285778778
1421	0.848444705615859
1422	0.847649550323442
1423	0.845168200328667
1424	0.843928322936549
1425	0.845460843031549
1426	0.846557836086268
1427	0.846806747421542
1428	0.848473039213731
1429	0.846605219156671
1430	0.846543193382854
1431	0.846279562242324
1432	0.843823703711975
1433	0.844570262244637
1434	0.846562906197101
1435	0.843414000471651
1436	0.84256198389954
1437	0.844849592915564
1438	0.844170834818873
1439	0.842992997823335
1440	0.841341423177718
1441	0.842887713927704
1442	0.84358814428892
1443	0.844616579182662
1444	0.847641840139166
1445	0.843624367532255
1446	0.842508851424483
1447	0.84588135914065
1448	0.846578056709203
1449	0.843536257407427
1450	0.840877956024831
1451	0.841546008929457
1452	0.842780482545871
1453	0.841598170984769
1454	0.83928007217796
1455	0.843162966177017
1456	0.843805491724978
1457	0.844690933275268
1458	0.845047628998694
1459	0.844923566816324
1460	0.844008748134601
1461	0.847943433302519
1462	0.845860820804949
1463	0.847043503252501
1464	0.843391002853034
1465	0.84261129983338
1466	0.846885360726289
1467	0.847645695231304
1468	0.848721203458735
1469	0.849244978875424
1470	0.848177166209506
1471	0.845040264443369
1472	0.844277579661491
1473	0.843598315085454
1474	0.846254207700135
1475	0.846795580947763
1476	0.849557860812031
1477	0.848745417425389
1478	0.848572559081946
1479	0.845902661848067
1480	0.844351984269097
1481	0.846338951930723
1482	0.844058130535547
1483	0.845005147212675
1484	0.846689175087384
1485	0.84730384825932
1486	0.84753216941455
1487	0.849388679428883
1488	0.850232245373158
1489	0.848251689128561
1490	0.85075684498196
1491	0.850528772413705
1492	0.850233392595405
1493	0.851309588092711
1494	0.851553124897807
1495	0.848471264542006
1496	0.846407225612488
1497	0.845071196905079
1498	0.849558812620987
1499	0.849794310894304
1500	0.851517802948428
1501	0.852395035811147
1502	0.853541859255106
1503	0.852261738689093
1504	0.85480154384476
1505	0.855300811510189
1506	0.856398615463599
1507	0.855108621873687
1508	0.853983800371099
1509	0.85340728596462
1510	0.852831591762227
1511	0.851223126352107
1512	0.850649343743677
1513	0.85113029972145
1514	0.849479196992284
1515	0.848004793075936
1516	0.851641298831056
1517	0.849646753919366
1518	0.854607536997585
1519	0.855474367758243
1520	0.853583948885201
1521	0.855504731261527
1522	0.855648467707223
1523	0.854284131988784
1524	0.854639231172328
1525	0.856128025217088
1526	0.854553355671598
1527	0.856882531886265
1528	0.856098848816314
1529	0.854684363666528
1530	0.853942257100615
1531	0.853080843409082
1532	0.852138638950415
1533	0.852324048942123
1534	0.853495142185103
1535	0.856315716359868
1536	0.854621102933885
1537	0.858725663401537
1538	0.857603695996474
1539	0.858478450965488
1540	0.85787594792063
1541	0.857498029250312
1542	0.855896655880385
1543	0.855705987011264
1544	0.853595104724243
1545	0.851919663070265
1546	0.853801878573106
1547	0.852064295492547
1548	0.852433520265422
1549	0.853765986335958
1550	0.854645570804882
1551	0.856510063518625
1552	0.853449501882216
1553	0.854609249190231
1554	0.852995765513622
1555	0.852660068078269
1556	0.855608687144384
1557	0.854822358683622
1558	0.853975091850894
1559	0.855536234011005
1560	0.857270265089429
1561	0.857114785235476
1562	0.854511441514663
1563	0.853394227837009
1564	0.853260796451401
1565	0.855991305039084
1566	0.85361957259524
1567	0.854936965255517
1568	0.855923851561405
1569	0.857021678113632
1570	0.855163523703101
1571	0.856406805540379
1572	0.857909013976437
1573	0.857964314608486
1574	0.857830752947351
1575	0.857821498067535
1576	0.85872310308862
1577	0.857606056908073
1578	0.855401408145517
1579	0.857170376993448
1580	0.859629448543693
1581	0.856004291382221
1582	0.857939398749196
1583	0.859287010014466
1584	0.85806494580671
1585	0.858511159428266
1586	0.858069465569906
1587	0.858345702861728
1588	0.856750811363961
1589	0.85970867733384
1590	0.857211324718665
1591	0.854846076805665
1592	0.854487480123012
1593	0.856544843096421
1594	0.857470772419554
1595	0.857993089547941
1596	0.85693146762826
1597	0.858309204444576
1598	0.861803402796776
1599	0.86293627346588
1600	0.862271117197726
1601	0.862275238158287
1602	0.86278995942582
1603	0.864913849325452
1604	0.861329578739459
1605	0.859952079875382
1606	0.861150316955041
1607	0.864714979744814
1608	0.862522033180911
1609	0.860985065107189
1610	0.861378331032242
1611	0.859709571981084
1612	0.85889503620995
1613	0.859991901647826
1614	0.861034430226688
1615	0.863425057939376
1616	0.863771346243372
1617	0.862249050118591
1618	0.862485008344281
1619	0.86062083733133
1620	0.860535262261918
1621	0.860821868422249
1622	0.859487076003009
1623	0.859069860650383
1624	0.860343135104496
1625	0.860828876713888
1626	0.856982114233559
1627	0.855694957459723
1628	0.857723703685388
1629	0.860496533208694
1630	0.862234028552674
1631	0.861604682102456
1632	0.860215788117755
1633	0.862927679269096
1634	0.860370772127099
1635	0.861630108429119
1636	0.862245327960664
1637	0.86404047155487
1638	0.863656690485819
1639	0.864525600337547
1640	0.864858016956556
1641	0.861279693847193
1642	0.862100030867324
1643	0.863632230590874
1644	0.862672135846003
1645	0.861861945694248
1646	0.861985973313723
1647	0.861124825490614
1648	0.862192478635478
1649	0.863961953962756
1650	0.867055730541289
1651	0.862650203030422
1652	0.863053223667926
1653	0.862180987802223
1654	0.86074808993478
1655	0.860989498463148
1656	0.862757257609753
1657	0.865102881774427
1658	0.866970536993065
1659	0.867826338202182
1660	0.868411155679521
1661	0.868776714126839
1662	0.868276075909689
1663	0.866975791882452
1664	0.865073902116286
1665	0.863545291616451
1666	0.863210164468865
1667	0.866311519626806
1668	0.864848312759105
1669	0.865365997130216
1670	0.869166232636466
1671	0.86767874799369
1672	0.86614275432774
1673	0.865960706242245
1674	0.865944158591578
1675	0.863255304939118
1676	0.862378129238109
1677	0.864926274686216
1678	0.867929727785297
1679	0.867995929022702
1680	0.868051302768568
1681	0.865156500788699
1682	0.863239584139247
1683	0.863891053500969
1684	0.863397167012429
1685	0.860446462208532
1686	0.862208239315612
1687	0.86436629330764
1688	0.866135647664785
1689	0.870723041141278
1690	0.872584685074865
1691	0.871916891391952
1692	0.870175433279123
1693	0.867443411900111
1694	0.869023420083541
1695	0.868106703101275
1696	0.864072565861591
1697	0.866699288722207
1698	0.867359929215191
1699	0.866596397642385
1700	0.867769732156174
1701	0.867243169109067
1702	0.867916168495709
1703	0.867722350415114
1704	0.867398469501834
1705	0.866605171300355
1706	0.8683665496048
1707	0.867970006851429
1708	0.869000600596768
1709	0.870699412085156
1710	0.8726284204305
1711	0.871265313024176
1712	0.87075397493233
1713	0.870283460936883
1714	0.870225900423236
1715	0.872315410877049
1716	0.872851420229237
1717	0.872831145103275
1718	0.872049434777026
1719	0.873432624554704
1720	0.875943040614858
1721	0.875896134778275
1722	0.874543688695727
1723	0.87236919871777
1724	0.872804893255158
1725	0.872925456609077
1726	0.871557901224032
1727	0.875377683376763
1728	0.876853335545359
1729	0.874020293470883
1730	0.870938750827848
1731	0.872403628678589
1732	0.870844936495998
1733	0.870231616594337
1734	0.871362222064474
1735	0.868961829004597
1736	0.870256569675207
1737	0.871484122736562
1738	0.871986427948727
1739	0.871708249817415
1740	0.870776287939756
1741	0.871416125557958
1742	0.872854142721892
1743	0.871014200298358
1744	0.874926108518451
1745	0.872707339483934
1746	0.873340416068131
1747	0.871627461708965
1748	0.870697242598821
1749	0.869643290983152
1750	0.870168339909589
1751	0.869866543356892
1752	0.869860014957758
1753	0.869967267609064
1754	0.867366884333145
1755	0.870089509922077
1756	0.870374153973444
1757	0.869881202012411
1758	0.870200153725122
1759	0.873666716384062
1760	0.873780751338847
1761	0.870478934048413
1762	0.871482746867472
1763	0.870844709178496
1764	0.868479487852339
1765	0.868115569813193
1766	0.866703941419615
1767	0.867772466612908
1768	0.866914692660091
1769	0.866884266677727
1770	0.870578263820705
1771	0.870529123360024
1772	0.869749275442079
1773	0.872664678236729
1774	0.872281462138077
1775	0.874937010453149
1776	0.874152711897798
1777	0.874011733836994
1778	0.872759444377534
1779	0.874384082563844
1780	0.87505079150359
1781	0.874163810575129
1782	0.876483297215108
1783	0.877238977693373
1784	0.878009464384133
1785	0.879397031685401
1786	0.878982177244375
1787	0.875069890161778
1788	0.875590460534624
1789	0.876676313702407
1790	0.876053970226459
1791	0.877570591389745
1792	0.875159692539121
1793	0.876602973897836
1794	0.87671056420204
1795	0.876378361607111
1796	0.875116683004281
1797	0.875448805838683
1798	0.875810466654915
1799	0.874220790166272
1800	0.873271954949127
1801	0.873031078157606
1802	0.873628351570578
1803	0.875299733413732
1804	0.875598526982588
1805	0.87715806196808
1806	0.876464597359554
1807	0.878522804465207
1808	0.876708836057288
1809	0.880587287394992
1810	0.879862168491986
1811	0.879942460755827
1812	0.878772046806668
1813	0.879079318919543
1814	0.880020725772939
1815	0.877314440457304
1816	0.874508110183319
1817	0.876196773473988
1818	0.876563140161313
1819	0.878500124559356
1820	0.879680713293076
1821	0.87921637409176
1822	0.878203582896046
1823	0.878681579758267
1824	0.880035647638198
1825	0.881530056824058
1826	0.879611683215647
1827	0.878239650606353
1828	0.879572770713211
1829	0.879756144152796
1830	0.878176770065555
1831	0.878697930666301
1832	0.878382970967966
1833	0.877433799427266
1834	0.880528301826596
1835	0.884107602002415
1836	0.884419344692828
1837	0.883523043746788
1838	0.884421280214949
1839	0.882637967765581
1840	0.880588745683294
1841	0.88317041049287
1842	0.882323103779878
1843	0.881676321678459
1844	0.881351829267806
1845	0.879034918892849
1846	0.874694882750696
1847	0.875770453457207
1848	0.876296556551942
1849	0.878684698394873
1850	0.877156477392278
1851	0.880238372310974
1852	0.875229736904584
1853	0.875416097375905
1854	0.877473739511158
1855	0.872859787108519
1856	0.874120606956341
1857	0.873913362520369
1858	0.876028877564667
1859	0.878200756714707
1860	0.878057663670595
1861	0.879102614310793
1862	0.878677591731918
1863	0.877723921697495
1864	0.879875328978941
1865	0.880302978337839
1866	0.881617215139931
1867	0.882294516277661
1868	0.880831657697595
1869	0.880827211048215
1870	0.882429849951838
1871	0.883505230562426
1872	0.885182594445105
1873	0.881675922875824
1874	0.882968841018393
1875	0.880042959019839
1876	0.880446375801294
1877	0.880266101058183
1878	0.879309295105708
1879	0.879031239273871
1880	0.879655104846542
1881	0.881095469628654
1882	0.87898179705253
1883	0.878274577741124
1884	0.882687951029164
1885	0.883636883288282
1886	0.88356487415517
1887	0.881405667623527
1888	0.882632783331326
1889	0.884009051224603
1890	0.886857118853022
1891	0.886937458973179
1892	0.886575041761283
1893	0.885443376805479
1894	0.883398290306517
1895	0.880320044431931
1896	0.879517932692218
1897	0.881548630392111
1898	0.883064616129865
1899	0.884319851411456
1900	0.887090640394613
1901	0.88509613802187
1902	0.886799245943978
1903	0.887201333383317
1904	0.885336133459568
1905	0.887608776742043
1906	0.890088797394702
1907	0.891107738127047
1908	0.886285613407638
1909	0.883858613565298
1910	0.883833312196794
1911	0.881564159766717
1912	0.883765877329905
1913	0.88224541303856
1914	0.880704619118226
1915	0.882408789184685
1916	0.884269938603005
1917	0.883657706103196
1918	0.88291292888897
1919	0.884637651913894
1920	0.88444831238689
1921	0.888059157851135
1922	0.88643026444071
1923	0.883975375000764
1924	0.886289271757143
1925	0.884562057545093
1926	0.884076922115707
1927	0.884303153545129
1928	0.885156007602774
1929	0.884887347561016
1930	0.886376609534201
1931	0.884770631323182
1932	0.885679433402486
1933	0.886308115181645
1934	0.887237573908098
1935	0.885723237883911
1936	0.887581073252334
1937	0.888887118648304
1938	0.887820489096869
1939	0.886182734291895
1940	0.885486670819531
1941	0.884763668229176
1942	0.886380065823704
1943	0.886733537892498
1944	0.887554672517899
1945	0.888607450324479
1946	0.888239356821745
1947	0.888968427858863
1948	0.886460690423074
1949	0.885975329005527
1950	0.885971426057073
1951	0.884595689900642
1952	0.885391434091617
1953	0.883411284625707
1954	0.883087373137559
1955	0.883203689243416
1956	0.884713070809535
1957	0.887357265213589
1958	0.888254039405423
1959	0.888502227578585
1960	0.888782908861102
1961	0.889084572479587
1962	0.889438217362856
1963	0.890365034686524
1964	0.89160018759676
1965	0.891493912011909
1966	0.891888593686316
1967	0.891745789109445
1968	0.88965658573366
1969	0.891778561380644
1970	0.891885536199448
1971	0.889699498226525
1972	0.889636997877572
1973	0.887611834228911
1974	0.889160650728918
1975	0.890742231524072
1976	0.89101322190256
1977	0.892823254128471
1978	0.892387275111871
1979	0.88928122205889
1980	0.886989037447302
1981	0.886808113985238
1982	0.885246535800912
1983	0.883639228247776
1984	0.879954158966453
1985	0.882818417981851
1986	0.882733478337971
1987	0.887567700070641
1988	0.889146248636427
1989	0.886396948468585
1990	0.884166844133839
1991	0.888243096261119
1992	0.889421415807845
1993	0.893648509714433
1994	0.891820079393629
1995	0.891897234410074
1996	0.889198860009375
1997	0.885206655537415
1998	0.885514132368975
1999	0.889588379848343
2000	0.887915854770969
2001	0.891304879562934
2002	0.891232220381527
2003	0.892092077413441
2004	0.895529036952786
2005	0.892870578707821
2006	0.890291289432608
2007	0.890502941967038
2008	0.890899164348959
2009	0.887841597720338
2010	0.888554394951265
2011	0.890311762630545
2012	0.89225289324665
2013	0.889658888154206
2014	0.891290473482417
2015	0.890479424575654
2016	0.889487593117092
2017	0.888384895855351
2018	0.888637155803416
2019	0.890067212866756
2020	0.891324196233229
2021	0.890814303136264
2022	0.89278649250158
2023	0.891991883568773
2024	0.890717709150048
2025	0.893047647077747
2026	0.893587359977072
2027	0.894549803669463
2028	0.892778379526643
2029	0.893350072409265
2030	0.893144191878305
[truncated: 47,170 more rows]
