# Supplementary material for: LaF3 doped with Ce/Gd/Eu: energy transfer and excitation dependence of photoluminescence rise-and-decay kinetics
Source: Front Chem. 2025 Apr 22;13:1501039. doi: 10.3389/fchem.2025.1501039 (PMC12052759; doi:10.3389/fchem.2025.1501039)
Supplement: Supplementary file 2 [file DataSheet3.zip › LaF3GdEu272_613trace.txt]

31	0.989221411126023
32	0.988675787053558
33	0.991488950491564
34	0.991794703413161
35	0.991698068930784
36	0.991581976261509
37	0.99715395481646
38	0.998556041908376
39	0.998321611621875
40	0.998820396948905
41	1
42	0.998414106316146
43	0.995630867632168
44	0.995428372853919
45	0.995232738295961
46	0.996388509178324
47	0.996251954127836
48	0.998961504583514
49	0.999880241844056
50	0.996999126741269
51	0.998333439587895
52	0.996529083371666
53	0.9969936858769
54	0.99640867467759
55	0.996114040044052
56	0.996322921923951
57	0.994003694346906
58	0.993338607817647
59	0.995399512616832
60	0.995493426667025
61	0.992240617732085
62	0.9906485735059
63	0.99326645722493
64	0.992901209634257
65	0.993912737288219
66	0.995393598633823
67	0.991355412755208
68	0.993148295844398
69	0.992706639593241
70	0.991097563095989
71	0.989493927463106
72	0.990874842495847
73	0.991232520188268
74	0.992152854224222
75	0.989433131717767
76	0.987115678335625
77	0.986646287869747
78	0.987039269675141
79	0.986042408699043
80	0.986762850109273
81	0.985862325550808
82	0.985872913945988
83	0.987168667623391
84	0.986019699004286
85	0.985725774048709
86	0.986600097296848
87	0.985348580212357
88	0.984984633697946
89	0.983209492557785
90	0.984131837347962
91	0.984349826761696
92	0.984663622700185
93	0.98368539313616
94	0.982758728772793
95	0.981973706668099
96	0.981515609544175
97	0.982289276801491
98	0.97928248955975
99	0.981148289693855
100	0.979544715566396
101	0.977314907412456
102	0.977001584592607
103	0.976231938843738
104	0.975770175050349
105	0.975262282189484
106	0.974978411005023
107	0.971539903003582
108	0.973772668149026
109	0.972436344548177
110	0.972353667065703
111	0.973249398932337
112	0.971938623738089
113	0.969706506765183
114	0.967512598853705
115	0.966911383340949
116	0.969497449831386
117	0.972202978778618
118	0.97043020323166
119	0.969735665067013
120	0.969760030677013
121	0.966582329326294
122	0.965869930932958
123	0.966584340080518
124	0.965635737205778
125	0.965707887798495
126	0.96466395151764
127	0.966847394044785
128	0.965479962893305
129	0.964414972832936
130	0.962985444859856
131	0.962679573658599
132	0.95905169992119
133	0.959602410019044
134	0.958866355693669
135	0.959500334672298
136	0.956863762766959
137	0.958587925373577
138	0.958983452557259
139	0.95866374263576
140	0.958815968558428
141	0.957426419110492
142	0.959060925734685
143	0.955718224257999
144	0.957978312004948
145	0.956925031630938
146	0.954454879207488
147	0.950844392580128
148	0.951972189140058
149	0.952010866588941
150	0.95080879040241
151	0.947726185898486
152	0.947191916673399
153	0.947718142881593
154	0.944908719446442
155	0.943977271853616
156	0.94554191541372
157	0.947115389733254
158	0.948548820935121
159	0.94853592845216
160	0.947434863095433
161	0.94555263983051
162	0.945662959269571
163	0.943340176205941
164	0.942151711642705
165	0.940199139184289
166	0.935328230196821
167	0.934317337704634
168	0.937608188926682
169	0.938892351197386
170	0.94008786167998
171	0.937940673051482
172	0.938909383468454
173	0.938476125073171
174	0.938357561541794
175	0.937423081258481
176	0.93465726162006
177	0.93670772587364
178	0.935513134424006
179	0.935694660584096
180	0.934608025345912
181	0.932687518503374
182	0.92982041954032
183	0.92902965614092
184	0.929820217282101
185	0.930333043587592
186	0.928675519741526
187	0.930231712219909
188	0.928672160599176
189	0.929096039417406
190	0.929969056858097
191	0.927757149147931
192	0.927321014191312
193	0.925795165176954
194	0.929223165213384
195	0.925655201306659
196	0.923900404268051
197	0.922740025210127
198	0.921841345814361
199	0.919451906248229
200	0.921663144495519
201	0.923295522085829
202	0.922747132634908
203	0.923403911200835
204	0.919893799058707
205	0.919918326711841
206	0.923253830871204
207	0.921622851346478
208	0.921588864868918
209	0.91934349702568
210	0.920035616371277
211	0.917951089941155
212	0.919075145315433
213	0.917425384163465
214	0.916248183372269
215	0.912883086824722
216	0.911021168629064
217	0.910532910191792
218	0.912054963611854
219	0.913888193075932
220	0.914369192690459
221	0.914813719588969
222	0.911958298376765
223	0.909798038663019
224	0.908080897137029
225	0.909056070354634
226	0.907408833290615
227	0.908167753439898
228	0.906239003687841
229	0.907557112221021
230	0.906165906857843
231	0.907907929693151
232	0.905807802175849
233	0.904930667420187
234	0.903982227771378
235	0.902522893323929
236	0.903254926140858
237	0.903103291616491
238	0.901209668557919
239	0.898932159399821
240	0.898942331450597
241	0.899911449932397
242	0.89943094472685
243	0.899129686432341
244	0.899088232959834
245	0.900246635564636
246	0.900205237683569
247	0.901134938285813
248	0.898727497738197
249	0.898282839549264
250	0.895821819498378
251	0.894863412422605
252	0.893029767796919
253	0.892832330656941
254	0.893179585545705
255	0.891225715559417
256	0.893213929227838
257	0.891914035762328
258	0.893338069645193
259	0.893647660741763
260	0.893060920293821
261	0.891453628636641
262	0.889936803177559
263	0.887483453562637
264	0.888446824835748
265	0.886501527759231
266	0.8878145230627
267	0.887244591337269
268	0.886130188766058
269	0.884041296633678
270	0.883692800991278
271	0.880144736454584
272	0.878143648045151
273	0.881500339640044
274	0.883637021486328
275	0.883407641741318
276	0.882798406867601
277	0.88141795785672
278	0.881407579999335
279	0.880195879396854
280	0.880597335939902
281	0.878470369584906
282	0.876928675827269
283	0.876989508239302
284	0.877226540678327
285	0.87435620913216
286	0.873025448223729
287	0.871783742437051
288	0.872548528074683
289	0.874300372852973
290	0.872371752025746
291	0.871403549028516
292	0.870424277420685
293	0.872775440505981
294	0.872125730332547
295	0.870281693655917
296	0.867945845421022
297	0.869568909670888
298	0.867708931261657
299	0.866637286787606
300	0.865013456085542
301	0.864928813977912
302	0.866562387375586
303	0.865660682386112
304	0.86648461849901
305	0.868263308028977
306	0.869549481053905
307	0.866347502802932
308	0.863512437520248
309	0.862932916862764
310	0.861234942555709
311	0.858844141590689
312	0.859823344596317
313	0.858529246834156
314	0.85816028999334
315	0.856364170772646
316	0.855497807745638
317	0.853835357551725
318	0.857107761877969
319	0.857338288935683
320	0.855958911538524
321	0.856864271369497
322	0.856575976525745
323	0.856852088564498
324	0.857481118722144
325	0.855433276728631
326	0.855152751675757
327	0.855155741785566
328	0.85519281417946
329	0.856967314243863
330	0.853089210422946
331	0.852031317142188
332	0.851287876252035
333	0.849994113221312
334	0.84880452973249
335	0.847604464300182
336	0.846012828138826
337	0.846301878789606
338	0.844767171811497
339	0.844457752220434
340	0.842490132223649
341	0.840980525372229
342	0.840106154812226
343	0.841505728461363
344	0.840776921130768
345	0.841825793221842
346	0.840688259880284
347	0.840757373051328
348	0.83711802618688
349	0.836082455826391
350	0.834888408463194
351	0.835216601401921
352	0.835300067809729
353	0.837988446206233
354	0.838355704551129
355	0.836120573812481
356	0.836673412944218
357	0.83767855349653
358	0.837335424202313
359	0.836718595774412
360	0.835620087623938
361	0.834405793148509
362	0.833771742019287
363	0.833935357090434
364	0.835256363475288
365	0.832123549255613
366	0.833294089719144
367	0.829732880763812
368	0.828588879890435
369	0.826225122386921
370	0.823067703632333
371	0.824313779852455
372	0.825163737490595
373	0.827073661851935
374	0.828682249854191
375	0.828908116693293
376	0.82541927714805
377	0.825711880919823
378	0.826664351539451
379	0.824378920009713
380	0.822383764508035
381	0.819846322785902
382	0.819699217189725
383	0.818659269299012
384	0.818672748449088
385	0.818342751745542
386	0.817691419957966
387	0.815139772848644
388	0.816867838684049
389	0.818212678420432
390	0.820537701700826
391	0.816399767036381
392	0.815780612047564
393	0.813919599874103
394	0.818432596975423
395	0.821562184525969
396	0.819189147983113
397	0.818266022547178
398	0.814982149825082
399	0.815231321305632
400	0.812810609780143
401	0.812147252499515
402	0.814746847817486
403	0.813588180266245
404	0.812564275828641
405	0.811025178309545
406	0.812490426740003
407	0.812074722229089
408	0.809278233857576
409	0.811166167664494
410	0.80910249157287
411	0.809243210067397
412	0.808938251985117
413	0.806461047728327
414	0.806941573041416
415	0.8068096569192
416	0.804162947264185
417	0.802075074702476
418	0.800829042245828
419	0.801406558063071
420	0.801374622554819
421	0.802563741204577
422	0.803103829788945
423	0.803406075718617
424	0.802329060165196
425	0.80180031105185
426	0.801656482985057
427	0.800767454026766
428	0.800744385944639
429	0.799862417099265
430	0.798214276378641
431	0.79839661748559
432	0.797903587646825
433	0.799693933637304
434	0.797162751274789
435	0.796872662128592
436	0.79658819954583
437	0.797161974177421
438	0.799038394642215
439	0.797538221776492
440	0.796209468073895
441	0.795407353375506
442	0.791265259998209
443	0.793480218140812
444	0.793092016016485
445	0.791995755179555
446	0.791649130721379
447	0.788232332951566
448	0.787650191216813
449	0.789116200185486
450	0.789707555905768
451	0.791244628477082
452	0.788697203951629
453	0.789964065456437
454	0.791931018355939
455	0.790347054996139
456	0.787361592394334
457	0.786188933542089
458	0.786571257167304
459	0.785342287734435
460	0.78523488980298
461	0.786160269649238
462	0.782737887896667
463	0.778033235165158
464	0.779292992793575
465	0.780445469587401
466	0.781043367355689
467	0.779948616950019
468	0.781082170181012
469	0.780211126827849
470	0.780650991142154
471	0.780344025854041
472	0.782110739568414
473	0.778743200545884
474	0.780561934837606
475	0.779150347523384
476	0.777818012312676
477	0.778495906163541
478	0.776980625436822
479	0.778290099554807
480	0.776442926101589
481	0.775590484590585
482	0.777171610421337
483	0.778607952485641
484	0.777340787002106
485	0.778542390069997
486	0.777519862407637
487	0.778562142773249
488	0.776064250221094
489	0.772965796242705
490	0.772436202612585
491	0.772179062631327
492	0.769969990084616
493	0.770983669245597
494	0.771105606112882
495	0.769813705986808
496	0.768519998547526
497	0.767417596630638
498	0.769023200437067
499	0.771276386565844
500	0.770173749272432
501	0.769459813243513
502	0.767773316794683
503	0.765775229140229
504	0.76610634831775
505	0.765799649158872
506	0.765364579901991
507	0.765777649142076
508	0.764659352804452
509	0.765975732089
510	0.76676587570298
511	0.768882490222116
512	0.766881010307008
513	0.764355863755552
514	0.764892849864434
515	0.764862337260494
516	0.761138129471045
517	0.760801470074241
518	0.758875676130892
519	0.758277959330485
520	0.757420718030871
521	0.760200245099112
522	0.760596230025079
523	0.760355627905909
524	0.760127376548857
525	0.759613031532529
526	0.759102246733973
527	0.757810922629844
528	0.758632611429198
529	0.759304085060108
530	0.758819020173661
531	0.754660780439951
532	0.753008832297065
533	0.75263224878376
534	0.752216886101064
535	0.751846030871701
536	0.752681488606298
537	0.752960628604351
538	0.750998842160406
539	0.749268714710524
540	0.748123396201733
541	0.750019569369779
542	0.749844669236253
543	0.751085659430987
544	0.750399818369754
545	0.751622175969618
546	0.750585454748035
547	0.748625640026026
548	0.750312849701208
549	0.750448250342213
550	0.749168547214697
551	0.746713732114785
552	0.746109573804083
553	0.744662719043581
554	0.747315069455591
555	0.747668247789738
556	0.749416969984999
557	0.748621015291313
558	0.747458438597303
559	0.746880619984129
560	0.747251902203065
561	0.745243235615804
562	0.742267319365373
563	0.742516715577277
564	0.741482297260678
565	0.742907803725312
566	0.739641747468431
567	0.743496329013326
568	0.741590523149754
569	0.740664929217312
570	0.739050870780772
571	0.738710213531453
572	0.739344510682368
573	0.74055229859369
574	0.739088715540847
575	0.735888733850539
576	0.734005721660282
577	0.732281322494343
578	0.734018850702563
579	0.733075614176006
580	0.73199615023362
581	0.734327324056344
582	0.733774637505368
583	0.734461216631682
584	0.733715417245103
585	0.732825592264699
586	0.733195387708307
587	0.731806784497653
588	0.731163875404679
589	0.732210827816869
590	0.734257893895811
591	0.733193321362643
592	0.732026233482393
593	0.731422920871262
594	0.729342664336873
595	0.729977234713803
596	0.72889142743324
597	0.727888606345065
598	0.728759663891786
599	0.729923772307396
600	0.727811297576367
601	0.730329826380835
602	0.727896340652045
603	0.72646397396712
604	0.725295725763404
605	0.724003757035126
606	0.723619348139502
607	0.723095046341379
608	0.723189165015384
609	0.724980392189332
610	0.725520026579805
611	0.724599350715633
612	0.724478768150457
613	0.723018567895896
614	0.722903680496358
615	0.722499121477824
616	0.723761470613596
617	0.722873675312161
618	0.719103383401508
619	0.719751721530884
620	0.718645570148769
621	0.721242163528963
622	0.721890282840969
623	0.722364833848421
624	0.718986806968422
625	0.717537999410731
626	0.715789589473773
627	0.713515189887941
628	0.712121666243423
629	0.711815808052929
630	0.712168534558774
631	0.712403479361796
632	0.714180512976521
633	0.716791822712037
634	0.716241019173251
635	0.716477448386009
636	0.71656475651718
637	0.717667279079321
638	0.71717393461666
639	0.717113375430641
640	0.713874920915262
641	0.714285457787822
642	0.714692948959133
643	0.714102890766723
644	0.714670726576576
645	0.714329308789042
646	0.714358100423926
647	0.715388739705382
648	0.715131177465738
649	0.713184716517364
650	0.711948517831664
651	0.711339672098029
652	0.710319983147514
653	0.708358906381531
654	0.706508273248252
655	0.706599190091855
656	0.707223144869283
657	0.708321175169929
658	0.707234539931745
659	0.706653842391643
660	0.704757172449024
661	0.705122183480377
662	0.704742554265821
663	0.704922290854652
664	0.70263730642203
665	0.706232474650599
666	0.707220937770823
667	0.704598086306066
668	0.702529186984648
669	0.702367805033486
670	0.701992385392036
671	0.701177438533313
672	0.699748147119553
673	0.698475457975887
674	0.698947512099714
675	0.699862588604772
676	0.700467592615044
677	0.700863352809656
678	0.698986694602745
679	0.698435326869981
680	0.699989319346685
681	0.698270242765454
682	0.698946030055571
683	0.69921178789287
684	0.697161304714544
685	0.699717157848583
686	0.698740846780646
687	0.699045447658353
688	0.697624554100466
689	0.69679560529557
690	0.697317973221248
691	0.695447417062007
692	0.695882767824479
693	0.694510960325572
694	0.692319408544925
695	0.693730821988047
696	0.692814593439098
697	0.691103559874761
698	0.691834528174747
699	0.691120946984809
700	0.689611343681779
701	0.6899565251281
702	0.690770129512679
703	0.691341065432426
704	0.68949495649615
705	0.691159314540982
706	0.689949306520438
707	0.691469398863735
708	0.69345333317405
709	0.69092192608018
710	0.690001814409987
711	0.687965127371226
712	0.686799008201393
713	0.687317309672355
714	0.689355268217463
715	0.690629968115352
716	0.68812776190399
717	0.686617749353335
718	0.687614848071551
719	0.687154911698911
720	0.689157859464602
721	0.689629122297502
722	0.688803493602667
723	0.687269001893539
724	0.687017739228597
725	0.687268608022271
726	0.686449018686885
727	0.688699817932119
728	0.687629804534582
729	0.685617436976753
730	0.68347141222011
731	0.682455424240163
732	0.683171371023305
733	0.683983863579079
734	0.682973285710788
735	0.682184208979342
736	0.682195528342823
737	0.682352875774776
738	0.679858002902346
739	0.675775669140565
740	0.676345254306592
741	0.675428547907816
742	0.677876292249642
743	0.679131138906568
744	0.674773751708993
745	0.674721235539868
746	0.674215826551868
747	0.677477656676491
748	0.678193098405484
749	0.677680592637872
750	0.675421332848544
751	0.675749322346257
752	0.674698370898756
753	0.675344716015858
754	0.674508923549823
755	0.673348433309019
756	0.674920181928311
757	0.673576966171662
758	0.67329067971654
759	0.675525892068154
760	0.674644282792947
761	0.675716957482838
762	0.675507035924726
763	0.672297803582194
764	0.672346823404564
765	0.67011179911761
766	0.66861606647033
767	0.667831033720467
768	0.669145768917738
769	0.667972259634736
770	0.668126907924844
771	0.667618778504659
772	0.666707035120425
773	0.665239277978374
774	0.663453481023625
775	0.665272819724411
776	0.6648119335661
777	0.665381282172807
778	0.665089648294248
779	0.666155659108084
780	0.667808303918167
781	0.667677090377134
782	0.665487776447657
783	0.666143541356897
784	0.668448983439547
785	0.667330933123616
786	0.667727426652121
787	0.664763152668643
788	0.663631452879926
789	0.663742474900169
790	0.663502173211337
791	0.665898282567506
792	0.665420905858971
793	0.662864324122226
794	0.661110085363614
795	0.660222751352853
796	0.659569541284273
797	0.660005796886146
798	0.660957386322306
799	0.661581221637277
800	0.660396622453335
801	0.66153536816141
802	0.663922729553912
803	0.66264588642858
804	0.661865252499279
805	0.662994990028433
806	0.663672538502691
807	0.665073800002578
808	0.663337291365029
809	0.662861925410717
810	0.66275287156402
811	0.663204981371545
812	0.661831976882477
813	0.660570256994497
814	0.660864826574222
815	0.660857558289104
816	0.657405129954454
817	0.656680106390189
818	0.654841179394879
819	0.655986092204436
820	0.653525756992782
821	0.652379153966881
822	0.652993567124121
823	0.654984097891085
824	0.65650148636135
825	0.657208630772181
826	0.655231349692751
827	0.652541315381004
828	0.650767679940917
829	0.651918454690433
830	0.651409852151608
831	0.653354488044824
832	0.654110295073451
833	0.652123707750358
834	0.652151465621011
835	0.651787755665921
836	0.650301453455948
837	0.651416280651139
838	0.65216629079362
839	0.652419132492026
840	0.653945886345784
841	0.650640916080699
842	0.650695487950319
843	0.649241785980288
844	0.650395722345121
845	0.645903342571369
846	0.645641866457769
847	0.646058493550033
848	0.645811630888449
849	0.647590209235536
850	0.647414720069302
851	0.647686526728424
852	0.647348601739255
853	0.646235646911085
854	0.646357696144048
855	0.644754804490227
856	0.647363031857799
857	0.64590417052899
858	0.646388289178156
859	0.643227207302492
860	0.645370137863224
861	0.643571340791024
862	0.641374687608632
863	0.641396233431533
864	0.642815711181887
865	0.642908940392847
866	0.644052975567325
867	0.644271911218341
868	0.642559147222575
869	0.644141567032809
870	0.641873040032106
871	0.6442440445304
872	0.644860667151692
873	0.643484523520443
874	0.640701213868669
875	0.640002811507523
876	0.639784655319468
877	0.64114164001136
878	0.64130190895092
879	0.641298153571709
880	0.644452879098435
881	0.643898265771794
882	0.641514812339265
883	0.63987139925666
884	0.639590469687348
885	0.638326655066586
886	0.637297239979613
887	0.638347046480003
888	0.637523855528965
889	0.636296137494901
890	0.634388177758716
891	0.63401525973208
892	0.634786473869243
893	0.631816589881483
894	0.633101070324473
895	0.633700903148001
896	0.634561326170475
897	0.635823431650147
898	0.636801604439935
899	0.637132721251862
900	0.63743186707164
901	0.636666883906976
902	0.636864174380176
903	0.63410057011979
904	0.634055303311038
905	0.634238660440268
906	0.632988326152378
907	0.632028428752886
908	0.633696373037016
909	0.634589469632821
910	0.635376807653262
911	0.633773246536565
912	0.632858211429387
913	0.630332837780984
914	0.629020746134118
915	0.628696254165957
916	0.628287716219654
917	0.629571878490359
918	0.630729895503469
919	0.628776137882858
920	0.629444727855652
921	0.628923793479455
922	0.631079352759506
923	0.629382039635751
924	0.627185315485563
925	0.626535048214929
926	0.625623878487047
927	0.624466810076812
928	0.624398359271866
929	0.626732648580839
930	0.626716574375019
931	0.626021047392412
932	0.625166021470834
933	0.626311499657166
934	0.626650370883617
935	0.625500530543416
936	0.625262634662872
937	0.624088551723518
938	0.624372659467299
939	0.624569831660839
940	0.624928219031221
941	0.625758897084749
942	0.626397067894536
943	0.625273295208645
944	0.62400733736044
945	0.625573789416549
946	0.626126391988966
947	0.626737273315553
948	0.62432380996764
949	0.622576522504657
950	0.620468454873767
951	0.621218495768959
952	0.622704797978932
953	0.618641597134983
954	0.618648633591968
955	0.621109560201922
956	0.621688502471867
957	0.618749407862451
958	0.618741601404879
959	0.620857445923426
960	0.62125568762531
961	0.619097386622736
962	0.619257487605179
963	0.620195376708298
964	0.619483924552243
965	0.617417578888689
966	0.617411546626019
967	0.617980870393998
968	0.618736688067794
969	0.619646873708904
970	0.618041149257222
971	0.617601503760288
972	0.619318569587295
973	0.620364634902033
974	0.617068034105703
975	0.619513318230598
976	0.61944811893351
977	0.620268473538297
978	0.617705863087272
979	0.617941277460545
980	0.616222426793466
981	0.615873674484203
982	0.614482877185852
983	0.617262041135537
984	0.615094329803198
985	0.612015822506703
986	0.611109810954802
987	0.612945014506409
988	0.613082574934009
989	0.613032773283085
990	0.612782243952036
991	0.611738972402871
992	0.61030988679572
993	0.611231789219968
994	0.611930822011703
995	0.611653574488213
996	0.611625542208747
997	0.610788595333229
998	0.610068325428507
999	0.611898679514046
1000	0.609520567590971
1001	0.609808941682095
1002	0.608460583125822
1003	0.608602937428049
1004	0.609241217055123
1005	0.607992937284931
1006	0.609669520715441
1007	0.608880862693992
1008	0.609340142614518
1009	0.608081574879482
1010	0.608230245315564
1011	0.609538261045339
1012	0.606356065067533
1013	0.607407254257151
1014	0.607513004552939
1015	0.607513786381493
1016	0.606058275915458
1017	0.604869924900695
1018	0.605809099703721
1019	0.605522756474362
1020	0.607461388492028
1021	0.604979762941539
1022	0.602958008709878
1023	0.603321245546327
1024	0.602141169376592
1025	0.60387136424588
1026	0.603638315465811
1027	0.605514387005607
1028	0.604678446689997
1029	0.602871546278277
1030	0.603137143255238
1031	0.605601265781611
1032	0.604440212529625
1033	0.60465622430744
1034	0.606449918795099
1035	0.6033290520039
1036	0.60530680620197
1037	0.602890674464924
1038	0.602087233851544
1039	0.602093910738362
1040	0.59911186523594
1041	0.59848691927496
1042	0.598600940867385
1043	0.599924017146293
1044	0.599963563950678
1045	0.599698370307358
1046	0.601158063142177
1047	0.600569414843317
1048	0.60031067335546
1049	0.599138640202618
1050	0.600599927447256
1051	0.598634414011219
1052	0.598920769068544
1053	0.600354436829731
1054	0.600744168310064
1055	0.601449538525992
1056	0.601215083400763
1057	0.599753022607146
1058	0.597388503382621
1059	0.596378229493057
1060	0.595203393112268
1061	0.595124583374682
1062	0.595949938843502
1063	0.597786631536031
1064	0.599681780402219
1065	0.59830709161079
1066	0.598685198566119
1067	0.596354519152375
1068	0.595991100165248
1069	0.595354045915454
1070	0.596154355666229
1071	0.597989390077922
1072	0.598773747450925
1073	0.599183704753151
1074	0.596991333294459
1075	0.599290090210714
1076	0.596180465901216
1077	0.596394507139893
1078	0.59727818394356
1079	0.596711659855138
1080	0.595832487140931
1081	0.593374990641122
1082	0.59363284030034
1083	0.591187702842225
1084	0.589070836387413
1085	0.588682916951474
1086	0.588786922622274
1087	0.589562009235512
1088	0.587862181486182
1089	0.58985068139138
1090	0.592398828605557
1091	0.59309363289944
1092	0.593422775623839
1093	0.592174925208814
1094	0.590046784336792
1095	0.588810042747452
1096	0.58701024384653
1097	0.586693457798231
1098	0.587264340492131
1099	0.585225995172534
1100	0.58999743451417
1101	0.589763202937499
1102	0.592583493907829
1103	0.593083593321883
1104	0.592178315103875
1105	0.590537461593116
1106	0.591543666662369
1107	0.590038944760915
1108	0.591346525221541
1109	0.590088915551753
1110	0.586496791841637
1111	0.588127040398063
1112	0.588117899745923
1113	0.588262825447963
1114	0.586765818928743
1115	0.586312985249698
1116	0.585430207371449
1117	0.58498487262286
1118	0.582865606273742
1119	0.584212190635113
1120	0.586164932233443
1121	0.583187060820229
1122	0.584389521415656
1123	0.58634480247829
1124	0.585336978160489
1125	0.585260837994833
1126	0.585059658486406
1127	0.584062951273866
1128	0.585294124256804
1129	0.584180606417452
1130	0.582172605744677
1131	0.582194531245287
1132	0.582018605627108
1133	0.581041881763157
1134	0.580209399944811
1135	0.579933957368935
1136	0.580415728166846
1137	0.581440406153428
1138	0.581021916156517
1139	0.580096277277803
1140	0.582367679657046
1141	0.58328325175388
1142	0.581908921349822
1143	0.582836083670558
1144	0.582682562585612
1145	0.582625090498725
1146	0.582746463172031
1147	0.584329050939383
1148	0.583260268833108
1149	0.581882300146702
1150	0.580251829224515
1151	0.57947576325569
1152	0.57925552061443
1153	0.578602452481442
1154	0.577814000266602
1155	0.577297533313171
1156	0.576813354341378
1157	0.576036966651878
1158	0.576080611846489
1159	0.576923236145696
1160	0.577725216005272
1161	0.579245538993906
1162	0.578132707176583
1163	0.576341655056532
1164	0.576821752197252
1165	0.574709670154694
1166	0.57598303112683
1167	0.575836955746493
1168	0.575015583936629
1169	0.577114909517834
1170	0.574511817853108
1171	0.573248680974799
1172	0.573670496995756
1173	0.573677829151891
1174	0.573970658837815
1175	0.57193568567133
1176	0.573283818313453
1177	0.573074534282709
1178	0.573744115439056
1179	0.5749910196168
1180	0.571924501146662
1181	0.570817876645906
1182	0.570116555142746
1183	0.569223628869652
1184	0.568807477261622
1185	0.568139197181538
1186	0.567875078700329
1187	0.56902759570924
1188	0.571889549507075
1189	0.57082138718622
1190	0.569921908219951
1191	0.571868318308071
1192	0.572871329826499
1193	0.571759855859675
1194	0.572575275837038
1195	0.571261703328827
1196	0.568853724608757
1197	0.569261434597439
1198	0.567520476279073
1199	0.568901273032155
1200	0.568493089924832
1201	0.568981821480745
1202	0.569546688471128
1203	0.568795885854924
1204	0.569948639423155
1205	0.569536818033485
1206	0.570347123598342
1207	0.571182532838278
1208	0.568427562993086
1209	0.564613932232142
1210	0.564494882571362
1211	0.564972377559557
1212	0.568367191871727
1213	0.570009169039258
1214	0.570870681417402
1215	0.570566768927318
1216	0.568161839456888
1217	0.569305316351371
1218	0.568754369694196
1219	0.565565346614404
1220	0.569080653599209
1221	0.568506162192877
1222	0.569194526159262
1223	0.569870693127088
1224	0.570140370752326
1225	0.569080703276666
1226	0.567183615806847
1227	0.566132055219096
1228	0.564058842238471
1229	0.564970211858979
1230	0.563985097235934
1231	0.563612717381752
1232	0.563912315029832
1233	0.564736173078154
1234	0.562926612556876
1235	0.561561725600887
1236	0.564348334072384
1237	0.563316785220341
1238	0.562944591065225
1239	0.562353902442227
1240	0.564226068387644
1241	0.564931807636111
1242	0.563531021620457
1243	0.562672547846784
1244	0.562798042566248
1245	0.56353255925604
1246	0.563849935519843
1247	0.563305817147452
1248	0.561486557694039
1249	0.561448589923117
1250	0.562963870649837
1251	0.561888170366238
1252	0.559853028059839
1253	0.561917687055438
1254	0.560994340436539
1255	0.559979645253277
1256	0.557124332858362
1257	0.55536978065865
1258	0.554967929061537
1259	0.557584511704305
1260	0.560126737838692
1261	0.56086693313497
1262	0.560821707724099
1263	0.561116460637298
1264	0.559460990126132
1265	0.555250099384484
1266	0.554203369338056
1267	0.556362141093678
1268	0.5566516991642
1269	0.555233630124599
1270	0.556014265236697
1271	0.556943964656145
1272	0.55833614582652
1273	0.560817019118369
1274	0.562375128910045
1275	0.56068718590097
1276	0.558463383988175
1277	0.560227185657314
1278	0.558052780879005
1279	0.555197273322649
1280	0.556145757917729
1281	0.556784349803106
1282	0.557156424495765
1283	0.556231983790009
1284	0.556818769184222
1285	0.556124112739914
1286	0.555886067826998
1287	0.555806937551533
1288	0.556559203287134
1289	0.554700085953829
1290	0.553943307849192
1291	0.5531832072689
1292	0.553987582291595
1293	0.553803229247627
1294	0.554921445155082
1295	0.552306045308916
1296	0.552281206580276
1297	0.553213659550213
1298	0.554498831929216
1299	0.552754443500704
1300	0.553383336453945
1301	0.551612571661211
1302	0.552601389620416
1303	0.552359152876343
1304	0.553211742236921
1305	0.552829124095353
1306	0.549778439723325
1307	0.549996516664007
1308	0.550494327366637
1309	0.551261635909421
1310	0.552931659549977
1311	0.554298065216802
1312	0.554049171693454
1313	0.552924439759519
1314	0.554746154698677
1315	0.55426845508667
1316	0.553962078831264
1317	0.551201247046113
1318	0.550173817874635
1319	0.552115260217027
1320	0.551386066111943
1321	0.55009658125653
1322	0.550017215604541
1323	0.55206636813669
1324	0.549135478587301
1325	0.547494310452646
1326	0.547255385539058
1327	0.547225883043416
1328	0.549099043720775
1329	0.548859849129562
1330	0.547120783285759
1331	0.546979640167252
1332	0.547369761970463
1333	0.549343731219408
1334	0.551590453364755
1335	0.552326823496822
1336	0.552039522202216
1337	0.553068316320973
1338	0.552188120487705
1339	0.551763023388975
1340	0.550569395918571
1341	0.548424698259716
1342	0.548077129929852
1343	0.547658009502351
1344	0.54698582619348
1345	0.54731866515726
1346	0.545037523630798
1347	0.545794785499245
1348	0.54535881258576
1349	0.546496573024265
1350	0.546994021791135
1351	0.545411878755305
1352	0.546181287944854
1353	0.546646127009409
1354	0.545837212413356
1355	0.543935157197808
1356	0.542463166826719
1357	0.542991995187437
1358	0.544583649090743
1359	0.545808707015249
1360	0.546706381033904
1361	0.545756663964765
1362	0.542811855264965
1363	0.542388330102919
1364	0.541575040342235
1365	0.541265112148634
1366	0.541415371080552
1367	0.541937650296486
1368	0.542185854249416
1369	0.543058081581976
1370	0.542967866136758
1371	0.543578373699619
1372	0.542083769440297
1373	0.541711144747218
1374	0.541720134001393
1375	0.541019563574075
1376	0.540573825491845
1377	0.538477319697739
1378	0.540820498905972
1379	0.539274647618279
1380	0.537915668731317
1381	0.537838136414061
1382	0.539608842066965
1383	0.53930459602824
1384	0.539748014646334
1385	0.540015369259045
1386	0.540273156230044
1387	0.541426763777422
1388	0.542219694060197
1389	0.542277673566826
1390	0.540082241030528
1391	0.539585540973908
1392	0.5396672722191
1393	0.54027712214705
1394	0.540996617319998
1395	0.539159379358236
1396	0.539935767047736
1397	0.537263645007729
1398	0.53845940032922
1399	0.538241567044637
1400	0.538228873271505
1401	0.536859368677583
1402	0.539382992969812
1403	0.538512862735626
1404	0.538368798109513
1405	0.537376501545501
1406	0.536173172777368
1407	0.535829806923831
1408	0.537585786759041
1409	0.536798005189875
1410	0.535414115423679
1411	0.536269215861444
1412	0.538113256086464
1413	0.538857456332037
1414	0.537216399380262
1415	0.53687658191653
1416	0.53516420587805
1417	0.534881246629769
1418	0.53510830099666
1419	0.534705677033366
1420	0.536763657959352
1421	0.537338656785426
1422	0.536961151873568
1423	0.536539366605323
1424	0.536087363249492
1425	0.533751041895957
1426	0.532303365091816
1427	0.530634491129558
1428	0.532587761437968
1429	0.532764775229022
1430	0.532904987486603
1431	0.532775998785978
1432	0.530778644465417
1433	0.531737728100846
1434	0.532563277548309
1435	0.534274154983495
1436	0.532812207738352
1437	0.531120428919897
1438	0.532488406523407
1439	0.530554961068841
1440	0.530927469847853
1441	0.53012361289007
1442	0.533411579271206
1443	0.53298372034241
1444	0.532892013390677
1445	0.531950588908514
1446	0.53184957807871
1447	0.532312728109717
1448	0.532397384410906
1449	0.531270835701391
1450	0.53389451512377
1451	0.532821363766848
1452	0.530827825148125
1453	0.529691329119187
1454	0.530199978969876
1455	0.529992990747337
1456	0.532823492800731
1457	0.531958478161849
1458	0.53164692362292
1459	0.530997373127027
1460	0.531423771302019
1461	0.529995866125876
1462	0.52861034055198
1463	0.52855371534746
1464	0.527188210971645
1465	0.526209725923554
1466	0.525959421323859
1467	0.528150736545186
1468	0.530337017784175
1469	0.529838396865873
1470	0.526873907613413
1471	0.52722301003047
1472	0.527102423916904
1473	0.52777768249694
1474	0.525483530207856
1475	0.52658222997138
1476	0.526519136052244
1477	0.526641074102325
1478	0.525634336774601
1479	0.52544894405242
1480	0.527139208891224
1481	0.526716085880023
1482	0.526969434998171
1483	0.527016079764964
1484	0.526857230181326
1485	0.524702647891269
1486	0.527785370674853
1487	0.52846110237353
1488	0.529284885905665
1489	0.529230511563079
1490	0.528573468050712
1491	0.525409407893204
1492	0.525254815194536
1493	0.524783078060199
1494	0.524604182439752
1495	0.524756938255297
1496	0.525002250270535
1497	0.523462079954921
1498	0.524813002814228
1499	0.524436045537196
1500	0.524760959763743
1501	0.524348518588654
1502	0.523469298562583
1503	0.52039616825944
1504	0.520270395582775
1505	0.521266860322012
1506	0.522387826231566
1507	0.521368225990796
1508	0.520868801953602
1509	0.522421891956498
1510	0.523528012585902
1511	0.523254550011538
1512	0.525349904944551
1513	0.523366255688217
1514	0.523210986429893
1515	0.523248943555645
1516	0.52373027080483
1517	0.522511635465872
1518	0.521720817657829
1519	0.521387457080747
1520	0.522330667585778
1521	0.521135096780558
1522	0.519688741160222
1523	0.519051194867041
1524	0.518769814652224
1525	0.519568482681315
1526	0.521059634357355
1527	0.520653522326883
1528	0.520061827143976
1529	0.519089095218557
1530	0.519639165423449
1531	0.518870319245082
1532	0.518683277704438
1533	0.517579883421201
1534	0.517624319906739
1535	0.517545427373391
1536	0.519094622427077
1537	0.519764656594523
1538	0.518532538557099
1539	0.51965241984217
1540	0.517241990367541
1541	0.518812675652688
1542	0.51970678945357
1543	0.518914593687485
1544	0.517894115811637
1545	0.517942932192991
1546	0.518965492973656
1547	0.518550022656469
1548	0.519807576734817
1549	0.519526611681607
1550	0.518790851872586
1551	0.520964892349541
1552	0.519699570845909
1553	0.516669329930349
1554	0.516455998369633
1555	0.517164921706553
1556	0.516363340449432
1557	0.516121658436965
1558	0.516415383499916
1559	0.51519154385591
1560	0.515103861961013
1561	0.51456439434486
1562	0.517453209453525
1563	0.516190579994959
1564	0.515700574567105
1565	0.514694887562764
1566	0.512606745323429
1567	0.513187176734296
1568	0.515991261025586
1569	0.513813652051283
1570	0.51280177665512
1571	0.512460111663096
1572	0.51034964768629
1573	0.510387681693822
1574	0.513944166559525
1575	0.514615521910775
1576	0.515226554635327
1577	0.514666382164657
1578	0.515032457712952
1579	0.512587174770854
1580	0.514106763242798
1581	0.514672769266308
1582	0.51505817762506
1583	0.516587072340668
1584	0.515695949832392
1585	0.514256188303111
1586	0.516061490756622
1587	0.515976371981961
1588	0.514993780264069
1589	0.512586722942552
1590	0.512564727656943
1591	0.511132953553115
1592	0.511583929058698
1593	0.513148617565074
1594	0.510310695828596
1595	0.512525047196541
1596	0.512011713471308
1597	0.5128599820759
1598	0.513339722012046
1599	0.514092100113324
1600	0.513548007762458
1601	0.511884917675582
1602	0.512076133305435
1603	0.512053347911696
1604	0.512768613403995
1605	0.513643775254925
1606	0.512343413401961
1607	0.510048547886526
1608	0.50850019498402
1609	0.509155496236992
1610	0.510014708075745
1611	0.509599872920333
1612	0.508816826085964
1613	0.511644840718104
1614	0.51135889254281
1615	0.511852111629031
1616	0.512511445035619
1617	0.511708562702236
1618	0.512106928597763
1619	0.510829389988029
1620	0.509399326208088
1621	0.509452229151702
1622	0.509628930684452
1623	0.511654091370328
1624	0.510316448951267
1625	0.509976002239744
1626	0.510533690837549
1627	0.508962227272238
1628	0.50887103365423
1629	0.507490914643601
1630	0.508168279784386
1631	0.509527840607276
1632	0.508996967191233
1633	0.508813271782175
1634	0.507906463025364
1635	0.507129672002223
1636	0.506492074848788
1637	0.507297322775375
1638	0.509631335309944
1639	0.506649859915484
1640	0.50847960959196
1641	0.511042175096714
1642	0.509607206259265
1643	0.508370644455008
1644	0.509234861888981
1645	0.510814292772202
1646	0.509604604106741
1647	0.508987097936387
1648	0.507844839322404
1649	0.506709152326342
1650	0.507292780836424
1651	0.507247527038435
1652	0.506034687402826
1653	0.506029643958115
1654	0.506987193506352
1655	0.506449090837478
1656	0.505347088705842
1657	0.503995854771029
1658	0.503871887041978
1659	0.503685535071753
1660	0.503197567602444
1661	0.503169310591624
1662	0.502736340798712
1663	0.501904361668921
1664	0.501248855792137
1665	0.501463415095725
1666	0.503035824898318
1667	0.50375835394455
1668	0.50446014856635
1669	0.503791234507286
1670	0.505279826611481
1671	0.504709542412661
1672	0.503249963126316
1673	0.504807772487654
1674	0.504840616383696
1675	0.503245732262871
1676	0.50354059281056
1677	0.503833502926653
1678	0.504862181131343
1679	0.504883708029497
1680	0.504166815009074
1681	0.503035588338998
1682	0.501724340026109
1683	0.50405654169908
1684	0.504444573500696
1685	0.502037472415705
1686	0.500636048872682
1687	0.499612811532361
1688	0.501419533341794
1689	0.501643081899557
1690	0.502109103760714
1691	0.50178485663145
1692	0.502044049947608
1693	0.501055350268063
1694	0.501015371742918
1695	0.501788522118119
1696	0.500962855573793
1697	0.497875199345582
1698	0.498103844573903
1699	0.499104270498959
1700	0.500951027607774
1701	0.498738910542609
1702	0.499633628752555
1703	0.500569997962041
1704	0.500811694168068
1705	0.499451413022046
1706	0.49876793991961
1707	0.496967100157679
1708	0.496824633489774
1709	0.49920601702825
1710	0.498596434412332
1711	0.498385305218889
1712	0.498535080386997
1713	0.499126918688293
1714	0.497033426659928
1715	0.497053279900891
1716	0.498751769907265
1717	0.49764026163934
1718	0.497300482025099
1719	0.497229078959834
1720	0.494440261024285
1721	0.494939064093264
1722	0.496749260959113
1723	0.497530143275701
1724	0.49943941355052
1725	0.501039855632578
1726	0.497953111340547
1727	0.497432562556042
1728	0.496516688846074
1729	0.497160552455906
1730	0.49624438896077
1731	0.495810785188879
1732	0.495571591780463
1733	0.496233916479657
1734	0.495770496771024
1735	0.497392413708187
1736	0.495871189428542
1737	0.49507425537927
1738	0.495136636072055
1739	0.494122624545229
1740	0.493659323116257
1741	0.494473255135496
1742	0.496140830387086
1743	0.494390409695904
1744	0.4930150857427
1745	0.493584215532036
1746	0.492525257734337
1747	0.492893148875415
1748	0.493357998585139
1749	0.493942248063437
1750	0.495212773872118
1751	0.495611241488152
1752	0.495383214862454
1753	0.49619287343757
1754	0.494612337822322
1755	0.492512561595611
1756	0.491504577600269
1757	0.490774837043155
1758	0.491041476063923
1759	0.492104111176257
1760	0.492615097050235
1761	0.492252268278613
1762	0.493354445464146
1763	0.494437215323035
1764	0.493743301674994
1765	0.494395648302054
1766	0.4956321095686
1767	0.496320416760748
1768	0.497456879671381
1769	0.499240822001058
1770	0.497163203103091
1771	0.495748969872869
1772	0.495435441246412
1773	0.49489901223473
1774	0.494464513085811
1775	0.494823313252207
1776	0.493943262902921
1777	0.493565172506745
1778	0.49249651577691
1779	0.493624312336841
1780	0.49460489330051
1781	0.493415244757875
1782	0.492436026375891
1783	0.491713031307798
1784	0.490099762979389
1785	0.489390756846707
1786	0.489478373687791
1787	0.490903761872764
1788	0.490116458153425
1789	0.492965967748212
1790	0.493694570454995
1791	0.490930312108088
1792	0.491150667115025
1793	0.490929747914109
1794	0.489236785116255
1795	0.490652146734435
1796	0.4904330088252
1797	0.486041096977612
1798	0.485032477820494
1799	0.48642207931148
1800	0.490735054862246
1801	0.489946241894443
1802	0.489835866863941
1803	0.48965650285604
1804	0.489330464972721
1805	0.489506642526577
1806	0.489464810559156
1807	0.488896437759646
1808	0.489528712328372
1809	0.488655975210476
1810	0.490730955289224
1811	0.490046234336372
1812	0.487353640452779
1813	0.487027619128612
1814	0.486007693618777
1815	0.485178117931681
1816	0.487357027982247
1817	0.487009877179584
1818	0.488642136490233
1819	0.487305458050403
1820	0.486017392550913
1821	0.488657781340887
1822	0.489048860026549
1823	0.488338837871586
1824	0.48873888925227
1825	0.487157537507367
1826	0.486896517953256
1827	0.485465082129256
1828	0.484224272902402
1829	0.483841638201681
1830	0.48505495095593
1831	0.488455925272803
1832	0.487904189690295
1833	0.487601688276558
1834	0.487631081954912
1835	0.485918865593973
1836	0.488563125677225
1837	0.486852017596702
1838	0.485861912754794
1839	0.487968178986459
1840	0.488145480197087
1841	0.48649776883163
1842	0.486136736728046
1843	0.486261403489889
1844	0.486388127135022
1845	0.487898578503216
1846	0.488654960370991
1847	0.488526143175873
1848	0.487210006364629
1849	0.486030605571753
1850	0.487913533783451
1851	0.487928471321736
1852	0.488931886173806
1853	0.487020315359596
1854	0.486698919952939
1855	0.486149984049988
1856	0.485227639259811
1857	0.484943324526624
1858	0.484484251595504
1859	0.484500865156574
1860	0.48431401168059
1861	0.483943519569784
1862	0.48278185244636
1863	0.483039425331174
1864	0.481572324641237
1865	0.481440797659104
1866	0.479953265340665
1867	0.481636313937401
1868	0.483614255017334
1869	0.482722476056944
1870	0.48329841402352
1871	0.482893235219567
1872	0.48379822956639
1873	0.482411163991319
1874	0.481867905512057
1875	0.482213219431598
1876	0.482569216370047
1877	0.48191655511909
1878	0.482462260804522
1879	0.483684529694641
1880	0.483522435699924
1881	0.483252723773585
1882	0.481357855230191
1883	0.482181464891226
1884	0.480587710341155
1885	0.480926450277182
1886	0.48134849221229
1887	0.480781557693447
1888	0.480214474142233
1889	0.480190766167144
1890	0.479631828536127
1891	0.478900895720039
1892	0.478447438707184
1893	0.48026817310796
1894	0.481906515541533
1895	0.482337239203699
1896	0.484160756724879
1897	0.483826939588309
1898	0.482175938865502
1899	0.483822428402069
1900	0.48545520932602
1901	0.484259359380801
1902	0.485034692015733
1903	0.484282653377079
1904	0.483689648838334
1905	0.483182906838563
1906	0.482054114363894
1907	0.482245254294764
1908	0.479909312618938
1909	0.478787136708459
1910	0.47933145379068
1911	0.478883975814648
1912	0.479019731294633
1913	0.478914580676723
1914	0.47875685001867
1915	0.480022299264336
1916	0.481374380081516
1917	0.48114900173741
1918	0.479595689368752
1919	0.478150999126032
1920	0.479329085831883
1921	0.478910086049636
1922	0.478891043024345
1923	0.477712977608832
1924	0.476073858077892
1925	0.477907311090528
1926	0.479647204891952
1927	0.480221392319558
1928	0.479993817522162
1929	0.480084839634662
1930	0.480590012063343
1931	0.480533623418143
1932	0.478938709727402
1933	0.477202127756463
1934	0.475556085317011
1935	0.477106557791028
1936	0.477947225744656
1937	0.476210116246433
1938	0.475795191198479
1939	0.475172057281893
1940	0.475783954630761
1941	0.474855222738933
1942	0.473215310734269
1943	0.472053721675422
1944	0.473493350731483
1945	0.473980544651814
1946	0.474439870701407
1947	0.473839082178224
1948	0.476167180729783
1949	0.478729778170046
1950	0.480125054719128
1951	0.479609591960011
1952	0.478035171403195
1953	0.478816526838424
1954	0.479190645403611
1955	0.480387753844414
1956	0.479450232591038
1957	0.478774727989308
1958	0.477231342832531
1959	0.47691683721608
1960	0.475221298287228
1961	0.47437228688637
1962	0.474044060829337
1963	0.474741910824469
1964	0.474463243945057
1965	0.477790263904395
1966	0.478359679930508
1967	0.477441525788692
1968	0.475643279899708
1969	0.47446367093463
1970	0.472606048656231
1971	0.476790632818655
1972	0.475381685506448
1973	0.476135540920682
1974	0.476484525058078
1975	0.475167094267352
1976	0.475202964939898
1977	0.474820330239177
1978	0.473820985390215
1979	0.474423344667285
1980	0.473696318628372
1981	0.471115420959085
1982	0.474238352913151
1983	0.474287362090352
1984	0.47294207998804
1985	0.471049122843954
1986	0.471916091462822
1987	0.471447230889821
1988	0.471306448524278
1989	0.470559850749994
1990	0.470155659581202
1991	0.470983416127124
1992	0.470382595668433
1993	0.469413940842901
1994	0.470169477011106
1995	0.468933130475831
1996	0.471491383504174
1997	0.471053916718582
1998	0.470158536142538
1999	0.469607647442398
2000	0.46858776451324
2001	0.470189584553339
2002	0.470255825894233
2003	0.469695322240515
2004	0.471532037406179
2005	0.47363351212881
2006	0.473560651858132
2007	0.473102144303788
2008	0.473279324869162
2009	0.472603905428788
2010	0.470996613771608
2011	0.470627136500287
2012	0.470218602102374
2013	0.4700420129353
2014	0.468880113983743
2015	0.47001084269645
2016	0.471020048520682
2017	0.471575758299772
2018	0.470828569127187
2019	0.47232088940627
2020	0.471142802700419
2021	0.470333509609454
2022	0.469494142732087
2023	0.466509982389341
2024	0.467948976283627
2025	0.467269001893539
2026	0.467718750839046
2027	0.466404712308974
2028	0.466639195821322
2029	0.469587371943047
2030	0.469191132715811
[truncated: 47,170 more rows]
