# Supplementary material for: LaF3 doped with Ce/Gd/Eu: energy transfer and excitation dependence of photoluminescence rise-and-decay kinetics
Source: Front Chem. 2025 Apr 22;13:1501039. doi: 10.3389/fchem.2025.1501039 (PMC12052759; doi:10.3389/fchem.2025.1501039)
Supplement: Supplementary file 2 [file DataSheet3.zip › LaF3GdEu272_618trace.txt]

31	0.978528111164368
32	0.980930054162511
33	0.983670345324691
34	0.98457293200067
35	0.983807658389463
36	0.98552815332082
37	0.989063690599916
38	0.987372193458634
39	0.98736134974722
40	0.989457110197207
41	0.98546162897888
42	0.987033845294597
43	0.987344779581462
44	0.99204802618866
45	0.993278604675077
46	0.994061666846583
47	0.992201178382464
48	0.991963469607514
49	0.991709068827351
50	0.99424491338555
51	0.995949019691936
52	0.9980746929463
53	0.998393181279319
54	0.99874261683368
55	0.996587642409
56	0.997222060446503
57	0.996853374258394
58	0.993950549264443
59	0.994612624858026
60	0.991634137563079
61	0.992354696094631
62	0.993386310752502
63	0.992718265025668
64	0.99402621156544
65	0.995618409551628
66	0.992965477278038
67	0.998221265809583
68	0.997592817905331
69	0.994572783356536
70	0.997776308123207
71	0.997923490183761
72	0.998211396813801
73	0.996226022909229
74	0.996321666880698
75	0.996709481863101
76	0.9992052412409
77	0.996783925769556
78	0.995490721803731
79	0.999342066947856
80	0.997533847609546
81	1
82	0.996402811957129
83	0.991456373799546
84	0.991239255892339
85	0.993203307892443
86	0.995498641368247
87	0.994871655537445
88	0.991311141170258
89	0.98919040363218
90	0.990092868468704
91	0.988249072009798
92	0.992605503829292
93	0.993197215919738
94	0.992712904089687
95	0.994304858396968
96	0.99562084634071
97	0.994423530025262
98	0.994079942764698
99	0.99664588166806
100	0.994414757584567
101	0.991565785629329
102	0.989687264926003
103	0.988102499146514
104	0.989280321149307
105	0.989756713414841
106	0.992625057843281
107	0.991466486474237
108	0.99210894591571
109	0.993615490765666
110	0.991859175034803
111	0.989239446449245
112	0.987004360146704
113	0.989642062488532
114	0.993062461483502
115	0.992032065220172
116	0.9927593249217
117	0.990309986375912
118	0.989276300447321
119	0.987889158262384
120	0.989102191867411
121	0.989874410327502
122	0.987390591216204
123	0.986452671098536
124	0.985205278767452
125	0.984912133040886
126	0.986614473893582
127	0.987418979809009
128	0.988068627778275
129	0.986479597617892
130	0.985777071325547
131	0.983475767716492
132	0.984539426150792
133	0.983951916303118
134	0.986280268270984
135	0.987233052802051
136	0.986163911592317
137	0.987174935382445
138	0.985515969375409
139	0.984787491279341
140	0.985416974818953
141	0.984389198103885
142	0.986089345846408
143	0.984204733170377
144	0.983513416107809
145	0.983264985460898
146	0.984823190239392
147	0.981832518999035
148	0.985125473925016
149	0.98495087798729
150	0.985891478572948
151	0.98554776947293
152	0.981909277855119
153	0.983294957966607
154	0.980140168981576
155	0.982874124492143
156	0.985631229498989
157	0.98429513804532
158	0.980276994688531
159	0.979352233231906
160	0.979396704632653
161	0.977460310188629
162	0.976856717533014
163	0.976615231734986
164	0.974728791467144
165	0.975322636966431
166	0.972499373136009
167	0.975390501542366
168	0.976634726047642
169	0.978015532580967
170	0.980113729820036
171	0.981929259525591
172	0.979899536059727
173	0.979638799627951
174	0.977608223285908
175	0.975573017044609
176	0.980700143112623
177	0.97677934947966
178	0.972260720105289
179	0.971313554809844
180	0.971087206345594
181	0.972889259389131
182	0.973316468722228
183	0.976771795433506
184	0.974078046942792
185	0.973462584687559
186	0.974882065500403
187	0.969133966378646
188	0.969680861044296
189	0.967436529563978
190	0.968453450383685
191	0.96794525802063
192	0.96884742922407
193	0.970680640271205
194	0.968893900010259
195	0.968965907127632
196	0.971903535561647
197	0.970569963747889
198	0.969913574401628
199	0.968462299583236
200	0.968426158345966
201	0.966420559092013
202	0.964478257871255
203	0.964000340175756
204	0.966939960684845
205	0.966461984506408
206	0.963384441735276
207	0.96529191514808
208	0.964150123508655
209	0.965431058241452
210	0.964264168892876
211	0.96456232587619
212	0.964095452927205
213	0.962654379726305
214	0.960485515603857
215	0.959309521192876
216	0.956666864858845
217	0.959698676409274
218	0.960782560192955
219	0.95993236448224
220	0.961627235358004
221	0.957181667012284
222	0.957533101952087
223	0.959759717975779
224	0.959349484533821
225	0.961563794772649
226	0.959335519295592
227	0.960444020740974
228	0.960553186455059
229	0.959501329390284
230	0.95622527725177
231	0.956800115796217
232	0.959399890734377
233	0.961175062339157
234	0.960393526816011
235	0.958310967670875
236	0.960183231918233
237	0.95746097299526
238	0.953891564347924
239	0.957012661068712
240	0.95494681585989
241	0.955897594913544
242	0.954760857174675
243	0.954113312154387
244	0.954341567406094
245	0.955569982023807
246	0.95240914370988
247	0.954403899252417
248	0.953524096554356
249	0.952827905913624
250	0.95294840513373
251	0.950503940166106
252	0.953457612419437
253	0.951019930254223
254	0.949383577649868
255	0.951575831292319
256	0.955116008217827
257	0.952238202955776
258	0.948948019877376
259	0.947218539286279
260	0.94676558527653
261	0.94763855887319
262	0.947781885933416
263	0.949409821868281
264	0.950542972653622
265	0.951292083042848
266	0.950656205368685
267	0.950406559982416
268	0.950027426061118
269	0.945445724056542
270	0.943958774645989
271	0.942776638308127
272	0.945156687974763
273	0.947794108867451
274	0.945382175034072
275	0.94634658548585
276	0.94465536492013
277	0.94352635423944
278	0.946050342600361
279	0.94635059400389
280	0.947167445911202
281	0.946633831746049
282	0.942949894011859
283	0.942427446432675
284	0.940470461120908
285	0.939320784032013
286	0.939778900379432
287	0.940647737526625
288	0.942436385793422
289	0.941517671228904
290	0.943196375227505
291	0.938675156764733
292	0.941711883318741
293	0.942236238903776
294	0.944703041916915
295	0.941834726729944
296	0.940633327574388
297	0.937695567553763
298	0.938240752811872
299	0.938592184096491
300	0.938327492756035
301	0.941472024077425
302	0.944397224887122
303	0.94387836791665
304	0.94084219329537
305	0.935954238075755
306	0.93319962590414
307	0.934474287123446
308	0.93604025673035
309	0.933871027089541
310	0.936336371684413
311	0.93278239156715
312	0.932760582304866
313	0.934260060466484
314	0.929800614606942
315	0.930983310187898
316	0.930202023217239
317	0.931710003335964
318	0.929702046488575
319	0.929075627211234
320	0.926973772351752
321	0.9280835311803
322	0.930344826367812
323	0.926478084371872
324	0.924359751944619
325	0.928272991531427
326	0.929559859845639
327	0.928532509568661
328	0.927504261334907
329	0.927385684741387
330	0.926134785870815
331	0.926361772773804
332	0.927668545999633
333	0.926141002119763
334	0.924094872971403
335	0.924099801377322
336	0.927686456399386
337	0.928760680751145
338	0.929508047617783
339	0.926892029043602
340	0.930814684383423
341	0.927303149476785
342	0.927712286363655
343	0.923358302298794
344	0.925140329809655
345	0.922570174042787
346	0.921319426253137
347	0.923007160992075
348	0.923257677530441
349	0.921970932274077
350	0.923264359206104
351	0.921542520385568
352	0.921711084051922
353	0.921046571669256
354	0.917532356294628
355	0.919138384277252
356	0.920098854441085
357	0.917811977841789
358	0.921235422823113
359	0.922631824806561
360	0.923732334802148
361	0.923908702285538
362	0.922212036714614
363	0.920775478883882
364	0.919751540111619
365	0.91760460709091
366	0.918123478682116
367	0.916975469575348
368	0.914067364059457
369	0.914731998281576
370	0.916324254750703
371	0.915601985593215
372	0.915804063638209
373	0.913347171046267
374	0.912970512902676
375	0.91320583727951
376	0.914930028819904
377	0.913391314698882
378	0.913809064416763
379	0.913415192795097
380	0.913326945696886
381	0.913427341407065
382	0.911158203413893
383	0.911909303441404
384	0.912889176538302
385	0.913367552350149
386	0.91198041503879
387	0.909989153851796
388	0.909195564751456
389	0.908002196034321
390	0.908366454576668
391	0.908652087682494
392	0.907241220919054
393	0.907081089761319
394	0.906317643741923
395	0.909497207561551
396	0.908864941208808
397	0.908371004061884
398	0.907248308320099
399	0.906276510742219
400	0.90458540592398
401	0.902553617279369
402	0.903911436362887
403	0.90816758700129
404	0.906222769795804
405	0.904191545267865
406	0.907277298799808
407	0.903231848784566
408	0.905836012379863
409	0.903975207133164
410	0.902997076340459
411	0.902895660834049
412	0.90269779356059
413	0.902429172897739
414	0.903403410919885
415	0.905399004717867
416	0.905712832691767
417	0.904955966002893
418	0.903331428170403
419	0.904354641997913
420	0.900747595924811
421	0.899809030058037
422	0.898629532762751
423	0.898431769052827
424	0.899975595557344
425	0.898251840202195
426	0.899339410847756
427	0.901859659955831
428	0.900465938440372
429	0.902974302109699
430	0.90089806886902
431	0.904274639775562
432	0.903393940339118
433	0.903359016277995
434	0.900105049977326
435	0.897101391869556
436	0.894935523779284
437	0.89486705000608
438	0.897530825991085
439	0.897652299926823
440	0.897518475125622
441	0.89697182657567
442	0.901711746858552
443	0.901423231031242
444	0.900729233500684
445	0.902876349280574
446	0.901533540817801
447	0.900819638375627
448	0.89722050090149
449	0.897243208120551
450	0.892569200545548
451	0.890662901665082
452	0.888014311749636
453	0.889329690496108
454	0.890457992071176
455	0.892767602694211
456	0.89388599872166
457	0.894291270861047
458	0.892094543273841
459	0.892177687735714
460	0.89012956651228
461	0.887849950326055
462	0.88571178974604
463	0.887997985262787
464	0.888800054389132
465	0.889086742624631
466	0.890501217054307
467	0.888781237503841
468	0.888799247811946
469	0.889882232420455
470	0.889375380291396
471	0.893039266906625
472	0.891099286727468
473	0.889532431347732
474	0.890096791699127
475	0.892146946423049
476	0.889546034722782
477	0.886731264320705
478	0.887407063910398
479	0.890240533013496
480	0.885405303817644
481	0.887699751520617
482	0.887848772138533
483	0.886535708341689
484	0.883567444595336
485	0.883350419286113
486	0.886510081849308
487	0.883295591531768
488	0.881749164973301
489	0.881363048432889
490	0.883014065633939
491	0.883446950248808
492	0.881752418086726
493	0.880174064717706
494	0.882925407936768
495	0.879777275041115
496	0.881862637712089
497	0.885755651949516
498	0.883154312592765
499	0.882074453166254
500	0.880023434600602
501	0.880175708331942
502	0.883671588087123
503	0.878825301960811
504	0.882836256789808
505	0.880931784282759
506	0.883962450542319
507	0.883101257602477
508	0.881581675930933
509	0.880393863092904
510	0.883308506513903
511	0.883664816250264
512	0.878906934395059
513	0.876794661043857
514	0.878924692495494
515	0.876590681084985
516	0.874141984633121
517	0.876236518159805
518	0.875557879710831
519	0.877305354770904
520	0.878708579763782
521	0.880631367177572
522	0.878888847328097
523	0.879611464946423
524	0.879991305536555
525	0.877712835859593
526	0.874634390258107
527	0.872268220542083
528	0.874275451226326
529	0.873872649991069
530	0.873139510317487
531	0.87070543338172
532	0.8705117086497
533	0.87424917411126
534	0.872262237006492
535	0.873086583258625
536	0.872748924705898
537	0.871861247523918
538	0.871184352597532
539	0.875145872286422
540	0.871994494806106
541	0.875912682293145
542	0.871510744655939
543	0.869587190871983
544	0.867113396710968
545	0.864905921665516
546	0.866419486904817
547	0.86879084819998
548	0.871685753629414
549	0.870780167266076
550	0.870989562988683
551	0.870337965588152
552	0.87059634686328
553	0.869086738969448
554	0.871792972349023
555	0.876378156525197
556	0.869128744339643
557	0.871944053272108
558	0.873189939667539
559	0.869904056303474
560	0.869324939975793
561	0.864760561104801
562	0.863857446863986
563	0.863590068963568
564	0.861178806465581
565	0.862298632888221
566	0.861093209375497
567	0.864815348652127
568	0.868668727296741
569	0.86429769789225
570	0.864852631525081
571	0.863661703252212
572	0.8640829107738
573	0.862568750957963
574	0.861256661876751
575	0.860542386605848
576	0.85986723520205
577	0.861229613517941
578	0.859058633044176
579	0.860158826257182
580	0.863226318491744
581	0.861419317547976
582	0.863686018752067
583	0.865391210647988
584	0.86329540146222
585	0.859717342213642
586	0.860728975201041
587	0.863002133896199
588	0.865447329900547
589	0.86500322509035
590	0.867542157060316
591	0.861077001072918
592	0.861730656341829
593	0.862164731328164
594	0.863248803962999
595	0.860647586445702
596	0.857639773612547
597	0.859696629506445
598	0.85590973743354
599	0.855385218583636
600	0.85416182862501
601	0.852121505126639
602	0.853348428429433
603	0.854310142574092
604	0.856878811899621
605	0.855687258590352
606	0.856841861648376
607	0.856150248515934
608	0.854622941004605
609	0.85603407215966
610	0.857088777830873
611	0.858469706203651
612	0.855742695541967
613	0.855174558167495
614	0.857773340114105
615	0.857561226153277
616	0.860248993545189
617	0.857795324825203
618	0.856475316179475
619	0.854392348872169
620	0.85468622563546
621	0.857041077684592
622	0.857517287190945
623	0.857682501490706
624	0.856436746681885
625	0.858861054530222
626	0.858870744422007
627	0.857702402747138
628	0.852651506751977
629	0.848956161189699
630	0.851960270103449
631	0.853168471555726
632	0.853765653019267
633	0.853829908710571
634	0.857149332039561
635	0.856854759572987
636	0.851789463372745
637	0.851421008679599
638	0.85243405622306
639	0.853401428591967
640	0.854647846207418
641	0.850376588695102
642	0.849885141946619
643	0.852295900029266
644	0.85156340610479
645	0.852504446530877
646	0.850213986633237
647	0.84846860599338
648	0.848512986014536
649	0.848629464532657
650	0.846515713268877
651	0.848826722608846
652	0.845708447689814
653	0.84835057402222
654	0.850662021984224
655	0.853165791087736
656	0.850834920698354
657	0.851226472496814
658	0.852562858801962
659	0.850698332578335
660	0.848674096761483
661	0.8491031763302
662	0.847217067465673
663	0.849896229336942
664	0.849414317744137
665	0.848154412501118
666	0.851158120563064
667	0.851571830084647
668	0.847523241485067
669	0.845487225011398
670	0.84568393115486
671	0.84784388272124
672	0.846348218134535
673	0.846642141196819
674	0.846114375325464
675	0.846141381040465
676	0.844057073499163
677	0.8419551699039
678	0.842261647303534
679	0.844325363977093
680	0.842136956806208
681	0.843086744086705
682	0.840921730091007
683	0.84310776748451
684	0.846786764628837
685	0.845756977562777
686	0.842218817080234
687	0.840308560854299
688	0.842625825431842
689	0.840155597511648
690	0.838121485388647
691	0.837279266506992
692	0.833045905938479
693	0.834652245830106
694	0.834994092004871
695	0.83182183367891
696	0.833020168572195
697	0.831045548217842
698	0.835448263190766
699	0.839313741711566
700	0.838210316097843
701	0.83857344518845
702	0.83498697901754
703	0.836916831901273
704	0.838316607619206
705	0.838150940076676
706	0.83842167587245
707	0.839121600892449
708	0.841030459619846
709	0.836150911322565
710	0.836610309421041
711	0.837975020962478
712	0.837152998188735
713	0.831700889744797
714	0.828278709457008
715	0.831454365885343
716	0.833570351684711
717	0.835162749487604
718	0.832696275440992
719	0.8331199112229
720	0.833411804439878
721	0.834626858143054
722	0.834553306101403
723	0.834324659745048
724	0.836749336766932
725	0.837810730205779
726	0.839623457603891
727	0.840301306533202
728	0.837841190069305
729	0.834753220277692
730	0.834512114618761
731	0.831467104200269
732	0.832154166629099
733	0.831968369990358
734	0.834996068240816
735	0.833134653796846
736	0.832098652918628
737	0.832025183727805
738	0.831522839658547
739	0.834032854252477
740	0.832712845606749
741	0.834080682330184
742	0.831976155531475
743	0.831545942855834
744	0.832190154348657
745	0.829615321165146
746	0.828829764940015
747	0.829847343692773
748	0.829356534164636
749	0.828287392954902
750	0.827221740008738
751	0.826993214273443
752	0.82802677836258
753	0.829380356214701
754	0.829445233287221
755	0.827749593604501
756	0.826747141219969
757	0.82836347438362
758	0.827577877951469
759	0.828655957303556
760	0.830136428510335
761	0.826930223275673
762	0.825101584863251
763	0.822248123124129
764	0.824428615604076
765	0.823584599590473
766	0.824186398769324
767	0.825498853368897
768	0.826819530913228
769	0.828643329862533
770	0.827117246837718
771	0.827657361137746
772	0.82710335713995
773	0.823073760874476
774	0.826066179292605
775	0.824837299248177
776	0.823833673549702
777	0.822460352832438
778	0.823008155202021
779	0.825581006057614
780	0.825669141063527
781	0.827138021683037
782	0.827368236113165
783	0.829166708295147
784	0.826169302988161
785	0.824588468967856
786	0.823336639243854
787	0.82516111440213
788	0.823696437243787
789	0.825556361591233
790	0.823938089961867
791	0.825744603547819
792	0.824092704229121
793	0.820467896400399
794	0.822448115277668
795	0.820679859280304
796	0.823331451319899
797	0.824121537535933
798	0.824194042976674
799	0.822108792397998
800	0.822135761561163
801	0.821826275945407
802	0.82368892827823
803	0.821036032556477
804	0.822792381183992
805	0.820796946995695
806	0.818667161659755
807	0.817472313811647
808	0.821937416677043
809	0.82279401748786
810	0.824871693307676
811	0.822808822199928
812	0.818056168475698
813	0.82072672117114
814	0.821726947548846
815	0.822942052424593
816	0.822128043031746
817	0.821009556843101
818	0.817945706389821
819	0.816803217828718
820	0.816751633440641
821	0.818235322427402
822	0.817784311756947
823	0.820676204096681
824	0.816701489194912
825	0.817088154012868
826	0.82032096776591
827	0.819525611993486
828	0.819305945204899
829	0.81891570318057
830	0.818734381704977
831	0.818261525220401
832	0.817312269159924
833	0.81640158868901
834	0.816537362921476
835	0.81543954435943
836	0.813177754503734
837	0.81228329330095
838	0.813132670250533
839	0.813538192160801
840	0.817418338933481
841	0.814406711307018
842	0.815131344149915
843	0.816198886826011
844	0.815125010935091
845	0.816499715748554
846	0.819321471206535
847	0.817375420985774
848	0.812794531650357
849	0.809031032752638
850	0.809773701489926
851	0.809144465284406
852	0.808728060674099
853	0.811482198890237
854	0.811849876247666
855	0.810023695337033
856	0.809919177798122
857	0.806084711073574
858	0.807208634957055
859	0.808647482151129
860	0.808812452771982
861	0.808352143314389
862	0.808057614710018
863	0.808926928249476
864	0.81395249382213
865	0.812529443113281
866	0.810336664342782
867	0.810404930988915
868	0.812014059785645
869	0.815608324900012
870	0.814750107279639
871	0.815621816182765
872	0.815709995050881
873	0.813475214565371
874	0.814315209876988
875	0.81196626704138
876	0.813305038963039
877	0.811852142461513
878	0.809089311000324
879	0.806427689136867
880	0.806111272074568
881	0.805116250678341
882	0.807389733466447
883	0.810719240228658
884	0.808220678543414
885	0.808327044386844
886	0.806222718623234
887	0.808009774448366
888	0.809390702821144
889	0.808161261096833
890	0.808700969671479
891	0.808274287903218
892	0.808118577080878
893	0.806745480548209
894	0.80717115348579
895	0.808014855153602
896	0.809578701098821
897	0.807839321052079
898	0.8113710362275
899	0.810310956217967
900	0.810345264989847
901	0.807979879919908
902	0.811195876173101
903	0.812654585634982
904	0.80726516359018
905	0.80705020224131
906	0.804859249844228
907	0.803874821170141
908	0.804407402136723
909	0.803110547860852
910	0.800421094210896
911	0.800828649621652
912	0.801231207178001
913	0.800464500734814
914	0.802545031253038
915	0.802256687219358
916	0.805751480166608
917	0.805242961273817
918	0.803893062973209
919	0.807131015914426
920	0.8094857692736
921	0.804483916095504
922	0.805335220545251
923	0.809323270775272
924	0.808862406948163
925	0.804639385675725
926	0.805974758276615
927	0.803050590665489
928	0.804100433724089
929	0.804212404182407
930	0.800215582730086
931	0.803614172462772
932	0.799665070651044
933	0.796219004956673
934	0.79778410341148
935	0.794723913015402
936	0.792391486736191
937	0.792535742213058
938	0.794374531070401
939	0.79384082065208
940	0.796852326439088
941	0.797815101805393
942	0.79716106761578
943	0.797807981507695
944	0.798715251692289
945	0.799888514462709
946	0.797037522409321
947	0.795312110037597
948	0.794266162186346
949	0.796448382349752
950	0.796953331346538
951	0.798928836255328
952	0.801491194297134
953	0.799847671440905
954	0.796860855200875
955	0.796760539904736
956	0.796817845873578
957	0.797316412919758
958	0.801931050565566
959	0.801616370933882
960	0.796537678485662
961	0.797745896995463
962	0.795964312980215
963	0.794142616979887
964	0.794142314818041
965	0.797481589449288
966	0.800001876327593
967	0.800133627421285
968	0.798631547987322
969	0.79873608623894
970	0.802664312078603
971	0.800440905306132
972	0.80257658767165
973	0.797664945643764
974	0.797326701043262
975	0.799014976749377
976	0.796914382928245
977	0.796389122076066
978	0.79544306186447
979	0.794779413323534
980	0.794848955628751
981	0.79466116569654
982	0.797019002812298
983	0.798029856027191
984	0.797394268330929
985	0.792956997252033
986	0.791878839922695
987	0.794220106872695
988	0.793660132741648
989	0.792350114931157
990	0.795658665307263
991	0.796579218429143
992	0.798586779298307
993	0.798351135702103
994	0.796214253217963
995	0.796337357365597
996	0.798020279446098
997	0.799966480747782
998	0.798974282371707
999	0.798404121243903
1000	0.800514980039042
1001	0.797821227893145
1002	0.795658835882499
1003	0.796155803176647
1004	0.793754680158031
1005	0.796732246346705
1006	0.794796407490592
1007	0.796139012481477
1008	0.797875200334522
1009	0.796830547636668
1010	0.791671308343736
1011	0.790928004822893
1012	0.792655322763679
1013	0.791966442490194
1014	0.791419339479078
1015	0.791752979766609
1016	0.790643679054409
1017	0.791550756732665
1018	0.790826147039265
1019	0.791137568683946
1020	0.787070689545517
1021	0.791347498063362
1022	0.789607334588929
1023	0.788387111237716
1024	0.788387652204892
1025	0.786254974400312
1026	0.785357437969706
1027	0.784255101600702
1028	0.785388086684385
1029	0.786262893964829
1030	0.788258380544091
1031	0.792274696309069
1032	0.790426757308722
1033	0.790357373394796
1034	0.787600691170855
1035	0.789010206734749
1036	0.790329254067184
1037	0.791166322795114
1038	0.792691509081547
1039	0.794778540953043
1040	0.791762117725667
1041	0.788317800427461
1042	0.784766876043707
1043	0.782836646676061
1044	0.783237922481353
1045	0.782788885610054
1046	0.786354334475131
1047	0.785405022368505
1048	0.78592092595061
1049	0.785823729744495
1050	0.787546716292688
1051	0.788081835175099
1052	0.787577462478931
1053	0.785212077408991
1054	0.783980231792251
1055	0.784413858409395
1056	0.782641899711021
1057	0.782050782197111
1058	0.779707565815845
1059	0.78370121944236
1060	0.784809868313481
1061	0.784053700983074
1062	0.78384413712202
1063	0.783788396790164
1064	0.785859849050663
1065	0.789135624613617
1066	0.791629800078513
1067	0.790720425726547
1068	0.791377276844339
1069	0.786682874563114
1070	0.783118339493942
1071	0.786518809209406
1072	0.78654933852142
1073	0.780318956196523
1074	0.780416549599258
1075	0.782071738583217
1076	0.784305697870807
1077	0.780255721519845
1078	0.781415145765068
1079	0.784085744759502
1080	0.786822310071176
1081	0.783349295926347
1082	0.784863567834482
1083	0.78549512995518
1084	0.78260783218126
1085	0.784623300430995
1086	0.787256982070837
1087	0.785978559667583
1088	0.785096463950995
1089	0.784610419563907
1090	0.786861003845009
1091	0.783660525064691
1092	0.782965674657954
1093	0.781275560394477
1094	0.779538732884298
1095	0.77966033109628
1096	0.777940352764208
1097	0.781368283874231
1098	0.780328947031759
1099	0.778575677287249
1100	0.774899816290471
1101	0.778156823703914
1102	0.781308210931387
1103	0.782235448165719
1104	0.783691896287332
1105	0.785988320226251
1106	0.785106759384867
1107	0.786393627699079
1108	0.785158744624748
1109	0.781201439362575
1110	0.779907827234578
1111	0.779801138516595
1112	0.778613203839112
1113	0.781884715021172
1114	0.783145144173844
1115	0.783267145674419
1116	0.781261140695084
1117	0.780132541831749
1118	0.78063457033682
1119	0.781350738992841
1120	0.784456345045435
1121	0.781973835708268
1122	0.779742946774922
1123	0.779743386615351
1124	0.781936826974085
1125	0.782753620398459
1126	0.779790702967351
1127	0.777760936857678
1128	0.776839586905768
1129	0.772332258140764
1130	0.770135059034871
1131	0.772670606304802
1132	0.777448784176271
1133	0.775247876277395
1134	0.773929237107132
1135	0.776434753388416
1136	0.779739402465202
1137	0.78090536948911
1138	0.780244444059973
1139	0.779604673615252
1140	0.780304052794497
1141	0.778971352132836
1142	0.777643939303483
1143	0.779649757868453
1144	0.782208898130276
1145	0.780630621520113
1146	0.777789934647753
1147	0.773648336245702
1148	0.773164615337004
1149	0.779101049013332
1150	0.779331034385287
1151	0.781224144144847
1152	0.781502954241244
1153	0.781813926298339
1154	0.778995345976532
1155	0.781731741931365
1156	0.782104670569265
1157	0.780681306733019
1158	0.778435561915033
1159	0.777963475455807
1160	0.777422954212002
1161	0.777451464644262
1162	0.778342678825594
1163	0.776160301489292
1164	0.777374017395262
1165	0.777611683526404
1166	0.776813635102044
1167	0.77563812804888
1168	0.774590387939259
1169	0.774186493804098
1170	0.771641184757105
1171	0.772345782320169
1172	0.772168939662909
1173	0.775433267190755
1174	0.773263720767364
1175	0.770167292880848
1176	0.771960891484665
1177	0.772635230219304
1178	0.774514646442617
1179	0.770193039994288
1180	0.774206270784288
1181	0.773459344976474
1182	0.769182342733897
1183	0.771076182311787
1184	0.767534464117184
1185	0.76731604861979
1186	0.768766626516505
1187	0.772085975523428
1188	0.771401770229797
1189	0.773324441896105
1190	0.776466148978949
1191	0.774158022360464
1192	0.776103432924091
1193	0.774726103688787
1194	0.770938902143668
1195	0.770929602138136
1196	0.774048279127366
1197	0.771770157911243
1198	0.77574833061672
1199	0.774717021775878
1200	0.778625961648351
1201	0.779549174525514
1202	0.775534474351698
1203	0.774964355867703
1204	0.771792996716914
1205	0.77503380435654
1206	0.771935212601318
1207	0.773962760014533
1208	0.774359101321934
1209	0.771967805873685
1210	0.771236647309626
1211	0.771719090122451
1212	0.773266766753717
1213	0.769359805553978
1214	0.773617021069209
1215	0.770777385671339
1216	0.770066287973398
1217	0.772757873813801
1218	0.769180109416703
1219	0.769810990454853
1220	0.771867238369876
1221	0.773453244475007
1222	0.773912637699905
1223	0.773489976633629
1224	0.775306602894272
1225	0.772794359856727
1226	0.77154420055164
1227	0.770181014440168
1228	0.773045573316769
1229	0.773454521352486
1230	0.772906430223397
1231	0.774304107865931
1232	0.770002444099449
1233	0.770367797978488
1234	0.770758736924494
1235	0.769453922877088
1236	0.767246191968782
1237	0.769447099867658
1238	0.768052647315475
1239	0.768948045463661
1240	0.772308864965577
1241	0.770362162903736
1242	0.768339335550974
1243	0.773288088658184
1244	0.767230474679203
1245	0.765942911880102
1246	0.76786071362343
1247	0.763575087584291
1248	0.763497679323918
1249	0.76444591193298
1250	0.763572001390919
1251	0.765387896614837
1252	0.761145504087592
1253	0.76175703945722
1254	0.767429397082335
1255	0.769871411858536
1256	0.765726556687877
1257	0.765830904869947
1258	0.766956773311116
1259	0.764355185401879
1260	0.76451089622422
1261	0.76391065902717
1262	0.764053998271342
1263	0.764496688525477
1264	0.765347933273892
1265	0.76296353515714
1266	0.763831275749245
1267	0.759054681790679
1268	0.765199960475281
1269	0.763920012642062
1270	0.762571821312206
1271	0.760856759202107
1272	0.766177538116864
1273	0.76794245693158
1274	0.767441378774251
1275	0.763387257445061
1276	0.76669230981044
1277	0.767326913043913
1278	0.764272700091453
1279	0.764686466877579
1280	0.763576829888485
1281	0.76468354273068
1282	0.763006422644983
1283	0.763878995389839
1284	0.763809917292942
1285	0.763122657484196
1286	0.763201122092636
1287	0.760813799828986
1288	0.76136207737244
1289	0.762329969995816
1290	0.762318203959733
1291	0.765371570127987
1292	0.766534577671555
1293	0.767848809908764
1294	0.769065255018506
1295	0.767784082698773
1296	0.768281629948723
1297	0.763531672531612
1298	0.763346720240287
1299	0.763098571042514
1300	0.760708493988807
1301	0.761595586341407
1302	0.763112422970051
1303	0.764704864635148
1304	0.763044436554663
1305	0.762187716341181
1306	0.762554520109724
1307	0.761118431360891
1308	0.765752526767519
1309	0.762717508402658
1310	0.766469830967252
1311	0.764910692898539
1312	0.764840228268654
1313	0.767166387126346
1314	0.766278716036338
1315	0.766541350726809
1316	0.763150436879731
1317	0.760207983603334
1318	0.76229630088107
1319	0.762741270751391
1320	0.765129430052091
1321	0.765008123036405
1322	0.763647663691916
1323	0.763116638615163
1324	0.757939273266645
1325	0.76036269777894
1326	0.759260295616631
1327	0.759325249448006
1328	0.756318931584953
1329	0.754980770078959
1330	0.756507140644886
1331	0.760197292191236
1332	0.760772052758433
1333	0.761690866012909
1334	0.758736071618206
1335	0.762475241613729
1336	0.760892751795243
1337	0.762571509403204
1338	0.763582756159533
1339	0.761676748475362
1340	0.758325716336794
1341	0.759032385170579
1342	0.75611030954288
1343	0.759319804442803
1344	0.758749908925008
1345	0.760871064372413
1346	0.759598017525874
1347	0.76024644466381
1348	0.758263578215203
1349	0.755091366188235
1350	0.758063639671024
1351	0.755598340156749
1352	0.757449568822356
1353	0.75886209503916
1354	0.757452614808708
1355	0.755910980195971
1356	0.755114452327999
1357	0.754804921631645
1358	0.753872327116516
1359	0.756827867168678
1360	0.760352066068175
1361	0.760084590696193
1362	0.75594363316967
1363	0.756208197797094
1364	0.756583533982608
1365	0.753832355246809
1366	0.75615368438854
1367	0.757562568824062
1368	0.758620002480651
1369	0.758483067118187
1370	0.755935348086792
1371	0.754024905446492
1372	0.756642070529936
1373	0.757961002114889
1374	0.756259614046724
1375	0.753773306973774
1376	0.756371045974656
1377	0.757020634242589
1378	0.756410086990933
1379	0.756112685412235
1380	0.75547181110206
1381	0.761207219426277
1382	0.760291230410348
1383	0.758520248864395
1384	0.756448256855114
1385	0.759441561046075
1386	0.756941132780393
1387	0.758775587808354
1388	0.759509418311641
1389	0.760832125701277
1390	0.763904442778222
1391	0.760480403220363
1392	0.762392627153482
1393	0.75899973219688
1394	0.761693237008685
1395	0.758761292385205
1396	0.757830166035498
1397	0.759112799210285
1398	0.758548926216707
1399	0.758778260965977
1400	0.755093193780047
1401	0.753899342578673
1402	0.756010956778428
1403	0.758024212423677
1404	0.755613082730695
1405	0.757213565799763
1406	0.755658710387861
1407	0.756986879840225
1408	0.757459038184728
1409	0.75780652065264
1410	0.756751468957378
1411	0.755421382970402
1412	0.755144000832407
1413	0.753400922958233
1414	0.757001686989081
1415	0.753161270843989
1416	0.752948981434348
1417	0.752450563032301
1418	0.749551493130326
1419	0.753034838042469
1420	0.756798215100733
1421	0.758341889305932
1422	0.754040622736071
1423	0.757611661595302
1424	0.754599378472577
1425	0.750216325950756
1426	0.75230367947841
1427	0.758370764038159
1428	0.758270313500226
1429	0.759398390890697
1430	0.756268822672665
1431	0.756290631934949
1432	0.757989237189982
1433	0.76118158318674
1434	0.75720844854269
1435	0.756260717912179
1436	0.750811633523492
1437	0.748497255322617
1438	0.748361771068052
1439	0.749521110025657
1440	0.74834048571542
1441	0.749139874373776
1442	0.751407885351998
1443	0.745478476938594
1444	0.748587210609975
1445	0.7488821510317
1446	0.749370228919277
1447	0.747981232337848
1448	0.748366593473645
1449	0.750662989389489
1450	0.751237462415574
1451	0.752785067161562
1452	0.753511108468549
1453	0.757453955042703
1454	0.753843916592608
1455	0.752977573499041
1456	0.7520474815663
1457	0.751211108541652
1458	0.750339140120489
1459	0.751043737683554
1460	0.748988062413966
1461	0.750354460213448
1462	0.750157044964363
1463	0.752565712281977
1464	0.752025695453512
1465	0.753031548377208
1466	0.750541149935388
1467	0.752114584645646
1468	0.750821680404877
1469	0.752398042917217
1470	0.754813937751248
1471	0.752108736351849
1472	0.751697040836442
1473	0.752231593165391
1474	0.749946695238831
1475	0.754161852992901
1476	0.753506777075955
1477	0.752579645841948
1478	0.752790608419935
1479	0.752355166394924
1480	0.754937482957706
1481	0.751817418217094
1482	0.746510944472643
1483	0.747524770570216
1484	0.751838679201834
1485	0.752992264900417
1486	0.75307467954396
1487	0.749953586478355
1488	0.750074953195374
1489	0.750816263422748
1490	0.749833789053505
1491	0.746999277004679
1492	0.74766512962134
1493	0.746927269887306
1494	0.751382207687046
1495	0.752456256589991
1496	0.753657681331832
1497	0.752616373126992
1498	0.753065907103264
1499	0.752339865796278
1500	0.751452911122261
1501	0.753007602050899
1502	0.751386106549577
1503	0.750777640315798
1504	0.751700086822795
1505	0.751267191242375
1506	0.749735488981936
1507	0.747404149510656
1508	0.744331309742453
1509	0.745759316880296
1510	0.746914560813848
1511	0.751061856428773
1512	0.750946387959728
1513	0.750619249025467
1514	0.749890283571582
1515	0.75040535377182
1516	0.750399369017835
1517	0.748966160553697
1518	0.751237462415574
1519	0.749733963551971
1520	0.752311186007177
1521	0.751955340479136
1522	0.747576552338209
1523	0.745944447057224
1524	0.744130688897331
1525	0.744624138686439
1526	0.745434371056209
1527	0.744894217767555
1528	0.7411383825715
1529	0.739850468874771
1530	0.741312617864442
1531	0.742010601981938
1532	0.741457687228862
1533	0.743572962704212
1534	0.744108969796243
1535	0.745215264729111
1536	0.744459938090936
1537	0.741837761750745
1538	0.740714618858164
1539	0.740322474919958
1540	0.740296644955688
1541	0.743912309951773
1542	0.744798414186401
1543	0.747515754450612
1544	0.749031752823812
1545	0.747253385370152
1546	0.742670443039933
1547	0.744183625703349
1548	0.746328550809855
1549	0.748427357246194
1550	0.746785525521589
1551	0.744157128058871
1552	0.745937689841099
1553	0.746826832751712
1554	0.746585321367399
1555	0.745923190946061
1556	0.747142128891034
1557	0.745629732092098
1558	0.744294197444734
1559	0.747602958603096
1560	0.745970881345185
1561	0.746847050790726
1562	0.748085110219625
1563	0.750989153608117
1564	0.744177718926614
1565	0.742920410082361
1566	0.748688280092335
1567	0.748699302907747
1568	0.74360259162266
1569	0.744740739044013
1570	0.747983374275451
1571	0.744164104586013
1572	0.74447768766261
1573	0.744352558543248
1574	0.744633707957164
1575	0.742319332193078
1576	0.744915888132861
1577	0.743644793154377
1578	0.738810006235743
1579	0.740786834321004
1580	0.739993222071168
1581	0.74240212210214
1582	0.740871773478036
1583	0.742359630592522
1584	0.743228711418623
1585	0.743727156625349
1586	0.744826707744432
1587	0.747501986592299
1588	0.745933912818022
1589	0.749195355187595
1590	0.748532577798756
1591	0.747852719736846
1592	0.747670642856638
1593	0.745628860940001
1594	0.743154542869334
1595	0.747173442849133
1596	0.747035170907857
1597	0.746598547040142
1598	0.743876928992697
1599	0.747145324739915
1600	0.746932919582792
1601	0.74424058808493
1602	0.744054010455287
1603	0.742242542877131
1604	0.742583619026547
1605	0.741061309369625
1606	0.742917777131758
1607	0.739578401373764
1608	0.741966698353047
1609	0.739513948302545
1610	0.741740971270013
1611	0.74141890816741
1612	0.740670291227974
1613	0.739477083338918
1614	0.741191890804557
1615	0.740478185742298
1616	0.740464857724414
1617	0.740335999099363
1618	0.739447860145852
1619	0.741380243635046
1620	0.741221771930675
1621	0.73877815983923
1622	0.741942208622773
1623	0.740571271085231
1624	0.745004277783233
1625	0.744742444796371
1626	0.742222439367205
1627	0.745403093649947
1628	0.741600327114566
1629	0.74008449322463
1630	0.740465636278526
1631	0.742735627147877
1632	0.741560810924418
1633	0.740869412229416
1634	0.740111043260073
1635	0.736914572997794
1636	0.735590961559408
1637	0.738352209107694
1638	0.738683612422848
1639	0.737587575153621
1640	0.738014650463319
1641	0.741747710210219
1642	0.739350371525047
1643	0.739583924356218
1644	0.742771506430321
1645	0.740556650350739
1646	0.736782517305467
1647	0.736003545284435
1648	0.739494976681147
1649	0.742961030137964
1650	0.740478673100115
1651	0.742352970847961
1652	0.743393072842205
1653	0.742015921492504
1654	0.74181793237959
1655	0.742348381155725
1656	0.741883238326988
1657	0.738064667996016
1658	0.741048638066398
1659	0.740686774887719
1660	0.740577276551924
1661	0.745003614976603
1662	0.741135875115534
1663	0.741864109532694
1664	0.743782349898057
1665	0.743233788468675
1666	0.739822080281966
1667	0.739454612488398
1668	0.737847852250655
1669	0.738356717167496
1670	0.73897209900869
1671	0.737194490614829
1672	0.743106019088344
1673	0.740555675635106
1674	0.739496371742896
1675	0.738009886540663
1676	0.735008275335722
1677	0.735317431984952
1678	0.735054288005564
1679	0.734808874103536
1680	0.735899259240487
1681	0.740359933241726
1682	0.740850648953484
1683	0.737090927078843
1684	0.735490322170321
1685	0.734317437102209
1686	0.734936989507917
1687	0.73698399955553
1688	0.736114336336838
1689	0.737741306084833
1690	0.738081481840682
1691	0.736389984699401
1692	0.736871616061462
1693	0.736553089958211
1694	0.735320234292397
1695	0.735943808618484
1696	0.735030743749453
1697	0.735172865817478
1698	0.735263730027163
1699	0.735291035467221
1700	0.741030089227906
1701	0.73716677457581
1702	0.73671736731257
1703	0.734868144124378
1704	0.737218887747118
1705	0.735567987511943
1706	0.733580610566746
1707	0.731293283161471
1708	0.732349497205125
1709	0.731613390740835
1710	0.73121554837136
1711	0.728241362009142
1712	0.730459936628863
1713	0.736179080604353
1714	0.736897143863885
1715	0.739554033482944
1716	0.741451317462201
1717	0.737947945798988
1718	0.735534116143703
1719	0.735417584016223
1720	0.733424534226043
1721	0.734738450899065
1722	0.735924996606771
1723	0.733609973875184
1724	0.737762448885303
1725	0.740491466242795
1726	0.73737456932799
1727	0.737332701636377
1728	0.737176999342798
1729	0.736306890191705
1730	0.734362520137016
1731	0.735038785153424
1732	0.735377426950546
1733	0.734713108292612
1734	0.734853589183191
1735	0.733249085412138
1736	0.735669483432393
1737	0.732446346168795
1738	0.735581059666974
1739	0.733275689056941
1740	0.732424560056007
1741	0.730602561893833
1742	0.733256395779384
1743	0.732467485314081
1744	0.736609904914053
1745	0.735415596814727
1746	0.733696479887596
1747	0.73480010166284
1748	0.733800043423581
1749	0.734719994658558
1750	0.731594170566951
1751	0.733529316156569
1752	0.735384565524162
1753	0.731650917292698
1754	0.731016621094649
1755	0.731469434989026
1756	0.734021022423089
1757	0.734353863443802
1758	0.734627852353
1759	0.7339818278891
1760	0.733218811962977
1761	0.732701743595692
1762	0.729672975594826
1763	0.727886848186334
1764	0.731095329381999
1765	0.731058046509044
1766	0.730164040985818
1767	0.727344913604861
1768	0.729987565065314
1769	0.7300911286013
1770	0.734133639848909
1771	0.735212528214972
1772	0.734242564320875
1773	0.736357301265839
1774	0.733982852558909
1775	0.735732461027823
1776	0.7343977877854
1777	0.735326998818888
1778	0.73739954641608
1779	0.735708351436645
1780	0.735381609699005
1781	0.731829698415673
1782	0.73079422510229
1783	0.730658413099593
1784	0.731279185118237
1785	0.734595607541472
1786	0.735159771731346
1787	0.733095528711345
1788	0.732050236356357
1789	0.731030682586047
1790	0.730556839201893
1791	0.731537728439838
1792	0.729820645013196
1793	0.728509712188405
1794	0.728246722945123
1795	0.727762868013025
1796	0.726514896944535
1797	0.726210616310258
1798	0.731339495648016
1799	0.730256531752215
1800	0.729842576114935
1801	0.730639976353399
1802	0.729978012852113
1803	0.728519472747073
1804	0.729479186287895
1805	0.731045253366363
1806	0.730871785661982
1807	0.733373605334229
1808	0.732628017323621
1809	0.731584758469121
1810	0.734005626789669
1811	0.733115914888806
1812	0.735042959373121
1813	0.73806686110619
1814	0.737493282381698
1815	0.737162203159492
1816	0.736584805986508
1817	0.732922107305957
1818	0.735045120805037
1819	0.733174397826774
1820	0.733691484469978
1821	0.733613061286951
1822	0.734190660713428
1823	0.730638553268575
1824	0.729291066170764
1825	0.729666396264305
1826	0.730460628676962
1827	0.728857016770713
1828	0.729806998994337
1829	0.732746863182334
1830	0.73182237830127
1831	0.733093618268705
1832	0.733892221062581
1833	0.731940529675096
1834	0.733451460745399
1835	0.733343199080063
1836	0.731447009219104
1837	0.728318364544134
1838	0.72885336158709
1839	0.729850373839997
1840	0.729289846557828
1841	0.728204757781947
1842	0.724930901190396
1843	0.721527764409282
1844	0.725234607960844
1845	0.727783550260359
1846	0.729711751001094
1847	0.72880380217074
1848	0.729738243771993
1849	0.729328481848724
1850	0.726024980499595
1851	0.728211633182342
1852	0.728960027155578
1853	0.731994811588687
1854	0.729700389471999
1855	0.728780379754084
1856	0.729426981736997
1857	0.729598693734845
1858	0.726450322033861
1859	0.725026262494331
1860	0.731266270136102
1861	0.730684974100587
1862	0.729724513683911
1863	0.729361919468507
1864	0.731965750442094
1865	0.732739158055257
1866	0.73005510798509
1867	0.728226893573968
1868	0.727349740884033
1869	0.726194872215999
1870	0.727806441456995
1871	0.728963106038583
1872	0.726619922553969
1873	0.729016788502059
1874	0.727930549561731
1875	0.728154212684413
1876	0.727945535814586
1877	0.724880298828319
1878	0.726835456548274
1879	0.724639422227561
1880	0.724977526712691
1881	0.724519976918734
1882	0.721959965504814
1883	0.726469816346517
1884	0.724585627671787
1885	0.729396223366809
1886	0.728172644557029
1887	0.728422623783403
1888	0.729031544478346
1889	0.731873678803419
1890	0.731699443510477
1891	0.733611957421497
1892	0.731391003277238
1893	0.730096733216189
1894	0.728969961944665
1895	0.725616627040415
1896	0.728308251869444
1897	0.724572729747176
1898	0.729243194230853
1899	0.73037923382965
1900	0.729893073695081
1901	0.732686796331463
1902	0.728821753995908
1903	0.728035287630054
1904	0.729140415340952
1905	0.72821662859996
1906	0.724859707960576
1907	0.727591770086026
1908	0.725785444132833
1909	0.724562541532024
1910	0.722736324069555
1911	0.722778037025061
1912	0.723873234820449
1913	0.723444010262781
1914	0.728088040458496
1915	0.728460429347615
1916	0.727299055671127
1917	0.7264945497557
1918	0.72670636399147
1919	0.725084623592846
1920	0.723833728377457
1921	0.725341826680452
1922	0.726753654757185
1923	0.723679449168702
1924	0.723450269155538
1925	0.722969934165269
1926	0.724987605272334
1927	0.727038391124629
1928	0.728011207280346
1929	0.729829539293346
1930	0.730770383557912
1931	0.726943459913967
1932	0.728618576959038
1933	0.72699278418017
1934	0.726260496164372
1935	0.726779044881025
1936	0.729828004116224
1937	0.731752370569339
1938	0.733478914829592
1939	0.735282585901079
1940	0.733741863865854
1941	0.731437576408568
1942	0.725961989501825
1943	0.72474664094717
1944	0.723444707184458
1945	0.722838513256498
1946	0.72426324413142
1947	0.722019264767124
1948	0.721912442025742
1949	0.722886883519776
1950	0.721718395637563
1951	0.723629738671428
1952	0.722017889199688
1953	0.721728504657069
1954	0.720355833344096
1955	0.723967179131533
1956	0.723803847251338
1957	0.72669712612406
1958	0.725016478786167
1959	0.725456112088399
1960	0.728786547267251
1961	0.728078861074024
1962	0.726136251599447
1963	0.725846925539767
1964	0.72627661552415
1965	0.724959128955122
1966	0.725769361324892
1967	0.723160534933686
1968	0.721350289405255
1969	0.720934194267161
1970	0.721028138578246
1971	0.720388600846882
1972	0.725808593629112
1973	0.725982874002653
1974	0.726827293304849
1975	0.725683555889341
1976	0.724870064314174
1977	0.721587831260154
1978	0.7200124763601
1979	0.71921235666502
1980	0.719940145149778
1981	0.718351350139543
1982	0.720794585747074
1983	0.722289553412102
1984	0.721994409518488
1985	0.722115840810417
1986	0.72273933594086
1987	0.720932277732548
1988	0.723437476012857
1989	0.724971191061078
1990	0.725441520595376
1991	0.724884928727574
1992	0.719537395087092
1993	0.718669898173895
1994	0.720512598077715
1995	0.718044983613812
1996	0.714223367296487
1997	0.72024564783378
1998	0.717595883385996
1999	0.72061425117106
2000	0.714836040646617
2001	0.717128019882249
2002	0.718234284355253
2003	0.71883541950908
2004	0.721778631845275
2005	0.722381288773883
2006	0.724102719432247
2007	0.724447355730512
2008	0.722767638027653
2009	0.724496331535876
2010	0.722564983682042
2011	0.71937404249419
2012	0.719061977537191
2013	0.720268629191612
2014	0.727132988495188
2015	0.727942331436943
2016	0.725190829826591
2017	0.723347394012468
2018	0.723906118070716
2019	0.726471823042326
2020	0.728158633019808
2021	0.725243931115871
2022	0.724250145171709
2023	0.726762078737041
2024	0.723035583699928
2025	0.72133635462689
2026	0.719699853378401
2027	0.720155280729068
2028	0.722403598796324
2029	0.722686882837475
2030	0.721070085465503
[truncated: 47,170 more rows]
