# Supplementary material for: LaF3 doped with Ce/Gd/Eu: energy transfer and excitation dependence of photoluminescence rise-and-decay kinetics
Source: Front Chem. 2025 Apr 22;13:1501039. doi: 10.3389/fchem.2025.1501039 (PMC12052759; doi:10.3389/fchem.2025.1501039)
Supplement: Supplementary file 2 [file DataSheet3.zip › LaF3GdEu394_552trace.txt]

31	0.793942105166604
32	0.794068892136659
33	0.795513388898741
34	0.795336419394488
35	0.797073582378876
36	0.796311647332921
37	0.797746690229987
38	0.798122190899585
39	0.799271755202377
40	0.8003978450569
41	0.801552366218026
42	0.799385682225388
43	0.801591573463135
44	0.803369514037094
45	0.803448349242651
46	0.803923812610453
47	0.804427784334469
48	0.80559263014352
49	0.807438345023268
50	0.807886944982908
51	0.810630109275917
52	0.811785410717234
53	0.811992710862161
54	0.813208798331815
55	0.815675984369936
56	0.816436796692982
57	0.818506705150705
58	0.818939848713699
59	0.819220414477989
60	0.822239636521516
61	0.822403458671444
62	0.824090722859886
63	0.825351116302108
64	0.827410460402003
65	0.828965118540215
66	0.830982015642294
67	0.832314729317377
68	0.832663409384153
69	0.833554371953941
70	0.834181690321713
71	0.83516096030722
72	0.836157670411115
73	0.836539127137974
74	0.838995297527686
75	0.839930166145868
76	0.84170817765439
77	0.844203117451737
78	0.846702460084021
79	0.84607621674178
80	0.847523466498707
81	0.850186151861115
82	0.850151045367545
83	0.851026101473115
84	0.852654154869719
85	0.852570527912139
86	0.854208682145893
87	0.853950137894344
88	0.855637219854339
89	0.856617364291786
90	0.858724767781032
91	0.859206266701726
92	0.861679103044683
93	0.863373060765237
94	0.864661256887073
95	0.864656487149225
96	0.865517454182999
97	0.865878763047985
98	0.866030905455235
99	0.868746598504259
100	0.868086295564755
101	0.870296468559478
102	0.868562975827213
103	0.871917932379793
104	0.873169246197968
105	0.871841944340828
106	0.873001082363589
107	0.874732691660908
108	0.876261014731152
109	0.879561917923819
110	0.880553289590353
111	0.880652690927102
112	0.880951990754047
113	0.882788951330329
114	0.883454390910592
115	0.884514984926405
116	0.884685297588836
117	0.886095651588995
118	0.887436632809681
119	0.889042384624322
120	0.891279973827592
121	0.890463948731433
122	0.891297919048987
123	0.891105021066342
124	0.892072627208297
125	0.894055194427968
126	0.893628119439128
127	0.893914473708349
128	0.895855342412142
129	0.896736887807205
130	0.898364713724003
131	0.899434647864931
132	0.899003446441347
133	0.899265460371428
134	0.900440684640832
135	0.901996930245641
136	0.902013685478594
137	0.903744366511548
138	0.90621308253481
139	0.907640465722095
140	0.908777051445903
141	0.910093865994827
142	0.908548645822505
143	0.909305513939253
144	0.909795536014578
145	0.912416330848585
146	0.912463080394543
147	0.911921622200072
148	0.911956142871994
149	0.915266707841327
150	0.914571671426213
151	0.915017414435183
152	0.914679696204389
153	0.915659374675138
154	0.916916878145428
155	0.916640919458696
156	0.920179782426573
157	0.921737162984388
158	0.921584775975197
159	0.921476539616342
160	0.920519858620078
161	0.921661825586586
162	0.924356518335973
163	0.9248019030031
164	0.925299790253836
165	0.925994545376717
166	0.926124465697635
167	0.925997577217775
168	0.927490812139594
169	0.927971396249029
170	0.928462548385321
171	0.928709663611181
172	0.929106530260317
173	0.929298939039081
174	0.931822169496915
175	0.932067627544624
176	0.931970004463985
177	0.93226719093016
178	0.933107361906917
179	0.934026750891268
180	0.933958821263247
181	0.934964135240413
182	0.934505261999254
183	0.936844601940916
184	0.937598375843112
185	0.937949779552501
186	0.937821538423907
187	0.938619099742556
188	0.93976269942702
189	0.938330010823636
190	0.939852333808269
191	0.939483889904666
192	0.939020083042359
193	0.93843858351016
194	0.93974800374241
195	0.941044083384802
196	0.941665372314729
197	0.942269018106659
198	0.943690743651051
199	0.945802569543389
200	0.946490145599305
201	0.944275086680813
202	0.944419100965566
203	0.945113810837089
204	0.944599682017477
205	0.944563783013618
206	0.945325351156661
207	0.946992513957598
208	0.948008465673175
209	0.95022558414001
210	0.951182833835786
211	0.949978169276773
212	0.952179284661624
213	0.952855666509714
214	0.953444137197229
215	0.953416610917808
216	0.953544832478246
217	0.955980779179483
218	0.956933339856052
219	0.956424809974867
220	0.956340074970495
221	0.957522639744146
222	0.957767640386226
223	0.958122611614923
224	0.957622713736233
225	0.9586226464707
226	0.956693420819294
227	0.956825800612728
228	0.957963871070317
229	0.957639391919575
230	0.957631274804165
231	0.958898877888596
232	0.959437499923562
233	0.960272082968978
234	0.959716316783974
235	0.958991661519834
236	0.959282374595642
237	0.959986546893249
238	0.960917624181348
239	0.960889494958142
240	0.961336138102256
241	0.962190043477995
242	0.962751983415988
243	0.962278909809149
244	0.96257039949612
245	0.963765485443127
246	0.966033166800178
247	0.965714268242718
248	0.966607012737646
249	0.966031027756205
250	0.966610045801713
251	0.965955934960344
252	0.964866233313561
253	0.965897753942677
254	0.968171294739224
255	0.966434042475127
256	0.965227566638741
257	0.96604955390721
258	0.967923268371134
259	0.968219670888088
260	0.966550929181623
261	0.969884406014762
262	0.969731555484893
263	0.971376191670081
264	0.97287750090197
265	0.973776470516293
266	0.972490797463478
267	0.971757892998881
268	0.971489016761348
269	0.971604527581926
270	0.970640377665397
271	0.970732811515859
272	0.972506741840996
273	0.975265550874146
274	0.975774990674551
275	0.976988827806349
276	0.975932937485859
277	0.974393723514196
278	0.973487036708636
279	0.975153289590353
280	0.97539830368554
281	0.974237585534241
282	0.972864029450074
283	0.974594419406718
284	0.976293179886382
285	0.976978432223859
286	0.9784893384129
287	0.979995719466034
288	0.98112920486024
289	0.980324097571714
290	0.979381523992393
291	0.97959175936061
292	0.980267839125303
293	0.979610226807149
294	0.981063284637164
295	0.98002409329118
296	0.981213775981312
297	0.979912799408063
298	0.981894442032397
299	0.981460459484746
300	0.980819049599159
301	0.980132329650036
302	0.979881245757685
303	0.980138444698559
304	0.978097689123163
305	0.980158379756743
306	0.981738875197975
307	0.983080027640019
308	0.981827054197675
309	0.981953268799188
310	0.981148528413573
311	0.98145733836398
312	0.98318973161052
313	0.983064310742306
314	0.984312821422238
315	0.984394518470504
316	0.984505690052651
317	0.985331221603243
318	0.984941081507482
319	0.983703395686445
320	0.983115617222423
321	0.983349212075998
322	0.981960484556445
323	0.982621888204683
324	0.984542624945729
325	0.985314099467379
326	0.983003894062899
327	0.985074511866252
328	0.985678311757404
329	0.987429294751454
330	0.986138285707297
331	0.985054821410008
332	0.985481040292055
333	0.984945117439507
334	0.985430285389315
335	0.987072542820627
336	0.986782934122582
337	0.987326317334328
338	0.98696124893751
339	0.98810892124429
340	0.989393875167399
341	0.989266744531618
342	0.989838256966569
343	0.989385743375874
344	0.990125419645205
345	0.989694675627251
346	0.989805235704545
347	0.989702992093242
348	0.988505543291486
349	0.988133626040322
350	0.988539176058362
351	0.987872880371306
352	0.989226996716219
353	0.990044578703732
354	0.990056564198837
355	0.988259106836013
356	0.98776464401245
357	0.987207685392984
358	0.987063492548813
359	0.988622218417303
360	0.99018277880035
361	0.989838868471421
362	0.989381340540937
363	0.989600259278057
364	0.987879851526622
365	0.988892258960075
366	0.989830307403489
367	0.989445426249457
368	0.99135466669928
369	0.991594498902349
370	0.989106285658377
371	0.988954387853068
372	0.988205172108041
373	0.987676220410809
374	0.989210608386177
375	0.990073930936642
376	0.990707449963615
377	0.990202224654652
378	0.990682622866612
379	0.992635524762889
380	0.993116412178731
381	0.993321388605219
382	0.991038885593557
383	0.99260384881154
384	0.990927162434034
385	0.990682133662731
386	0.991372889543878
387	0.992965003577303
388	0.991935107105075
389	0.992874256257223
390	0.993309892313995
391	0.993509854400695
392	0.992401196103491
393	0.993746873681442
394	0.994091273214253
395	0.993888742807174
396	0.994594174804777
397	0.993658327778831
398	0.99442955769854
399	0.994638203154142
400	0.994118546330665
401	0.994420018222844
402	0.993627507934275
403	0.993797995487094
404	0.99450954253322
405	0.994216509408002
406	0.99351389033272
407	0.99372204658444
408	0.994293925922302
409	0.995863903480074
410	0.996504760565275
411	0.996705334156826
412	0.999003124789795
413	0.99678641970024
414	0.997622224532351
415	0.997409910047636
416	0.997609138328512
417	0.996896490573652
418	0.996700075215097
419	0.995643394830338
420	0.995015012444124
421	0.995391699433135
422	0.997487081959995
423	0.997657936415725
424	0.998394922063706
425	0.998691135014156
426	0.997283450844182
427	0.997400188343494
428	0.997171545456213
429	0.997072603971112
430	0.995714451694174
431	0.995206658064832
432	0.993821477273422
433	0.995106004366144
434	0.994475787465373
435	0.993486739517278
436	0.994753532969284
437	0.996141343231559
438	0.994129186515095
439	0.996147152527655
440	0.995550935296671
441	0.997296414747051
442	0.997689245464163
443	0.997723612036861
444	0.99627923757575
445	0.995241024637531
446	0.99693189792761
447	0.997214839999755
448	0.995844824528683
449	0.994940531153115
450	0.995120191278718
451	0.994034036360078
452	0.993400639634075
453	0.995877968091677
454	0.996321676012499
455	0.995764350490121
456	0.997283817747094
457	0.997357809834221
458	0.997734496823232
459	0.998314203423204
460	0.997198084766802
461	0.997580275299484
462	0.998152766142199
463	0.997958429900141
464	0.997038482000355
465	0.996890620127071
466	0.997904984376051
467	0.998835327858326
468	0.999229014682231
469	0.99831860625814
470	0.997819618298671
471	0.99854009331564
472	0.996928778029854
473	0.997298249261608
474	0.99867609199479
475	1
476	0.998684653062722
477	0.99713595587381
478	0.997673590939944
479	0.996319107692119
480	0.996694571671426
481	0.994587937455284
482	0.995121047385511
483	0.995294959365502
484	0.99717068934942
485	0.995692682121432
486	0.997018180039259
487	0.997505976236921
488	0.999200029352233
489	0.99825708887
490	0.998262837015611
491	0.998352239025016
492	0.998812090673939
493	0.997854718677192
494	0.998589136004794
495	0.996495954895402
496	0.996819685564205
497	0.99805700448233
498	0.997752475065889
499	0.996983691165589
500	0.997160538368872
501	0.996479811167301
502	0.99624181347879
503	0.996419394487895
504	0.996585968409659
505	0.996398847924858
506	0.997936415725459
507	0.997075661495374
508	0.996780060049776
509	0.997146962961151
510	0.996139447566516
511	0.995816206101595
512	0.9955131442968
513	0.995779393509487
514	0.996049067149348
515	0.996093951605506
516	0.998145305783001
517	0.996333539206633
518	0.99610569249867
519	0.997091193718622
520	0.997433636435905
521	0.996792045544881
522	0.996286697934948
523	0.995319541860564
524	0.996284741119421
525	0.996737621613027
526	0.996477854351774
527	0.995146852890277
528	0.996621313390122
529	0.996182986711999
530	0.995711638771854
531	0.995009386599483
532	0.996751197020748
533	0.996153512178119
534	0.996955561942384
535	0.996597220098941
536	0.997055359534278
537	0.997130207728198
538	0.997569757416025
539	0.998722016009197
540	0.997566944493704
541	0.995479389228954
542	0.997552635280161
543	0.994989818444209
544	0.996669133069571
545	0.996941619631752
546	0.994370975533691
547	0.994011166078603
548	0.993514624138542
549	0.994534247329252
550	0.995749062868814
551	0.995184154686267
552	0.996508918798271
553	0.995661739975907
554	0.997198451669714
555	0.996408020497643
556	0.997655857299227
557	0.997554102891806
558	0.997352673193462
559	0.996328157963933
560	0.995496878267729
561	0.997713094153402
562	0.996378179060851
563	0.995434504772795
564	0.994359968446349
565	0.993726938623258
566	0.994279494407788
567	0.994789244852658
568	0.997332493533336
569	0.996960331680232
570	0.99688909258795
571	0.99783001388116
572	0.995998434547578
573	0.995883471635347
574	0.995191370443524
575	0.993040340975105
576	0.994512966960393
577	0.995068213366273
578	0.994420140523815
579	0.9953024197247
580	0.993808391069583
581	0.994447658242168
582	0.995241513841412
583	0.997140725611658
584	0.997732173104793
585	0.995345225064361
586	0.996128929683057
587	0.995382159957439
588	0.994829604172909
589	0.995688401587467
590	0.99515003271551
591	0.994043698136745
592	0.994292702912598
593	0.993117757489406
594	0.992994111208272
595	0.993918706544936
596	0.991444068708685
597	0.991707382698082
598	0.991757281494028
599	0.992250154404975
600	0.99177623814445
601	0.992739358286808
602	0.991815863658878
603	0.99393313805945
604	0.994060820272609
605	0.994263595281628
606	0.993446747099938
607	0.993186368333832
608	0.992248990099736
609	0.993923109379873
610	0.993004384489791
611	0.99274266041301
612	0.992365361919147
613	0.991393558407886
614	0.99220062251194
615	0.991191028000807
616	0.992051782230892
617	0.992261587099693
618	0.99181097162006
619	0.989796674636613
620	0.990734356177116
621	0.993503739352172
622	0.99276112785955
623	0.992977355975319
624	0.993140750071852
625	0.992875479266928
626	0.992508209452642
627	0.992925989567727
628	0.994406198213183
629	0.995697941063162
630	0.99820107502553
631	0.995861090557754
632	0.994373788456011
633	0.994738734551858
634	0.995190636637702
635	0.993428035051458
636	0.990764564516819
637	0.991244106621986
638	0.991883862998453
639	0.990284533207771
640	0.989761818860032
641	0.991116057505916
642	0.990888700001834
643	0.990529012847717
644	0.991604527581926
645	0.990943001632718
646	0.991380349903076
647	0.990040298169766
648	0.988958546086063
649	0.988408558621913
650	0.990808592866184
651	0.990055096587191
652	0.988381714781907
653	0.989393875167399
654	0.989202169619216
655	0.989506332132745
656	0.990249922033131
657	0.991331551815864
658	0.990606918565899
659	0.989053999547486
660	0.98845063015575
661	0.98868134971351
662	0.986908170316331
663	0.98682781857874
664	0.987472956197907
665	0.986362585687117
666	0.986476203288673
667	0.987819312546245
668	0.988631635592028
669	0.987943203429319
670	0.988009123652396
671	0.988408680922883
672	0.987678421828277
673	0.986443182026649
674	0.985551241049098
675	0.985854669756804
676	0.987262353926778
677	0.987210987519186
678	0.988147079147073
679	0.98943270694853
680	0.989436253676673
681	0.989652114889531
682	0.990159235863536
683	0.989842659801505
684	0.989789336578386
685	0.987751802410552
686	0.986553805700448
687	0.987989066293241
688	0.98863738373764
689	0.990116491674361
690	0.988914150833787
691	0.988343616806599
692	0.987737615497979
693	0.987018974995567
694	0.985919000067265
695	0.98537292623417
696	0.986705884511193
697	0.986998795335441
698	0.987176009441635
699	0.986507879240022
700	0.987624120197394
701	0.986904012083336
702	0.986575633977655
703	0.984928606808495
704	0.983430786823293
705	0.98311219279525
706	0.983056729305147
707	0.983611180754719
708	0.984622120576527
709	0.985309696632443
710	0.983689942579694
711	0.985085029749711
712	0.984030061578538
713	0.984396719887972
714	0.984411396004427
715	0.98330444992081
716	0.981137765928173
717	0.98357143293932
718	0.982703218350037
719	0.983069142853648
720	0.982696369495692
721	0.98370486329809
722	0.98400119854951
723	0.983785337336652
724	0.98265331955409
725	0.982887281310577
726	0.982419357797604
727	0.981866679712104
728	0.982702239942274
729	0.98344197613908
730	0.981283548684959
731	0.982013440876653
732	0.983194012144486
733	0.982148828050951
734	0.982007692731042
735	0.981101320238976
736	0.982814756835095
737	0.982032152925133
738	0.982063095070659
739	0.982424616739334
740	0.983198537280393
741	0.981381511762296
742	0.980137221688854
743	0.981413310014615
744	0.981551632412203
745	0.980527239483645
746	0.980082186252148
747	0.98113703212235
748	0.981428964538834
749	0.9841825708887
750	0.982717527563581
751	0.982722052699488
752	0.982333502516342
753	0.981975649876782
754	0.981582207654818
755	0.984036910432884
756	0.98156948835389
757	0.980725244754817
758	0.979203086876494
759	0.979247115225859
760	0.978811112266176
761	0.977814031590341
762	0.979703909350521
763	0.978134543297601
764	0.979272186924803
765	0.980450312173227
766	0.979256532400585
767	0.977573704068342
768	0.978470381762479
769	0.977922152986284
770	0.975146698791055
771	0.975548274027554
772	0.977140481009717
773	0.977164207397986
774	0.978018724278577
775	0.976430401575236
776	0.977340565397386
777	0.979618665574111
778	0.979690945447652
779	0.979128727886456
780	0.978807076334151
781	0.980961897132654
782	0.980549253658328
783	0.979400236040873
784	0.977398046853502
785	0.977622167050895
786	0.977004174132122
787	0.97784558157169
788	0.977582393552293
789	0.976423506246522
790	0.97521026594346
791	0.974155848126655
792	0.974576119512508
793	0.974579620989292
794	0.974904272584403
795	0.974395276736521
796	0.974808935308902
797	0.97455503849423
798	0.975233358812702
799	0.973618134787899
800	0.974447169038286
801	0.975266952443268
802	0.975100920314803
803	0.975305556744593
804	0.975192715754199
805	0.973659132519216
806	0.975787587674508
807	0.974358378533734
808	0.971959200396255
809	0.971520682928619
810	0.97299279524983
811	0.97268114302487
812	0.972624693788945
813	0.974173143929897
814	0.973986177544319
815	0.973406754682598
816	0.975761833536149
817	0.975150315230751
818	0.975283340773309
819	0.975391283609835
820	0.973909289370211
821	0.974159440106157
822	0.973301942750916
823	0.973808833799096
824	0.971888632736301
825	0.9716251291804
826	0.971258782738441
827	0.972648196366438
828	0.973440325075979
829	0.973890128477169
830	0.973114088460292
831	0.972070249677431
832	0.972091320911631
833	0.971441545639665
834	0.970987601127615
835	0.972227161822529
836	0.971942078260391
837	0.971483242932533
838	0.972441634919373
839	0.970516569946982
840	0.97055342656744
841	0.971587865297711
842	0.971675462144792
843	0.971992997046432
844	0.971448543701194
845	0.969854400694669
846	0.968349854156093
847	0.966887053830772
848	0.966900992472375
849	0.966114987372425
850	0.966854921696804
851	0.967541200139423
852	0.969475023084308
853	0.968591328861194
854	0.969227975123983
855	0.969528468608398
856	0.968689973154937
857	0.967074744238095
858	0.966836501947643
859	0.967233001693868
860	0.965690143153286
861	0.965045733224893
862	0.965415120068978
863	0.964941869125731
864	0.966086003265436
865	0.967556540350147
866	0.969347417920761
867	0.967794363148271
868	0.967674508197222
869	0.968075166176444
870	0.96671835921018
871	0.967258807198635
872	0.968435038005026
873	0.96791666411873
874	0.965426314276804
875	0.964878185787404
876	0.965303379787319
877	0.968496737621613
878	0.969418030832075
879	0.968402729757661
880	0.96780923127725
881	0.967357993285677
882	0.965625233136225
883	0.964100170609854
884	0.965586219126649
885	0.964962239575371
886	0.964119341286973
887	0.963561526560713
888	0.96340045618262
889	0.963867599415401
890	0.963156098843644
891	0.963699237453449
892	0.963288855324067
893	0.964352446936666
894	0.964851242883612
895	0.965223719050211
896	0.966284190765054
897	0.965700937436938
898	0.965098918247916
899	0.964324284692199
900	0.965546039588824
901	0.963597605346998
902	0.963899321841119
903	0.96257743791697
904	0.96223138120601
905	0.963712532791948
906	0.963960791531881
907	0.963605554910078
908	0.963845964373727
909	0.961151922265503
910	0.959164195167888
911	0.960333514746439
912	0.96077851416551
913	0.960595728027102
914	0.960561116852462
915	0.961101010817521
916	0.960946643755618
917	0.96121982987935
918	0.962008841137154
919	0.963596306510692
920	0.961310821801371
921	0.959013520372284
922	0.959626003632339
923	0.960851703958271
924	0.962611321400835
925	0.961525460004525
926	0.960722762045117
927	0.960882156899915
928	0.960218062630327
929	0.958839569255982
930	0.960131304767903
931	0.958476129908091
932	0.958120161926485
933	0.958802428897273
934	0.958343188753203
935	0.958357923574123
936	0.957530865707419
937	0.957474060575671
938	0.957367960814769
939	0.958119867181146
940	0.95808635671524
941	0.957454672202824
942	0.95783001388116
943	0.957989494346637
944	0.959352005430163
945	0.96005075490274
946	0.959213971662865
947	0.957469745797433
948	0.95797958796803
949	0.957244231368976
950	0.955923830955599
951	0.955412490598113
952	0.955951348673952
953	0.957928588463349
954	0.957037625893561
955	0.958351505219194
956	0.957822101008371
957	0.958596840965933
958	0.957058050155628
959	0.956753430236469
960	0.956650090808471
961	0.957043210155872
962	0.956796118167198
963	0.95555325901511
964	0.954526786970054
965	0.955156226036653
966	0.954707670105362
967	0.952088227920088
968	0.951983171386465
969	0.952371721569611
970	0.951398411310394
971	0.950170304101363
972	0.951642004268304
973	0.951184503244033
974	0.95259834526787
975	0.952784272095199
976	0.952672128220337
977	0.95469372779473
978	0.955419296647119
979	0.954697208480349
980	0.952982614917049
981	0.953224648537586
982	0.953693428157352
983	0.952951877014144
984	0.952955586402578
985	0.951414799640435
986	0.950439366236371
987	0.949773315151256
988	0.950997128373213
989	0.953048451975466
990	0.953005485198525
991	0.950773305367178
992	0.949436009074732
993	0.94968366853991
994	0.950029988197956
995	0.951277460542649
996	0.949889867976102
997	0.951667956534235
998	0.949735891054295
999	0.949428383609224
1000	0.949803832912414
1001	0.951452472008365
1002	0.950542588255438
1003	0.949785636974029
1004	0.949219140101877
1005	0.948938488726908
1006	0.950354292458311
1007	0.950166567806715
1008	0.94682823317903
1009	0.946089976823966
1010	0.945717692669891
1011	0.946589422189065
1012	0.947039276956663
1013	0.947556732362671
1014	0.946947551228819
1015	0.945766326873804
1016	0.943962969712165
1017	0.943680036201087
1018	0.942819404271973
1019	0.94424586897897
1020	0.946552029890357
1021	0.945942481853593
1022	0.944867700925207
1023	0.94297880157279
1024	0.943026704416899
1025	0.942159788663923
1026	0.943803879386783
1027	0.945911539708068
1028	0.945306608532939
1029	0.944643767848298
1030	0.944374950315231
1031	0.944750169692596
1032	0.944881589423412
1033	0.94549380851337
1034	0.944177189646
1035	0.944170173239325
1036	0.944499375653546
1037	0.943615280283249
1038	0.943342645736894
1039	0.942005537787942
1040	0.941453620414478
1041	0.939488257272321
1042	0.939263909595123
1043	0.939930777650721
1044	0.940003179825232
1045	0.941285840605145
1046	0.941903003100329
1047	0.940671639016455
1048	0.942257645339416
1049	0.941585826540533
1050	0.9422758412778
1051	0.942126138774911
1052	0.941319138267362
1053	0.939197705633794
1054	0.939867548048994
1055	0.939621967700314
1056	0.941501907283634
1057	0.940319817037748
1058	0.940063107300756
1059	0.939257552390678
1060	0.937761005558579
1061	0.936278453626529
1062	0.935779721276088
1063	0.935178284239685
1064	0.93584719472149
1065	0.935344246656597
1066	0.936023838905162
1067	0.937417492707805
1068	0.937033259748916
1069	0.937132107062269
1070	0.937780424506668
1071	0.938212571316753
1072	0.938320504369202
1073	0.937730705493148
1074	0.937248839669543
1075	0.936635989506577
1076	0.937947096269209
1077	0.937133142951489
1078	0.937351817086668
1079	0.938106011704203
1080	0.937751863561037
1081	0.935372008976891
1082	0.934137204566718
1083	0.93380980976084
1084	0.933653068837101
1085	0.934329595000336
1086	0.935980392708416
1087	0.936794736166231
1088	0.937234338443475
1089	0.936066585540356
1090	0.937809175018804
1091	0.937054661195736
1092	0.93706661122356
1093	0.937715540172811
1094	0.935341988980682
1095	0.935705768325272
1096	0.934767230677975
1097	0.934604737939595
1098	0.934268420054913
1099	0.933683318759134
1100	0.933715859378344
1101	0.933483315090105
1102	0.934623649338657
1103	0.931640568454911
1104	0.928189562835181
1105	0.929896753520739
1106	0.928532120515376
1107	0.92906549339269
1108	0.929680453247396
1109	0.929047091988675
1110	0.930325014828993
1111	0.928360249738582
1112	0.928056576428934
1113	0.9276899181195
1114	0.927365418177593
1115	0.92914187524078
1116	0.928527104952578
1117	0.930928203215292
1118	0.93006313420697
1119	0.929619338229449
1120	0.928846803358385
1121	0.92777516189591
1122	0.928786224018687
1123	0.928668525233748
1124	0.928373335942421
1125	0.930008989121329
1126	0.930197699518746
1127	0.929467073521228
1128	0.927613793103448
1129	0.928879227791672
1130	0.929413475120925
1131	0.929043667561502
1132	0.928498327534229
1133	0.929344368957568
1134	0.930311684023213
1135	0.928810004219383
1136	0.928255927010781
1137	0.927169353822822
1138	0.924304907326439
1139	0.924582250460157
1140	0.924095370296763
1141	0.925138597574772
1142	0.92530358158392
1143	0.925916554047856
1144	0.925457069301845
1145	0.926329564425094
1146	0.926577468492212
1147	0.924853269410693
1148	0.923106014150222
1149	0.923124617350839
1150	0.924720205954834
1151	0.925058313102714
1152	0.924063414276192
1153	0.92421813111887
1154	0.923992441800026
1155	0.923429501440094
1156	0.923204686573188
1157	0.923473998202176
1158	0.923727679767139
1159	0.925522697225602
1160	0.923966899242345
1161	0.922030929915429
1162	0.921299325510148
1163	0.921966232702056
1164	0.920884694645052
1165	0.920655533201656
1166	0.92147451920431
1167	0.923297645094814
1168	0.923410548458702
1169	0.921546949508044
1170	0.921353802031419
1171	0.922324265124044
1172	0.921317470082125
1173	0.920503471513046
1174	0.919061392641151
1175	0.918722321761623
1176	0.919312217255444
1177	0.919511407623019
1178	0.919392408778763
1179	0.920154033180253
1180	0.919782024203362
1181	0.918215670423345
1182	0.917999278424274
1183	0.918485098238254
1184	0.918319300927653
1185	0.917309064336425
1186	0.91564677889819
1187	0.915295414325113
1188	0.916616133944023
1189	0.915522439170555
1190	0.915914780683785
1191	0.916858385260287
1192	0.915256341611071
1193	0.916093374344925
1194	0.91743755006696
1195	0.916494364982786
1196	0.918210614501226
1197	0.919730815564021
1198	0.918733940353817
1199	0.91679180094294
1200	0.914940531153115
1201	0.91569016639047
1202	0.915761838428188
1203	0.91443738496065
1204	0.915316606637274
1205	0.916562190654983
1206	0.917121223498908
1207	0.916923641389094
1208	0.917524315267441
1209	0.917744403201839
1210	0.91505742030563
1211	0.91539047642343
1212	0.915838097975307
1213	0.91540111660786
1214	0.916022985244388
1215	0.914114189970097
1216	0.911992833163131
1217	0.915042285560536
1218	0.913267331576276
1219	0.914211056007729
1220	0.913798606991946
1221	0.913567580458751
1222	0.912531202035088
1223	0.914482582507292
1224	0.914794057395845
1225	0.914278704343519
1226	0.914182713980835
1227	0.914236322165216
1228	0.914504405892461
1229	0.913381560682684
1230	0.913053427178944
1231	0.911098526884811
1232	0.909713509976702
1233	0.909811748231222
1234	0.910139117353896
1235	0.910915117011453
1236	0.912151335220845
1237	0.910951157884438
1238	0.911339134476032
1239	0.910568185848555
1240	0.909376406919789
1241	0.909057409298543
1242	0.907077875142939
1243	0.907180289975601
1244	0.906413585191798
1245	0.906362783814689
1246	0.907210313640839
1247	0.907824693788945
1248	0.9079188153928
1249	0.909124299368315
1250	0.907263332334542
1251	0.907067528480838
1252	0.909224139765549
1253	0.909871278228593
1254	0.906599727268836
1255	0.906331521240621
1256	0.907445392005185
1257	0.905885336725147
1258	0.90728962704319
1259	0.907522365789972
1260	0.908784716047722
1261	0.908910726406614
1262	0.906899072347139
1263	0.905414305544514
1264	0.905202071778439
1265	0.906245665959359
1266	0.906522516220166
1267	0.906214773957231
1268	0.906001797824266
1269	0.906833873699788
1270	0.905556133087916
1271	0.905453319554091
1272	0.905426902544472
1273	0.905844106621986
1274	0.905676385517119
1275	0.904381799169576
1276	0.905045563226544
1277	0.905170885030973
1278	0.904881341152442
1279	0.903724064550452
1280	0.900731971308192
1281	0.89872713797384
1282	0.898727703004323
1283	0.900384147348209
1284	0.90204471201179
1285	0.902108277941185
1286	0.900501102543249
1287	0.900011251689282
1288	0.901246369189939
1289	0.900564541279635
1290	0.900499760901603
1291	0.900160993328482
1292	0.901447014939063
1293	0.902315768875626
1294	0.902243458426843
1295	0.901724897420061
1296	0.90131049281176
1297	0.901577121157456
1298	0.900083197681173
1299	0.899332416483725
1300	0.898626193198843
1301	0.898302643535476
1302	0.899336150332353
1303	0.898590674551002
1304	0.897949624230268
1305	0.89757594706814
1306	0.89915661250772
1307	0.898843481664027
1308	0.897091438320563
1309	0.896139117353896
1310	0.895928648390825
1311	0.894854186667971
1312	0.895828866698057
1313	0.898105802569543
1314	0.899288452953874
1315	0.89846284190765
1316	0.898008206395118
1317	0.897133199209936
1318	0.896812469806948
1319	0.896806562670075
1320	0.898275923219451
1321	0.896753726204817
1322	0.895517858999211
1323	0.89419730815564
1324	0.893658401159413
1325	0.894102839217029
1326	0.893493537005216
1327	0.894367795708459
1328	0.893539695837486
1329	0.894766374571182
1330	0.893398193614666
1331	0.893720393075319
1332	0.893251187848175
1333	0.893070060110927
1334	0.893052081868269
1335	0.892228569506699
1336	0.891160014920718
1337	0.889354850150736
1338	0.889138374987005
1339	0.888935371275171
1340	0.890666064538222
1341	0.892012768221316
1342	0.891631066892516
1343	0.890261907528236
1344	0.891221358641481
1345	0.890558701408296
1346	0.891900532620726
1347	0.890931292537806
1348	0.89142401134953
1349	0.890883196458164
1350	0.890932284398677
1351	0.88984645113159
1352	0.890427312252723
1353	0.890383923537433
1354	0.889329073998202
1355	0.888178143593569
1356	0.889148638484446
1357	0.889989543267026
1358	0.888716563831934
1359	0.888808530492689
1360	0.890064342540558
1361	0.88777805798289
1362	0.885825806727776
1363	0.887793140138567
1364	0.888046303147415
1365	0.887974179819117
1366	0.889460054668534
1367	0.886748401220564
1368	0.886517755043386
1369	0.885909735768753
1370	0.88662144425216
1371	0.886000452513591
1372	0.885337288954388
1373	0.885271972898105
1374	0.88610200879344
1375	0.886118106047171
1376	0.882629593165822
1377	0.884188319034311
1378	0.88264255706869
1379	0.88319114174071
1380	0.884750205159878
1381	0.88508938121824
1382	0.883561575481101
1383	0.884055292268744
1384	0.884698711559276
1385	0.885211244351224
1386	0.885922740030942
1387	0.884502510227419
1388	0.884576535335808
1389	0.885070720536167
1390	0.885011771468406
1391	0.884698558683063
1392	0.885455234787288
1393	0.884494560664339
1394	0.885516673902807
1395	0.884541486323694
1396	0.882725417199185
1397	0.882259109282032
1398	0.881109668503219
1399	0.880785906036164
1400	0.880140603310687
1401	0.879344625789606
1402	0.880708325638564
1403	0.881045751570039
1404	0.878609927169772
1405	0.878117972739114
1406	0.879961108291394
1407	0.879317315982902
1408	0.878627494481169
1409	0.879294006640943
1410	0.880718064464841
1411	0.881598544618451
1412	0.882306351700901
1413	0.880132085048095
1414	0.882075080565764
1415	0.882239047030838
1416	0.881391418140903
1417	0.879128727886456
1418	0.877237142804728
1419	0.878030670637371
1420	0.877667643443751
1421	0.876144584207276
1422	0.876061458683675
1423	0.877298249261608
1424	0.877348354746195
1425	0.875844824528683
1426	0.875963945673909
1427	0.876776200231149
1428	0.878588646800912
1429	0.878192968917208
1430	0.875668221927341
1431	0.874832783998141
1432	0.874948113813283
1433	0.874467593300353
1434	0.873296736398603
1435	0.874499880756554
1436	0.875320397967358
1437	0.876178503158422
1438	0.875610373568314
1439	0.874957447823348
1440	0.875898147751802
1441	0.876117433391834
1442	0.875989670460035
1443	0.876132721013141
1444	0.875189169026056
1445	0.874161963175178
1446	0.87373806801157
1447	0.874057640447377
1448	0.874428273538351
1449	0.873497746604619
1450	0.874046144156154
1451	0.874205908359883
1452	0.872305861274009
1453	0.873192813594976
1454	0.874117078719019
1455	0.874444233814995
1456	0.874295833817441
1457	0.872364995016235
1458	0.871836654823856
1459	0.872050681522158
1460	0.872763246112358
1461	0.874382104922002
1462	0.871708280387205
1463	0.871954430658407
1464	0.872284643278644
1465	0.870760161681883
1466	0.869671769878494
1467	0.868120461563862
1468	0.868485063993983
1469	0.867421589790315
1470	0.867339158936226
1471	0.867914658382814
1472	0.866291039619399
1473	0.866091566736582
1474	0.866086866710287
1475	0.867873778060429
1476	0.866925824461417
1477	0.86841577437917
1478	0.868918186765812
1479	0.866777464823183
1480	0.867013301453547
1481	0.867271356501214
1482	0.867589875925665
1483	0.868623808329919
1484	0.868688067705817
1485	0.868040188098892
1486	0.867813011600247
1487	0.86655247506589
1488	0.865468875014523
1489	0.864319058771731
1490	0.864778421216772
1491	0.865599549932429
1492	0.864576323755129
1493	0.864455913557674
1494	0.862463508447939
1495	0.862511295106127
1496	0.86198095529288
1497	0.861725055188313
1498	0.860835129730754
1499	0.861527416820052
1500	0.862120821128716
1501	0.861016497177905
1502	0.8622248393271
1503	0.862345440314069
1504	0.864341595171558
1505	0.863087487999217
1506	0.863120142358329
1507	0.864694591239581
1508	0.864694591239581
1509	0.863426628590298
1510	0.86227079391675
1511	0.861309598791666
1512	0.861037433881038
1513	0.859884303281946
1514	0.860951990754046
1515	0.860225645290495
1516	0.861155621869859
1517	0.861029327772716
1518	0.861473183677712
1519	0.859585644312088
1520	0.859558126593734
1521	0.860043172242572
1522	0.859552133846182
1523	0.859428799432523
1524	0.858745925848922
1525	0.859749372290269
1526	0.859724211311617
1527	0.858102831878971
1528	0.856563187407892
1529	0.854154551736368
1530	0.854572772134947
1531	0.856283028905834
1532	0.8568851165834
1533	0.857708720670698
1534	0.857710525833022
1535	0.857333037772655
1536	0.855527174664131
1537	0.855833817441341
1538	0.856792200867114
1539	0.856598411310394
1540	0.8568184625545
1541	0.858769810005442
1542	0.858953225993848
1543	0.857061511273092
1544	0.856435588359394
1545	0.856493963835603
1546	0.85740360298659
1547	0.856254410478747
1548	0.856744904635818
1549	0.856661795011343
1550	0.856304798478576
1551	0.854723691532492
1552	0.854832494144841
1553	0.853133289712654
1554	0.853755601078694
1555	0.854009698466957
1556	0.854074948480716
1557	0.854251120582642
1558	0.853388776439941
1559	0.853494077575505
1560	0.853752988729966
1561	0.851156294525197
1562	0.849939399869138
1563	0.852369331808648
1564	0.852625373782341
1565	0.850962767915563
1566	0.851665922669096
1567	0.852087861017177
1568	0.850833711039497
1569	0.850174546722028
1570	0.851906488677988
1571	0.853297749050639
1572	0.852538219664773
1573	0.854468358904428
1574	0.853848558377311
1575	0.851311449205349
1576	0.850458845111936
1577	0.851670325504033
1578	0.852260219774844
1579	0.851305326818768
1580	0.85023634662541
1581	0.849594811992833
1582	0.851595599611083
1583	0.851110431661275
1584	0.852748530859592
1585	0.852201600919703
1586	0.849863247946872
1587	0.849843393607328
1588	0.849008718836184
1589	0.849151130978224
1590	0.850204988656585
1591	0.848797901315347
1592	0.848920426096581
1593	0.848562902446631
1594	0.849073335330916
1595	0.848199737052913
1596	0.847221994606527
1597	0.84795690113801
1598	0.846442692822768
1599	0.846185678556359
1600	0.846456913979612
1601	0.847304792363527
1602	0.848530003485578
1603	0.846031639261058
1604	0.8446705860051
1605	0.845370514459032
1606	0.842644222807908
1607	0.842954179941418
1608	0.844162114828381
1609	0.84388813864038
1610	0.842405120741633
1611	0.843153685845497
1612	0.841822351725361
1613	0.842909976701665
1614	0.842942805951165
1615	0.843396420250595
1616	0.842943858962521
1617	0.843252184601085
1618	0.84292047379396
1619	0.841580984645113
1620	0.839730497581498
1621	0.839716560162905
1622	0.842430120283004
1623	0.842147531660664
1624	0.842983042970446
1625	0.84279200885459
1626	0.842705052864594
1627	0.842054778604668
1628	0.842786051574319
1629	0.84095744293131
1630	0.840769951874568
1631	0.840475995377023
1632	0.840385003455002
1633	0.842073490653148
1634	0.83974121114651
1635	0.839805844763378
1636	0.838251218423418
1637	0.838967290605451
1638	0.839574148020864
1639	0.839347891225517
1640	0.838956772721991
1641	0.839726941069277
1642	0.838155746616849
1643	0.837833774636002
1644	0.837508240027884
1645	0.83866545181036
1646	0.837408075533079
1647	0.836499868526457
1648	0.834856834483982
1649	0.833947324972024
1650	0.833960199595184
1651	0.834585002231993
1652	0.835292117090949
1653	0.835122470968807
1654	0.833931507787514
1655	0.834698742134519
1656	0.834632660474161
1657	0.835106004366145
1658	0.834406155407843
1659	0.832604460316393
1660	0.831730541609848
1661	0.832972298830191
1662	0.832515147586696
1663	0.834291444435612
1664	0.834564371281286
1665	0.833498557460053
1666	0.834352874990063
1667	0.83316423185818
1668	0.833949586316967
1669	0.8344528670405
1670	0.834053971418263
1671	0.833459775822321
1672	0.832623617540405
1673	0.831522755930068
1674	0.830684946585051
1675	0.830335532712452
1676	0.830054974286221
1677	0.828944299246014
1678	0.828326539922094
1679	0.828661633574062
1680	0.828714877301551
1681	0.830408130568516
1682	0.830154527276174
1683	0.829281084320404
1684	0.829732466627123
1685	0.829635848860461
1686	0.829039590047147
1687	0.828620383902746
1688	0.828767511970207
1689	0.829136371697109
1690	0.827814453528689
1691	0.827002953568436
1692	0.828568650592242
1693	0.829814897481211
1694	0.829559655355865
1695	0.829703886113336
1696	0.831114712195241
1697	0.830307708018663
1698	0.829006977270365
1699	0.828591478068378
1700	0.828381125291229
1701	0.827557039338107
1702	0.827391707994203
1703	0.825766279176425
1704	0.827610632846372
1705	0.826523942249482
1706	0.826629380362133
1707	0.82577106114437
1708	0.824139520947099
1709	0.825196865426127
1710	0.825371293516214
1711	0.824389626431686
1712	0.824382868080058
1713	0.824072210161988
1714	0.823767236793024
1715	0.82423858473317
1716	0.82340161559582
1717	0.824112247830686
1718	0.824084607811363
1719	0.824452856033413
1720	0.824052498914579
1721	0.822763757330414
1722	0.822717894466493
1723	0.822102842886058
1724	0.821474705101785
1725	0.822606921011918
1726	0.822018699818383
1727	0.822348423234738
1728	0.822298891341703
1729	0.822982676067535
1730	0.822884804715925
1731	0.822507536797304
1732	0.824184121665005
1733	0.822379609982205
1734	0.822312766386801
1735	0.822455314282919
1736	0.823148108921244
1737	0.823105221639934
1738	0.822894952027444
1739	0.822324207642588
1740	0.821977728993279
1741	0.823077019036146
1742	0.822881129571763
1743	0.823023279989727
1744	0.82215408699268
1745	0.821752275715308
1746	0.820890516171246
1747	0.819672111098201
1748	0.81810246497606
1749	0.817830588695721
1750	0.817754921085299
1751	0.816104502510227
1752	0.816791892668668
1753	0.817446722639744
1754	0.816275024307318
1755	0.816382036433459
1756	0.815170823880487
1757	0.814886655129608
1758	0.816050657061964
1759	0.815905930985562
1760	0.817193559630896
1761	0.817902416055671
1762	0.818254153646709
1763	0.8201038689912
1764	0.818727825305294
1765	0.8168500944775
1766	0.816491148467263
1767	0.814390722248381
1768	0.814231307825428
1769	0.813766686438657
1770	0.813213152246363
1771	0.814633800319205
1772	0.812781272052394
1773	0.813447200836539
1774	0.812951550470553
1775	0.811916479444264
1776	0.810024521344577
1777	0.810382667506466
1778	0.810776252820566
1779	0.809603316802319
1780	0.809537702331668
1781	0.81106830753802
1782	0.812138982822829
1783	0.81321229613957
1784	0.814931847784212
1785	0.813979058404828
1786	0.812739166274284
1787	0.811232529612122
1788	0.811935229406045
1789	0.813362114828381
1790	0.813178174168812
1791	0.813352901896276
1792	0.812386345096648
1793	0.811099741333447
1794	0.810097610850542
1795	0.80923531318221
1796	0.809965572276816
1797	0.809385435177428
1798	0.809424390482538
1799	0.809329362628492
1800	0.809479617931768
1801	0.809710731298653
1802	0.809492389822113
1803	0.80865340516477
1804	0.808096446545303
1805	0.807208496248418
1806	0.807284541768839
1807	0.807682457760302
1808	0.806903278277513
1809	0.806957671634124
1810	0.808069731121316
1811	0.80675338498511
1812	0.806597094128942
1813	0.807721924283469
1814	0.805797500168164
1815	0.806335888608276
1816	0.806592310937987
1817	0.80572258470871
1818	0.806599076627673
1819	0.807138829946616
1820	0.807573797017079
1821	0.807119873296195
1822	0.805697718475396
1823	0.804968514838165
1824	0.803431611131834
1825	0.804325504032874
1826	0.80453976310302
1827	0.804340216839621
1828	0.804253423509915
1829	0.803770494890877
1830	0.803084388892626
1831	0.802713313072139
1832	0.803090104016975
1833	0.802622866612447
1834	0.802626945349811
1835	0.800531030813729
1836	0.799928528535874
1837	0.800065186417254
1838	0.800793855599244
1839	0.800796057016712
1840	0.80024019910598
1841	0.800090502718139
1842	0.801203319248338
1843	0.801999447199613
1844	0.803510573530401
1845	0.802416126605965
1846	0.801620323975271
1847	0.800103833523919
1848	0.800168739871951
1849	0.800208978114241
1850	0.798765738606136
1851	0.800935908176431
1852	0.799698161204909
1853	0.799258733818053
1854	0.800433312338333
1855	0.797809556597832
1856	0.796615970060722
1857	0.797504264023335
1858	0.797354507708019
1859	0.797809222716182
1860	0.798381591257927
1861	0.79715466792229
1862	0.798259534889409
1863	0.799915367728443
1864	0.796954912524231
1865	0.796632999247849
1866	0.796071399306553
1867	0.796712019127872
1868	0.796414657771309
1869	0.795889342081929
1870	0.796493264274052
1871	0.794409288758706
1872	0.795297932502094
1873	0.794723324629581
1874	0.794023342363221
1875	0.793364119341287
1876	0.793975871241538
1877	0.794852719056326
1878	0.794691487240951
1879	0.794825323638943
1880	0.794917538570668
1881	0.795420195559252
1882	0.794810221915111
1883	0.794367475279916
1884	0.794458508784267
1885	0.792327173441121
1886	0.793256290244663
1887	0.794320528829396
1888	0.796869535439764
1889	0.795467696033168
1890	0.794299243568498
1891	0.793503617051201
1892	0.791532769933529
1893	0.791835264261822
1894	0.791498830191217
1895	0.790384729500828
1896	0.790368309372535
1897	0.792256636356409
1898	0.791957030777039
1899	0.791326170573163
1900	0.793807168059879
1901	0.793125340149574
1902	0.791592137270609
1903	0.789784115549957
1904	0.789084516085635
1905	0.790222526615749
1906	0.792066668705016
1907	0.790633512911925
1908	0.789378925096771
1909	0.78975110774104
1910	0.78817557527319
1911	0.788004319670277
1912	0.789629733811938
1913	0.789410448171906
1914	0.788497395600834
1915	0.788807626688518
1916	0.787675699408675
1917	0.78667584372382
1918	0.786681617552635
1919	0.787437244314534
1920	0.787494848071619
1921	0.787210908023555
1922	0.78686164335814
1923	0.787312322434278
1924	0.787291828460659
1925	0.786932141306541
1926	0.786459484746011
1927	0.787447517596052
1928	0.785080447132348
1929	0.784605365343574
1930	0.78561067932074
1931	0.784263709021531
1932	0.783528505298689
1933	0.785028603750971
1934	0.784408628333466
1935	0.785601108046792
1936	0.785437059640068
1937	0.786638741278412
1938	0.786631158618244
1939	0.787640386226465
1940	0.786555698919471
1941	0.786549216968036
1942	0.785498040126948
1943	0.783812330383841
1944	0.782504673731586
1945	0.781769083537678
1946	0.78140670576221
1947	0.781473971295962
1948	0.780396082699916
1949	0.781416734441788
1950	0.779828126777186
1951	0.780641308375782
1952	0.781197571102727
1953	0.782205854547456
1954	0.781422415321865
1955	0.779669909680733
1956	0.781136787520409
1957	0.780135228183036
1958	0.779359545284992
1959	0.780685163057769
1960	0.781264102830656
1961	0.781490481926974
1962	0.780613782096361
1963	0.780147941368915
1964	0.780681255541763
1965	0.780488632736301
1966	0.779309799365258
1967	0.780357301062184
1968	0.779829234823978
1969	0.778838593294238
1970	0.777818442986345
1971	0.777709302823318
1972	0.778285275574662
1973	0.778394677461765
1974	0.777718475396102
1975	0.776133295827702
1976	0.776866699280259
1977	0.776261303361442
1978	0.777566699891764
1979	0.776880346845552
1980	0.775445267258196
1981	0.775705244877118
1982	0.777286353046211
1983	0.777804737939595
1984	0.778689357981055
1985	0.77791070072341
1986	0.777124337281616
1987	0.777947499862411
1988	0.776901994117323
1989	0.775794925732736
1990	0.775869529324715
1991	0.775482995884572
1992	0.774256134922431
1993	0.774303637842366
1994	0.77249438944298
1995	0.772587875081789
1996	0.772810356446178
1997	0.773017150265087
1998	0.772118191657851
1999	0.773194440197883
2000	0.77302016131498
2001	0.773455874421363
2002	0.773831139050088
2003	0.773437621001523
2004	0.771671354055194
2005	0.772066864386569
2006	0.770591195553137
2007	0.77069265154619
2008	0.771545854914359
2009	0.77026065027426
2010	0.771026711754958
2011	0.771451438565165
2012	0.771813999792088
2013	0.77071674483737
2014	0.770397539304474
2015	0.770264557790266
2016	0.772616508184992
2017	0.771742560126215
2018	0.770198251096122
2019	0.770596400682439
2020	0.769967371324091
2021	0.76956853685234
2022	0.76923531318221
2023	0.769460102365912
2024	0.768285956791067
2025	0.766385151439177
2026	0.766128670405
2027	0.767250979936526
2028	0.76783282802649
2029	0.768888785612514
2030	0.76980956393589
[truncated: 47,170 more rows]
