# Supplementary material for: LaF3 doped with Ce/Gd/Eu: energy transfer and excitation dependence of photoluminescence rise-and-decay kinetics
Source: Front Chem. 2025 Apr 22;13:1501039. doi: 10.3389/fchem.2025.1501039 (PMC12052759; doi:10.3389/fchem.2025.1501039)
Supplement: Supplementary file 2 [file DataSheet3.zip › LaF3GdEu394_583trace.txt]

31	0.88185267696896
32	0.879469416517366
33	0.879063264249854
34	0.877929074360237
35	0.878550861722912
36	0.878855024069466
37	0.878396844032148
38	0.876624859526313
39	0.874590231608834
40	0.87415709332464
41	0.874491662868769
42	0.873267609530694
43	0.872130660749165
44	0.873318907878913
45	0.871872040129848
46	0.874603464478325
47	0.872415000902727
48	0.874549887494531
49	0.873945388068964
50	0.874232944132565
51	0.873994329029896
52	0.874450551893541
53	0.875686926646876
54	0.874165096305907
55	0.873638691466526
56	0.875602707501386
57	0.87468634742675
58	0.8756976381706
59	0.875634785268045
60	0.876322446500554
61	0.875500522637667
62	0.877291479850825
63	0.877160125869712
64	0.878559124197521
65	0.879403187619326
66	0.881225321473006
67	0.881313884872724
68	0.882055312867742
69	0.882279948896181
70	0.882989017683999
71	0.883351176147252
72	0.884851029596773
73	0.884284183817214
74	0.884818077815222
75	0.885522324674498
76	0.885905884238
77	0.886499674721867
78	0.886724514730149
79	0.887288384727836
80	0.887096326087567
81	0.889631485679794
82	0.889846273871309
83	0.893158916832131
84	0.89356364898682
85	0.893108904331523
86	0.895033078455615
87	0.89505153992232
88	0.894824280558192
89	0.896364701467032
90	0.895041082727893
91	0.896291075072194
92	0.897194656713442
93	0.897335136855963
94	0.895867330188821
95	0.895849072701958
96	0.898352914933393
97	0.901150924499129
98	0.901469158872752
99	0.902271221812297
100	0.902905667544276
101	0.903059869849707
102	0.902736370730543
103	0.903850300774216
104	0.905848732597847
105	0.905816511528894
106	0.907407554295845
107	0.90591553212304
108	0.90614352478179
109	0.906772634762588
110	0.906844931415419
111	0.906643791799149
112	0.907054979012127
113	0.909466846991044
114	0.909988028397258
115	0.910280184335395
116	0.910503055550899
117	0.911611017247678
118	0.91290790946348
119	0.912636980339018
120	0.913835114036041
121	0.91780136005083
122	0.918473848023326
123	0.917698724624043
124	0.920890621846543
125	0.92171570739698
126	0.920923929947311
127	0.921454189747502
128	0.920881197461441
129	0.921974866368158
130	0.92166140228261
131	0.921958546689793
132	0.922830554058929
133	0.925723454272517
134	0.923984402183057
135	0.925394106870544
136	0.927479397958506
137	0.923425265034107
138	0.926093527928244
139	0.926384780158221
140	0.927831707293822
141	0.929230040750628
142	0.928823073854759
143	0.930537319155216
144	0.931184030788955
145	0.931326256379237
146	0.931164270564522
147	0.931872274267722
148	0.932459559343845
149	0.934995053308092
150	0.936537812239045
151	0.936864567289609
152	0.935288928873758
153	0.937177412980573
154	0.936399476466887
155	0.93660047019884
156	0.936520319031083
157	0.936836810538968
158	0.936565133918757
159	0.93756511927352
160	0.939164823437682
161	0.939541818206906
162	0.93983027926968
163	0.940291945038473
164	0.94097377089829
165	0.941161957794598
166	0.941965136168215
167	0.942641069850826
168	0.940898333214096
169	0.94311861506301
170	0.945245373445417
171	0.946745970517652
172	0.948036946027027
173	0.948686490140343
174	0.948421265996396
175	0.948189579753294
176	0.949366522784967
177	0.94894723705586
178	0.949736599022717
179	0.950266595456529
180	0.952104443504106
181	0.951411557547418
182	0.950089364085148
183	0.952113648417225
184	0.953399026100052
185	0.954871081486559
186	0.954476806526297
187	0.955199514852278
188	0.953466127721973
189	0.954033214920711
190	0.954689082409127
191	0.957245122823906
192	0.955562934633921
193	0.955183965907873
194	0.953556702517854
195	0.954521824102801
196	0.955169305179488
197	0.957592792263325
198	0.957172730636212
199	0.960358526537617
200	0.960299312996925
201	0.960532872497943
202	0.961665888857963
203	0.960748670260575
204	0.96010755387136
205	0.960014781773638
206	0.960195729967581
207	0.961727773501775
208	0.962595139684002
209	0.964342158606401
210	0.964086929474708
211	0.963284475358631
212	0.962284974133239
213	0.963076787731233
214	0.96362639721415
215	0.963863752289441
216	0.963580633432908
217	0.961960453823854
218	0.963428164956133
219	0.964576390724492
220	0.965665359057763
221	0.966853138841291
222	0.966676275408233
223	0.967266392963933
224	0.967962638132954
225	0.966926806548503
226	0.967717292986513
227	0.967764106360233
228	0.969067213506155
229	0.969250539743572
230	0.969859597731302
231	0.972173050600541
232	0.972519019777607
233	0.973171742361624
234	0.974492651267294
235	0.972220083446243
236	0.973005222513967
237	0.971550693901725
238	0.971804506793629
239	0.97273928185855
240	0.973325447627566
241	0.973711256133377
242	0.974404424821618
243	0.975728893046428
244	0.975904888919653
245	0.975301082767346
246	0.975816246768223
247	0.977292597350516
248	0.977175502593162
249	0.976441175162262
250	0.975856260383542
251	0.976703329280486
252	0.976179821471265
253	0.975930502590942
254	0.976907230370692
255	0.978113982861542
256	0.978573926420784
257	0.978528282703626
258	0.977851476297134
259	0.978354375687264
260	0.97840312557847
261	0.980337706547535
262	0.97955467699286
263	0.979607064954917
264	0.980493593623179
265	0.980228616062459
266	0.980459119738884
267	0.980823514234328
268	0.979651662952633
269	0.980007207563164
270	0.978797271437566
271	0.979346541384417
272	0.978321318042757
273	0.9779764462256
274	0.977700169730852
275	0.97839641231785
276	0.980150087696356
277	0.979182421527432
278	0.982063994404735
279	0.98301487742211
280	0.982520678159542
281	0.981574529281916
282	0.981670676084111
283	0.981376067223824
284	0.981093005171803
285	0.98308446295046
286	0.982767390487328
287	0.981578531418055
288	0.982967109990775
289	0.983371780176904
290	0.984699941986067
291	0.984902207364503
292	0.983896581579806
293	0.982880741310875
294	0.983811505202576
295	0.984462935483923
296	0.984182035876429
297	0.986504481932875
298	0.986481889228866
299	0.987016884459817
300	0.986918122068003
301	0.986301018495622
302	0.986160889508272
303	0.987423553131993
304	0.987518539314708
305	0.988606063005934
306	0.988710433552389
307	0.987721071932557
308	0.986875173983186
309	0.987747855260407
310	0.987537253819698
311	0.986853135123177
312	0.986943382002097
313	0.987910862265344
314	0.98775418121753
315	0.98760584397806
316	0.98874154693334
317	0.989050527335401
318	0.988597936087549
319	0.987297033989538
320	0.985362514989033
321	0.986529882587241
322	0.987745881303583
323	0.98788237867514
324	0.988247658804581
325	0.987444112492642
326	0.987149178297417
327	0.985916167920461
328	0.988248705815036
329	0.99099797710867
330	0.990644885420288
331	0.991346724542823
332	0.991855854355212
333	0.992453334550396
334	0.993827293707104
335	0.991898199537584
336	0.992848125915321
337	0.994110777919937
338	0.993940933717262
339	0.992821143771675
340	0.990854029308836
341	0.991422135115772
342	0.990381389940951
343	0.991987503977994
344	0.993039137545136
345	0.994040504282374
346	0.992963357742852
347	0.991632548068779
348	0.990691538708563
349	0.991451438498379
350	0.990898311008695
351	0.9902692345942
352	0.991777360846424
353	0.991592534453461
354	0.992372129917126
355	0.991157158846064
356	0.991602299665639
357	0.990980032046627
358	0.990314128233585
359	0.990379120342457
360	0.991337427967876
361	0.991753514570094
362	0.992837410518562
363	0.992456347771605
364	0.991874479780398
365	0.994231929035919
366	0.992238897514052
367	0.993014574757337
368	0.993713491029478
369	0.992537895813975
370	0.990939752482907
371	0.991873063540609
372	0.99219804086812
373	0.992398595656109
374	0.990484929075899
375	0.991186981215357
376	0.992301031323114
377	0.992443172997638
378	0.99376074205615
379	0.992186528917169
380	0.990953784488615
381	0.9907055629682
382	0.989187498508236
383	0.991919372128771
384	0.992375873850934
385	0.992700563282846
386	0.994072180544407
387	0.992964772691629
388	0.99349474459622
389	0.995120306432875
390	0.994027548980388
391	0.994312326786903
392	0.994857714661698
393	0.994046140839271
394	0.991965719447282
395	0.991654648897348
396	0.994876305229569
397	0.995563846397994
398	0.995673246725868
399	0.996353738970642
400	0.99546996661227
401	0.99563691765782
402	0.997066893810356
403	0.996131861834115
404	0.997823168439438
405	0.998222220142833
406	0.998241408449101
407	0.997321094005758
408	0.997460701424398
409	0.997138987774357
410	0.997131662574211
411	0.997275779496572
412	0.996622269395444
413	0.99657295275012
414	0.995592594645588
415	0.994074765149746
416	0.99522107892984
417	0.99521270671924
418	0.995552666237039
419	0.996687981888821
420	0.997422825724384
421	0.998692277487402
422	0.99867859276383
423	0.997142989910496
424	0.996720515382595
425	0.996079597809176
426	0.996827152945521
427	0.996392340219207
428	0.996499438673295
429	0.996896351170374
430	0.995169752179365
431	0.99507530434851
432	0.994555359731465
433	0.995752773043982
434	0.995121081039869
435	0.995884390391473
436	0.995515583218183
437	0.994194909276635
438	0.995475814895079
439	0.995483264032344
440	0.996085337647006
441	0.995844305770513
442	0.99606580851366
443	0.995011404435501
444	0.994457054357777
445	0.993670561018824
446	0.995164588132734
447	0.995131077343135
448	0.996458993860083
449	0.996457577620294
450	0.996758342024166
451	0.994942827187256
452	0.994668514321239
453	0.996536288019041
454	0.998391554395904
455	0.996494459241332
456	0.997902049251723
457	0.997229561279226
458	0.995163889695427
459	0.996688551224962
460	0.996078674735841
461	0.996376933286084
462	0.997587269625296
463	0.999405265786612
464	0.998451245610909
465	0.997866159127639
466	0.999216215203505
467	0.998956614706339
468	0.997436569834492
469	0.997618110602786
470	0.997876099917403
471	0.99708264415258
472	0.997587429710741
473	0.997126151245445
474	0.997416932256167
475	0.997087549996879
476	0.997102359191605
477	0.99747911383266
478	0.99731548068707
479	0.996687012339066
480	0.994452982507009
481	0.994787612728685
482	0.996404389231009
483	0.995014790759079
484	0.996884928299227
485	0.995323206989046
486	0.995639938625099
487	0.99710188022628
488	0.997204733834037
489	0.995517421618783
490	0.996822505303553
491	0.996692371328457
492	0.996835250170638
493	0.998393924693307
494	0.998827154639328
495	0.998290594702248
496	1
497	0.999254125760833
498	0.996572387287014
499	0.995692999204231
500	0.995317667258022
501	0.998122683144024
502	0.994498484212885
503	0.994508026080047
504	0.995014830780441
505	0.993961494368922
506	0.992664931361093
507	0.991249982584253
508	0.992041800055282
509	0.993902495136165
510	0.99510610530464
511	0.994311745831656
512	0.993457686106586
513	0.992777120274147
514	0.993838005230828
515	0.993920373065601
516	0.99637271684201
517	0.997957984913816
518	0.997922896507972
519	0.997673207107302
520	0.996694276861664
521	0.995562865229135
522	0.996135125511585
523	0.997290238827138
524	0.998072591891705
525	0.997601889041307
526	0.996264788267427
527	0.996729858433962
528	0.997892977312804
529	0.997500838976836
530	0.997484277879291
531	0.997425982247887
532	0.99804478479161
533	0.994627269080799
534	0.993979655029911
535	0.992998570085816
536	0.993577112430993
537	0.993512222312042
538	0.993971435158686
539	0.996150700276224
540	0.995421886756114
541	0.993511576806213
542	0.994180772698983
543	0.990439941192663
544	0.991436971421743
545	0.994443687223074
546	0.993313793820254
547	0.993007249557191
548	0.994009572934067
549	0.993911076490654
550	0.993254722290844
551	0.993585164470702
552	0.994121674058328
553	0.993317537754061
554	0.992900928292121
555	0.99264763180488
556	0.994638287865297
557	0.993625185832091
558	0.99455458512447
559	0.993028672604639
560	0.992115089496078
561	0.993449350044312
562	0.995280854060603
563	0.995895348498424
564	0.994356218601241
565	0.996114127206973
566	0.993891562849448
567	0.991758770278553
568	0.990027426819701
569	0.989799143683328
570	0.989439280638802
571	0.989977500816875
572	0.98881586014638
573	0.988393231988092
574	0.988964117343127
575	0.990157786721838
576	0.992387276065895
577	0.991741264160474
578	0.992019638549166
579	0.991542396724722
580	0.991142529101959
581	0.990292627725438
582	0.989865114379037
583	0.989176417755178
584	0.989087894376821
585	0.990599183607606
586	0.991012636546043
587	0.991729722516255
588	0.991461966698447
589	0.990906261058483
590	0.988991874093768
591	0.9915093042229
592	0.992083847013962
593	0.991924536175402
594	0.992592949715106
595	0.991625098931514
596	0.992770148811196
597	0.993993444325427
598	0.994106604079248
599	0.992755560379464
600	0.991480248714532
601	0.991721809905804
602	0.992278868525986
603	0.992785124546425
604	0.992800100281654
605	0.992839313469745
606	0.991982244396501
607	0.992228635262385
608	0.991702665493932
609	0.992374195535779
610	0.992779107141089
611	0.991263667307824
612	0.991639739003713
613	0.99148507580712
614	0.989827848036526
615	0.9873656241479
616	0.988071966319096
617	0.98994752094416
618	0.990810103928194
619	0.990400174160571
620	0.988819307147506
621	0.987940041710831
622	0.987194978226985
623	0.986460257037529
624	0.988616158717097
625	0.990923190094351
626	0.991119135970721
627	0.989721719132193
628	0.988189422559714
629	0.987914395764251
630	0.987583424269613
631	0.98861425318389
632	0.986681479631146
633	0.987193753056922
634	0.98837859707994
635	0.987708995809511
636	0.985070473950933
637	0.98437702382215
638	0.984995418406189
639	0.988061312890897
640	0.989187129278902
641	0.986497123166427
642	0.985188361389444
643	0.984677349282058
644	0.983740464704087
645	0.985582570508111
646	0.987365008335339
647	0.986976008448711
648	0.987272422143296
649	0.986833302602092
650	0.987397943333739
651	0.98634930233162
652	0.987265146001593
653	0.986410883587692
654	0.984623348846439
655	0.983660313536331
656	0.984670987176609
657	0.986785018766094
658	0.987308394892126
659	0.986139221168609
660	0.984883100391969
661	0.984074023386088
662	0.984274904800026
663	0.984022965166037
664	0.984277023350156
665	0.984386319106085
666	0.984851564850206
667	0.986155521481799
668	0.98503750538623
669	0.983559231196568
670	0.98507107168933
671	0.986257971002907
672	0.987299692182541
673	0.987297550394201
674	0.984632127725712
675	0.986438253034835
676	0.984983411997772
677	0.9847634236113
678	0.98409532507844
679	0.986554444084028
680	0.986869632961151
681	0.986283641478709
682	0.984940163107239
683	0.984057068529987
684	0.983512691517319
685	0.984395957799122
686	0.984377120648024
687	0.984716301685794
688	0.985789132373343
689	0.984658636068079
690	0.985172416104459
691	0.986220541992927
692	0.984938795925894
693	0.983494532147342
694	0.982193794007812
695	0.982027551727661
696	0.981223943447162
697	0.98241839776096
698	0.983348087530962
699	0.983156565951542
700	0.983350111837242
701	0.982167199167663
702	0.982379957888852
703	0.982082508802918
704	0.98357827490953
705	0.982661437160581
706	0.981451162789929
707	0.980809958611922
708	0.981866522552585
709	0.9817664123446
710	0.982311017866331
711	0.982463397263301
712	0.981803521183689
713	0.981115597875813
714	0.979032622862765
715	0.979251062035248
716	0.980876574813459
717	0.97909626973749
718	0.97936880229843
719	0.980321181598316
720	0.980888933668059
721	0.982112012292331
722	0.980645225524399
723	0.980821448615676
724	0.98121197964213
725	0.980193856864587
726	0.978961543633927
727	0.978023697252272
728	0.979562371422339
729	0.980034447909141
730	0.979882423540377
731	0.980456041967092
732	0.98074256780339
733	0.979071552028291
734	0.978253170701393
735	0.97778777519992
736	0.976619115299043
737	0.976226609024752
738	0.976029600645787
739	0.974621177932876
740	0.977284980381735
741	0.976457829212646
742	0.97643425017573
743	0.976545230701873
744	0.977975102282464
745	0.976436269317963
746	0.976341848598353
747	0.976298518374086
748	0.975991386700719
749	0.975282396664613
750	0.974604065573353
751	0.973762067770201
752	0.974744656742877
753	0.974561402802113
754	0.974649680888255
755	0.974614006363118
756	0.97537541405455
757	0.97503363162829
758	0.973505931057313
759	0.973318347063449
760	0.9742572340005
761	0.971943246652435
762	0.973898337923706
763	0.973971779703878
764	0.972499751428615
765	0.973072538443823
766	0.9733494604444
767	0.972193488606094
768	0.970580918219751
769	0.971861182205402
770	0.972634756390696
771	0.97193296245357
772	0.970800441842027
773	0.971253632119288
774	0.971782513119028
775	0.971920530011306
776	0.973265375564122
777	0.970798902956131
778	0.970485438870582
779	0.971265590760273
780	0.97184099465611
781	0.971941354029345
782	0.972371002709028
783	0.972380427094129
784	0.973642862208787
785	0.971740282836693
786	0.97038306422815
787	0.971427495241254
788	0.972031724845384
789	0.970287892139756
790	0.970382973857334
791	0.968778633670309
792	0.967490655890004
793	0.96860279788253
794	0.96856587494912
795	0.969374435550338
796	0.969537490322706
797	0.968631490616623
798	0.968840180069067
799	0.968417279507319
800	0.968113375363096
801	0.968804453903463
802	0.966662020057508
803	0.967011286478348
804	0.96754403922205
805	0.968861645719899
806	0.970392236865978
807	0.968243122034695
808	0.968161478457462
809	0.96939385236567
810	0.970196939077459
811	0.969683891044689
812	0.968790807910241
813	0.967600110440367
814	0.967121910685273
815	0.966315840445542
816	0.963111015032302
817	0.964439156185279
818	0.966071511325276
819	0.966254447677172
820	0.966706430858533
821	0.966889625412761
822	0.966492210712148
823	0.965973652641622
824	0.966403172220139
825	0.966329137865617
826	0.966535672619604
827	0.965821142852475
828	0.964973376809235
829	0.964784889107211
830	0.965416260940433
831	0.964580909265294
832	0.963715673252303
833	0.962972954245628
834	0.962816388097852
835	0.96206730956775
836	0.963554942300919
837	0.964569806565038
838	0.964712463353214
839	0.964572701013175
840	0.964352400201881
841	0.965211052055418
842	0.965568192356358
843	0.964226139261758
844	0.963422097201342
845	0.964993645692261
846	0.961188427561537
847	0.963152322241302
848	0.963600515012436
849	0.963269533189705
850	0.96188855222059
851	0.962120942065046
852	0.962256830079101
853	0.964042557404033
854	0.964690034607685
855	0.961886567935672
856	0.96072654102975
857	0.962390191583341
858	0.963495089709457
859	0.961678715058782
860	0.961584987612433
861	0.962067876321868
862	0.960929998011945
863	0.961517467702736
864	0.960329046286414
865	0.959325975413788
866	0.958416199498606
867	0.957447682552999
868	0.957924872736977
869	0.956747050526365
870	0.958052779716963
871	0.958700996670295
872	0.960371953058857
873	0.960150705936019
874	0.957194127863427
875	0.957187874202956
876	0.957162141758595
877	0.957899407532029
878	0.958053941627455
879	0.958724171620562
880	0.95743460718693
881	0.957562652305164
882	0.959324813503296
883	0.957500226727467
884	0.958164452225355
885	0.958567930807724
886	0.958684859024574
887	0.958232488539715
888	0.956136143809941
889	0.954872114295885
890	0.955489346969432
891	0.954518991623224
892	0.953133825194316
893	0.953405783255069
894	0.953794506865202
895	0.953737668785961
896	0.952846092262117
897	0.95418891092663
898	0.953710274809596
899	0.953512937222658
900	0.954014443611208
901	0.954645025345296
902	0.954188598501809
903	0.953239888257054
904	0.953066540248739
905	0.95503135800184
906	0.95345794012604
907	0.951390255855066
908	0.953807933386443
909	0.952899190280587
910	0.954609264322378
911	0.95209424451201
912	0.952190424880509
913	0.954133440028734
914	0.956430436372372
915	0.955769156963088
916	0.955112185659705
917	0.955572229917857
918	0.954366425029564
919	0.954010565412189
920	0.954646961862782
921	0.953442318884982
922	0.953623228348575
923	0.951509028927574
924	0.953359012484733
925	0.951151462592787
926	0.952436286431613
927	0.95118347322684
928	0.949704550949326
929	0.951397272503425
930	0.950752551609663
931	0.950450012064762
932	0.949344054018076
933	0.950234769437144
934	0.950690656637758
935	0.951807571500383
936	0.95188974826543
937	0.951865735448597
938	0.950698194854827
939	0.950152433877662
940	0.952071602749557
941	0.951637226385184
942	0.94990985278718
943	0.949376794073715
944	0.949484722648299
945	0.948455657255946
946	0.948319842829556
947	0.949256945588496
948	0.947583923581281
949	0.948853805251181
950	0.948758657692008
951	0.949398781293258
952	0.949142733660174
953	0.947346807343146
954	0.945819798754417
955	0.944951423001075
956	0.945437071893434
957	0.944979866569917
958	0.946029975452291
959	0.944135415844615
960	0.944220148812745
961	0.945233679461821
962	0.947762448546343
963	0.946951699680365
964	0.947467697674773
965	0.946105431210649
966	0.944070994362896
967	0.944868839567355
968	0.944327389278115
969	0.9442912409517
970	0.943040508857719
971	0.943473977640897
972	0.94294893094578
973	0.943994100417552
974	0.941914746692204
975	0.942664091170706
976	0.940440927783772
977	0.940424468676148
978	0.939641146061826
979	0.940572481871692
980	0.941110864717233
981	0.942972214341027
982	0.943284251858693
983	0.942824086245445
984	0.944260348333742
985	0.944146518544871
986	0.944737747661609
987	0.944064410203441
988	0.942556853287359
989	0.942203251649373
990	0.943115697376663
991	0.941477868347237
992	0.942231261438299
993	0.942174810662554
994	0.942506374731543
995	0.942062340308959
996	0.941558169272346
997	0.941508981728188
998	0.939534800267535
999	0.938788045558417
1000	0.940306088071184
1001	0.939120129905105
1002	0.938662946528786
1003	0.93925587074383
1004	0.939013385188211
1005	0.939364709481633
1006	0.939054815043318
1007	0.939607257005812
1008	0.940053075606507
1009	0.9403663563684
1010	0.940777454501573
1011	0.939412726078218
1012	0.938036160368972
1013	0.938428932591665
1014	0.938741052734077
1015	0.937864794063553
1016	0.937121700663496
1017	0.935495525596305
1018	0.937845736149462
1019	0.937145362325159
1020	0.936724363423582
1021	0.936453341346281
1022	0.936402901520815
1023	0.936052133653417
1024	0.935568778888774
1025	0.93561499710612
1026	0.93427059953435
1027	0.935189866967239
1028	0.936771356247923
1029	0.934955642595217
1030	0.934076627614803
1031	0.933881943056822
1032	0.932416159404948
1033	0.934198943223301
1034	0.933831429643691
1035	0.931706975717093
1036	0.931327096827826
1037	0.931250147368981
1038	0.931575739218041
1039	0.933031424576729
1040	0.932448725174014
1041	0.935172825613357
1042	0.935114859189927
1043	0.934018919393704
1044	0.932315632200198
1045	0.931406557304346
1046	0.928949245715078
1047	0.929846886120678
1048	0.931299087038901
1049	0.929778591603985
1050	0.932853483148936
1051	0.933821948454077
1052	0.931293077379634
1053	0.930700167365718
1054	0.93075175619156
1055	0.930628851881747
1056	0.930857393220452
1057	0.929104587983803
1058	0.929116900361982
1059	0.929912504370204
1060	0.930030515745834
1061	0.931160946209504
1062	0.931183212287564
1063	0.930773961592073
1064	0.928953580932225
1065	0.928807492635063
1066	0.929124306895862
1067	0.928357616384727
1068	0.927753156980521
1069	0.929459359278351
1070	0.931353938251202
1071	0.931802465394355
1072	0.931242021741607
1073	0.930838985976236
1074	0.929671003856479
1075	0.928942192918392
1076	0.926835085024427
1077	0.926821318967121
1078	0.926407079802584
1079	0.928490771327102
1080	0.926802235232797
1081	0.925000121096894
1082	0.926105921640157
1083	0.923398670193958
1084	0.923320757640416
1085	0.926439519052507
1086	0.92746251669007
1087	0.92734012878492
1088	0.926382198134905
1089	0.926048676892243
1090	0.92532799158153
1091	0.924883333600315
1092	0.92481206975681
1093	0.925262891027679
1094	0.926907768980756
1095	0.925773133692117
1096	0.92456484102436
1097	0.923454774978579
1098	0.92345526685402
1099	0.92357321497008
1100	0.923531127990039
1101	0.924684388703863
1102	0.922797446064967
1103	0.923039123447289
1104	0.923355679505757
1105	0.923796742019506
1106	0.924693735628265
1107	0.923663069381456
1108	0.923253657309507
1109	0.923407061769734
1110	0.924636621272528
1111	0.923842520001876
1112	0.923532806305194
1113	0.919776551082599
1114	0.918851339832038
1115	0.91782149983269
1116	0.917943594678194
1117	0.91964789402484
1118	0.920253249391136
1119	0.919652025262144
1120	0.919148821193264
1121	0.917645147640248
1122	0.917285762270036
1123	0.917223032013588
1124	0.916675985188812
1125	0.917638434379628
1126	0.91808376755994
1127	0.918078966287585
1128	0.918580356485087
1129	0.920093938552575
1130	0.919134538731295
1131	0.917444653529807
1132	0.917593378072774
1133	0.917736198819431
1134	0.917684394394642
1135	0.916971626858426
1136	0.918192278380782
1137	0.918695306872077
1138	0.918161164999831
1139	0.918120272205574
1140	0.917691320672186
1141	0.915444064425696
1142	0.915939132539109
1143	0.916004571338015
1144	0.913984410497172
1145	0.914058975457486
1146	0.914355262632929
1147	0.913047155398856
1148	0.913663188722573
1149	0.91357174765787
1150	0.913183757342358
1151	0.912696015720102
1152	0.913307432386131
1153	0.910925235728143
1154	0.912711098609299
1155	0.913848153253784
1156	0.913751280903036
1157	0.912249581306845
1158	0.912278329554439
1159	0.91300008769584
1160	0.912764040415358
1161	0.912901970809855
1162	0.912653838369245
1163	0.912655387583234
1164	0.91366528145247
1165	0.914128214994712
1166	0.915293569905746
1167	0.912789652795635
1168	0.913433938618469
1169	0.912339218828263
1170	0.911795143912323
1171	0.912477615277968
1172	0.91332097509842
1173	0.913242240170452
1174	0.912051665346685
1175	0.913077161091805
1176	0.910233236696463
1177	0.908708328583702
1178	0.90752736017768
1179	0.909125245306416
1180	0.910099313602152
1181	0.91078974663669
1182	0.910492221381068
1183	0.910397849719902
1184	0.90958781478337
1185	0.908166281847076
1186	0.907755223735264
1187	0.907433374528999
1188	0.906116929941641
1189	0.90621220660198
1190	0.907454347013378
1191	0.908762341929436
1192	0.907113365014346
1193	0.90444958838572
1194	0.90469558678406
1195	0.905779108339147
1196	0.905890228294549
1197	0.90755421322016
1198	0.907353018090389
1199	0.905469874898801
1200	0.903660697638119
1201	0.905274803037323
1202	0.904996246615987
1203	0.90514436051044
1204	0.90530497139774
1205	0.905070177689577
1206	0.904440604235594
1207	0.902225727852491
1208	0.903580422533243
1209	0.903627270764278
1210	0.902309819187827
1211	0.90167384102501
1212	0.90164899679667
1213	0.900906665093492
1214	0.899853586884305
1215	0.898902276542071
1216	0.900329242055422
1217	0.90082003821126
1218	0.902415949383172
1219	0.902235503392763
1220	0.902589369688139
1221	0.901686276049297
1222	0.902808712568782
1223	0.902527272027404
1224	0.903096091763787
1225	0.903946829715862
1226	0.904162725595379
1227	0.902852657314599
1228	0.902450116006693
1229	0.90195328824439
1230	0.901451177662383
1231	0.901635828477761
1232	0.899618622762603
1233	0.899066888274498
1234	0.900238050155968
1235	0.900988644333756
1236	0.901319401520459
1237	0.902421150869141
1238	0.902431220760071
1239	0.902731122768155
1240	0.902948322569446
1241	0.903031670282067
1242	0.901420875036754
1243	0.90266166634097
1244	0.900205129358697
1245	0.900338619964103
1246	0.900573390434056
1247	0.899221894880192
1248	0.897561524787223
1249	0.897437329465752
1250	0.899614620626464
1251	0.895590149985913
1252	0.89619395613822
1253	0.894858877088595
1254	0.89502681317604
1255	0.896532588496035
1256	0.895675485856487
1257	0.89612101397956
1258	0.896074408458717
1259	0.895308709444534
1260	0.893473833305794
1261	0.894309208219142
1262	0.892886979427564
1263	0.893031752183847
1264	0.891923805979208
1265	0.890627410802894
1266	0.891821945159415
1267	0.892739112116338
1268	0.893353913814933
1269	0.894864859636617
1270	0.893437646249028
1271	0.89275887234077
1272	0.89439809824481
1273	0.893923776688735
1274	0.894100762767901
1275	0.893846334063437
1276	0.893125648752723
1277	0.89253645556137
1278	0.892866418775904
1279	0.892524126400039
1280	0.892423861270655
1281	0.890292523669898
1282	0.891276234531705
1283	0.890981367469086
1284	0.889317382543475
1285	0.8898898171125
1286	0.889846519163524
1287	0.890109628630375
1288	0.888603840400264
1289	0.89075143829285
1290	0.889510388786302
1291	0.889564869478257
1292	0.890413797431988
1293	0.890128396066843
1294	0.888990832763765
1295	0.888374556729856
1296	0.888304325695678
1297	0.886804944756423
1298	0.887081350352337
1299	0.887152150722657
1300	0.888016300994844
1301	0.887493699475807
1302	0.888568466680843
1303	0.888720676955286
1304	0.889070412013357
1305	0.888424724151863
1306	0.886807268577407
1307	0.887095639269365
1308	0.887850276895664
1309	0.886866138708999
1310	0.886397053496208
1311	0.88656636580208
1312	0.885433020234088
1313	0.883798534924855
1314	0.883658424011668
1315	0.885404641215828
1316	0.886166449120874
1317	0.887072738013569
1318	0.885958622064217
1319	0.885333707871308
1320	0.884032755423842
1321	0.886100763738742
1322	0.8848404123169
1323	0.885225193177431
1324	0.883831357605241
1325	0.881851720329322
1326	0.884391482378109
1327	0.883740298679988
1328	0.883215190016312
1329	0.883693348459032
1330	0.882791705917294
1331	0.882959537432795
1332	0.882225793539164
1333	0.883501075510828
1334	0.882286984909716
1335	0.88302373686051
1336	0.883927796176071
1337	0.883429172616552
1338	0.883171174264854
1339	0.882968764293113
1340	0.884459383136246
1341	0.885048207098265
1342	0.883272220456291
1343	0.88315079822786
1344	0.885156839274202
1345	0.884431742576655
1346	0.881994764420995
1347	0.881540627832189
1348	0.880479329751778
1349	0.88012455845723
1350	0.877882841941763
1351	0.877424454051568
1352	0.877486551712304
1353	0.878774542402725
1354	0.878799768770517
1355	0.878209296186611
1356	0.877538659524831
1357	0.876475689584324
1358	0.875292510966344
1359	0.875969549754933
1360	0.874677647299189
1361	0.875317565629585
1362	0.875155293210282
1363	0.875015684500629
1364	0.87514833723947
1365	0.874286650217526
1366	0.873697948901614
1367	0.875051871557395
1368	0.875241869743059
1369	0.874096703672328
1370	0.875614713909803
1371	0.875703979619863
1372	0.875913776760309
1373	0.877729064379168
1374	0.877394054600064
1375	0.876487050486911
1376	0.878139609959351
1377	0.876886231291472
1378	0.877216342972347
1379	0.876384097471256
1380	0.87605766000956
1381	0.876586974789217
1382	0.876113231606366
1383	0.874943710600713
1384	0.873387460597937
1385	0.87466039809243
1386	0.8744247884649
1387	0.873193163343453
1388	0.873737841161837
1389	0.873032757727007
1390	0.871892081794822
1391	0.871857141855318
1392	0.871842894250663
1393	0.872369815494707
1394	0.87316579389631
1395	0.874861711995274
1396	0.873853386705201
1397	0.872658426314833
1398	0.872384990045732
1399	0.873381521944312
1400	0.871990419443801
1401	0.872288125441055
1402	0.871164984029205
1403	0.871974319237417
1404	0.871122251543335
1405	0.869430768069415
1406	0.867638665728917
1407	0.867798800232915
1408	0.869807614372298
1409	0.87172029332859
1410	0.870981531272645
1411	0.869744613003402
1412	0.868886219352197
1413	0.868352333100259
1414	0.867420372440751
1415	0.867015801662519
1416	0.867899188008406
1417	0.867064731004346
1418	0.866737717751451
1419	0.867939078977618
1420	0.866745722023728
1421	0.86641066189517
1422	0.866636502437487
1423	0.866497331380787
1424	0.866764570793931
1425	0.866943711571553
1426	0.866110493938685
1427	0.865695225837857
1428	0.864695163022394
1429	0.864967321189954
1430	0.862786242201037
1431	0.862656103061895
1432	0.86404363462416
1433	0.86408727081819
1434	0.86410800188339
1435	0.865617636037229
1436	0.864463019761164
1437	0.864134842015753
1438	0.863109556705534
1439	0.863873350186509
1440	0.863069953631922
1441	0.862492169110588
1442	0.862259779266132
1443	0.862851065187382
1444	0.862514818619111
1445	0.862850449374821
1446	0.862989575246114
1447	0.864054866425582
1448	0.862838690840643
1449	0.863001209843173
1450	0.863092196471773
1451	0.862462743081874
1452	0.862567948912872
1453	0.861077664441758
1454	0.861520132867202
1455	0.861262749037053
1456	0.860345531730676
1457	0.860427314737168
1458	0.859538570692901
1459	0.859285352957372
1460	0.861130641105132
1461	0.859845817266306
1462	0.860786541312946
1463	0.860144077107561
1464	0.859932185946206
1465	0.85958246250724
1466	0.860190308235024
1467	0.859772968060485
1468	0.858055277049914
1469	0.857999933962172
1470	0.857875273876504
1471	0.858651208031109
1472	0.857953028926624
1473	0.858209165639512
1474	0.857191848453244
1475	0.856253346237666
1476	0.857743842434692
1477	0.85668260632284
1478	0.855881523261143
1479	0.855162636329669
1480	0.85441854368659
1481	0.853853482085143
1482	0.855025401790456
1483	0.855956257343984
1484	0.856606702583437
1485	0.85460040075274
1486	0.853899837149724
1487	0.855226799609057
1488	0.855780643610211
1489	0.8566077947793
1490	0.856111449855357
1491	0.85450491236649
1492	0.855577180172957
1493	0.855216084212298
1494	0.853960188071686
1495	0.855729591845218
1496	0.85629769377912
1497	0.8556895782299
1498	0.854908436134268
1499	0.854052814285092
1500	0.853711539226413
1501	0.852915759640606
1502	0.853387656676788
1503	0.85364389021555
1504	0.853286082461583
1505	0.854167782746245
1506	0.853015167538249
1507	0.852642284641156
1508	0.853804973613116
1509	0.85213095365389
1510	0.851438842304196
1511	0.851180598660283
1512	0.850547329039924
1513	0.851509460641873
1514	0.85107309870157
1515	0.849302518816418
1516	0.849832694700851
1517	0.850369755550454
1518	0.849991360033582
1519	0.850581187111659
1520	0.849694556453477
1521	0.848583899124356
1522	0.848326788988679
1523	0.848817701335566
1524	0.848845328985041
1525	0.849567650007525
1526	0.848080240619372
1527	0.848492495498991
1528	0.848621983968259
1529	0.849495386920996
1530	0.846846759023162
1531	0.846371879750052
1532	0.84595501208578
1533	0.847005766473983
1534	0.847803650408792
1535	0.847425670597673
1536	0.847379385247721
1537	0.845693365335137
1538	0.845823011307827
1539	0.846518212048417
1540	0.846408448946268
1541	0.84777797993299
1542	0.846463928881246
1543	0.848279349474305
1544	0.847261774085705
1545	0.847511326639138
1546	0.848076978232913
1547	0.847678991614136
1548	0.847247022986504
1549	0.844398052026592
1550	0.845052277348179
1551	0.84587890823957
1552	0.846367327642946
1553	0.844904040807618
1554	0.843959029311263
1555	0.844923364670111
1556	0.846532924417268
1557	0.84715113438664
1558	0.84619237361613
1559	0.843649781669789
1560	0.843777919740862
1561	0.843611438623555
1562	0.842358833271659
1563	0.842888472095243
1564	0.844333562121255
1565	0.8445260609965
1566	0.844230736915754
1567	0.843389642820762
1568	0.842881294070426
1569	0.843400487318687
1570	0.841110144849133
1571	0.839682316939995
1572	0.840747974766774
1573	0.839803728840332
1574	0.838963108546618
1575	0.838023206874404
1576	0.838196419326494
1577	0.839117070723881
1578	0.839539928682244
1579	0.838251674625444
1580	0.837296584201077
1581	0.83877017847348
1582	0.837661724901259
1583	0.836696092075695
1584	0.836559612778301
1585	0.835635697703444
1586	0.836195791492033
1587	0.835459531416681
1588	0.835645566196556
1589	0.839123842080025
1590	0.840273269780238
1591	0.839536102123691
1592	0.838900624873397
1593	0.837295072426425
1594	0.837554487017912
1595	0.836494667145849
1596	0.837799820545248
1597	0.835640861750075
1598	0.834590623766535
1599	0.835232065490687
1600	0.835989305796488
1601	0.834732893251214
1602	0.834958985540804
1603	0.835039443969335
1604	0.835035812353542
1605	0.834278805720851
1606	0.833645086828435
1607	0.833853972514651
1608	0.834168850257964
1609	0.833895543090029
1610	0.833113654789659
1611	0.834030195605927
1612	0.833376685504799
1613	0.834292270972441
1614	0.833841062398074
1615	0.832418625753619
1616	0.830948766377942
1617	0.830232328495582
1618	0.829637226343872
1619	0.828781907882435
1620	0.828759561761652
1621	0.828493867689462
1622	0.829350478453568
1623	0.831742781150813
1624	0.830256955833965
1625	0.829471936830325
1626	0.830137795457959
1627	0.830316084167887
1628	0.829870426943649
1629	0.829956969910123
1630	0.829559597812894
1631	0.829021008405488
1632	0.829023716947946
1633	0.829231297421376
1634	0.827262841597424
1635	0.828554196664226
1636	0.827744388945747
1637	0.826860433263719
1638	0.826627853640549
1639	0.825079095378423
1640	0.824874728233009
1641	0.824731038635507
1642	0.82613457228727
1643	0.825664440064025
1644	0.825926559324934
1645	0.825401759213044
1646	0.824863044577507
1647	0.825846901323631
1648	0.827587454859648
1649	0.826883329355468
1650	0.826316917355827
1651	0.826035398062737
1652	0.824771751979144
1653	0.827313265930751
1654	0.826802337739122
1655	0.825026364007264
1656	0.826270699138481
1657	0.826567155436451
1658	0.825070872925175
1659	0.82449473057067
1660	0.824146299434373
1661	0.823533367120658
1662	0.822778062041331
1663	0.822606739630308
1664	0.822585893665071
1665	0.82235609359
1666	0.821989783233256
1667	0.820662113299534
1668	0.822008251155019
1669	0.822527326921219
1670	0.823140467087811
1671	0.823642120651691
1672	0.822545672196875
1673	0.823912246766902
1674	0.824652201717618
1675	0.824204047676833
1676	0.822919491077421
1677	0.822106069817311
1678	0.822327502845829
1679	0.822001710889961
1680	0.8225569375646
1681	0.820538220074791
1682	0.82015294862983
1683	0.820409839293526
1684	0.819479664103141
1685	0.81775733190566
1686	0.818253445738517
1687	0.819387077911097
1688	0.819747697488455
1689	0.818697495653241
1690	0.81901831205018
1691	0.819072073648642
1692	0.817190978001544
1693	0.816748584454776
1694	0.818025394984242
1695	0.819049941835794
1696	0.817175341268345
1697	0.81622528320742
1698	0.816451909975836
1699	0.81617769909974
1700	0.817971869640914
1701	0.817055792297831
1702	0.817427430659686
1703	0.816610962612065
1704	0.815356667325909
1705	0.816106102175228
1706	0.815354162763293
1707	0.814757625006619
1708	0.814925030488273
1709	0.816902568579236
1710	0.817041256797577
1711	0.816219434924611
1712	0.817106148207539
1713	0.818160490317139
1714	0.818083232306507
1715	0.81640005261957
1716	0.813921139823245
1717	0.813500528225166
1718	0.812959336138258
1719	0.812749714575397
1720	0.814281887210756
1721	0.81478534302691
1722	0.814222591045318
1723	0.814114444289764
1724	0.812771446174631
1725	0.81310302573576
1726	0.812990415952905
1727	0.811258110690369
1728	0.811519926563539
1729	0.810907709470282
1730	0.810202598924207
1731	0.810724014003531
1732	0.810609080399693
1733	0.812083694571305
1734	0.810480206451974
1735	0.809132682049969
1736	0.81088687512415
1737	0.812555861428923
1738	0.811476157395308
1739	0.810030229502729
1740	0.810948198177891
1741	0.81003261271025
1742	0.810857660821348
1743	0.809590183015155
1744	0.807863494944342
1745	0.810053397997938
1746	0.809187162741924
1747	0.808108618036778
1748	0.807726831032281
1749	0.808131856246616
1750	0.807391719263256
1751	0.809422692326732
1752	0.809295961458365
1753	0.809383662462296
1754	0.807896246619086
1755	0.807629196984655
1756	0.808032061045476
1757	0.810203026249066
1758	0.809471324735877
1759	0.807906445611182
1760	0.808011608838795
1761	0.807602602144507
1762	0.806443915308685
1763	0.805884948573274
1764	0.805826884032957
1765	0.807254613825208
1766	0.80566210059598
1767	0.805152813280168
1768	0.805384525343504
1769	0.803975534585464
1770	0.803958974778931
1771	0.802709090879609
1772	0.804123710448477
1773	0.805684356345947
1774	0.805517373025105
1775	0.804403378430849
1776	0.804572730758083
1777	0.802898415157188
1778	0.803811969863491
1779	0.804982691509986
1780	0.803410110209741
1781	0.802303804880918
1782	0.801991757035159
1783	0.800217097553168
1784	0.79938775811932
1785	0.801032324938587
1786	0.800673681900077
1787	0.800158826450986
1788	0.798623488255042
1789	0.799482007134378
1790	0.799655791504633
1791	0.800782836935736
1792	0.80089367028655
1793	0.801161167902025
1794	0.800284629081971
1795	0.799538580556231
1796	0.79921896996418
1797	0.800815094153015
1798	0.79974049865253
1799	0.799667118840918
1800	0.798985942359965
1801	0.800505721283411
1802	0.797768647467919
1803	0.795828256946394
1804	0.796419631947449
1805	0.796210819848897
1806	0.796624552936864
1807	0.796707118296421
1808	0.795682243527908
1809	0.797045680939606
1810	0.79716629628575
1811	0.796491904071059
1812	0.795286548454823
1813	0.795128098721038
1814	0.795543459774705
1815	0.79804328308685
1816	0.797943494340768
1817	0.797513285362025
1818	0.797050199480408
1819	0.796678554663494
1820	0.796887613345272
1821	0.795776943106035
1822	0.795834256277567
1823	0.795267312381123
1824	0.797764969375706
1825	0.796640174177922
1826	0.796520405735426
1827	0.798482964218125
1828	0.799541659619034
1829	0.797148058164062
1830	0.797681985728372
1831	0.796008482173809
1832	0.796254219787794
1833	0.794443905145841
1834	0.793461187071999
1835	0.793264362016689
1836	0.791538096106688
1837	0.79010071987533
1838	0.7904489044284
1839	0.792100202582451
1840	0.791294224004548
1841	0.79076064888642
1842	0.790821035956709
1843	0.788963302456569
1844	0.789423372534954
1845	0.790596948608224
1846	0.791541710939329
1847	0.791350084787965
1848	0.790983925479585
1849	0.79243902471898
1850	0.793708457116822
1851	0.793258206473106
1852	0.793408126492868
1853	0.79290140441722
1854	0.792750272137511
1855	0.791849229916194
1856	0.791355748456108
1857	0.790403813264232
1858	0.789322167549083
1859	0.788188824563114
1860	0.787982779102545
1861	0.787563146091303
1862	0.786941511068003
1863	0.787753797528865
1864	0.78718725771907
1865	0.787673892944335
1866	0.787525163237321
1867	0.789936046174344
1868	0.789223054002098
1869	0.788813932407773
1870	0.788473879937135
1871	0.787206364691604
1872	0.787909191438056
1873	0.787994914612128
1874	0.786660395861562
1875	0.785508813462893
1876	0.785144320850562
1877	0.786232091125015
1878	0.785160573396321
1879	0.783002640955416
1880	0.783122436509157
1881	0.786200879627178
1882	0.78418978685222
1883	0.784740178688201
1884	0.784630108325277
1885	0.784659715095623
1886	0.784029280536864
1887	0.783879814953206
1888	0.782447566620152
1889	0.782112936398476
1890	0.781645115086098
1891	0.781654627259992
1892	0.781871472033078
1893	0.782379917609289
1894	0.783986803671303
1895	0.783491736848901
1896	0.784489947062635
1897	0.782154894277351
1898	0.78200720254371
1899	0.781805110160837
1900	0.781837692713054
1901	0.782746048515413
1902	0.78202398569526
1903	0.781119328641301
1904	0.782814266862417
1905	0.782225641716193
1906	0.781426376398911
1907	0.78209893666806
1908	0.780935571205991
1909	0.780467589808167
1910	0.778566140071274
1911	0.780657320754418
1912	0.779479401717932
1913	0.779548126141506
1914	0.780753168041909
1915	0.779937452654084
1916	0.780842193623801
1917	0.780452824507838
1918	0.779779820130679
1919	0.778040569225424
1920	0.776999594250528
1921	0.776136396744944
1922	0.777840938801782
1923	0.778350964576262
1924	0.779323370048982
1925	0.777984743299322
1926	0.778448528909257
1927	0.776669693004554
1928	0.776026978342908
1929	0.775702805315659
1930	0.775324538899953
1931	0.775019386347457
1932	0.774888140811323
1933	0.776467036449587
1934	0.776054522076625
1935	0.775457254898364
1936	0.774583627309598
1937	0.775163991272224
1938	0.774382545788853
1939	0.775327926514542
1940	0.773776615922369
1941	0.774906896628686
1942	0.775259471912405
1943	0.776633804171482
1944	0.775693348655266
1945	0.775571251227739
1946	0.774678835546318
1947	0.775868571212508
1948	0.776240434210392
1949	0.776656217424871
1950	0.775139490452984
1951	0.774043468032016
1952	0.771791556397488
1953	0.771591774925482
1954	0.770365892223889
1955	0.770564395594354
1956	0.771857397992031
1957	0.771702347491941
1958	0.772409109241926
1959	0.774120154124483
1960	0.77456587202627
1961	0.775056266677482
1962	0.773887513823766
1963	0.774683636818673
1964	0.774399658148376
1965	0.77397711003281
1966	0.771658969500242
1967	0.770728206899553
1968	0.770074683888308
1969	0.769370434447009
1970	0.76946197491961
1971	0.769590897925771
1972	0.770038548472009
1973	0.769796814285174
1974	0.769267690575242
1975	0.769565077692617
1976	0.768884327245511
1977	0.768621801315929
1978	0.769005505472738
1979	0.768783499235045
1980	0.769198373577317
1981	0.768845818949785
1982	0.767500491849621
1983	0.76765764411669
1984	0.767103118461381
1985	0.766219937386348
1986	0.765011808677071
1987	0.764704107667563
1988	0.764904609524074
1989	0.765901703012725
1990	0.766139938557967
1991	0.766300549445266
1992	0.764937913751808
1993	0.76431030650858
1994	0.765917840658446
1995	0.766237495144893
1996	0.766105295551144
1997	0.765728965652924
1998	0.76466236926067
1999	0.764507853239406
2000	0.765062545435219
2001	0.766598378088628
2002	0.765032777288416
2003	0.766656299326651
2004	0.766796244990345
2005	0.766174289796155
2006	0.764660461145439
2007	0.763761334785422
2008	0.763168889535703
2009	0.762047475497451
2010	0.761120502015977
2011	0.761375803444322
2012	0.764408987566659
2013	0.765147106698798
2014	0.765292807692463
2015	0.764581602280352
2016	0.762992486993806
2017	0.763046243428221
2018	0.763340548900769
2019	0.762240781254982
2020	0.761432551152748
2021	0.759479367996707
2022	0.758317048254081
2023	0.759179792614573
2024	0.760273740379807
2025	0.758871275685697
2026	0.759008678056426
2027	0.75713921958841
2028	0.757096358001375
2029	0.758598379059469
2030	0.758291377778279
[truncated: 47,170 more rows]
