# Supplementary material for: LaF3 doped with Ce/Gd/Eu: energy transfer and excitation dependence of photoluminescence rise-and-decay kinetics
Source: Front Chem. 2025 Apr 22;13:1501039. doi: 10.3389/fchem.2025.1501039 (PMC12052759; doi:10.3389/fchem.2025.1501039)
Supplement: Supplementary file 2 [file DataSheet3.zip › LaF3GdEu394_591trace.txt]

31	0.76965387028197
32	0.77336821673235
33	0.777541616373409
34	0.781416336003075
35	0.786668486059883
36	0.789419601154947
37	0.792684865990265
38	0.796405352250915
39	0.800327927228037
40	0.803624497008591
41	0.805094335238775
42	0.807841653227675
43	0.809892740094758
44	0.814576189422967
45	0.819459283353335
46	0.821759279643519
47	0.824074253835905
48	0.826518137086829
49	0.828574742466217
50	0.830867674701222
51	0.831328594353146
52	0.833639957572024
53	0.836022522307999
54	0.838314778047078
55	0.840818643508855
56	0.844068844435847
57	0.845468117850982
58	0.84760241243325
59	0.849763674428056
60	0.85211084571875
61	0.853515397599248
62	0.854543037271588
63	0.855448706140568
64	0.85483225660941
65	0.856958274065059
66	0.856807891716493
67	0.858279927595681
68	0.86202391791781
69	0.863955838808094
70	0.866046746510301
71	0.867844274488928
72	0.869795426091665
73	0.870163872473201
74	0.869277110830956
75	0.870873951864555
76	0.873470922164073
77	0.874424088235607
78	0.875557030211127
79	0.878300051744878
80	0.878559030302781
81	0.879295925633201
82	0.879696303392633
83	0.881647152048428
84	0.879772168495495
85	0.881323102797984
86	0.882510885872056
87	0.883068087453594
88	0.882725187458048
89	0.883897548478892
90	0.886022954905963
91	0.886083798461723
92	0.886086301625015
93	0.888796210801265
94	0.88981493407759
95	0.890046126239274
96	0.892387469652354
97	0.893678652625504
98	0.892776474064725
99	0.894418930435552
100	0.89469247868749
101	0.895663580244933
102	0.89475828620861
103	0.896599715820364
104	0.896682641127384
105	0.897186187724667
106	0.897599786037304
107	0.899008113201516
108	0.898872286426578
109	0.89861991750344
110	0.901615284854206
111	0.902254169146831
112	0.902973746438287
113	0.905343714486371
114	0.905583081080796
115	0.905626050766975
116	0.904487761007725
117	0.905585558570619
118	0.906319177966309
119	0.905165075917092
120	0.906617045412388
121	0.907988081861912
122	0.907868734887151
123	0.908480165254989
124	0.910424237398466
125	0.910362364336572
126	0.910002935761256
127	0.909072742310378
128	0.910190319997977
129	0.910977546882002
130	0.911316590722404
131	0.913120080080686
132	0.913849290057962
133	0.914571529688223
134	0.913183878652805
135	0.914631477239891
136	0.91571932633329
137	0.916556806466839
138	0.915934603511129
139	0.914907922742881
140	0.915001688672467
141	0.915167209382421
142	0.914528654993881
143	0.914054650858142
144	0.914657633370787
145	0.915142764388279
146	0.915558710539716
147	0.914880439293605
148	0.916075141367751
149	0.917569102390033
150	0.918138786412521
151	0.919238368281558
152	0.918651606267048
153	0.919190058513688
154	0.919863216888316
155	0.920259101790557
156	0.920572631336806
157	0.921178083637232
158	0.920668425470495
159	0.922059710585544
160	0.923906146523883
161	0.922348587182546
162	0.9226739817228
163	0.922349050588673
164	0.922479638692127
165	0.921060967686986
166	0.920557299140722
167	0.922974279162783
168	0.924604677988581
169	0.924230659180454
170	0.923394121263242
171	0.923932590197638
172	0.924430351278532
173	0.925949369607207
174	0.926678367778358
175	0.92731574375464
176	0.928249263203512
177	0.927702097381267
178	0.927928887826578
179	0.92841402269509
180	0.928576792492769
181	0.927974749629115
182	0.92943159066528
183	0.930056680602654
184	0.929893199649865
185	0.929719518627578
186	0.928359723306748
187	0.92737809819409
188	0.927220591457692
189	0.925917578149721
190	0.92759590420869
191	0.928589959131687
192	0.928673196371363
193	0.930133118223889
194	0.92883951424255
195	0.928384498204975
196	0.927887386662863
197	0.92822070146851
198	0.931151713132865
199	0.930806200861781
200	0.929915535568474
201	0.928727314761744
202	0.928979352497123
203	0.927743910477638
204	0.927012202471765
205	0.928583082492837
206	0.927395991318773
207	0.928085341950719
208	0.929798495354963
209	0.929954643964815
210	0.928754370747751
211	0.927727199616233
212	0.928246324874909
213	0.928198457974391
214	0.93059883496362
215	0.929758157199425
216	0.929260220255263
217	0.929415992748785
218	0.929878619686442
219	0.930710001087271
220	0.930231497675973
221	0.931182392929116
222	0.929257781275645
223	0.931477381095572
224	0.930778549251278
225	0.92957501678724
226	0.930870973742074
227	0.931981351305104
228	0.93227231130417
229	0.931313070889713
230	0.932137892719042
231	0.933647431119043
232	0.934100182756594
233	0.934955710055643
234	0.936915021970713
235	0.934915700520517
236	0.934218409084403
237	0.934334453167291
238	0.932972129009699
239	0.933944858265118
240	0.933961838697954
241	0.933569255403912
242	0.934549151408389
243	0.93402757818438
244	0.933608792547197
245	0.933968693514355
246	0.933971943775615
247	0.935409914811577
248	0.933839853774186
249	0.934902273295882
250	0.93599151132399
251	0.935691424406458
252	0.935342070100639
253	0.93592993093965
254	0.936422554759264
255	0.933985098861471
256	0.935013516439942
257	0.934827897254261
258	0.936295053890538
259	0.93399838744937
260	0.934073867450187
261	0.933727660711748
262	0.932190900731861
263	0.930131192713664
264	0.932307629012715
265	0.933254498665814
266	0.931542848443218
267	0.931672627832377
268	0.930439274349649
269	0.932815062573306
270	0.933498653362332
271	0.934747924396253
272	0.936174529787194
273	0.93737650258795
274	0.937728100755018
275	0.936152310682872
276	0.936632567592148
277	0.935373715219348
278	0.937038511359804
279	0.937217248771942
280	0.937498836670906
281	0.936567788293488
282	0.935695018692211
283	0.934270705942112
284	0.936273262249486
285	0.936279260855673
286	0.93618842555265
287	0.935892447673939
288	0.935907163706751
289	0.937434909731439
290	0.936577415844613
291	0.936622601151224
292	0.936523373190967
293	0.935466572308108
294	0.936583962579377
295	0.934852999489226
296	0.934924429500203
297	0.934091910764667
298	0.934133044797765
299	0.934297148332194
300	0.937458356027611
301	0.937824699751981
302	0.938084108340501
303	0.938189146206944
304	0.93366686593558
305	0.934569750516775
306	0.935541554243613
307	0.935628718240474
308	0.93655687706888
309	0.937137482585364
310	0.937997618272219
311	0.936908687042073
312	0.936902056868532
313	0.93834952708827
314	0.93727711160116
315	0.938315422451167
316	0.935332337288288
317	0.935868233741024
318	0.936315252492797
319	0.936378789195526
320	0.937429133200764
321	0.936927858705546
322	0.935510459820827
323	0.93484963241368
324	0.936738583617785
325	0.935927791055953
326	0.9366243982941
327	0.934790749027328
328	0.936787553193824
329	0.936104199884392
330	0.936534202260472
331	0.937274540403173
332	0.935629936446609
333	0.935779612774759
334	0.935443495709899
335	0.93528355256123
336	0.936739317879017
337	0.936897852837875
338	0.936886711835713
339	0.938114486473483
340	0.937165035353009
341	0.9376530661889
342	0.938020449688792
343	0.938238360964619
344	0.937651903180725
345	0.938277166414018
346	0.937163284422378
347	0.936072803798338
348	0.937893437899664
349	0.936894611562329
350	0.936678826049791
351	0.936670945578277
352	0.935945175845938
353	0.933870533570436
354	0.936462097037243
355	0.936917974419725
356	0.936708350539907
357	0.936642299120825
358	0.934881939907907
359	0.934838002331921
360	0.935111332359367
361	0.934483655819925
362	0.934955526490335
363	0.935425960730117
364	0.935734489084475
365	0.933953759257051
366	0.934709670926451
367	0.934089528266682
368	0.933388385810119
369	0.933059843702484
370	0.934802133927451
371	0.936255940359503
372	0.936596330773389
373	0.937039493370019
374	0.937497552997422
375	0.937749839765457
376	0.935816143554746
377	0.935325114057598
378	0.936307587678429
379	0.936971549816223
380	0.938231074833928
381	0.938257872801565
382	0.936454261494301
383	0.936378318087357
384	0.937045443196614
385	0.935054080522013
386	0.935431191699562
387	0.935953037062349
388	0.936759825846586
389	0.938338872598359
390	0.937161669561136
391	0.937805634633408
392	0.937520274018076
393	0.936720930540043
394	0.935251894605786
395	0.934941693624879
396	0.935803840828082
397	0.935143992863802
398	0.93626616225145
399	0.936960977481414
400	0.937627204019233
401	0.936567500750628
402	0.935270636238641
403	0.936015808695681
404	0.937097887676773
405	0.936586529926344
406	0.937011642790126
407	0.937693770191381
408	0.93716084544276
409	0.936799916253142
410	0.935949571143944
411	0.936220866548919
412	0.935445025848691
413	0.93625303155539
414	0.937346768859057
415	0.937565289879788
416	0.939319271802841
417	0.938610823960484
418	0.935944949919404
419	0.935798354407615
420	0.936966163522287
421	0.939597899550753
422	0.940248978741468
423	0.936865857276304
424	0.938003004566155
425	0.938090168563016
426	0.935901777412815
427	0.935787828285052
428	0.937449543609148
429	0.937264992439805
430	0.935518050182134
431	0.935698130316735
432	0.937422791853757
433	0.936956227889526
434	0.93606673844113
435	0.936626323804325
436	0.937728357489715
437	0.937581633610577
438	0.93752078748747
439	0.936039622122469
440	0.934177543339063
441	0.935321686649398
442	0.935635389491566
443	0.935596399193185
444	0.934860406285225
445	0.933121381725598
446	0.933077165592467
447	0.93118354823525
448	0.933147953766702
449	0.932467991922613
450	0.934119638111906
451	0.93620771788143
452	0.935924924613065
453	0.936554769277021
454	0.934310003038455
455	0.932089781920563
456	0.93381880152906
457	0.934003907245348
458	0.93340959851443
459	0.936136273750045
460	0.936936415672986
461	0.935530066649611
462	0.93537812335409
463	0.93474539170847
464	0.933814383124931
465	0.933938183163005
466	0.934958097688322
467	0.934690363193589
468	0.934442217556212
469	0.934161322840928
470	0.93520555399304
471	0.934891053989638
472	0.936268692371886
473	0.935008381746009
474	0.934475785617799
475	0.932294567635023
476	0.932132696408782
477	0.933109484639756
478	0.935024082356383
479	0.935570322650046
480	0.934662046640222
481	0.934867139152644
482	0.93410360117908
483	0.936380243597582
484	0.935920078745666
485	0.935484367873606
486	0.936027564577441
487	0.936822257306445
488	0.936059967063506
489	0.936715752201211
490	0.939132182811021
491	0.939439427491896
492	0.938715759133048
493	0.938208365366335
494	0.938126809738922
495	0.937911024226384
496	0.938822175664811
497	0.938056931689187
498	0.936801324442953
499	0.936568686864926
500	0.937134401769005
501	0.93682880789223
502	0.936860514627267
503	0.937255626758071
504	0.93653235890535
505	0.93533796876386
506	0.93739871013921
507	0.93734046473858
508	0.93446500276054
509	0.932803672538489
510	0.933801528418669
511	0.93312478731135
512	0.934778219090458
513	0.935390058950137
514	0.93600130318532
515	0.936525812170585
516	0.936478829721097
517	0.936287305637393
518	0.935879097469713
519	0.936526068905282
520	0.936999487685913
521	0.937240304831375
522	0.936607197069425
523	0.935289506238846
524	0.936771208179362
525	0.936417341761249
526	0.936815095692082
527	0.936118245839646
528	0.938321359441027
529	0.937329776873159
530	0.93758830871269
531	0.937892667695574
532	0.936624141559404
533	0.937749227453206
534	0.937493445242276
535	0.935958813593024
536	0.935322298961649
537	0.934911721132718
538	0.934654986436064
539	0.936098477268004
540	0.937784668394405
541	0.938413420652227
542	0.938087046669105
543	0.936322781237777
544	0.935174781772299
545	0.936574976864994
546	0.935358474164081
547	0.936129234084663
548	0.934820965417451
549	0.93552172277197
550	0.935789027236085
551	0.936161120533987
552	0.937973501898489
553	0.938453376273067
554	0.936688967070309
555	0.93795936223507
556	0.937828555907125
557	0.936610149518436
558	0.937251770602927
559	0.9380880877283
560	0.938059673615747
561	0.937441156086608
562	0.9389074115841
563	0.94026662411717
564	0.940080432413115
565	0.939020197703688
566	0.939578803624015
567	0.940318425476913
568	0.940625095072067
569	0.939989163228454
570	0.938052228309544
571	0.938366288012941
572	0.936021841961052
573	0.936205869391614
574	0.936691696160134
575	0.936059838696157
576	0.936887385764292
577	0.936345712780882
578	0.937574573406419
579	0.937337771591612
580	0.935563955629569
581	0.936100017676184
582	0.937394268628958
583	0.93752715579162
584	0.934330217044796
585	0.936479856659884
586	0.937188907828778
587	0.936749723336272
588	0.935748628747893
589	0.935958428490979
590	0.934474413370846
591	0.935297386710359
592	0.938783742480722
593	0.938254920352553
594	0.936300868931417
595	0.936236169220513
596	0.935018818011428
597	0.936663967529222
598	0.937666612795169
599	0.937129267075071
600	0.93617241686064
601	0.935895785224995
602	0.934847184448347
603	0.936402416489659
604	0.936280423863849
605	0.935120365569669
606	0.935785902774827
607	0.936142892370525
608	0.936571051391483
609	0.935396436240002
610	0.934907782822472
611	0.934040187709006
612	0.933106747847889
613	0.933578369485643
614	0.935262677463045
615	0.93543802726086
616	0.933426896014617
617	0.935377181137753
618	0.935311071953364
619	0.935268839095765
620	0.935040345215742
621	0.935396241121633
622	0.936151576421639
623	0.935901176653625
624	0.935523558425051
625	0.935825825020157
626	0.935796813999435
627	0.935259468279337
628	0.937040472812887
629	0.937325100450659
630	0.938459327383335
631	0.937529516467156
632	0.94000251343268
633	0.939965347234319
634	0.938341311577977
635	0.936835724324958
636	0.93769787152816
637	0.937130329956716
638	0.936137558707202
639	0.933936190901759
640	0.932174159062292
641	0.932615149683388
642	0.932105818853389
643	0.933095323153888
644	0.93279743388536
645	0.933991281032967
646	0.93410911070567
647	0.934672612556663
648	0.934773982967963
649	0.934018212502646
650	0.935562488390778
651	0.93614747508486
652	0.936754253419995
653	0.935807390185263
654	0.936733564454465
655	0.933764502140718
656	0.933913971797437
657	0.933281969278356
658	0.934691442762989
659	0.933279016829344
660	0.932173773960247
661	0.934693424754847
662	0.934615577660128
663	0.934370524392171
664	0.93253894312338
665	0.933407897647065
666	0.935270453957007
667	0.933245512951431
668	0.934800811743764
669	0.934188684341224
670	0.935339376953671
671	0.936807873745065
672	0.935998794887334
673	0.935357284198762
674	0.935830317877348
675	0.934370723361561
676	0.934478698272933
677	0.937774997198383
678	0.938178156678253
679	0.938130404024676
680	0.938045852303353
681	0.938212302392908
682	0.936828759112637
683	0.935343355057795
684	0.933905158095301
685	0.93308934637015
686	0.93143881055842
687	0.934030516512983
688	0.935209019911444
689	0.935778970938017
690	0.936757558879214
691	0.937078116537784
692	0.937786198533198
693	0.937741322591896
694	0.939331758094813
695	0.939631916898059
696	0.939035907299776
697	0.939214466281299
698	0.94085666976845
699	0.938504723212398
700	0.938708270181946
701	0.939620877306103
702	0.938277898107904
703	0.938920425465874
704	0.937925016267352
705	0.936902441970577
706	0.937090628503225
707	0.937155839116175
708	0.937617380066065
709	0.937944143002253
710	0.93814388259625
711	0.937759082214537
712	0.93620386686098
713	0.938049463276861
714	0.94032287597288
715	0.939959638738339
716	0.939607817212084
717	0.938847891495701
718	0.939468441079965
719	0.939451817508356
720	0.938702578373722
721	0.936610534620481
722	0.93526075195282
723	0.936175497677
724	0.936556620334184
725	0.93680560934504
726	0.935797229909643
727	0.937373639996082
728	0.936089876655666
729	0.937490429893264
730	0.938522566273815
731	0.939549505060433
732	0.938163865541364
733	0.938259541577093
734	0.93903146065483
735	0.937648769733752
736	0.935824669714022
737	0.9363136209438
738	0.937015148502409
739	0.936040296051048
740	0.937145142265039
741	0.937145876526272
742	0.936178193391315
743	0.936388765905838
744	0.937198713810517
745	0.937437910960043
746	0.93964565220433
747	0.939000477911638
748	0.938621152397331
749	0.937988375823139
750	0.937044544625176
751	0.936483642212986
752	0.937050577890547
753	0.937257506056051
754	0.936459189516803
755	0.93786763606265
756	0.937314372791359
757	0.935618896854653
758	0.936372028087289
759	0.937520055793584
760	0.936926928042271
761	0.938006144431495
762	0.938435661578998
763	0.938937834645654
764	0.937361031755129
765	0.937312368977052
766	0.936901708993018
767	0.93829516223258
768	0.937603969529186
769	0.938157928551504
770	0.937629642998851
771	0.937296699174842
772	0.937486940868736
773	0.936611946661313
774	0.937775180763691
775	0.937474025829821
776	0.937484202793196
777	0.939109504151592
778	0.939499313427237
779	0.938694497649144
780	0.936859310541539
781	0.936202870730357
782	0.936693042733619
783	0.936802572173579
784	0.937676937380995
785	0.938613761005414
786	0.938288980061085
787	0.936596927681558
788	0.936622472783876
789	0.939290716486206
790	0.940625865276157
791	0.939088753569735
792	0.941038241531638
793	0.941130791822435
794	0.941650039030092
795	0.94077405767776
796	0.940544273705887
797	0.939437101475544
798	0.939802003634593
799	0.938883332436901
800	0.93835414831281
801	0.937834902388826
802	0.937699768797569
803	0.938005575764142
804	0.935374228688741
805	0.936693588294849
806	0.938672707291766
807	0.939523407978518
808	0.939342286784723
809	0.940417011600429
810	0.940582040663438
811	0.941226367731632
812	0.941979498964268
813	0.941479078111916
814	0.939789552001805
815	0.940687481603354
816	0.94020376134302
817	0.938123160255209
818	0.938328603210493
819	0.938752343827321
820	0.93948937522713
821	0.939414392007951
822	0.93627540470053
823	0.938669707346835
824	0.937477881984965
825	0.936020096165115
826	0.937586224026953
827	0.938481231987654
828	0.938767619541772
829	0.937559598071563
830	0.938519069547247
831	0.939442446691928
832	0.940298881548131
833	0.940668285550085
834	0.939699053021234
835	0.938000189470206
836	0.938201816064224
837	0.940201867924632
838	0.937489755964685
839	0.939100732810681
840	0.938301344404076
841	0.93875228092732
842	0.940696852419782
843	0.94157793252319
844	0.942204912027931
845	0.942793386462867
846	0.941801966921531
847	0.940667367723545
848	0.943019619793885
849	0.943167923875082
850	0.941922302324874
851	0.943480498368258
852	0.940858980380719
853	0.938509729538983
854	0.937011335992163
855	0.937767345220749
856	0.937529481807972
857	0.93863809688731
858	0.939866491539372
859	0.939589637828214
860	0.938855807910073
861	0.939439109140872
862	0.94017162586104
863	0.938124499126653
864	0.936950708093548
865	0.936283362192453
866	0.936202380367087
867	0.936899874623611
868	0.936676900539566
869	0.936861432453807
870	0.937560025534833
871	0.937049776878293
872	0.937059264509008
873	0.938480017632539
874	0.938581615254046
875	0.937910639124339
876	0.940748409881564
877	0.939998534044882
878	0.940989578753561
879	0.941821735493174
880	0.939416841256958
881	0.939228251650836
882	0.937488695650388
883	0.939828960777742
884	0.939411381793633
885	0.938253379944373
886	0.937342667522278
887	0.936592903365188
888	0.936515157680674
889	0.939358446950203
890	0.940272469966212
891	0.940065853733365
892	0.941105878287472
893	0.940562323438735
894	0.939810668430605
895	0.939363588062504
896	0.937786893000552
897	0.938166681920986
898	0.938673911377493
899	0.937910767491688
900	0.938993755313606
901	0.939194697709657
902	0.940064514861922
903	0.940774257930823
904	0.939404578324172
905	0.93790447749162
906	0.940616109357684
907	0.941940090188331
908	0.941072029101391
909	0.942136843957807
910	0.941016102015072
911	0.939429738324444
912	0.937903661075284
913	0.938201134433604
914	0.937614752386445
915	0.937563209045071
916	0.937403389129057
917	0.938390527619326
918	0.939854188812708
919	0.940094745372453
920	0.939486560131181
921	0.939805597920346
922	0.938536558314783
923	0.93946837689629
924	0.938733427614872
925	0.937473229952261
926	0.939292217100507
927	0.937864363978941
928	0.939605088122259
929	0.939109382202612
930	0.93950675873344
931	0.938369348290525
932	0.938890723828818
933	0.940273540549897
934	0.940883317546289
935	0.939903028737726
936	0.940057407161845
937	0.9397145071663
938	0.940148723842425
939	0.940398593453291
940	0.93903647981815
941	0.940741064701893
942	0.9418350856974
943	0.940968092626797
944	0.940230694096373
945	0.939702904041684
946	0.940509821193269
947	0.939757782366768
948	0.942523999880362
949	0.941781334437635
950	0.942060370393714
951	0.940865270380787
952	0.939531059956152
953	0.940604427928986
954	0.941250500793117
955	0.940841522421347
956	0.940629111686396
957	0.941911721004351
958	0.940197888536834
959	0.942216784723977
960	0.944092938987128
961	0.943166585003638
962	0.942392071621792
963	0.943168437344475
964	0.94320355608363
965	0.944674186340353
966	0.943257054459719
967	0.943836589392518
968	0.942946618566565
969	0.942836094279656
970	0.942868699586131
971	0.940730869767089
972	0.940590487234958
973	0.941626962431883
974	0.942352610215242
975	0.944634042019511
976	0.944042811537606
977	0.943137757548224
978	0.942998607342638
979	0.942379106519611
980	0.943008619995807
981	0.942817609381496
982	0.942385236060493
983	0.940841205353997
984	0.941091325281192
985	0.941099284056788
986	0.94118177933319
987	0.939910730778626
988	0.938146482035054
989	0.937574316671722
990	0.938605436382875
991	0.939802132001941
992	0.940329548507646
993	0.94315726938517
994	0.941695935491813
995	0.940840367115212
996	0.942274102028679
997	0.943634025716858
998	0.942870327284107
999	0.94311700439902
1000	0.939776941193506
1001	0.938334214147288
1002	0.939286223629014
1003	0.939638667736908
1004	0.943019619793885
1005	0.942553747729663
1006	0.942377522466532
1007	0.943694156833835
1008	0.942672373279925
1009	0.942722137449852
1010	0.943130568976718
1011	0.943861445162175
1012	0.943940651667113
1013	0.945023033595147
1014	0.943827779541402
1015	0.94273442733978
1016	0.943128771833842
1017	0.942932577746005
1018	0.942825311422396
1019	0.942841485708285
1020	0.941519476600108
1021	0.943243465492225
1022	0.943180118773173
1023	0.941591444470275
1024	0.941988776072532
1025	0.942011669105432
1026	0.94359389423275
1027	0.944296711883209
1028	0.943659442451826
1029	0.943993292549315
1030	0.943857256535599
1031	0.943887679597152
1032	0.944449615366496
1033	0.944663851485139
1034	0.944509968558985
1035	0.943226265551223
1036	0.943494183611263
1037	0.943746218779296
1038	0.945239002672993
1039	0.944172576806356
1040	0.944207057559791
1041	0.944944656343279
1042	0.944626268092896
1043	0.946334036486878
1044	0.945596451823798
1045	0.946850345365932
1046	0.945498304716614
1047	0.94417714796763
1048	0.944480281042338
1049	0.945170711243683
1050	0.945414778650405
1051	0.946250922479857
1052	0.946263630847341
1053	0.94555542818662
1054	0.944625150013292
1055	0.943900773066682
1056	0.943707451840101
1057	0.945329373286216
1058	0.945327125573946
1059	0.945169754906938
1060	0.944561351441174
1061	0.944649221458451
1062	0.942848597259383
1063	0.942903102035482
1064	0.943316059795051
1065	0.945145453684226
1066	0.943891193011476
1067	0.943922723883246
1068	0.944922192057322
1069	0.943857770004992
1070	0.94545183573652
1071	0.94488439172426
1072	0.947024917257616
1073	0.946407017175423
1074	0.944993774825443
1075	0.947102348442127
1076	0.948186382457934
1077	0.94761662269871
1078	0.946640260647333
1079	0.944028113476222
1080	0.943920798373021
1081	0.942527794419178
1082	0.942530365617165
1083	0.940828428951818
1084	0.940975071959526
1085	0.942847390606308
1086	0.941636572011579
1087	0.942016725495283
1088	0.942871523667794
1089	0.941734263414677
1090	0.940598908133008
1091	0.940055400780191
1092	0.941867395758974
1093	0.94373517918734
1094	0.944229197076357
1095	0.944975411876265
1096	0.94317442054658
1097	0.943349910264805
1098	0.944841543987061
1099	0.945693294718723
1100	0.944990868588677
1101	0.94402769243132
1102	0.94570442673517
1103	0.947332254362981
1104	0.94711452921981
1105	0.947143114060936
1106	0.948231373929849
1107	0.948492005859199
1108	0.947795566782278
1109	0.947277861266475
1110	0.94744319841112
1111	0.947661748956341
1112	0.946661143447559
1113	0.944164182865449
1114	0.942628139175365
1115	0.944366552706414
1116	0.944935670628896
1117	0.945920504925262
1118	0.947783925147459
1119	0.945685977779869
1120	0.948513140259428
1121	0.947937195761361
1122	0.945740234806986
1123	0.946543985136088
1124	0.944609802413126
1125	0.944195632865789
1126	0.94635040717481
1127	0.947895756213974
1128	0.949754284356526
1129	0.948803892303389
1130	0.947941051916505
1131	0.948190424745733
1132	0.946411222489754
1133	0.946139203092934
1134	0.945733929402836
1135	0.946236099902145
1136	0.946669100939482
1137	0.947998588729372
1138	0.946047588600106
1139	0.947275807388901
1140	0.946134307162269
1141	0.946469371614873
1142	0.94606513898397
1143	0.945609984309659
1144	0.945538668545622
1145	0.945926281455937
1146	0.944857582203562
1147	0.945572886145992
1148	0.945769930025675
1149	0.947210628867788
1150	0.947267431419423
1151	0.947399040043296
1152	0.948343142096365
1153	0.949186427001404
1154	0.949230017985549
1155	0.949573775474982
1156	0.948765510466239
1157	0.947092186882834
1158	0.94772198019985
1159	0.946869653098794
1160	0.945316408184035
1161	0.947099593678832
1162	0.945049275732165
1163	0.945551523251884
1164	0.946715192519572
1165	0.947193490543113
1166	0.946307019011076
1167	0.946530634931862
1168	0.946300600643659
1169	0.947859702960523
1170	0.948757936792688
1171	0.947468814115479
1172	0.94723524330683
1173	0.948017687223456
1174	0.94720371243506
1175	0.947366531012332
1176	0.946483818076253
1177	0.947260403307102
1178	0.947798982637417
1179	0.948306853930666
1180	0.947902979444665
1181	0.948444848830118
1182	0.948743641804778
1183	0.94823060372576
1184	0.948778603935768
1185	0.949342650064318
1186	0.949336524374456
1187	0.94813997637784
1188	0.945737324719199
1189	0.947838056374575
1190	0.946613521728677
1191	0.946435257992055
1192	0.946300985745704
1193	0.948099669030466
1194	0.947254210866219
1195	0.948846290754868
1196	0.948042354293111
1197	0.948753572302845
1198	0.950118975993124
1199	0.947864628415678
1200	0.946819076363553
1201	0.945043538995369
1202	0.946240011255249
1203	0.948727176125008
1204	0.948989033962534
1205	0.948092058130383
1206	0.947486809934041
1207	0.947973612294408
1208	0.947381161039021
1209	0.947356125555076
1210	0.947160497567246
1211	0.948990153325812
1212	0.948014689845873
1213	0.947967249124952
1214	0.94789600139561
1215	0.947692487801572
1216	0.949211104340446
1217	0.950832321049819
1218	0.951345018955364
1219	0.951926333059611
1220	0.952087439216456
1221	0.951275990697475
1222	0.949977886156904
1223	0.948984442262485
1224	0.94889516148805
1225	0.94820321526832
1226	0.947412193845479
1227	0.948333225718706
1228	0.947281510750188
1229	0.947981827804701
1230	0.950434208974084
1231	0.950463589692769
1232	0.950945316408184
1233	0.94825820270565
1234	0.947425740451748
1235	0.947506030377106
1236	0.946613644961331
1237	0.946986047624543
1238	0.946870423302884
1239	0.947554324740894
1240	0.947706864944584
1241	0.94838525557233
1242	0.948919037814838
1243	0.950603474159588
1244	0.951510261108172
1245	0.950623042478167
1246	0.951365769537221
1247	0.951168803961622
1248	0.951752557045487
1249	0.950790208857527
1250	0.950743266201917
1251	0.953363918993528
1252	0.952611338456816
1253	0.951187463439374
1254	0.948035228621605
1255	0.949053855622419
1256	0.951020539674304
1257	0.95130705559577
1258	0.951037131154075
1259	0.94971927986431
1260	0.949767200679114
1261	0.950809632121002
1262	0.953725624805604
1263	0.953503164190952
1264	0.953912730485178
1265	0.952132971114908
1266	0.95053274375066
1267	0.950091160072414
1268	0.950410214549335
1269	0.951818663662528
1270	0.95114056314499
1271	0.950379425640839
1272	0.949628652516391
1273	0.950011001081752
1274	0.94892935341495
1275	0.948585025974491
1276	0.946417414930637
1277	0.946738941762686
1278	0.946746899254609
1279	0.94626144860242
1280	0.948030540646044
1281	0.948360639849615
1282	0.949699318741646
1283	0.949989236397843
1284	0.950835137429441
1285	0.951839230679077
1286	0.951759902225158
1287	0.951642930046342
1288	0.952794907615945
1289	0.952093743336932
1290	0.951592159476405
1291	0.951219170174411
1292	0.950944213732662
1293	0.952528856017149
1294	0.952253636422335
1295	0.953706451858457
1296	0.95419552246987
1297	0.954720401153098
1298	0.953086355410934
1299	0.952384571117629
1300	0.952077131318385
1301	0.951036151711207
1302	0.951548257843277
1303	0.949302856186337
1304	0.950320235456525
1305	0.951519888659297
1306	0.951713933877722
1307	0.951089472940355
1308	0.951453606178988
1309	0.951951588051721
1310	0.952944811154301
1311	0.952445930710129
1312	0.952150172339583
1313	0.951130354089777
1314	0.952716742170201
1315	0.951599604782608
1316	0.952653243977678
1317	0.951096872034313
1318	0.950912967836405
1319	0.948937983551778
1320	0.949934551907455
1321	0.95012068456253
1322	0.950508097219781
1323	0.952014965578937
1324	0.953293894605015
1325	0.95264156254898
1326	0.952765308672767
1327	0.954384723104569
1328	0.95224174960588
1329	0.952534151170267
1330	0.954247181341857
1331	0.952841855406249
1332	0.953239626024837
1333	0.953076291410825
1334	0.953795071541049
1335	0.95424692460716
1336	0.953356697046511
1337	0.953628835824965
1338	0.954392621547512
1339	0.954873304636385
1340	0.954306006962902
1341	0.952730649488719
1342	0.955480663191933
1343	0.95677858545087
1344	0.954664209630041
1345	0.954886835838572
1346	0.953340907862667
1347	0.952258949546882
1348	0.952181750707272
1349	0.95137990920064
1350	0.952538997037667
1351	0.954675472581184
1352	0.957288908560472
1353	0.956074557296317
1354	0.956881859549946
1355	0.956919993638114
1356	0.95544022747721
1357	0.952699235431236
1358	0.952752985407328
1359	0.954031723166057
1360	0.954684960211898
1361	0.954982212778379
1362	0.954351672363395
1363	0.952208194381027
1364	0.952426237875222
1365	0.953705166901301
1366	0.953102658064171
1367	0.952199637413588
1368	0.949631558753158
1369	0.949435685583692
1370	0.950541087628301
1371	0.952752672190998
1372	0.95273976357045
1373	0.953247252329001
1374	0.952618805585469
1375	0.954313932362987
1376	0.953756304601854
1377	0.954270076942105
1378	0.954090829911595
1379	0.954774817355727
1380	0.953354186181178
1381	0.953092902145699
1382	0.955099797269447
1383	0.957143790556861
1384	0.956515515825576
1385	0.955322514618794
1386	0.955850955495939
1387	0.95657833238748
1388	0.956606059734718
1389	0.956217054038674
1390	0.955124144704404
1391	0.953530471776962
1392	0.954903651961203
1393	0.956215181159062
1394	0.957036415121006
1395	0.956636739530969
1396	0.955797518736177
1397	0.954309741169064
1398	0.953621553545294
1399	0.954687408177231
1400	0.954110133793436
1401	0.955817242379248
1402	0.955405311558466
1403	0.954715593795903
1404	0.954384110792318
1405	0.956636774190153
1406	0.957655007103207
1407	0.956244834016526
1408	0.956613207228673
1409	0.956627837255362
1410	0.956099137076174
1411	0.954612853704996
1412	0.954066183380716
1413	0.955247115489407
1414	0.954904582624478
1415	0.9565177802256
1416	0.956438451771681
1417	0.956480870761936
1418	0.955583228703247
1419	0.955745795680516
1420	0.95374311742416
1421	0.953331023576846
1422	0.954018012249582
1423	0.954645601499228
1424	0.955607490132081
1425	0.955600173193226
1426	0.956520181978687
1427	0.955391510784847
1428	0.956263190547336
1429	0.956385139528247
1430	0.955170602131437
1431	0.95365858495794
1432	0.955081055636591
1433	0.954566816039192
1434	0.95548708155935
1435	0.955456210495751
1436	0.953767729295855
1437	0.953884543582833
1438	0.952830715687761
1439	0.955027911554383
1440	0.954778550278217
1441	0.954149365422432
1442	0.955530598090433
1443	0.956957882544646
1444	0.95664200259225
1445	0.956117621974333
1446	0.955387287499087
1447	0.955394571062431
1448	0.956140086260291
1449	0.955857259616415
1450	0.956447526059534
1451	0.95706715524991
1452	0.955247933189416
1453	0.953849071833469
1454	0.953369405413996
1455	0.954781610555801
1456	0.956844276157703
1457	0.95707408708672
1458	0.956338189170597
1459	0.957072591607112
1460	0.958967890576591
1461	0.959431039969356
1462	0.959561076093212
1463	0.959464030377876
1464	0.95937622711162
1465	0.959160184864385
1466	0.958968532413333
1467	0.959786045005849
1468	0.958452880775102
1469	0.957845370746082
1470	0.958122848322553
1471	0.957496287295368
1472	0.958194270631489
1473	0.959618267597912
1474	0.960706497942336
1475	0.960303088146135
1476	0.959119709355785
1477	0.958762791645801
1478	0.95917951185235
1479	0.960798280596389
1480	0.961856361301711
1481	0.960443986715006
1482	0.961178702367851
1483	0.959981427812044
1484	0.958758323178406
1485	0.959724744462329
1486	0.958933445766015
1487	0.959406050697657
1488	0.959287731945357
1489	0.961262008925895
1490	0.962180469601136
1491	0.961571693870061
1492	0.961135549116364
1493	0.96195374719052
1494	0.961514133951071
1495	0.961968682731498
1496	0.961442042848251
1497	0.961090701415879
1498	0.960127304466683
1499	0.960994519612798
1500	0.960500339980922
1501	0.961221507743824
1502	0.960729604065034
1503	0.959405109764994
1504	0.960006830426604
1505	0.95895800629077
1506	0.957860673417677
1507	0.957114907903488
1508	0.956865105043643
1509	0.956561772999546
1510	0.95768716954233
1511	0.957665475460463
1512	0.958354551386284
1513	0.956688214837648
1514	0.95535851780898
1515	0.956242823783851
1516	0.955744586460094
1517	0.957331938579305
1518	0.958568796490642
1519	0.958515991298234
1520	0.957301425660607
1521	0.956701821776571
1522	0.958542994653628
1523	0.958372137713005
1524	0.959271571779876
1525	0.95880827091364
1526	0.957370563030743
1527	0.956827321398336
1528	0.957549431377575
1529	0.959043317946795
1530	0.961305331622282
1531	0.960715098554673
1532	0.961935101833175
1533	0.961708790198075
1534	0.962019054078981
1535	0.96268682102498
1536	0.960543728144656
1537	0.960799381988238
1538	0.959788671401796
1539	0.961154155963504
1540	0.961411668566289
1541	0.961110726722218
1542	0.9594190273529
1543	0.961005048302708
1544	0.962141479302755
1545	0.96202003737287
1546	0.960824172290547
1547	0.961622784074695
1548	0.95995182630152
1549	0.959185265276902
1550	0.960044413818848
1551	0.960134749772886
1552	0.959609147097813
1553	0.957933330620503
1554	0.959262941643048
1555	0.957407713825022
1556	0.958620110054462
1557	0.960039700169817
1558	0.961299775883446
1559	0.961296217540551
1560	0.96202052773614
1561	0.962383745715579
1562	0.962790028373035
1563	0.963565720167139
1564	0.963721846954542
1565	0.963899194148297
1566	0.963704056523738
1567	0.964118021966991
1568	0.962894426970082
1569	0.960949591040883
1570	0.962142800202769
1571	0.962593578834175
1572	0.963093103682436
1573	0.962887715925112
1574	0.962370395511353
1575	0.95925042711026
1576	0.958746071798682
1577	0.958668152818247
1578	0.959016079679153
1579	0.959900447270352
1580	0.959261081600171
1581	0.961711415310348
1582	0.961431072574662
1583	0.96031759494017
1584	0.960926262842672
1585	0.962127524488318
1586	0.95984361262688
1587	0.95835865914143
1588	0.960237443651548
1589	0.960135065556563
1590	0.961058668627777
1591	0.960011298894
1592	0.959098530026984
1593	0.959972750179297
1594	0.958560324245652
1595	0.961176065702516
1596	0.959867103851624
1597	0.961432415297126
1598	0.960683006717592
1599	0.960615742227068
1600	0.960237899355634
1601	0.960390006961361
1602	0.961246217174704
1603	0.962004122389024
1604	0.962991629293583
1605	0.96255066948065
1606	0.962183235917492
1607	0.960367420726423
1608	0.962335993062001
1609	0.961095884889404
1610	0.961070804476888
1611	0.961571366533323
1612	0.96251416694148
1613	0.963058829600432
1614	0.96220219962586
1615	0.960280745809159
1616	0.962710367447683
1617	0.962467239689952
1618	0.962608645309848
1619	0.963600411443025
1620	0.96309562610083
1621	0.962999830683467
1622	0.962592415825999
1623	0.961098883550661
1624	0.960406594590112
1625	0.959991833269299
1626	0.959160313231734
1627	0.961258519901367
1628	0.960826987386496
1629	0.962191670935951
1630	0.959711522625451
1631	0.960947186720449
1632	0.959314908596671
1633	0.961038775539807
1634	0.96093486345501
1635	0.962965797932079
1636	0.962863392879951
1637	0.9633567702159
1638	0.963662371794715
1639	0.962728975578497
1640	0.962308779184156
1641	0.963124394507264
1642	0.961224670715287
1643	0.960088973976472
1644	0.961372126288311
1645	0.96405877016635
1646	0.963677000537731
1647	0.96363994858631
1648	0.963228274500224
1649	0.963636225933208
1650	0.962650878167448
1651	0.964328639410085
1652	0.963704902464563
1653	0.964663678189219
1654	0.96448969036897
1655	0.964838257782944
1656	0.96537650207448
1657	0.964705823757022
1658	0.964373636016694
1659	0.964310282879274
1660	0.963119375343944
1661	0.963327551240073
1662	0.963757404710029
1663	0.963232981730887
1664	0.9640347757416
1665	0.963765876955019
1666	0.964364839002313
1667	0.962969165007626
1668	0.963832627976149
1669	0.964770993292421
1670	0.962668592861517
1671	0.965594854933985
1672	0.964416185941644
1673	0.965955248831761
1674	0.965984193101462
1675	0.966986704865366
1676	0.968369130066033
1677	0.967465552301158
1678	0.966980889824487
1679	0.967288276993118
1680	0.965542691578319
1681	0.966641477569795
1682	0.966422952698044
1683	0.967222609392408
1684	0.965907750345533
1685	0.966266087798388
1686	0.967299701687119
1687	0.965912646276198
1688	0.96370136337677
1689	0.961744347953561
1690	0.961659625503665
1691	0.962825810771381
1692	0.964428380839735
1693	0.965167472535485
1694	0.965871743304327
1695	0.965933825604998
1696	0.966170526009599
1697	0.96668263984371
1698	0.966494512360043
1699	0.966147476368534
1700	0.967986146082299
1701	0.966433913985918
1702	0.963611261051305
1703	0.966555941270911
1704	0.964938127579943
1705	0.965379749768393
1706	0.96267218714727
1707	0.961560470712797
1708	0.96146206815459
1709	0.961103230069076
1710	0.960177881201924
1711	0.961672975707891
1712	0.96087099813187
1713	0.961602758768356
1714	0.964057607158174
1715	0.965445122124202
1716	0.965139315157629
1717	0.967028878673986
1718	0.966243110043038
1719	0.964918230640952
1720	0.964848783905507
1721	0.964212980429242
1722	0.965521428810742
1723	0.965284935077572
1724	0.965391392686886
1725	0.966896969670518
1726	0.966896418974594
1727	0.968085245675208
1728	0.96787825332603
1729	0.969032147420144
1730	0.967525171232415
1731	0.967141627567042
1732	0.966091319504661
1733	0.965534428572107
1734	0.966398351095737
1735	0.966294904984414
1736	0.965438083742493
1737	0.965301339141014
1738	0.965681502894106
1739	0.966118007076378
1740	0.967084558011323
1741	0.967551858804132
1742	0.965654930853002
1743	0.965113790594088
1744	0.966873522090673
1745	0.968715651304475
1746	0.968183856188519
1747	0.968363738637404
1748	0.966535017393134
1749	0.96643844406964
1750	0.966561660036279
1751	0.96843382720959
1752	0.967789423120987
1753	0.966274889947463
1754	0.966473823394513
1755	0.967980433735298
1756	0.968112056479579
1757	0.968141070067648
1758	0.966986030936787
1759	0.966347215962531
1760	0.965229172301458
1761	0.965836442283537
1762	0.964516255991706
1763	0.965475911032698
1764	0.966768517599741
1765	0.967131222109787
1766	0.967016009847316
1767	0.966622503592039
1768	0.966291294010906
1769	0.966121741282541
1770	0.96711010311364
1771	0.968095652416136
1772	0.966087218167882
1773	0.96668572066007
1774	0.966260259920774
1775	0.966691240456048
1776	0.965304399418598
1777	0.96414558757137
1778	0.964511819616148
1779	0.965930336580471
1780	0.966487105564044
1781	0.964942157031007
1782	0.966085346571943
1783	0.966008256844579
1784	0.967998204911001
1785	0.968589497009233
1786	0.970646958598834
1787	0.971764659519087
1788	0.972096603361453
1789	0.97049964294622
1790	0.969001565183078
1791	0.970543513771185
1792	0.968993508848297
1793	0.967816716586589
1794	0.968456853744533
1795	0.970319286821821
1796	0.969401717015978
1797	0.969051274155044
1798	0.970474652390848
1799	0.969292251759691
1800	0.968895692928872
1801	0.968670355601944
1802	0.970305895540043
1803	0.970284532645935
1804	0.969401941658837
1805	0.969873980490473
1806	0.969872771270052
1807	0.969859731714809
1808	0.96774595665317
1809	0.965664173302082
1810	0.964326842267209
1811	0.966811091914487
1812	0.967651509092965
1813	0.966685793829458
1814	0.966892777192922
1815	0.965646626769239
1816	0.964709679912166
1817	0.96547823704905
1818	0.967884671693446
1819	0.970356513352836
1820	0.97057791365319
1821	0.969314555586463
1822	0.969621442122436
1823	0.969163894680752
1824	0.968484215244829
1825	0.969040362930436
1826	0.969816471918423
1827	0.969797420920258
1828	0.970298550360372
1829	0.969578165638294
1830	0.968528562312656
1831	0.966704205558229
1832	0.968266307820023
1833	0.969667180692318
1834	0.969783526438475
1835	0.968437756534122
1836	0.967432377043656
1837	0.967758229855344
1838	0.970443618300717
1839	0.971453895005522
1840	0.972368254343983
1841	0.972016559901403
1842	0.969962259999592
1843	0.970334235199533
1844	0.971427574564421
1845	0.969973721920124
1846	0.969746511713585
1847	0.969123740090522
1848	0.970806569276071
1849	0.971844676021993
1850	0.973084415780301
1851	0.971625809693095
1852	0.970023785185971
1853	0.96986807559245
1854	0.969423411097845
1855	0.968988710476816
1856	0.970421154014759
1857	0.972761475623746
1858	0.97142517152766
1859	0.971477160303732
1860	0.970769471112404
1861	0.970697071927948
1862	0.973396343302042
1863	0.973367451662954
1864	0.971647687340271
1865	0.971525756330789
1866	0.971921480773845
1867	0.970592114932935
1868	0.96969311089668
1869	0.969831331722665
1870	0.970412523877931
1871	0.971215290913145
1872	0.971793000462251
1873	0.971269076832094
1874	0.971386147853768
1875	0.972451684134681
1876	0.971364967241294
1877	0.971427097037885
1878	0.970200675391966
1879	0.971948653574138
1880	0.975362540841676
1881	0.97351521403394
1882	0.97311263349081
1883	0.975236448162761
1884	0.973407163385832
1885	0.973622948898371
1886	0.971440000523739
1887	0.971331720098078
1888	0.969901836205061
1889	0.972032605819944
1890	0.972309921653556
1891	0.971367343320912
1892	0.972537011194788
1893	0.972373292762405
1894	0.972702298276168
1895	0.973617685837089
1896	0.968566430680412
1897	0.96920274762607
1898	0.968954003796849
1899	0.969233812524366
1900	0.972523867661993
1901	0.973327358689051
1902	0.972123618269908
1903	0.969911207021488
1904	0.971295850409934
1905	0.972494471539226
1906	0.971011186829305
1907	0.971455722956562
1908	0.970833100239623
1909	0.972338200980393
1910	0.974968530102721
1911	0.973783793185825
1912	0.973819736043356
1913	0.972364178680674
1914	0.971134989434725
1915	0.973308506660276
1916	0.972882605620975
1917	0.971037298031628
1918	0.971198218055817
1919	0.969321872525318
1920	0.969164365788921
1921	0.971544424794256
1922	0.971309897648862
1923	0.969729567223605
1924	0.972593264334172
1925	0.973375328283447
1926	0.974210101149619
1927	0.975954261686852
1928	0.973284512235526
1929	0.972339660517143
1930	0.973512888017588
1931	0.974311988881334
1932	0.972577716480942
1933	0.9724120597016
1934	0.972315184714838
1935	0.972941061544056
1936	0.972358017047954
1937	0.971687682754989
1938	0.972835718163325
1939	0.972003723166571
1940	0.971733124796297
1941	0.974326016865159
1942	0.974490538877142
1943	0.973556408399692
1944	0.973291857415197
1945	0.973973520126652
1946	0.973695784531811
1947	0.973057875831034
1948	0.973232116534959
1949	0.971175816669861
1950	0.971743848604576
1951	0.972341505155939
1952	0.973453503998579
1953	0.975332242296451
1954	0.975586327491036
1955	0.973181365220125
1956	0.97233914704775
1957	0.971140067647025
1958	0.970317746413641
1959	0.971169022186114
1960	0.972262728681617
1961	0.971338574914478
1962	0.971025178870272
1963	0.970956561387897
1964	0.971464667593393
1965	0.973509398993061
1966	0.974240189172394
1967	0.97546014238763
1968	0.97583826766723
1969	0.974852537366772
1970	0.973968128698022
1971	0.97384168685992
1972	0.973855726396807
1973	0.973125268688906
1974	0.97491901111443
1975	0.973163682617893
1976	0.971800222409268
1977	0.973634695794416
1978	0.973305881548002
1979	0.974546118087948
1980	0.973517233252329
1981	0.973441822569881
1982	0.97127032456272
1983	0.972424382967039
1984	0.972114760922874
1985	0.973154440168813
1986	0.972405256232138
1987	0.972951038254368
1988	0.974010875025015
1989	0.974956557280142
1990	0.973536429305598
1991	0.973588604214325
1992	0.974289303803537
1993	0.974127867742607
1994	0.973660688898779
1995	0.973826223729141
1996	0.973370757122173
1997	0.975130308904471
1998	0.975078587132483
1999	0.975174268302905
2000	0.97421105235167
2001	0.974969394014975
2002	0.973968128698022
2003	0.973611010734976
2004	0.97149577356924
2005	0.973178412771113
2006	0.972838533259274
2007	0.972460069089874
2008	0.971580783561996
2009	0.971474207854721
2010	0.971804882144012
2011	0.972054122754871
2012	0.97548466055116
2013	0.978588937327594
2014	0.977003283508403
2015	0.976600519399965
2016	0.976847279953654
2017	0.976881682403006
2018	0.978279824901802
2019	0.978172891049625
2020	0.978218243233789
2021	0.974987493811089
2022	0.977323907917993
2023	0.975019273715514
2024	0.975234550893353
2025	0.974425839166238
2026	0.974325944979444
2027	0.975250518507812
2028	0.97405349298466
2029	0.974895138638662
2030	0.975282783640814
[truncated: 47,170 more rows]
