# Supplementary material for: LaF3 doped with Ce/Gd/Eu: energy transfer and excitation dependence of photoluminescence rise-and-decay kinetics
Source: Front Chem. 2025 Apr 22;13:1501039. doi: 10.3389/fchem.2025.1501039 (PMC12052759; doi:10.3389/fchem.2025.1501039)
Supplement: Supplementary file 2 [file DataSheet3.zip › LaF3GdEu394_613trace.txt]

31	0.918810282414585
32	0.924047075166807
33	0.927062746318609
34	0.932334896648069
35	0.935440681108112
36	0.936925164112609
37	0.939410891976577
38	0.944423446274971
39	0.948768341880668
40	0.952300631545914
41	0.953946431816296
42	0.953006952125273
43	0.953562721328547
44	0.954035882796242
45	0.957074772098577
46	0.960088365836911
47	0.960370923396845
48	0.964004109368243
49	0.966561219603011
50	0.968439904033274
51	0.968431687252001
52	0.968242777047221
53	0.969423773162091
54	0.971381063251985
55	0.972045102357217
56	0.975911325239486
57	0.979196659323621
58	0.978097340996301
59	0.982608505443984
60	0.983369694179075
61	0.983940127477422
62	0.986158374915208
63	0.984494308070397
64	0.986797548603227
65	0.98738227939427
66	0.987797639887218
67	0.985823119485613
68	0.988422330337336
69	0.988656711456923
70	0.988188926824088
71	0.989459692862973
72	0.988960624827315
73	0.990697220286358
74	0.990969117049173
75	0.991239914004858
76	0.991723340339105
77	0.991900898090282
78	0.991375068081116
79	0.992295362247751
80	0.993495251827116
81	0.992649744545354
82	0.991384599742914
83	0.991566923324991
84	0.992707912122477
85	0.991779308301967
86	0.993527879438654
87	0.99433391586451
88	0.994750253963796
89	0.994653104333937
90	0.993944950742694
91	0.996022730813773
92	0.996823268203977
93	0.995759876909586
94	0.996330188007141
95	0.995982526753114
96	0.997420585676625
97	0.99796083537928
98	1
99	0.998419088350317
100	0.996950357027945
101	0.995274128760286
102	0.997157976174023
103	0.996826201022992
104	0.995666515504287
105	0.994539701998704
106	0.995396940556524
107	0.995592035343402
108	0.996123546467401
109	0.995517552738501
110	0.996066478697408
111	0.996478661969757
112	0.995527817605053
113	0.998456237391169
114	0.996754469157925
115	0.996083098005157
116	0.996299637809072
117	0.998210369397109
118	0.997682217572889
119	0.997426021167866
120	0.998123362433008
121	0.999009929180975
122	0.998070449489952
123	0.996923472853644
124	0.998104054707828
125	0.99580680201382
126	0.997792076085146
127	0.997338100141838
128	0.995049768105666
129	0.99489322889076
130	0.993624173662968
131	0.993624173662968
132	0.993151623199234
133	0.993627839686736
134	0.995438122223522
135	0.993088567590419
136	0.992618583343323
137	0.992196135204423
138	0.990170168269269
139	0.992492472125694
140	0.991325576760244
141	0.990849849075911
142	0.990566954241791
143	0.990081328293284
144	0.990667647694627
145	0.991892221834031
146	0.992281490013812
147	0.989620264704024
148	0.989435008302933
149	0.988563716654001
150	0.988916632542095
151	0.988779034449992
152	0.988386769906784
153	0.987269854665376
154	0.987968720996406
155	0.986882786099855
156	0.987765378878057
157	0.986703087390797
158	0.987478207016207
159	0.986846917723306
160	0.986548258986982
161	0.987177593067207
162	0.988706935982549
163	0.986129965675019
164	0.983200934884941
165	0.983832468579427
166	0.982003978124592
167	0.982086585860171
168	0.982935392563324
169	0.98516433501445
170	0.985699085681452
171	0.983343421008736
172	0.981438555058728
173	0.983181627159761
174	0.982048825815357
175	0.981433789227829
176	0.981763486965391
177	0.982306913888645
178	0.982884068230568
179	0.98122128205006
180	0.982211963873047
181	0.981114845159987
182	0.980841848590041
183	0.977990415303058
184	0.978214775957678
185	0.978677428157238
186	0.977186578491463
187	0.976406448633569
188	0.977348250139645
189	0.97540362005183
190	0.973642999917026
191	0.973952534523862
192	0.975737797670437
193	0.976711021888239
194	0.974425851186564
195	0.973996227417141
196	0.974492051021764
197	0.974269222765079
198	0.972835497081662
199	0.972627176503036
200	0.971282202811034
201	0.971978808427406
202	0.971457525509721
203	0.972846372952174
204	0.971688332256133
205	0.971986615836025
206	0.971471736239855
207	0.971302061661787
208	0.971457992316747
209	0.970287610562694
210	0.970239627199599
211	0.967830109859734
212	0.967821427493443
213	0.96802762911033
214	0.96988016012703
215	0.968157585986893
216	0.965734897845637
217	0.96396860759407
218	0.964597879351891
219	0.964593509451559
220	0.963557157526475
221	0.965002304095938
222	0.966462970166021
223	0.964896967012996
224	0.965282317435377
225	0.964494437603237
226	0.963677098826102
227	0.962081582959735
228	0.962533481489574
229	0.961639284524137
230	0.962111644354635
231	0.962171230682957
232	0.962069083040693
233	0.960491261849047
234	0.960480874781704
235	0.958104680375885
236	0.957953714739114
237	0.95640373577598
238	0.957576039748496
239	0.957952662590293
240	0.956640195531044
241	0.95641953145039
242	0.957320670642836
243	0.956748810039235
244	0.956591345764331
245	0.953452374013122
246	0.953983496538601
247	0.953211516251544
248	0.952102055258465
249	0.951156587728621
250	0.949989620264704
251	0.950626510019915
252	0.952846746886599
253	0.954871003010661
254	0.95654246544742
255	0.956460257308432
256	0.951963804614131
257	0.952428156626711
258	0.950887134981651
259	0.950028370135935
260	0.948739789665552
261	0.949116854874217
262	0.950565746897963
263	0.949969895834823
264	0.950105905316626
265	0.946661595333787
266	0.946509102187113
267	0.949133868890525
268	0.947737409560721
269	0.947357365096741
270	0.948129796304721
271	0.94816117013613
272	0.944867157351728
273	0.941686026327183
274	0.940354404293745
275	0.938925219591769
276	0.939650527730231
277	0.938083627623391
278	0.938105478347058
279	0.942772546565528
280	0.942058005538873
281	0.942999196040988
282	0.940817667497265
283	0.939320056461654
284	0.938731530114002
285	0.939546168253627
286	0.94000576543338
287	0.940025122038876
288	0.938900862529852
289	0.940547919024378
290	0.938854421340755
291	0.9365626676824
292	0.937507981239246
293	0.93809381183742
294	0.939826130268733
295	0.937640659527452
296	0.935045390873287
297	0.936489888556543
298	0.938003681421068
299	0.935591384013179
300	0.933611938919645
301	0.932999505208992
302	0.934069006542997
303	0.930533424788406
304	0.931271219403824
305	0.929972713785093
306	0.930020616495665
307	0.92918395288524
308	0.931147123277259
309	0.932639414912383
310	0.931219528468691
311	0.929563463331758
312	0.929331492011795
313	0.928423574341402
314	0.929375602831783
315	0.927851552432755
316	0.927592731154713
317	0.92412851588482
318	0.921955242004616
319	0.921125287217687
320	0.921583751596095
321	0.922231171393577
322	0.921337150397281
323	0.921917291326567
324	0.920747164972169
325	0.921495522624071
326	0.921901557974561
327	0.922296548817445
328	0.921332086396449
329	0.920207037470307
330	0.9204444736097
331	0.918753825648553
332	0.918890323933526
333	0.918400420957289
334	0.916709039791388
335	0.917218816282473
336	0.916753239817955
337	0.915839214551964
338	0.918179726326438
339	0.918131904268388
340	0.916947045386474
341	0.914651911654204
342	0.91344793934637
343	0.912504141079348
344	0.913219520403438
345	0.913490393123615
346	0.914500350899575
347	0.914890875303501
348	0.91619701847175
349	0.916446063686409
350	0.914652889260542
351	0.912357184850572
352	0.911084337732195
353	0.910343319459877
354	0.912098403898792
355	0.909957747854062
356	0.909632543439632
357	0.909990562432812
358	0.908619713945053
359	0.906319492993801
360	0.907556970314861
361	0.906760062288188
362	0.907760331985336
363	0.904808554739784
364	0.907005074876702
365	0.908882027721739
366	0.908542663901507
367	0.907868714312022
368	0.906511750278282
369	0.90420161639876
370	0.905565830605506
371	0.904735776835935
372	0.901972724049959
373	0.900809128105901
374	0.902167589099347
375	0.903170239267929
376	0.903513431638983
377	0.903786617620157
378	0.905441832239575
379	0.903144996250269
380	0.902509307728846
381	0.901256073837629
382	0.900276210450783
383	0.901527145745097
384	0.898537376273225
385	0.898958397106872
386	0.89801434588421
387	0.896427252096446
388	0.897272026173454
389	0.896825290627089
390	0.898283482131128
391	0.897771301950459
392	0.897288594156871
393	0.897715248447042
394	0.897604126378593
395	0.898076752606818
396	0.896724077820886
397	0.895503902910004
398	0.893637652410356
399	0.891418894173258
400	0.892185143243158
401	0.890878236319957
402	0.889783072819574
403	0.88760297524713
404	0.887810066485785
405	0.888008300611016
406	0.885480552782616
407	0.885307666767727
408	0.885287183470925
409	0.887315716622717
410	0.887425019121369
411	0.88722020081745
412	0.887536372149315
413	0.888159879695764
414	0.886435305128657
415	0.884815577619316
416	0.885603736069262
417	0.884659472217222
418	0.88446910415699
419	0.882125897855046
420	0.882879216859115
421	0.883181864229298
422	0.880421096598138
423	0.880722060041404
424	0.883729367770983
425	0.882319120525786
426	0.881979085823205
427	0.882513103285454
428	0.880998608988381
429	0.880811854405577
430	0.881010438025074
431	0.882035909191614
432	0.88086608100715
433	0.880006564626561
434	0.876345293247074
435	0.875529939010807
436	0.875122154966979
437	0.875753322059088
438	0.873280763774504
439	0.874839191700415
440	0.875622163948738
441	0.877232510103256
442	0.874856439120237
443	0.875248070663341
444	0.873939679000515
445	0.873547719959288
446	0.87378788606438
447	0.872897978346753
448	0.874012449572316
449	0.873465356625293
450	0.872241271289058
451	0.8735585958298
452	0.874006461733494
453	0.875287694270237
454	0.875598680622486
455	0.873081035133583
456	0.873951715778554
457	0.873367643649781
458	0.874013506609169
459	0.874018635376421
460	0.873371547965094
461	0.872664574833504
462	0.871758754128707
463	0.872059893541114
464	0.872016599022418
465	0.871166393120193
466	0.869393504025844
467	0.870044101043925
468	0.870258807835955
469	0.867824372532537
470	0.867431632628247
471	0.865589547335271
472	0.865576378977895
473	0.865230547069729
474	0.860696799915632
475	0.860747262732803
476	0.861276071997285
477	0.863869783813356
478	0.863999683255546
479	0.861826420373414
480	0.862136532989998
481	0.861179411170594
482	0.860603356635802
483	0.860640139074278
484	0.860026080093088
485	0.856183157235882
486	0.856935988658789
487	0.857608581819479
488	0.858905060127067
489	0.857052893268728
490	0.85901810319197
491	0.857039003926678
492	0.857751556746443
493	0.856626087449575
494	0.858735639726646
495	0.857578153822202
496	0.857300191012058
497	0.857218516890532
498	0.85605308793459
499	0.855670721655557
500	0.854738413929033
501	0.854565415489415
502	0.853737337706655
503	0.852896152666916
504	0.853454854689205
505	0.855962170545136
506	0.854816293715959
507	0.852868413087069
508	0.853499335777594
509	0.849914483885565
510	0.850396958275639
511	0.852371055862504
512	0.851418196406735
513	0.851232999884031
514	0.851042180902876
515	0.852141196172231
516	0.851349496343325
517	0.853358927067268
518	0.851871303502409
519	0.850978333432927
520	0.850600786753141
521	0.850649246699326
522	0.851263839697978
523	0.851086847736469
524	0.850878250984052
525	0.846743098374204
526	0.844429073621456
527	0.844113018380343
528	0.845177376283001
529	0.846957753841901
530	0.845517302226877
531	0.843816307524648
532	0.842017349335283
533	0.841646958733892
534	0.841020344843304
535	0.843329754072128
536	0.841306996129779
537	0.842401456975606
538	0.841738120524931
539	0.840613096038947
540	0.840908466351951
541	0.84088451744068
542	0.840233584370421
543	0.840353620986666
544	0.84058938053119
545	0.840757372404348
546	0.841445015814615
547	0.84256426264714
548	0.843843151372688
549	0.842886961945329
550	0.841643366030599
551	0.839834354382053
552	0.836333115938124
553	0.837277425004457
554	0.836661410810591
555	0.838197809599679
556	0.837641274197437
557	0.836763904281097
558	0.835559281865048
559	0.837203249123545
560	0.837006540064202
561	0.836705692711688
562	0.83697913287051
563	0.833453360173515
564	0.833563865127963
565	0.833118250162863
566	0.834307945752136
567	0.83372419256743
568	0.833248831485474
569	0.833047811182179
570	0.833189164504629
571	0.83319066390835
572	0.831569548198009
573	0.829650506956097
574	0.830743751904041
575	0.830799316604289
576	0.829717106387888
577	0.830068922468852
578	0.829271684500039
579	0.829244433723361
580	0.829050134463642
581	0.830918794762914
582	0.832131549641689
583	0.831258424980872
584	0.830566524095002
585	0.828113392070366
586	0.825132187652025
587	0.825778866912706
588	0.824477136415066
589	0.823228977522753
590	0.824577341064733
591	0.823597168509882
592	0.825285983459145
593	0.824391286692468
594	0.823491249751169
595	0.824822598054832
596	0.824449090111231
597	0.823274894470451
598	0.822212692189768
599	0.823621774861415
600	0.823592036076607
601	0.822559561582662
602	0.821187783146873
603	0.82255765036227
604	0.821439713522239
605	0.819015948792002
606	0.820466384211755
607	0.82182508105273
608	0.822622911695386
609	0.822652678586376
610	0.821691324953536
611	0.819579243120065
612	0.818700649973794
613	0.819810776961191
614	0.820732415336542
615	0.818774361491695
616	0.816964964910654
617	0.815125676793813
618	0.817198124022317
619	0.816099416698958
620	0.816974463578237
621	0.817747538784393
622	0.819773048688584
623	0.817690657981612
624	0.818191616463526
625	0.818284855668033
626	0.818166373445866
627	0.820338615951383
628	0.816760645185967
629	0.817101951998796
630	0.817829457307503
631	0.816178555154044
632	0.817338591389023
633	0.817931328775977
634	0.813629830337642
635	0.815778706829668
636	0.815498433202542
637	0.81500449760016
638	0.814119122309918
639	0.812446310776411
640	0.813441305065357
641	0.812302760283716
642	0.812998884428967
643	0.809746808512458
644	0.81034871218084
645	0.810433210362676
646	0.809032544881601
647	0.808163086244553
648	0.806480259134112
649	0.806643152790217
650	0.806778306866475
651	0.805560209369061
652	0.805299277683337
653	0.80629927976075
654	0.807632170238412
655	0.809261793567912
656	0.809995120522364
657	0.808997258180824
658	0.809839558913796
659	0.806537937908067
660	0.807367192484456
661	0.805777207425947
662	0.806019959299804
663	0.805267416270767
664	0.804617868957492
665	0.80302459669767
666	0.801828808176895
667	0.802573377604236
668	0.802348607576962
669	0.801023504955792
670	0.801523306196203
671	0.803319325456515
672	0.803105766129924
673	0.800512056757869
674	0.801139158229618
675	0.800999064797337
676	0.801594304856516
677	0.799854132580283
678	0.798772876752069
679	0.801372179254387
680	0.802998316195283
681	0.802676317107634
682	0.802036916126142
683	0.80006154031899
684	0.798993660589499
685	0.797581841842113
686	0.796229323473196
687	0.795185782475502
688	0.793541231097218
689	0.793374405019617
690	0.794747825834054
691	0.794563635023871
692	0.793786040832417
693	0.795873891470788
694	0.79695580718328
695	0.797177155588371
696	0.796771946315237
697	0.797443388344464
698	0.794209466577656
699	0.793976215815397
700	0.793177236485295
701	0.793865503119603
702	0.793143264665042
703	0.794359162548194
704	0.794697169939631
705	0.7939788382444
706	0.794132480078521
707	0.793864804131071
708	0.794017937609897
709	0.795198193187966
710	0.794633992130025
711	0.793786529635586
712	0.792504727643151
713	0.791726957482556
714	0.791187653614033
715	0.790913435036165
716	0.790834647297352
717	0.789575245932149
718	0.790078544559236
719	0.790889951709913
720	0.789360601462523
721	0.789660664285951
722	0.790464867699923
723	0.789567791683821
724	0.788388717787413
725	0.789351374080699
726	0.787504309105438
727	0.786789556671412
728	0.787310783376733
729	0.788073827119851
730	0.787523005826656
731	0.785522363783693
732	0.784735727955619
733	0.783999539058611
734	0.78181256280357
735	0.782549376146625
736	0.784919970090134
737	0.782357089533954
738	0.780651288674565
739	0.780533763284601
740	0.779723345960341
741	0.780552001752848
742	0.77983673851951
743	0.779633600476485
744	0.780441871954833
745	0.781713611934032
746	0.786150813130182
747	0.78442211184232
748	0.784072422055141
749	0.784069244834542
750	0.784498902820187
751	0.78380614652877
752	0.784464999432377
753	0.781818498096051
754	0.780805261672833
755	0.781518757882715
756	0.782650532740464
757	0.781352629571639
758	0.779219217589875
759	0.778486102042794
760	0.779770343163043
761	0.778266365466154
762	0.776397650176525
763	0.777562052645812
764	0.779201946951903
765	0.780073156726304
766	0.781384737829809
767	0.778775295105748
768	0.777719813868641
769	0.778918481440083
770	0.777871709453441
771	0.778335828062508
772	0.779787617467039
773	0.78103808962035
774	0.777745433264742
775	0.776081467846588
776	0.77344926278095
777	0.773958351281575
778	0.774821509245773
779	0.774773308365267
780	0.77379545762547
781	0.775803880192877
782	0.776401389520769
783	0.774198720239983
784	0.77254424371335
785	0.772299996101795
786	0.770023683735551
787	0.770757592365774
788	0.772004393607285
789	0.772449225265307
790	0.773978111149686
791	0.774914623805472
792	0.774569549542217
793	0.775012867132423
794	0.773109947841036
795	0.773824908016408
796	0.773610567826755
797	0.77107458122094
798	0.771491268814492
799	0.77070823790979
800	0.768796101012641
801	0.768733705288105
802	0.769721649813344
803	0.767835533130895
804	0.767502727827185
805	0.766746427123785
806	0.767555396368657
807	0.767366635248843
808	0.76560082524639
809	0.766944636808858
810	0.765586199033563
811	0.766464143293627
812	0.766926348238286
813	0.767073192042333
814	0.767210667933644
815	0.765556313607804
816	0.766263611793501
817	0.767639226112159
818	0.766183523838258
819	0.765811179246199
820	0.768210849646223
821	0.766127409234445
822	0.763678087430512
823	0.763318394286477
824	0.762930096380987
825	0.762753271834563
826	0.762165974826881
827	0.762610822371006
828	0.76266081838115
829	0.76295551414578
830	0.762678240548105
831	0.762866510420734
832	0.762376526791974
833	0.762437260585735
834	0.762853283406978
835	0.762194776331613
836	0.76050086683132
837	0.75872264856042
838	0.760308696309402
839	0.76278901190028
840	0.762636869469879
841	0.763730633771191
842	0.762311315561183
843	0.762688671607733
844	0.760984904169528
845	0.760503921851127
846	0.759404522871283
847	0.759548311655524
848	0.761137118698395
849	0.759536335977881
850	0.757944548457685
851	0.756311457069701
852	0.75895095019059
853	0.757163440993453
854	0.756960042662741
855	0.758351295016786
856	0.758223044063284
857	0.758671643171731
858	0.758173063939243
859	0.756992848687435
860	0.755237434306381
861	0.755408515415569
862	0.756160987568147
863	0.755838230835586
864	0.757030730933041
865	0.756013287136546
866	0.755777105999289
867	0.756169612500066
868	0.754663334984266
869	0.75451754943908
870	0.755649373177146
871	0.754008149326435
872	0.751558212852517
873	0.752162334465279
874	0.754630340770351
875	0.756677492434854
876	0.756129172591878
877	0.755985914159076
878	0.753809640249422
879	0.755728803692126
880	0.753704669768856
881	0.753177617751767
882	0.751954426925332
883	0.752004123543535
884	0.75381440608032
885	0.752339320316749
886	0.75027498233282
887	0.74827206246709
888	0.747880213406576
889	0.748505148258278
890	0.749201408046409
891	0.748872300538673
892	0.749194415717075
893	0.749952798721975
894	0.748899046626079
895	0.748412434517178
896	0.749178391527184
897	0.74937265168265
898	0.752034551540811
899	0.751220751698621
900	0.749291754758163
901	0.749251637460066
902	0.747774088128523
903	0.748999572663829
904	0.750545412686129
905	0.749853878402635
906	0.750355676403992
907	0.747521254689303
908	0.747875885054513
909	0.748576513520968
910	0.749474985070118
911	0.748933658778483
912	0.749059451052045
913	0.747211958374011
914	0.747702940383244
915	0.746130003557265
916	0.747567695878399
917	0.747485993650691
918	0.747900498738093
919	0.747283506937889
920	0.746690559365573
921	0.745868299562533
922	0.746316409867812
923	0.74549827556352
924	0.747388110816078
925	0.74567057868063
926	0.745777748775456
927	0.744887805619599
928	0.746655761467964
929	0.744627839320133
930	0.746485099507494
931	0.745749559496694
932	0.746029726809131
933	0.744959769666171
934	0.744453054304932
935	0.744817707579125
936	0.744388081365687
937	0.741585593162035
938	0.7404323195189
939	0.739024810793458
940	0.740306941506025
941	0.739663503010355
942	0.739786854934095
943	0.741109645516276
944	0.740899370946982
945	0.739226686502299
946	0.739436871865015
947	0.740206928711602
948	0.740306330502063
949	0.7375092081352
950	0.738128383663563
951	0.73838081261816
952	0.739746528672644
953	0.740028972585841
954	0.740432808322069
955	0.740433365557682
956	0.740334248495067
957	0.740116376702517
958	0.738906461770154
959	0.740181319091564
960	0.739474020905867
961	0.740007916167324
962	0.737737914249993
963	0.735724656197236
964	0.736805948685688
965	0.736812941015022
966	0.736579278436094
967	0.736826051938025
968	0.737077296766946
969	0.736033824201696
970	0.735338829191765
971	0.734277676615889
972	0.73571956531223
973	0.735155567107604
974	0.73657993954238
975	0.736352401667161
976	0.734016044719624
977	0.731958427779271
978	0.733474659771609
979	0.730924653068896
980	0.730681062897603
981	0.731867692468997
982	0.731509584269239
983	0.730885871425459
984	0.732416129624735
985	0.732673791217258
986	0.731012873486864
987	0.731867632590609
988	0.73212425425439
989	0.734317514074171
990	0.732876461231249
991	0.731801888564364
992	0.732915259982797
993	0.732347392901087
994	0.732997989919168
995	0.733225772195971
996	0.731108203546927
997	0.731709315354175
998	0.732115048868708
999	0.732228091933611
1000	0.732021642249115
1001	0.729393844966054
1002	0.730008067696306
1003	0.730306119094692
1004	0.730774491513338
1005	0.729355853961744
1006	0.728849837589037
1007	0.731805676788925
1008	0.730831858675272
1009	0.730024034451825
1010	0.7291715458388
1011	0.730240162439069
1012	0.729056345929913
1013	0.727739567626713
1014	0.726832534690055
1015	0.726258575898851
1016	0.724679463044831
1017	0.723317695297946
1018	0.72500268536241
1019	0.726828316318706
1020	0.726810963806203
1021	0.726679634614743
1022	0.726980211903506
1023	0.726457681315731
1024	0.72469114666258
1025	0.724199843265264
1026	0.724436069616814
1027	0.723954934547423
1028	0.72389165408915
1029	0.726370104895938
1030	0.725624832814041
1031	0.72477167698469
1032	0.726630595436802
1033	0.724552326562554
1034	0.723850224354544
1035	0.724338874772661
1036	0.724048126093621
1037	0.723549143598518
1038	0.723472518813728
1039	0.723536032675514
1040	0.724022527471655
1041	0.724904792751733
1042	0.723270380373184
1043	0.723555203535806
1044	0.722364283494596
1045	0.721961639216092
1046	0.719631667259951
1047	0.722732199529942
1048	0.722086436775204
1049	0.721677222982107
1050	0.721937515557688
1051	0.721754838815322
1052	0.720510413157213
1053	0.72145661389181
1054	0.722328214708747
1055	0.721019530986027
1056	0.719606860499119
1057	0.717179463961337
1058	0.716240061256813
1059	0.715102982884679
1060	0.717655261300121
1061	0.719537083846729
1062	0.71760736347758
1063	0.717729245325789
1064	0.718809989132683
1065	0.718731506895852
1066	0.717872550194892
1067	0.7174221241846
1068	0.71579480678405
1069	0.71665098097297
1070	0.718768440863309
1071	0.718984572516577
1072	0.718445867431937
1073	0.719888745954695
1074	0.717860895905332
1075	0.718361878827405
1076	0.718507867225906
1077	0.718948737134242
1078	0.719600261656336
1079	0.718742810469137
1080	0.716892292099487
1081	0.716909522411198
1082	0.719627231371192
1083	0.717892303952963
1084	0.715722916057954
1085	0.715947022534926
1086	0.716812912908839
1087	0.71702720177416
1088	0.718330351022998
1089	0.718048189393631
1090	0.716656866163126
1091	0.715786374929383
1092	0.714728307923512
1093	0.713987289651194
1094	0.713929835726697
1095	0.713718315931329
1096	0.71472143168493
1097	0.713927212075687
1098	0.713592015302472
1099	0.714627911418601
1100	0.714320768281269
1101	0.71406102194323
1102	0.713590996147864
1103	0.714379562748457
1104	0.71464453072635
1105	0.715397362149258
1106	0.714343260559095
1107	0.714515486689706
1108	0.713758405123244
1109	0.711915909235606
1110	0.712461375690083
1111	0.710681755776095
1112	0.710165309565768
1113	0.709612969316725
1114	0.708314367159368
1115	0.70954093683771
1116	0.708370131046907
1117	0.708490807995305
1118	0.709218937750061
1119	0.711667506797114
1120	0.710437722015927
1121	0.711762913843676
1122	0.712265822650235
1123	0.711160675345122
1124	0.707966670467111
1125	0.708555387447999
1126	0.708183085626217
1127	0.709064882877262
1128	0.713172377781794
1129	0.710635000530962
1130	0.711308571297991
1131	0.710254956066982
1132	0.709986114323974
1133	0.708163122904791
1134	0.708110943166489
1135	0.707069255954814
1136	0.708718036702519
1137	0.709390961027357
1138	0.708403858465576
1139	0.708984190028098
1140	0.706361272222672
1141	0.704560446805201
1142	0.705957154202614
1143	0.706362558997015
1144	0.707545397899833
1145	0.709470793582943
1146	0.709760567099661
1147	0.707684951204613
1148	0.709147572487371
1149	0.705983671774538
1150	0.708137949541582
1151	0.705966382806446
1152	0.706021505139826
1153	0.709462050116256
1154	0.709428079518011
1155	0.710052347153388
1156	0.71063298421789
1157	0.711970452337231
1158	0.711009582619528
1159	0.710065300437369
1160	0.709676579717137
1161	0.710210352777801
1162	0.708874209315049
1163	0.707314071800053
1164	0.707089344543056
1165	0.706405095870798
1166	0.705417148901543
1167	0.704786534157016
1168	0.703617131231309
1169	0.70421682917539
1170	0.703504771268834
1171	0.702394145702204
1172	0.702829058321917
1173	0.702771328223629
1174	0.702496469313609
1175	0.703240874991889
1176	0.703678065434369
1177	0.703713792057999
1178	0.703241798829878
1179	0.704337993704948
1180	0.704975515238255
1181	0.705346394642815
1182	0.701923851065096
1183	0.702862579221246
1184	0.701583904347085
1185	0.702007380194649
1186	0.701392710209497
1187	0.701984162044116
1188	0.701892793733739
1189	0.702018190076733
1190	0.700853193711596
1191	0.699690366410522
1192	0.700402394988888
1193	0.700131761782264
1194	0.699445562785362
1195	0.698561620910413
1196	0.698497465494468
1197	0.697950924895026
1198	0.69917799926264
1199	0.699306131681374
1200	0.701011986309112
1201	0.700389138646941
1202	0.69940752534475
1203	0.70155605234251
1204	0.700821384845366
1205	0.700450089958113
1206	0.700675880362003
1207	0.699006161730549
1208	0.699601246594722
1209	0.699667968227305
1210	0.70078601504805
1211	0.698595009832887
1212	0.69807611594069
1213	0.697664241836345
1214	0.697588514005372
1215	0.696559468465658
1216	0.695961007193594
1217	0.695977382099759
1218	0.695755465460985
1219	0.695307306275389
1220	0.695940874613066
1221	0.695686422013348
1222	0.695657216023994
1223	0.696271323885501
1224	0.698563485694503
1225	0.698853499946781
1226	0.698182128794014
1227	0.695718284647927
1228	0.695934057030865
1229	0.696183743799684
1230	0.696033523587747
1231	0.695242955338177
1232	0.696565656713779
1233	0.695029767501995
1234	0.695041446231712
1235	0.695418802278263
1236	0.696295104159678
1237	0.697522086876698
1238	0.698862002677908
1239	0.698136134859817
1240	0.696241580212661
1241	0.69513737385365
1242	0.693667542724146
1243	0.691659417104665
1244	0.693423018938801
1245	0.692112659843219
1246	0.69114116354462
1247	0.692208048559662
1248	0.692029393445369
1249	0.690176060791473
1250	0.69265058773082
1251	0.692828097823689
1252	0.693515099679797
1253	0.691215537390815
1254	0.692915152446099
1255	0.690581678215253
1256	0.689424437934401
1257	0.690246164941986
1258	0.690870610990519
1259	0.692179014873425
1260	0.693752898755544
1261	0.692244350749024
1262	0.691170613935558
1263	0.692149487495987
1264	0.691273108628072
1265	0.691998768704817
1266	0.693366977655463
1267	0.692587734975321
1268	0.692944404871754
1269	0.692916318241658
1270	0.691215129240169
1271	0.692308669914031
1272	0.690709428145506
1273	0.690639529292324
1274	0.689766948425033
1275	0.687653552933045
1276	0.68879710794717
1277	0.689035953061698
1278	0.688992075645223
1279	0.689831219931731
1280	0.690175128399427
1281	0.688306105163802
1282	0.687849074200688
1283	0.687626462239405
1284	0.689514548798626
1285	0.687153661264047
1286	0.68873001971221
1287	0.688072335048177
1288	0.687357780579435
1289	0.686395802500546
1290	0.686755988113773
1291	0.687518398856787
1292	0.686744955826247
1293	0.687330742432135
1294	0.686976229379686
1295	0.687085485442036
1296	0.685898177656245
1297	0.685989952895261
1298	0.687715875337106
1299	0.688348020035553
1300	0.688092009375733
1301	0.688487050320942
1302	0.68986098804473
1303	0.690394272302225
1304	0.688102763045454
1305	0.686748102496648
1306	0.685736129629623
1307	0.68630812221008
1308	0.687486993253172
1309	0.684662156968628
1310	0.684923220631209
1311	0.68513316159234
1312	0.685365883225167
1313	0.686477003705006
1314	0.686004086638895
1315	0.68622441466737
1316	0.687483816032573
1317	0.686185188213049
1318	0.68610258047747
1319	0.685488032693111
1320	0.685338458923364
1321	0.686052966955806
1322	0.685020167407753
1323	0.684551363620311
1324	0.684100610111895
1325	0.685288558229838
1326	0.684880494346197
1327	0.685198590340541
1328	0.68433714563145
1329	0.684470508244093
1330	0.684253510187208
1331	0.683149762081168
1332	0.684879472747574
1333	0.684711279243108
1334	0.682821412218344
1335	0.683177032409972
1336	0.683788633933229
1337	0.683384590455654
1338	0.683157052580435
1339	0.685403591945648
1340	0.687178483910983
1341	0.688343298196939
1342	0.685275972770242
1343	0.682254233127095
1344	0.682043070158041
1345	0.6829720980153
1346	0.683841192493987
1347	0.683609861506176
1348	0.683476073634776
1349	0.68358556310064
1350	0.683194446022871
1351	0.68404031990701
1352	0.682587963490802
1353	0.68316377362401
1354	0.682813179550968
1355	0.681225983114539
1356	0.681105179077318
1357	0.681739034586857
1358	0.681401638199381
1359	0.681125342208044
1360	0.680406923750249
1361	0.678060179735369
1362	0.679693637725731
1363	0.680726784324033
1364	0.680388593631408
1365	0.680931370446447
1366	0.680422499463233
1367	0.680238286656908
1368	0.67903607526249
1369	0.679735430396689
1370	0.679036142472926
1371	0.68094430540031
1372	0.680443339586348
1373	0.680885339852012
1374	0.680530102148864
1375	0.678804504761126
1376	0.678516782995711
1377	0.679315720777544
1378	0.680006626948965
1379	0.679578035776237
1380	0.678563573679074
1381	0.677760787794292
1382	0.678424424858916
1383	0.678151585927992
1384	0.678082497266063
1385	0.679373349449174
1386	0.678097084374637
1387	0.677600022875988
1388	0.676440041631366
1389	0.678105921935934
1390	0.678197463771437
1391	0.677494671128951
1392	0.676808077423489
1393	0.676302410545048
1394	0.677380344955728
1395	0.675523657890084
1396	0.676204194102272
1397	0.675145813040364
1398	0.675457791663046
1399	0.67589458006492
1400	0.676965138435778
1401	0.675198114979459
1402	0.67648776715079
1403	0.676245864572438
1404	0.674942226520431
1405	0.675880484203531
1406	0.675935893708773
1407	0.677165914337489
1408	0.67567860849469
1409	0.673880249089207
1410	0.672708273836823
1411	0.674147474115734
1412	0.67411443835355
1413	0.674541611997087
1414	0.672189197865445
1415	0.670292730775891
1416	0.67048483042135
1417	0.670659905052428
1418	0.670939050766242
1419	0.6730994385729
1420	0.673491180096717
1421	0.673761644666247
1422	0.673429297615508
1423	0.673679451191354
1424	0.673272352693971
1425	0.672382072263927
1426	0.674415107292907
1427	0.673632234027226
1428	0.671778203606805
1429	0.671272047925195
1430	0.671779094450581
1431	0.670131106786018
1432	0.670375782100346
1433	0.669966576861304
1434	0.667721063982746
1435	0.66840595054314
1436	0.670765839697245
1437	0.671371672121099
1438	0.675008092747468
1439	0.67474303922902
1440	0.675037837642317
1441	0.675545409631109
1442	0.675009436956184
1443	0.674383524498143
1444	0.672421753305195
1445	0.672448265989088
1446	0.672112515646284
1447	0.670256736532526
1448	0.670226742348061
1449	0.670040904271199
1450	0.670736122908579
1451	0.671239108701637
1452	0.670537830126968
1453	0.670201813386437
1454	0.669363515951419
1455	0.669389789121759
1456	0.668700821054903
1457	0.669123269193803
1458	0.670051017608768
1459	0.66729493637799
1460	0.666957786836115
1461	0.667485479185356
1462	0.66832497296613
1463	0.668808903989648
1464	0.668643508883325
1465	0.66762875350426
1466	0.666382061021454
1467	0.668176824057621
1468	0.670358417367763
1469	0.669002709558167
1470	0.668225506409248
1471	0.669145297108619
1472	0.667546195871006
1473	0.669046820378155
1474	0.667741750132863
1475	0.668984996553327
1476	0.668237313449798
1477	0.668373811734771
1478	0.668704892785302
1479	0.669240509855922
1480	0.67034903601294
1481	0.667623927794973
1482	0.666851678666173
1483	0.667061565858956
1484	0.666199579800356
1485	0.664379345231047
1486	0.664364719018219
1487	0.665481441182376
1488	0.667041456496579
1489	0.664964654031838
1490	0.665381295189089
1491	0.666374155852202
1492	0.667531512223806
1493	0.667517877059404
1494	0.66738557392763
1495	0.667058477844935
1496	0.666190605374171
1497	0.666531543140607
1498	0.665205961492331
1499	0.664093362382906
1500	0.662393182759961
1501	0.662723002698316
1502	0.663545414030337
1503	0.663248617634088
1504	0.664653164212325
1505	0.662009227870628
1506	0.663206838405216
1507	0.66280377742201
1508	0.661485138000744
1509	0.662973583976934
1510	0.663289158968933
1511	0.661899980362333
1512	0.663147528250685
1513	0.66260141291
1514	0.662289728791228
1515	0.662559742439834
1516	0.66332655241137
1517	0.664083158616751
1518	0.662328594753211
1519	0.66348193071875
1520	0.663906517371515
1521	0.662471589232302
1522	0.662134850285088
1523	0.661498306358119
1524	0.662121774800315
1525	0.662254362659935
1526	0.663458680796011
1527	0.664007944029104
1528	0.664287628648412
1529	0.663098805572796
1530	0.661945877757904
1531	0.66433109791424
1532	0.663200254226528
1533	0.66382362490809
1534	0.662571718117477
1535	0.661121927917907
1536	0.66088921239512
1537	0.660355240147164
1538	0.661216144728753
1539	0.6608799703492
1540	0.661879328428438
1541	0.661507396875057
1542	0.659869980801033
1543	0.663356417062994
1544	0.66380713513318
1545	0.664405218804796
1546	0.66233104243508
1547	0.661979616174643
1548	0.660708924678242
1549	0.661020960735297
1550	0.662094401822845
1551	0.660858096407382
1552	0.661984054507419
1553	0.662921373688434
1554	0.661138373700532
1555	0.660360646310214
1556	0.658323356249648
1557	0.659414342926951
1558	0.660113160377664
1559	0.660927017654226
1560	0.659701380367929
1561	0.661387959042694
1562	0.659906763239509
1563	0.658871355926549
1564	0.661127915756729
1565	0.663118500674487
1566	0.661911711638391
1567	0.661351665407387
1568	0.658113875985504
1569	0.657872056503691
1570	0.657138613458486
1571	0.660116903387931
1572	0.659971896261792
1573	0.659888018859981
1574	0.660772922455165
1575	0.659241624327147
1576	0.659449771380648
1577	0.659897050720539
1578	0.658789603596516
1579	0.657936153263256
1580	0.657910124494501
1581	0.657103068914037
1582	0.658675101454153
1583	0.659480893478425
1584	0.660027691921538
1585	0.659840004946688
1586	0.659617472415921
1587	0.661090185040106
1588	0.659861548946366
1589	0.658334161243701
1590	0.656690751220816
1591	0.656684049729368
1592	0.656977321854768
1593	0.655727549911997
1594	0.655220543712873
1595	0.6548044390171
1596	0.656312754842115
1597	0.656596178805666
1598	0.656969056193179
1599	0.65691730415765
1600	0.655433603238223
1601	0.652490641557825
1602	0.653737050534793
1603	0.654668259676195
1604	0.654285603781283
1605	0.653989434275098
1606	0.656977904752548
1607	0.655568757314481
1608	0.654789812804272
1609	0.655352757638069
1610	0.653587063726369
1611	0.651409653349347
1612	0.651630958984159
1613	0.653475702144367
1614	0.654157826966855
1615	0.655159629061939
1616	0.654319458288776
1617	0.654821621670502
1618	0.654250175327587
1619	0.655000983105374
1620	0.655237033487783
1621	0.652915504384381
1622	0.65266477768682
1623	0.653167389545453
1624	0.653017650804637
1625	0.653712810785637
1626	0.652577189046947
1627	0.654965263813791
1628	0.654491354477247
1629	0.653793980217891
1630	0.651597555397591
1631	0.650647174173889
1632	0.651555368018073
1633	0.651610429251057
1634	0.65240861427601
1635	0.652380905246361
1636	0.652075892068839
1637	0.652621590704821
1638	0.652604459375752
1639	0.653498064889354
1640	0.653150648036911
1641	0.65242335657959
1642	0.655481184560712
1643	0.654302443050459
1644	0.655791895961178
1645	0.654304191743797
1646	0.654078920693274
1647	0.655183580417225
1648	0.654946266478624
1649	0.656268061124347
1650	0.656285953764353
1651	0.653706539440978
1652	0.650735685429743
1653	0.649658515996023
1654	0.65118523770437
1655	0.652524570607801
1656	0.651780043950737
1657	0.651416569914189
1658	0.650568975442895
1659	0.650358359933391
1660	0.651759025414465
1661	0.651545296228774
1662	0.65195894591063
1663	0.650616448006679
1664	0.648621397871971
1665	0.649141655525009
1666	0.650762233551865
1667	0.650820585652185
1668	0.651663342194113
1669	0.649522384313426
1670	0.648383039116596
1671	0.647054905915777
1672	0.649705474094471
1673	0.647924688384925
1674	0.64693485830146
1675	0.647987786764017
1676	0.648469746688756
1677	0.647309205764505
1678	0.646848875379999
1679	0.648367540390111
1680	0.646371192482989
1681	0.647948193707319
1682	0.647099387004166
1683	0.648410845906878
1684	0.649998804876251
1685	0.652611009338218
1686	0.650477667010906
1687	0.650880890521166
1688	0.650902397860606
1689	0.649558922350317
1690	0.650509715390689
1691	0.648619809261671
1692	0.649683507280051
1693	0.64843614147088
1694	0.64761544094995
1695	0.64700407038619
1696	0.648259927928417
1697	0.644920992910765
1698	0.644614376458848
1699	0.644557564088511
1700	0.645954176169306
1701	0.648091573118905
1702	0.647449858876415
1703	0.648450749353588
1704	0.648291822335201
1705	0.649325152234692
1706	0.648632518144068
1707	0.648434607850936
1708	0.64812269643869
1709	0.65035646582111
1710	0.648040179131697
1711	0.649699997054961
1712	0.649652772558786
1713	0.649594645307923
1714	0.647829242234109
1715	0.645617457996227
1716	0.645769353581027
1717	0.64821715765112
1718	0.64789454755951
1719	0.64848233337036
1720	0.649134396797948
1721	0.645861411103873
1722	0.645897246486208
1723	0.646175426813762
1724	0.646338116394544
1725	0.642697225663193
1726	0.641887812829446
1727	0.643403912844928
1728	0.644643028878613
1729	0.646637681860746
1730	0.644910893015284
1731	0.644809639882819
1732	0.644660352062926
1733	0.645486269335679
1734	0.646642111639467
1735	0.643673487792691
1736	0.643776105908005
1737	0.643771327857027
1738	0.643310355918362
1739	0.644172800229933
1740	0.642854335555799
1741	0.644507752601563
1742	0.645499900834057
1743	0.645164794489429
1744	0.644410024961956
1745	0.644358630974748
1746	0.644059240255678
1747	0.644997533377008
1748	0.64625321739411
1749	0.644546084546085
1750	0.643487786580715
1751	0.643528191050674
1752	0.64393541663688
1753	0.64262085016802
1754	0.640932646222718
1755	0.639692495148323
1756	0.640747267620835
1757	0.642554071101065
1758	0.643310472009114
1759	0.645925037390387
1760	0.646836777501563
1761	0.645564350753912
1762	0.643439595476273
1763	0.644395572274253
1764	0.645857582553051
1765	0.644397038683761
1766	0.642920853113059
1767	0.64294447819223
1768	0.642784477028878
1769	0.640485024720609
1770	0.640822543308877
1771	0.641061690259363
1772	0.641393709811978
1773	0.641478272760234
1774	0.640661173496652
1775	0.643316007705004
1776	0.642412299851905
1777	0.641970497551524
1778	0.640583640759976
1779	0.641000537316884
1780	0.63928220232223
1781	0.640733253633976
1782	0.641282018287837
1783	0.641297048985287
1784	0.639970616819497
1785	0.638929653036512
1786	0.638485376170088
1787	0.639579917668438
1788	0.63683202633476
1789	0.63881893911871
1790	0.637941415229371
1791	0.639439137467704
1792	0.639922136099177
1793	0.638694049909003
1794	0.639171244002843
1795	0.638272334974856
1796	0.638607776149656
1797	0.637368293513594
1798	0.639707296108283
1799	0.640512031095702
1800	0.64089838967462
1801	0.639817017755653
1802	0.640981893142006
1803	0.64158247826384
1804	0.64249294504276
1805	0.640633320270069
1806	0.639393803417785
1807	0.642020599876357
1808	0.642179460906317
1809	0.641008695441776
1810	0.639079263466497
1811	0.640575866345572
1812	0.641266423022727
1813	0.639865906626619
1814	0.642033064357169
1815	0.642789242859777
1816	0.643141181141534
1817	0.643683050004686
1818	0.642522967333406
1819	0.642789242859777
1820	0.642741706751581
1821	0.640626044434896
1822	0.640024694336103
1823	0.638990753432651
1824	0.638500293220801
1825	0.636965464711894
1826	0.638092753578559
1827	0.638913951456713
1828	0.638139952412567
1829	0.637836444748806
1830	0.636581524486656
1831	0.637364505289034
1832	0.637169717226145
1833	0.637249880945878
1834	0.636263842752998
1835	0.637328253201997
1836	0.63909418051721
1837	0.639120286272464
1838	0.639593902327106
1839	0.637741372532415
1840	0.637580154249172
1841	0.638658903739136
1842	0.639923512080098
1843	0.639500697338821
1844	0.641330898604748
1845	0.640179339438729
1846	0.637500270369253
1847	0.638453558749803
1848	0.638062336579353
1849	0.638292253703998
1850	0.639823951428607
1851	0.638115917960742
1852	0.637118947684985
1853	0.637647033520777
1854	0.637943524415046
1855	0.637641656685917
1856	0.636466850041175
1857	0.636254105793869
1858	0.635335116731696
1859	0.635664325666089
1860	0.635930723393252
1861	0.635831007546754
1862	0.636695211549735
1863	0.636476288830371
1864	0.635991579387806
1865	0.63544928282188
1866	0.636696840486296
1867	0.636260298930022
1868	0.636583447927126
1869	0.63664180980351
1870	0.636321582627349
1871	0.635990551679143
1872	0.636216580374577
1873	0.636758432129619
1874	0.637092364124634
1875	0.637708289111922
1876	0.637258190599753
1877	0.636157436413123
1878	0.636267019973597
1879	0.63310368627244
1880	0.632094802641443
1881	0.632677093082665
1882	0.635821842487334
1883	0.633896740086125
1884	0.634145492018883
1885	0.633735565795167
1886	0.633451441621077
1887	0.633125237604165
1888	0.633887648347179
1889	0.633217429547883
1890	0.631310372537669
1891	0.632368611846658
1892	0.633673624657578
1893	0.634462969677217
1894	0.634471523732677
1895	0.634521800804643
1896	0.6323270660213
1897	0.633374771621994
1898	0.633786260793843
1899	0.631788885178058
1900	0.632324700213961
1901	0.633509925698252
1902	0.630282724975019
1903	0.632358061030253
1904	0.632372050576953
1905	0.633160849359051
1906	0.633374233938508
1907	0.632896966524193
1908	0.632299649051545
1909	0.632818921766197
1910	0.633606830926528
1911	0.632835377324885
1912	0.633331023738359
1913	0.632920184674725
1914	0.63178249529863
1915	0.632957333715577
1916	0.631874756896799
1917	0.631430068213704
1918	0.630929229488566
1919	0.630600080432561
1920	0.630001418751198
1921	0.630045288835626
1922	0.631965674286253
1923	0.632368379665153
1924	0.634955853130778
1925	0.634445739365507
1926	0.633682307023869
1927	0.631901462657943
1928	0.632457357728033
1929	0.631307051120135
1930	0.630175975250918
1931	0.629800642849488
1932	0.631036738079588
1933	0.631544814757652
1934	0.632846949739914
1935	0.632271665070113
1936	0.631053445371908
1937	0.631562167270155
1938	0.632315535154541
1939	0.632536312881931
1940	0.633753745607034
1941	0.631777931099038
1942	0.632372282758458
1943	0.63194726229288
1944	0.631156133141674
1945	0.63004300368081
1946	0.630818942051529
1947	0.628967166235725
1948	0.626587308250154
1949	0.628877904667007
1950	0.630200239440232
1951	0.629820194976252
1952	0.630446929845625
1953	0.629429071788444
1954	0.629420564169286
1955	0.628137169900527
1956	0.628693414464883
1957	0.629215301054483
1958	0.627353083180979
1959	0.627070432748444
1960	0.628409931844952
1961	0.628767883627697
1962	0.629787933967091
1963	0.629284100100534
1964	0.630726436051775
1965	0.629752411418784
1966	0.630126096553534
1967	0.631200242739654
1968	0.629250532764904
1969	0.630059027870701
1970	0.629993231298116
1971	0.629383038749993
1972	0.629474366734109
1973	0.630041837885252
1974	0.627920094857143
1975	0.627521231471152
1976	0.626003375430284
1977	0.626157837231722
1978	0.626303256174531
1979	0.626337227994784
1980	0.626650550826181
1981	0.627894592773803
1982	0.62845211922447
1983	0.627471251347111
1984	0.626937722688031
1985	0.625886029675485
1986	0.628308082372621
1987	0.627641293749564
1988	0.626875522484762
1989	0.627649509308829
1990	0.627721518569693
1991	0.62831394801065
1992	0.628073334650658
1993	0.629121116015844
1994	0.629066827091867
1995	0.629265683219131
1996	0.630802200542987
1997	0.627966408957416
1998	0.626535682081441
1999	0.625771560527336
2000	0.625141049653481
2001	0.624323358938065
2002	0.624714922048726
2003	0.624163031498598
2004	0.626177267157694
2005	0.623423020160809
2006	0.622691559212455
2007	0.624277257467171
2008	0.624595011299296
2009	0.623498992393367
2010	0.624914728898153
2011	0.624543809167332
2012	0.625039893059643
2013	0.625554124991614
2014	0.624059328240249
2015	0.624845522923463
2016	0.625224100977936
2017	0.624425396599616
2018	0.624485030586247
2019	0.624004537071016
2020	0.622541915788257
2021	0.624380336279472
2022	0.625573645346172
2023	0.625923211710551
2024	0.624092155039078
2025	0.621986201575339
2026	0.620870392251101
2027	0.621463055095571
2028	0.621963243712494
2029	0.622507088562458
2030	0.622021164444017
[truncated: 47,170 more rows]
