# Supplementary material for: LaF3 doped with Ce/Gd/Eu: energy transfer and excitation dependence of photoluminescence rise-and-decay kinetics
Source: Front Chem. 2025 Apr 22;13:1501039. doi: 10.3389/fchem.2025.1501039 (PMC12052759; doi:10.3389/fchem.2025.1501039)
Supplement: Supplementary file 2 [file DataSheet3.zip › LaF3GdEu394_618trace.txt]

31	0.920168127893551
32	0.924212342011307
33	0.927204601590359
34	0.92982249888635
35	0.931622913430064
36	0.933415093336052
37	0.931816507061981
38	0.936057472923348
39	0.937668848164638
40	0.939529086762747
41	0.941980568194158
42	0.944547021512835
43	0.945602269906631
44	0.946228023421
45	0.947375406953165
46	0.949211607888852
47	0.949926132044528
48	0.953402790551816
49	0.957034860012544
50	0.95776274935231
51	0.956473187077672
52	0.95624208255858
53	0.958540833276081
54	0.960836876051319
55	0.962564464262365
56	0.963340694873221
57	0.965421498485214
58	0.96840891008579
59	0.970321567797455
60	0.969870126812036
61	0.969607254182559
62	0.971314275883773
63	0.969528516086424
64	0.969976926392727
65	0.970479886152844
66	0.972211525888759
67	0.973921338640438
68	0.972661695318681
69	0.972258109421367
70	0.973495824643909
71	0.973151281583887
72	0.975819309747595
73	0.973940315013331
74	0.975885323977935
75	0.977037896232206
76	0.976292217581706
77	0.975467012692285
78	0.975807894835989
79	0.978315130790148
80	0.979533220010682
81	0.980163911537413
82	0.98255070569945
83	0.983686690941649
84	0.983947512183663
85	0.981027958430385
86	0.979013281244806
87	0.980350763708975
88	0.981457174897334
89	0.980580383361516
90	0.982332944202261
91	0.984932344382661
92	0.98617346427123
93	0.986344132505502
94	0.988226976534676
95	0.9891493930885
96	0.987189090829508
97	0.987275812853625
98	0.987637296135579
99	0.988687172969223
100	0.988630659391559
101	0.991111854775619
102	0.991946261128188
103	0.989941691285163
104	0.991094125025764
105	0.991721591954239
106	0.992462400464076
107	0.988946332047188
108	0.989827278993127
109	0.99125318442929
110	0.993006721791414
111	0.992188798565663
112	0.993303279560479
113	0.991836062422017
114	0.991796527850113
115	0.993538337259734
116	0.993746523306864
117	0.991382510488255
118	0.990774019932671
119	0.992047880297594
120	0.991779525297029
121	0.993427434904115
122	0.993520232137831
123	0.993815469871614
124	0.994208787750516
125	0.99439412042711
126	0.995780940075662
127	0.995713694458788
128	0.995307371531341
129	0.996071752297665
130	0.998073551867275
131	0.996897489079582
132	0.998653647120356
133	0.99754687718159
134	0.997693967618828
135	0.99749978530381
136	0.997101379817782
137	0.998200014848665
138	0.998256766669843
139	0.997277465321717
140	0.997541659371613
141	0.995992106936986
142	0.995729950423187
143	0.994278000261514
144	0.995166703973015
145	0.995092649024088
146	0.996345390209632
147	0.99500214973217
148	0.995289288571625
149	0.994252790773438
150	0.995122567976969
151	0.996644589434399
152	0.997236929295974
153	0.99820638647752
154	0.998452996216915
155	0.998287742482032
156	0.998518648926574
157	0.996515965639745
158	0.998095991081936
159	0.997338229883937
160	0.993698233285832
161	0.993294611374964
162	0.994503362003816
163	0.993763283461024
164	0.995066558589067
165	0.996270796442526
166	0.997115646725869
167	0.99531708133966
168	0.9973011996392
169	0.998495003257841
170	0.99759498713485
171	0.998578849738154
172	0.998343289234274
173	0.99705138192319
174	0.999106678242716
175	0.999517972425807
176	0.997125702818365
177	0.998460194772383
178	0.997016554045818
179	0.996600666749406
180	0.995488939406364
181	0.994332628668119
182	0.993041578756657
183	0.993936702576797
184	0.994333091303779
185	0.99574520770402
186	0.997622689868999
187	0.998452864628927
188	0.997520189752648
189	0.998471291102547
190	0.996915916938338
191	0.995979283341349
192	0.996566585460719
193	0.996648750385068
194	0.994596581704228
195	0.994109516387829
196	0.996159015910234
197	0.996620349542018
198	0.994942784158025
199	0.994747977146352
200	0.995897086558855
201	0.99728277732099
202	0.998766120221001
203	0.999162488170932
204	1
205	0.998420302835209
206	0.997837489943908
207	0.996753700808255
208	0.996483233474211
209	0.996234824442233
210	0.99564435174494
211	0.996917699609281
212	0.996490563617667
213	0.998967447071156
214	0.998355046274647
215	0.997346770636875
216	0.998575053078439
217	0.998690630270445
218	0.99784878434862
219	0.996980907552652
220	0.996340191791569
221	0.994479399138777
222	0.99492065798426
223	0.99273557712552
224	0.991658706747721
225	0.989443918862016
226	0.991924435529089
227	0.994883443516341
228	0.996458795507281
229	0.995147312059111
230	0.994238311939435
231	0.995975762323838
232	0.99597617786485
233	0.996462222335496
234	0.993363948548266
235	0.991882494974724
236	0.990758679543636
237	0.991717436544117
238	0.993684230938857
239	0.993166289540112
240	0.993733965657475
241	0.992707043309346
242	0.99218585515016
243	0.989547417661934
244	0.991865092117132
245	0.992654998182701
246	0.991324847247124
247	0.991049029129979
248	0.991521855241025
249	0.990537577096709
250	0.992596582812337
251	0.991964923075048
252	0.993630310337109
253	0.991036364825063
254	0.990088792803494
255	0.992341994685507
256	0.992839603662523
257	0.99468246018009
258	0.992463748202092
259	0.991957342221848
260	0.993046137241561
261	0.991623452248243
262	0.991205905558055
263	0.988751720339791
264	0.988505027492193
265	0.987429607352527
266	0.992269829063049
267	0.994170480409734
268	0.993317823495908
269	0.990755773526824
270	0.991455690030783
271	0.992217055354495
272	0.988160729601369
273	0.98799052261762
274	0.986889362482519
275	0.987656845955068
276	0.985745004088924
277	0.987586820368823
278	0.989799022204295
279	0.989501910380547
280	0.990908411436575
281	0.989030548359001
282	0.991244466378854
283	0.991574246651847
284	0.989475821330662
285	0.988023480560437
286	0.988589450189376
287	0.987624357573595
288	0.988452530810981
289	0.987108394150069
290	0.98512203746961
291	0.983941279068479
292	0.98397673856819
293	0.98449748348363
294	0.985051101848548
295	0.988195538086827
296	0.988701534066606
297	0.989014142799838
298	0.985644943198314
299	0.984196975304675
300	0.983323868232499
301	0.981160715472974
302	0.982963178633878
303	0.983659064390019
304	0.983927882026244
305	0.983593332727567
306	0.984352441663582
307	0.983518711257726
308	0.982125226331338
309	0.982197477832272
310	0.982697465089014
311	0.985863156250069
312	0.985300303178723
313	0.985852629211093
314	0.985700818227956
315	0.983031936820036
316	0.984700846484745
317	0.98495031237603
318	0.983613094472972
319	0.983603998280214
320	0.983006727331961
321	0.982130307012781
322	0.982710031049224
323	0.983615910455898
324	0.984886971459535
325	0.984452901473564
326	0.982063587747856
327	0.984850482803251
328	0.983248018146399
329	0.983495463123228
330	0.982867936633874
331	0.982866412983496
332	0.982922887777332
333	0.981070822870934
334	0.982231955270057
335	0.980625538818179
336	0.980546134471288
337	0.979609264015921
338	0.981937577706169
339	0.983623992728586
340	0.982747331395619
341	0.984246103333415
342	0.980891303613101
343	0.982265904970757
344	0.981599938167497
345	0.981177931337111
346	0.979216023704676
347	0.981628100767033
348	0.980630874364776
349	0.979506625385899
350	0.980370258122996
351	0.981220316520359
352	0.980299616150916
353	0.978262178398959
354	0.979456206409748
355	0.981898278607505
356	0.982628774774555
357	0.980218447139859
358	0.979614389021739
359	0.97799391758769
360	0.978473798199987
361	0.976341310982029
362	0.975805440373743
363	0.977481555519603
364	0.977989992110261
365	0.978926625707251
366	0.979157795327768
367	0.978072454839003
368	0.97935891302228
369	0.979775895961828
370	0.978043782509158
371	0.977924799265988
372	0.978437299847746
373	0.979775480420816
374	0.979290751830043
375	0.978616463125445
376	0.977570896837234
377	0.975684617669025
378	0.976842591956456
379	0.97543086062422
380	0.973758928591216
381	0.975082498742296
382	0.97497182631937
383	0.976686348535855
384	0.973155219527546
385	0.972290802803073
386	0.974445058829526
387	0.974202521392051
388	0.975219260215106
389	0.974305991104098
390	0.974455673132115
391	0.975119620406056
392	0.9769697475062
393	0.976062566071021
394	0.975679077122196
395	0.974462278849073
396	0.97369860865788
397	0.973120729623531
398	0.972427053160439
399	0.974062816503738
400	0.97538058016174
401	0.974054865819037
402	0.974050664699403
403	0.975151956422491
404	0.973867595336189
405	0.971048365649496
406	0.972749839878197
407	0.970782652104632
408	0.971920924207536
409	0.972000519703293
410	0.971606541114182
411	0.973569375403075
412	0.97459451508026
413	0.973867595336189
414	0.972360220314304
415	0.971783795673498
416	0.970237488614176
417	0.969042010365255
418	0.969440698419171
419	0.971169764571084
420	0.972416526121462
421	0.971879584802502
422	0.9712400380968
423	0.970627833989703
424	0.970830602767171
425	0.970727351906724
426	0.971249879493106
427	0.97139581888174
428	0.970561786516082
429	0.969880429458866
430	0.968826032924145
431	0.968440214175378
432	0.966512156513799
433	0.966750624419628
434	0.968209271717281
435	0.967222817523198
436	0.969010890498849
437	0.966665125471224
438	0.965486410146736
439	0.96586930625705
440	0.96413590185697
441	0.967028259836133
442	0.968560444041585
443	0.968780855305295
444	0.971840087629289
445	0.970148190235783
446	0.970092776456665
447	0.969659965559961
448	0.970850946269993
449	0.968529971034021
450	0.967452290351248
451	0.966770801706045
452	0.96949444172342
453	0.96950372213936
454	0.968115351137696
455	0.967524638811752
456	0.966476688703268
457	0.966961087631505
458	0.966666546621485
459	0.965058818445145
460	0.965813579437036
461	0.966206265693599
462	0.969747011706067
463	0.969536411365656
464	0.969291343283417
465	0.967909940904527
466	0.966016224937336
467	0.965266727464934
468	0.96598533638876
469	0.966453512595879
470	0.965853748401552
471	0.965042973866349
472	0.966376083453933
473	0.966604690571541
474	0.966132022366079
475	0.965936025521975
476	0.967517810087784
477	0.96332855414998
478	0.963874803587615
479	0.964080357875001
480	0.96266211640024
481	0.963171359140462
482	0.961853229806369
483	0.962759491510774
484	0.962368744445602
485	0.962486832890459
486	0.963356346918015
487	0.963434191600974
488	0.962743232776102
489	0.963745056447091
490	0.961260973052996
491	0.96210276079908
492	0.960699759983511
493	0.96056759716457
494	0.960369992176748
495	0.959541600087762
496	0.958893436446604
497	0.958636493587371
498	0.958401074367436
499	0.955565548547379
500	0.956182031341765
501	0.958066509832254
502	0.959507744576359
503	0.95973282929132
504	0.960235307023862
505	0.96263427515242
506	0.96251483758441
507	0.961003516308045
508	0.962714336054111
509	0.963610380990162
510	0.962804987711067
511	0.961659000396703
512	0.961996004157626
513	0.961871203340285
514	0.962439476451568
515	0.960900222508361
516	0.958411824413422
517	0.959096565359615
518	0.957194369585501
519	0.955873699910686
520	0.956915247917309
521	0.95764930665597
522	0.957242453221163
523	0.957981877979429
524	0.956425301516558
525	0.955309478324273
526	0.956270126036359
527	0.954924415860148
528	0.954868274884258
529	0.956951474782755
530	0.957177065072614
531	0.957134528909465
532	0.957784773025959
533	0.957796995472265
534	0.955169852388751
535	0.955716996624699
536	0.955563236754215
537	0.953681305530131
538	0.955136945695992
539	0.954414042848373
540	0.954799055447576
541	0.958246059563095
542	0.957237565073722
543	0.956083548121865
544	0.95605754356532
545	0.95485929227271
546	0.955386685844346
547	0.953659454998571
548	0.954028559302689
549	0.953154538040286
550	0.952739689596404
551	0.952854852632535
552	0.953572295271254
553	0.954279055735685
554	0.954292843386471
555	0.956172005722277
556	0.956646883220786
557	0.957314973438618
558	0.955857680804665
559	0.956601122459382
560	0.95647642275702
561	0.95557235095375
562	0.955582267147438
563	0.953653187254969
564	0.952762318574794
565	0.95252319272903
566	0.951955735463267
567	0.954357252243367
568	0.954126682387045
569	0.9550202520838
570	0.955581574579085
571	0.955693909166059
572	0.952641344890175
573	0.951985655801285
574	0.954884435274224
575	0.956306347361259
576	0.955892537769908
577	0.953832977999597
578	0.952615165806404
579	0.952298108014069
580	0.952424155454447
581	0.951607340338062
582	0.949919196665034
583	0.953937832848351
584	0.953399984264847
585	0.953758042103723
586	0.953469896269882
587	0.953365909901844
588	0.95207537803151
589	0.950562670233301
590	0.95183843377606
591	0.951107673047899
592	0.951277677801688
593	0.950657967638774
594	0.949268259980187
595	0.950221038730638
596	0.948917043331509
597	0.946065070398188
598	0.948278355410566
599	0.949351444365153
600	0.951144660353398
601	0.950777781963969
602	0.948472273164472
603	0.949979527679464
604	0.950420139666105
605	0.948715794049009
606	0.949025958015952
607	0.950073948293401
608	0.949824021151591
609	0.949801432342166
610	0.949193390570876
611	0.950159595451433
612	0.949333875291156
613	0.949019489427528
614	0.946948798698636
615	0.945075929038892
616	0.94552548208298
617	0.946930287731678
618	0.947295409767762
619	0.945400491501909
620	0.946846486960877
621	0.946654507013224
622	0.948173403602242
623	0.949007992792857
624	0.949582482397683
625	0.95133003596923
626	0.949730341585793
627	0.950366476699784
628	0.948167491838774
629	0.950198933333924
630	0.949041874621858
631	0.947537393150554
632	0.946427483106873
633	0.945555308231701
634	0.945671198464604
635	0.944466406556461
636	0.946983012960447
637	0.946021016125208
638	0.944581424153238
639	0.946111040315235
640	0.947942035907176
641	0.948566965265204
642	0.945644671711519
643	0.947349014558341
644	0.947939460938037
645	0.945183984938577
646	0.945302408586518
647	0.946537647184627
648	0.94671697667873
649	0.94532297509635
650	0.946192563921289
651	0.947900714508919
652	0.944677639904348
653	0.942181762071189
654	0.942560181419665
655	0.945571424297292
656	0.945781455346517
657	0.945206623612924
658	0.945601740784408
659	0.943643733696941
660	0.94377807672106
661	0.940238276756963
662	0.941733670346328
663	0.942366026807382
664	0.943556787280677
665	0.943597830266456
666	0.943811652434849
667	0.942999131242257
668	0.945153711390699
669	0.944893370791124
670	0.944469592370889
671	0.946015543450076
672	0.944319443551801
673	0.945058889087117
674	0.945530276041124
675	0.946077182033558
676	0.943893001513677
677	0.944281767833358
678	0.944544767895412
679	0.942959340420062
680	0.939634394551205
681	0.939689808330323
682	0.937906260596296
683	0.939535783898728
684	0.94029580286956
685	0.939985442213205
686	0.939326441262447
687	0.939369143642001
688	0.940108555934036
689	0.941230727207853
690	0.9416766788965
691	0.943159807100322
692	0.944180708259182
693	0.943846419366206
694	0.9435405811812
695	0.943483830745159
696	0.94313542869427
697	0.944532893118419
698	0.942995114345805
699	0.9417394879205
700	0.940457027241761
701	0.939955918024285
702	0.94094580458713
703	0.939600144275839
704	0.937865122036084
705	0.939391404174026
706	0.940675515935721
707	0.94049560052879
708	0.938586138327508
709	0.939081826119911
710	0.93920283304781
711	0.939174565177885
712	0.937726331337998
713	0.937307639139753
714	0.937214246297252
715	0.936894901644213
716	0.937860966625962
717	0.936324572990056
718	0.935763954144218
719	0.93648104218794
720	0.935080220192412
721	0.934850570066863
722	0.93528073396732
723	0.93538410949007
724	0.936555148386925
725	0.935532413307064
726	0.937303587614883
727	0.935945389046117
728	0.93739561471259
729	0.936932370977286
730	0.937009107550879
731	0.937553466276908
732	0.940866436253792
733	0.939715567717671
734	0.937269132339285
735	0.936475137350156
736	0.937971690298946
737	0.939450272484093
738	0.939592664537619
739	0.94051655072149
740	0.940814632140934
741	0.939372247733362
742	0.939700428173459
743	0.941149347656016
744	0.939629786201379
745	0.93722388961901
746	0.934542915967634
747	0.934626395386719
748	0.935755697344305
749	0.934262935514684
750	0.937612888641657
751	0.939087050855571
752	0.938078156061691
753	0.939636850398587
754	0.939054489061852
755	0.937281425427564
756	0.93748550731463
757	0.939610154658824
758	0.940123350579209
759	0.938328311751056
760	0.937424148528763
761	0.93621570124485
762	0.936668686657698
763	0.939605130767986
764	0.939770793118198
765	0.938076493897642
766	0.934115972510023
767	0.9334314379492
768	0.932431149009683
769	0.931980784275485
770	0.931352709271994
771	0.932861520680645
772	0.932052361214842
773	0.933443869551149
774	0.934713381971947
775	0.934200465849177
776	0.935047526810706
777	0.935716636489155
778	0.934811588164505
779	0.933621539651477
780	0.931770104982281
781	0.931123983032629
782	0.933732105418876
783	0.932370317960901
784	0.931512885095707
785	0.931988029925601
786	0.935899815278169
787	0.933799330258699
788	0.933417912089252
789	0.931457263546083
790	0.932761919655422
791	0.931916036060095
792	0.931343991221558
793	0.932301581936931
794	0.933812155239474
795	0.934126811204759
796	0.932914504929979
797	0.93188133145989
798	0.929807781808833
799	0.930246316090413
800	0.932266224937336
801	0.931973858591948
802	0.933429867204174
803	0.934668642056296
804	0.93205613571237
805	0.93029964385365
806	0.928417714014702
807	0.928770314414952
808	0.928579201562877
809	0.92894504387005
810	0.930099836498463
811	0.932314375059561
812	0.931622449409267
813	0.931595716270813
814	0.932501180136475
815	0.932147932877383
816	0.930620580028767
817	0.931601672358655
818	0.931606334728812
819	0.932756107621798
820	0.933183082937554
821	0.931817338144005
822	0.93116849994127
823	0.931823634975477
824	0.93086613013858
825	0.93219741965653
826	0.930932789842626
827	0.932836383219678
828	0.929415372579612
829	0.929465968853262
830	0.929897815694818
831	0.929244723737254
832	0.929775009474335
833	0.928799263772137
834	0.928906406866732
835	0.928186617806431
836	0.927205856524216
837	0.927414127064685
838	0.929172558114796
839	0.929226477331407
840	0.930308370214907
841	0.928017129708634
842	0.927488647419546
843	0.92774600581979
844	0.928539273612148
845	0.93059500070919
846	0.932712449497916
847	0.931870388879901
848	0.934232290750168
849	0.93226058189039
850	0.931096928542459
851	0.930995453427271
852	0.930346599988032
853	0.929434001283191
854	0.931806118536675
855	0.931054543359211
856	0.931488229662315
857	0.931606005066276
858	0.929769136494696
859	0.930627367198633
860	0.931796145552381
861	0.929677994499345
862	0.929538027820194
863	0.92809907716652
864	0.930640707450263
865	0.926551646761329
866	0.927155799068745
867	0.925976959081954
868	0.926152821578879
869	0.926975177242093
870	0.928464476229946
871	0.929761007127359
872	0.928938109875692
873	0.930754442410448
874	0.928353845361122
875	0.927251034143066
876	0.926102582670499
877	0.926065199215902
878	0.926999278620803
879	0.926359709752914
880	0.926462122605653
881	0.926351588696398
882	0.926794555415441
883	0.925728087414315
884	0.926502291570169
885	0.926110376834752
886	0.925427501667705
887	0.924488579824874
888	0.924700968376775
889	0.92515406044515
890	0.92642264620949
891	0.927048132392475
892	0.926348877983861
893	0.925774453480461
894	0.92640408537761
895	0.926519605779012
896	0.927779289269734
897	0.926178406439002
898	0.927298984805604
899	0.926338706925019
900	0.927471748751715
901	0.926623837316248
902	0.925518567480536
903	0.924858626021954
904	0.924378982268034
905	0.92361968356829
906	0.925497050766923
907	0.925923128514092
908	0.925834240136164
909	0.925185442102394
910	0.9251454739827
911	0.92731252451692
912	0.926869352797644
913	0.926745106034985
914	0.927537089805615
915	0.925862694999546
916	0.924220730399207
917	0.92261421283235
918	0.92163658334423
919	0.922994848399558
920	0.926622054645305
921	0.926930764218705
922	0.926047274161771
923	0.927807921430613
924	0.9282682023585
925	0.927798178379013
926	0.925769037595935
927	0.924258047367243
928	0.923333237297188
929	0.924748154443851
930	0.926409210383428
931	0.923851416939446
932	0.925637273696365
933	0.927149981494574
934	0.925842484469847
935	0.925374513262961
936	0.925975175025874
937	0.923946761439567
938	0.924404279019722
939	0.92109014691314
940	0.918819630822284
941	0.919256263311164
942	0.922265850950425
943	0.922245073899814
944	0.92087880968
945	0.921936839428304
946	0.923810970947589
947	0.923384556612199
948	0.923912501468245
949	0.92239674636928
950	0.922460462657822
951	0.921852664670592
952	0.921368096755677
953	0.922374212965323
954	0.923248430917138
955	0.923189911661521
956	0.922172769763685
957	0.921302211343051
958	0.924748847012205
959	0.922420293693306
960	0.922062992139072
961	0.922180889435064
962	0.920826001343029
963	0.920650677664283
964	0.921582285985298
965	0.921261903864864
966	0.92159979411328
967	0.921273911614981
968	0.919666780432562
969	0.921260040855992
970	0.922337688295484
971	0.923052531032603
972	0.922031024569001
973	0.920985477672704
974	0.921397647262194
975	0.918535954824597
976	0.918732169135165
977	0.920562305942347
978	0.919779433600979
979	0.919793520441293
980	0.921228383556543
981	0.919546412052684
982	0.917508686192292
983	0.91672059465581
984	0.917897910992223
985	0.917519782522456
986	0.920136341776388
987	0.920906616299402
988	0.919802483660927
989	0.920371260961972
990	0.921076954871138
991	0.921830502483273
992	0.921281111555586
993	0.924772433120059
994	0.92277599679978
995	0.922537682644126
996	0.921029339411683
997	0.920053372087612
998	0.918522464978204
999	0.919631597960192
1000	0.918942004880114
1001	0.916853750617771
1002	0.918159528687843
1003	0.919477789609923
1004	0.918347765996113
1005	0.918582964979312
1006	0.920554514548368
1007	0.920321257526833
1008	0.919962368605932
1009	0.91953914839579
1010	0.91884303963264
1011	0.918168444812829
1012	0.916374033451606
1013	0.916032965699583
1014	0.915288269111008
1015	0.915977683508451
1016	0.916212110970504
1017	0.917620933515654
1018	0.918081591200725
1019	0.917232818210226
1020	0.916542050534219
1021	0.917070895729125
1022	0.91694360166571
1023	0.916256435345143
1024	0.91349031734036
1025	0.915515802747668
1026	0.9151881403487
1027	0.916392666310594
1028	0.913964921966938
1029	0.915723330854862
1030	0.915553123871114
1031	0.915784161903643
1032	0.917559433445843
1033	0.918545650781549
1034	0.917058290985087
1035	0.920522477721461
1036	0.918606412573495
1037	0.917855374829074
1038	0.917347726381203
1039	0.919822431014651
1040	0.916397026720949
1041	0.918180862563411
1042	0.920091186319725
1043	0.918894289690815
1044	0.917764572192217
1045	0.918133988152095
1046	0.917795876281805
1047	0.918473126408684
1048	0.919502954773624
1049	0.918998079369441
1050	0.917184753966477
1051	0.916132604123497
1052	0.919309102121143
1053	0.919248800194584
1054	0.918317847043232
1055	0.917767399256237
1056	0.920545788187111
1057	0.920110301206288
1058	0.919276540327424
1059	0.916769803022479
1060	0.915560127122306
1061	0.916462743146898
1062	0.916646027206301
1063	0.916597284245566
1064	0.91913942287448
1065	0.918253053118331
1066	0.918215538075746
1067	0.918043815752439
1068	0.918078487109364
1069	0.915771875741048
1070	0.916218561552151
1071	0.918494724845363
1072	0.917164392456878
1073	0.916360961916497
1074	0.917213426296322
1075	0.917376872427801
1076	0.917852666886811
1077	0.919693375057345
1078	0.918580694740248
1079	0.919715952785676
1080	0.919085438556444
1081	0.9159527164193
1082	0.915771149929413
1083	0.914516149585899
1084	0.913575364734198
1085	0.913359654624473
1086	0.913639831766836
1087	0.917304983832684
1088	0.917705842395821
1089	0.917547324580747
1090	0.918376562988261
1091	0.916568368131661
1092	0.914054946156966
1093	0.914184547858135
1094	0.915829813239247
1095	0.917110649152629
1096	0.916675439199147
1097	0.915482386324601
1098	0.919139687435591
1099	0.919201310782569
1100	0.916261006296277
1101	0.915089734696455
1102	0.91541250617771
1103	0.914097217759004
1104	0.915618908168761
1105	0.914817476380649
1106	0.915434772250282
1107	0.913044537408664
1108	0.914056201090823
1109	0.912761254789803
1110	0.915092304125048
1111	0.91275834877299
1112	0.913700200179957
1113	0.917969242762384
1114	0.9182854168375
1115	0.917508554604305
1116	0.918455821895798
1117	0.917827370135123
1118	0.914700306281429
1119	0.912748507376684
1120	0.912995130967446
1121	0.914350348722017
1122	0.916370293582495
1123	0.914692200461417
1124	0.91526163016185
1125	0.915214535513797
1126	0.912425795456308
1127	0.912586792666089
1128	0.913163490178827
1129	0.911835771543308
1130	0.913132675042496
1131	0.91433414262254
1132	0.91563608109366
1133	0.913796630627256
1134	0.914783619484109
1135	0.913745640974782
1136	0.913656014318989
1137	0.915409839789548
1138	0.913832759147997
1139	0.91402179429501
1140	0.913866797497446
1141	0.913620243163519
1142	0.911943575348113
1143	0.909363025493164
1144	0.910780158858559
1145	0.912036477852218
1146	0.910990099873897
1147	0.912058169093057
1148	0.912060678960771
1149	0.912085183414262
1150	0.913421674120549
1151	0.915617056240983
1152	0.916816446115966
1153	0.91654252979152
1154	0.915970958669737
1155	0.914901951713026
1156	0.914895611942316
1157	0.911987028471762
1158	0.911797541770183
1159	0.912620505508412
1160	0.910593580944065
1161	0.910115221211873
1162	0.910525155190717
1163	0.914030936197279
1164	0.915157606395121
1165	0.916172261972568
1166	0.917878624348709
1167	0.915746012468447
1168	0.915839232168858
1169	0.91629583832906
1170	0.915283184274155
1171	0.916193550138624
1172	0.912298684230939
1173	0.912516704748692
1174	0.910096732407102
1175	0.910520030184899
1176	0.911422518776913
1177	0.909649975954027
1178	0.909015976720838
1179	0.909200687471051
1180	0.91068713584756
1181	0.909421201234877
1182	0.907283591781374
1183	0.907472313887491
1184	0.908450140065024
1185	0.907708479696112
1186	0.908268176040902
1187	0.907414553686791
1188	0.905781649265656
1189	0.904852881860028
1190	0.907840344710662
1191	0.907209352609265
1192	0.906851634128882
1193	0.910423998656971
1194	0.910146320301228
1195	0.910281925184888
1196	0.914242788701274
1197	0.914438858957624
1198	0.912478963928824
1199	0.910333452270405
1200	0.91047591219563
1201	0.91058333093243
1202	0.913538381584109
1203	0.911671389059415
1204	0.911050335313894
1205	0.910946573338002
1206	0.909596213257864
1207	0.910877486874445
1208	0.910066951967891
1209	0.907065914777525
1210	0.906935988954366
1211	0.908332760810161
1212	0.909565532479794
1213	0.910355198916712
1214	0.911562938395768
1215	0.913410048668163
1216	0.911507217116301
1217	0.909806684780561
1218	0.911644899705021
1219	0.911030256372183
1220	0.910203526447246
1221	0.910867006930116
1222	0.908584085554908
1223	0.908429929535325
1224	0.908529173195278
1225	0.909048275338583
1226	0.910630201188336
1227	0.909535117647971
1228	0.91056025594002
1229	0.910737727965799
1230	0.90958894129015
1231	0.907656814096924
1232	0.906947485589038
1233	0.90796833134243
1234	0.90635085595908
1235	0.906651574678814
1236	0.90728989138312
1237	0.907755772418715
1238	0.907178443283638
1239	0.908307135781073
1240	0.906965076825222
1241	0.907202550202895
1242	0.908548750717501
1243	0.909490319556579
1244	0.907741307436079
1245	0.905525642758838
1246	0.907475264228678
1247	0.907169723848065
1248	0.905812428388432
1249	0.907416150749414
1250	0.906649265655923
1251	0.907919851557669
1252	0.909536583122608
1253	0.909246674009738
1254	0.90774338514114
1255	0.907299113623318
1256	0.904094441945042
1257	0.904971962062768
1258	0.904975791965764
1259	0.906542887156791
1260	0.908722399765967
1261	0.908183166045756
1262	0.908009794024631
1263	0.906867563201018
1264	0.907162181778693
1265	0.907540387816116
1266	0.907679750575663
1267	0.906120874785858
1268	0.906973164638457
1269	0.90586216310705
1270	0.908710487590283
1271	0.907944784018403
1272	0.909167444190072
1273	0.907832033890417
1274	0.90955181962639
1275	0.911121139346969
1276	0.907582659418154
1277	0.908585208900778
1278	0.906380687648348
1279	0.905524534649472
1280	0.904620594434188
1281	0.904354509672687
1282	0.903358457866357
1283	0.903607505446357
1284	0.902171949762754
1285	0.901597016914181
1286	0.903337680815746
1287	0.903298953778542
1288	0.904134134422531
1289	0.906456177598904
1290	0.904134863004439
1291	0.904741932409761
1292	0.906170476531352
1293	0.90522347380097
1294	0.906802428532486
1295	0.907395808631729
1296	0.905769288305679
1297	0.905657412198954
1298	0.905103037549394
1299	0.908689849053342
1300	0.908635933992141
1301	0.908857922926561
1302	0.910059749257013
1303	0.910313432889572
1304	0.909553280945616
1305	0.91051642882946
1306	0.909013278474532
1307	0.907243073762408
1308	0.907285043404644
1309	0.905356759965782
1310	0.904491915234066
1311	0.905030216757273
1312	0.904028922208506
1313	0.905833629290876
1314	0.905315656033988
1315	0.905644210460996
1316	0.905916190364324
1317	0.905600578654711
1318	0.904472041292587
1319	0.904166269594144
1320	0.901965979934356
1321	0.903463215755542
1322	0.904265722409739
1323	0.903852536129906
1324	0.904223302598073
1325	0.90237376418103
1326	0.904377128955119
1327	0.90762043902185
1328	0.908375042108156
1329	0.905393916257959
1330	0.905272855309728
1331	0.904819084524366
1332	0.905242693957923
1333	0.904764648651763
1334	0.904375609460151
1335	0.903705573125245
1336	0.904306999483621
1337	0.905864170170139
1338	0.904808003430707
1339	0.904676592740997
1340	0.90397221194143
1341	0.902954907982598
1342	0.904760671924276
1343	0.904699907362057
1344	0.9047398547047
1345	0.905564217431004
1346	0.904139951996702
1347	0.904690924750509
1348	0.907094098154111
1349	0.906603694658248
1350	0.90634226949663
1351	0.907777182476802
1352	0.908598707057992
1353	0.906559093256268
1354	0.904154414209065
1355	0.904599540356235
1356	0.905548696974197
1357	0.908638183454154
1358	0.908346245116008
1359	0.905973180429016
1360	0.90497214213054
1361	0.9050382740975
1362	0.903492079234252
1363	0.905672190222486
1364	0.905927947404697
1365	0.904685047615459
1366	0.903305130103121
1367	0.903431512746582
1368	0.903986519018481
1369	0.90398070559972
1370	0.905358318244577
1371	0.905142565195615
1372	0.904917290716925
1373	0.906901170772951
1374	0.905778809735406
1375	0.905032330475889
1376	0.905284173261764
1377	0.905387076452898
1378	0.905935089169561
1379	0.905321196580818
1380	0.90339274277014
1381	0.903840551927113
1382	0.902776642273486
1383	0.90193342922173
1384	0.901800909037518
1385	0.903202456844681
1386	0.90178660473074
1387	0.904028922208506
1388	0.905831065402831
1389	0.90725276971936
1390	0.909073670434977
1391	0.907006769440117
1392	0.906265582787959
1393	0.907439862904709
1394	0.906428264323976
1395	0.908406727110339
1396	0.906989940029121
1397	0.903542542534778
1398	0.902332401228672
1399	0.904375609460151
1400	0.905646426679728
1401	0.902866270314415
1402	0.903117915025741
1403	0.901145905591298
1404	0.899387270926091
1405	0.900583371101394
1406	0.901061826408019
1407	0.903442609076745
1408	0.901810089723615
1409	0.900941156068339
1410	0.902857315405601
1411	0.902543720455034
1412	0.901335465705123
1413	0.902080669253733
1414	0.902315034384634
1415	0.904835240758922
1416	0.904143414838471
1417	0.905531127900199
1418	0.90354927706945
1419	0.904379442133421
1420	0.903809970878886
1421	0.903062177124633
1422	0.903306099698816
1423	0.902687359131597
1424	0.904030177142363
1425	0.905677315228304
1426	0.907585756583832
1427	0.904749642080675
1428	0.903893059689419
1429	0.902769443718017
1430	0.903869215946137
1431	0.902773237607459
1432	0.90337596599434
1433	0.903210386752331
1434	0.903805995536536
1435	0.899993029992088
1436	0.900001856083188
1437	0.901938619328973
1438	0.900079977793488
1439	0.900835015812721
1440	0.900211187638375
1441	0.899387365115387
1442	0.897257484724712
1443	0.897761186918104
1444	0.900122022233106
1445	0.900684866993633
1446	0.902350632398015
1447	0.90505874918831
1448	0.904293379434377
1449	0.90300668993327
1450	0.901503425997132
1451	0.899595456973221
1452	0.900165350694452
1453	0.901518719291519
1454	0.903472039076369
1455	0.902951643215379
1456	0.903492954640651
1457	0.902274805859239
1458	0.900737502188516
1459	0.899489410906899
1460	0.900162048528542
1461	0.8993704567516
1462	0.899668534015633
1463	0.899678011120986
1464	0.901859097245462
1465	0.90011003526004
1466	0.896901920131909
1467	0.898254964606987
1468	0.89713628526281
1469	0.898393931217435
1470	0.8998053051844
1471	0.899515499956784
1472	0.897853786077271
1473	0.898966604908038
1474	0.899627781908563
1475	0.902094936161819
1476	0.903418765333463
1477	0.903887303061263
1478	0.903939245687792
1479	0.901843118308405
1480	0.900558999621027
1481	0.900859189218539
1482	0.901863126608144
1483	0.903081292011196
1484	0.903495863427737
1485	0.902438673072277
1486	0.902145417469123
1487	0.902628826024613
1488	0.902157306097483
1489	0.902617825268883
1490	0.901944828896833
1491	0.902038838125168
1492	0.901224570275188
1493	0.901200276362476
1494	0.900619488541041
1495	0.899632855664323
1496	0.899961458571115
1497	0.89933967901396
1498	0.900721677001633
1499	0.90057654930311
1500	0.90022981357168
1501	0.90135891191417
1502	0.902284317593009
1503	0.901754746586469
1504	0.901525922002398
1505	0.89943941162717
1506	0.898828645291976
1507	0.897567663928159
1508	0.899324801260585
1509	0.899293973658024
1510	0.89876334025163
1511	0.898403441566069
1512	0.899204986935391
1513	0.898895962935958
1514	0.899168142298972
1515	0.89851182712829
1516	0.897906698299495
1517	0.897200555606036
1518	0.8970232927359
1519	0.897981634195368
1520	0.899389413732578
1521	0.901367739390407
1522	0.900763749143985
1523	0.901072705271719
1524	0.900374129580093
1525	0.89895206097261
1526	0.899473492915857
1527	0.898115536746015
1528	0.895744638412833
1529	0.895786746568739
1530	0.89624231803182
1531	0.896401331725836
1532	0.896711279611452
1533	0.898608059501041
1534	0.901272124788628
1535	0.899699896280963
1536	0.89775142447459
1537	0.899607835939976
1538	0.900051482761143
1539	0.897862789465869
1540	0.90033124159222
1541	0.898627477732542
1542	0.897334315487601
1543	0.897226319148795
1544	0.898464668763948
1545	0.899248895769017
1546	0.899891045146592
1547	0.899451125728305
1548	0.90010029220844
1549	0.900769562562747
1550	0.9015899499467
1551	0.902099712113187
1552	0.902846455933815
1553	0.900424260447809
1554	0.898514270509442
1555	0.89966208204885
1556	0.897077278439073
1557	0.899177925519537
1558	0.897213575891086
1559	0.897960916705635
1560	0.898493996263455
1561	0.897896122780734
1562	0.89841513211988
1563	0.8985124878385
1564	0.899228534259417
1565	0.899721043163076
1566	0.901270641307214
1567	0.902078905974704
1568	0.900446122060463
1569	0.899977477677137
1570	0.895831118038026
1571	0.896598852220319
1572	0.897371897016748
1573	0.89726225652067
1574	0.89557834998083
1575	0.89404318634632
1576	0.892848633368719
1577	0.894929159953371
1578	0.894594282377294
1579	0.898096514663611
1580	0.897231808445566
1581	0.898613256533967
1582	0.899067096576164
1583	0.899829031191062
1584	0.899452688162511
1585	0.899091468056531
1586	0.899161017155749
1587	0.901623502113165
1588	0.898691281284698
1589	0.897851154317526
1590	0.898375899507778
1591	0.897458468060964
1592	0.898718294220766
1593	0.898985858308271
1594	0.898763075690518
1595	0.898999198559901
1596	0.898664266963492
1597	0.899494166081216
1598	0.89622496503915
1599	0.895118322532961
1600	0.895875172311006
1601	0.898226563763937
1602	0.896195084870096
1603	0.897881592696673
1604	0.897362847918638
1605	0.895234831921971
1606	0.895025198406982
1607	0.896649548223811
1608	0.896807730835803
1609	0.898030806548483
1610	0.896093329957293
1611	0.89672534844499
1612	0.896344956661843
1613	0.894015156719908
1614	0.894627802685614
1615	0.895584101068439
1616	0.898215533920336
1617	0.895042235588484
1618	0.895951577836926
1619	0.894150484576226
1620	0.893624548168406
1621	0.893664067503806
1622	0.895513320582688
1623	0.898090438068876
1624	0.896818673415791
1625	0.896073978212354
1626	0.895979594997108
1627	0.895962243389574
1628	0.897593621390057
1629	0.898298226581771
1630	0.899893891602526
1631	0.898346706366532
1632	0.897016423842968
1633	0.89663657918882
1634	0.895222718901465
1635	0.893115233401076
1636	0.892686485110334
1637	0.894415236836215
1638	0.893316909305681
1639	0.894964113878183
1640	0.894467680882232
1641	0.895604047037026
1642	0.896941673555413
1643	0.897736550876625
1644	0.898226167614839
1645	0.896313237031242
1646	0.895348699855281
1647	0.895164127618739
1648	0.898186218887059
1649	0.895540746289496
1650	0.895371621097516
1651	0.894413799064312
1652	0.89503067662266
1653	0.897945396248828
1654	0.897575326504425
1655	0.897234251826718
1656	0.898433188761998
1657	0.89908226382311
1658	0.900775374596371
1659	0.902057638585698
1660	0.90225311877381
1661	0.901452925297915
1662	0.897983901664159
1663	0.895750178959663
1664	0.89679892690689
1665	0.897644214893433
1666	0.897512711399564
1667	0.895418248954499
1668	0.896166551053923
1669	0.895791040492532
1670	0.896322981467979
1671	0.894575306004401
1672	0.896226616122105
1673	0.898410243972439
1674	0.89481479614112
1675	0.89754527457842
1676	0.899571574446112
1677	0.897520307489268
1678	0.895587286882866
1679	0.894551560605826
1680	0.894810502217327
1681	0.896035655635068
1682	0.894552589762399
1683	0.897008101941629
1684	0.8973034712634
1685	0.898780026993544
1686	0.900058549728624
1687	0.900473772159417
1688	0.901709452616135
1689	0.900730065389534
1690	0.899595456973221
1691	0.89932009179578
1692	0.897675059117635
1693	0.894898382215731
1694	0.895822531575576
1695	0.895456114436671
1696	0.895634161294183
1697	0.894599446166939
1698	0.892573542448346
1699	0.894163227833934
1700	0.89490604340686
1701	0.893305358650677
1702	0.897198754928316
1703	0.897697779515047
1704	0.895964931939923
1705	0.896302432964924
1706	0.894473822578393
1707	0.89110713422972
1708	0.893188717673679
1709	0.896220606013931
1710	0.894552866789741
1711	0.895582643904623
1712	0.892361063862559
1713	0.893383625800332
1714	0.894810734920294
1715	0.892091520414699
1716	0.892467820504012
1717	0.893698413353604
1718	0.893177703066582
1719	0.893593990667503
1720	0.894447596399974
1721	0.893879274808907
1722	0.890823801745937
1723	0.88635857948136
1724	0.888840285980865
1725	0.891686841644523
1726	0.891996874023479
1727	0.893607649500575
1728	0.892268727879367
1729	0.891544837429275
1730	0.892929348054936
1731	0.892964253499963
1732	0.89241712450052
1733	0.893439632417961
1734	0.893431841023982
1735	0.892397040018262
1736	0.894845546176025
1737	0.895339981804844
1738	0.897363112479749
1739	0.899200316254413
1740	0.896589089776805
1741	0.895560830771754
1742	0.893046580485308
1743	0.893169166469054
1744	0.894127002353624
1745	0.894522565539128
1746	0.893533960227739
1747	0.894133447394724
1748	0.892616722700064
1749	0.893984469016154
1750	0.893906839029385
1751	0.895973878537916
1752	0.896439700012632
1753	0.896793972272887
1754	0.895814449302888
1755	0.895391632167528
1756	0.895119387703089
1757	0.894666220837332
1758	0.893287195353032
1759	0.89362694861032
1760	0.891620947921076
1761	0.891391015227639
1762	0.89018303750507
1763	0.890836731997101
1764	0.893722982908521
1765	0.89210717384463
1766	0.890852058534769
1767	0.890932812004814
1768	0.891517954696057
1769	0.890264345029797
1770	0.889282611381613
1771	0.889779031911334
1772	0.891499132073339
1773	0.890383110806504
1774	0.892615337563356
1775	0.8913149712224
1776	0.889802955992545
1777	0.889794420780153
1778	0.889877614861076
1779	0.889377857537027
1780	0.891018967508017
1781	0.891931357057216
1782	0.891025200623201
1783	0.891633137124102
1784	0.889905976920298
1785	0.891616565348534
1786	0.892016958505737
1787	0.889433540032667
1788	0.890438179686582
1789	0.892058033349659
1790	0.892898043965347
1791	0.895351738845217
1792	0.894926576673411
1793	0.892609658502856
1794	0.891224798822745
1795	0.888954005704547
1796	0.89026115921537
1797	0.890598362435979
1798	0.891264967787261
1799	0.892305343968228
1800	0.893035550641706
1801	0.895411313575005
1802	0.895804434764494
1803	0.892484303630831
1804	0.891317101562656
1805	0.893180334826326
1806	0.893965568825781
1807	0.896176881403487
1808	0.897988144337894
1809	0.897828161048183
1810	0.892941121716949
1811	0.893095522905729
1812	0.892243012816393
1813	0.891043528752114
1814	0.891687237793621
1815	0.890458868088445
1816	0.890592154253256
1817	0.890858923272291
1818	0.888879715282379
1819	0.890182124699979
1820	0.891601556007172
1821	0.890413801280531
1822	0.891615443387801
1823	0.891900969928128
1824	0.889767357979163
1825	0.892051230943289
1826	0.892149100547628
1827	0.889661861812113
1828	0.890442289387193
1829	0.893767697891711
1830	0.892301465585447
1831	0.892179099838438
1832	0.892488459040953
1833	0.893316454980841
1834	0.892688003220166
1835	0.892572617177025
1836	0.893956464322203
1837	0.892090509264902
1838	0.891913717341247
1839	0.891635124795277
1840	0.889419827179263
1841	0.889774976231054
1842	0.889928828905698
1843	0.892185309406297
1844	0.892901506807116
1845	0.888677607215122
1846	0.887388208386615
1847	0.889601557115281
1848	0.892002222036306
1849	0.889704888313657
1850	0.887869997717295
1851	0.886013740002083
1852	0.8871254022437
1853	0.888693877030887
1854	0.892620324055503
1855	0.894502223421443
1856	0.895627094326702
1857	0.895308874404668
1858	0.89637418304637
1859	0.895271891254579
1860	0.89367212622917
1861	0.890935582278229
1862	0.891249869797149
1863	0.890973812051354
1864	0.891970915176444
1865	0.891414061132177
1866	0.891933573275948
1867	0.891255346627691
1868	0.892919929125325
1869	0.88954005704547
1870	0.88999276404584
1871	0.891368160471966
1872	0.890707804857508
1873	0.890553561574313
1874	0.892124999168918
1875	0.894055187170753
1876	0.893014018691589
1877	0.893623301545369
1878	0.892809863392277
1879	0.892968685937427
1880	0.892120780042507
1881	0.891837583302122
1882	0.892710393955042
1883	0.893178480128275
1884	0.894842498875269
1885	0.894045768241142
1886	0.892422422648426
1887	0.891694040199992
1888	0.890443346246501
1889	0.890447737129864
1890	0.889001177920256
1891	0.891143906839029
1892	0.891719985195659
1893	0.8913326234046
1894	0.888754684532345
1895	0.887619378007132
1896	0.888295319179822
1897	0.887235372402315
1898	0.88659594897378
1899	0.886465053554926
1900	0.890168122353004
1901	0.889444033828363
1902	0.891378064199424
1903	0.889953068798078
1904	0.89012136013776
1905	0.889899965426988
1906	0.889270232414858
1907	0.886662989590421
1908	0.889043347022178
1909	0.888862542357481
1910	0.890247307848295
1911	0.887836338895304
1912	0.885315740527327
1913	0.886250391993688
1914	0.887820963877851
1915	0.890114057697038
1916	0.891172785554243
1917	0.889826190275675
1918	0.888046048592812
1919	0.889796401525645
1920	0.889083738993704
1921	0.891913073252678
1922	0.89402305199914
1923	0.894641453207866
1924	0.892457362721871
1925	0.890583963939905
1926	0.890843138254373
1927	0.8870064480884
1928	0.888591930969219
1929	0.889372039962856
1930	0.891171530620386
1931	0.8927878688065
1932	0.892886270303334
1933	0.89177085434124
1934	0.893080793361982
1935	0.893241886146195
1936	0.893190169296949
1937	0.892617463748202
1938	0.890922791925872
1939	0.892170293139252
1940	0.890375571507405
1941	0.887782595591054
1942	0.887733284724269
1943	0.889338554282954
1944	0.888615125083385
1945	0.889777512416365
1946	0.891079592171429
1947	0.89005445387938
1948	0.889218940802581
1949	0.887618256046399
1950	0.889972288955031
1951	0.887777609098908
1952	0.88865163036131
1953	0.889476063729586
1954	0.888696562810963
1955	0.888369953115893
1956	0.889297381094324
1957	0.891750643811542
1958	0.889729032631605
1959	0.888041823925854
1960	0.888116657321611
1961	0.887831629430498
1962	0.886228472205293
1963	0.887180948995942
1964	0.887890220713224
1965	0.886695889357496
1966	0.8879528288924
1967	0.887568652915768
1968	0.888465190960487
1969	0.887803511155337
1970	0.887566791292033
1971	0.89140057267092
1972	0.89114676299092
1973	0.889598191233082
1974	0.890518179642258
1975	0.888364866893903
1976	0.887703986312633
1977	0.886205677010498
1978	0.889014586043584
1979	0.889807168193272
1980	0.886390613537994
1981	0.886021255753858
1982	0.887892752743125
1983	0.886924503400788
1984	0.887874153127417
1985	0.888224731228073
1986	0.889157759314213
1987	0.886314212167484
1988	0.887442821556716
1989	0.887825713511621
1990	0.888480150436928
1991	0.886853722915037
1992	0.889315664898863
1993	0.891130646925329
1994	0.891361155835636
1995	0.890425436428874
1996	0.892056434901899
1997	0.892347128002145
1998	0.891086526165786
1999	0.890958657270638
2000	0.891453069352133
2001	0.891300288773301
2002	0.890317193535733
2003	0.890059344797094
2004	0.889580555672523
2005	0.887736548106352
2006	0.889617542978022
2007	0.889406319326092
2008	0.892596262845758
2009	0.892840283764646
2010	0.892002618185404
2011	0.894626460488144
2012	0.893375568460105
2013	0.893578561629719
2014	0.892785432351031
2015	0.889623090450535
2016	0.891105614734752
2017	0.890140790835492
2018	0.888908512274528
2019	0.889853097941354
2020	0.88737559394662
2021	0.889444759639997
2022	0.890179020608618
2023	0.888508268712089
2024	0.88663126995982
2025	0.888301052260654
2026	0.889409161626616
2027	0.892340984920848
2028	0.890531917428123
2029	0.887456172889439
2030	0.8863070620918
[truncated: 47,170 more rows]
