# Supplementary material for: LaF3 doped with Ce/Gd/Eu: energy transfer and excitation dependence of photoluminescence rise-and-decay kinetics
Source: Front Chem. 2025 Apr 22;13:1501039. doi: 10.3389/fchem.2025.1501039 (PMC12052759; doi:10.3389/fchem.2025.1501039)
Supplement: Supplementary file 2 [file DataSheet3.zip › LaF3GdEu394_694trace.txt]

31	0.871809221781802
32	0.878652603411053
33	0.883861677762174
34	0.889204470652504
35	0.89514885433345
36	0.900298226676917
37	0.90678701055018
38	0.911063354853832
39	0.914332191005035
40	0.918198818994469
41	0.917855805305155
42	0.923020955463269
43	0.925646481118471
44	0.929783253719938
45	0.929864722973369
46	0.935479098295792
47	0.939738629401529
48	0.939835307199839
49	0.941573978054905
50	0.945478591747582
51	0.948790511559249
52	0.951942838438279
53	0.95425689966579
54	0.956308555548328
55	0.958628892752155
56	0.959032348372466
57	0.958675566505402
58	0.964969903363273
59	0.968062660682202
60	0.969817362785212
61	0.968625881162262
62	0.969527288637188
63	0.969398226138849
64	0.968536097004333
65	0.972917691264692
66	0.974178235371335
67	0.975327291750979
68	0.976437195870094
69	0.975577722054291
70	0.976074474239731
71	0.975642162882535
72	0.977269396951968
73	0.976574899297675
74	0.978008199585981
75	0.978147459272298
76	0.979199113212697
77	0.978583221907054
78	0.983359872829974
79	0.985457800028967
80	0.986831051908329
81	0.988149703557863
82	0.988839542624217
83	0.990043225977906
84	0.988805977358027
85	0.989545717313178
86	0.988347958440378
87	0.990280607650266
88	0.989759543697806
89	0.991635788079969
90	0.991635841568403
91	0.992191802903779
92	0.991624431975908
93	0.993689751606396
94	0.991230093586613
95	0.992313803655228
96	0.995469109330647
97	0.994459394143507
98	0.996051566544118
99	0.994837549734295
100	0.99030538043665
101	0.989899972488479
102	0.992138180748182
103	0.992381939006056
104	0.993307658248001
105	0.994561060375102
106	0.996877580797066
107	0.995007099156955
108	0.996236271023223
109	0.996090918749508
110	0.997086058338244
111	0.997466293610307
112	1
113	0.997533068826657
114	0.995580421309933
115	0.997057480231805
116	0.996775188651002
117	0.995123877144835
118	0.994701704393047
119	0.995136786960564
120	0.995910289579698
121	0.992462619941845
122	0.994669017865424
123	0.996612474286152
124	0.997146081276504
125	0.996799385799948
126	0.9948905644141
127	0.991536681652025
128	0.992026989754641
129	0.994048934085343
130	0.996211395080573
131	0.995843125935431
132	0.995430591290128
133	0.993822683101498
134	0.991524152623008
135	0.993198722683449
136	0.995332959614736
137	0.994499001055728
138	0.992848806439014
139	0.993595555926154
140	0.993570909219652
141	0.993481956679526
142	0.992869514104375
143	0.995070011744214
144	0.994105791017694
145	0.993305411733752
146	0.993721635807501
147	0.995570934754012
148	0.99365401114387
149	0.992496368596953
150	0.989863846145103
151	0.99121430176309
152	0.989640213547481
153	0.989283369277243
154	0.989513624252471
155	0.99016210784421
156	0.992572863425974
157	0.992607964574355
158	0.993646242585524
159	0.994149879496606
160	0.992433328656279
161	0.987385637826817
162	0.988000410969472
163	0.98746132396165
164	0.987693583479639
165	0.987009677808913
166	0.988032074849168
167	0.990491633533288
168	0.988058430638507
169	0.98803161255627
170	0.98556996654967
171	0.984778026976574
172	0.9854777945152
173	0.984112311194184
174	0.983766742795355
175	0.984466680987558
176	0.98691115720668
177	0.985715345567603
178	0.9820085601235
179	0.981555181964311
180	0.982259318998624
181	0.984371857454978
182	0.984406682246447
183	0.983349367446729
184	0.982274806447483
185	0.979828183049776
186	0.980795264134009
187	0.982650766465388
188	0.981553144309663
189	0.980204567154555
190	0.981423243825851
191	0.980080684119625
192	0.977077563228663
193	0.976924866483475
194	0.974639681369396
195	0.977694463173356
196	0.977689444175251
197	0.976113370519894
198	0.974935988193574
199	0.978128316780414
200	0.975230978183437
201	0.974292566900102
202	0.977098511591978
203	0.977553537704364
204	0.973253105775703
205	0.974456120523961
206	0.976891245181783
207	0.976488085021395
208	0.977925913997156
209	0.973673151725453
210	0.973324398217702
211	0.973797400264685
212	0.975384617343899
213	0.973363507178068
214	0.971181354797733
215	0.972154496631009
216	0.974650429997664
217	0.973408638681454
218	0.974445804897306
219	0.974914530416596
220	0.973772742096375
221	0.972213461262386
222	0.968829264566819
223	0.969244691408188
224	0.968849513759884
225	0.969372936297599
226	0.969914890030803
227	0.969515444769546
228	0.969888844983799
229	0.968018451217545
230	0.965230511751552
231	0.961960403339729
232	0.962371523088585
233	0.96053129807293
234	0.960671514183398
235	0.96151866910332
236	0.959108505714937
237	0.96003971388909
238	0.960194404988765
239	0.96157954403593
240	0.960128733926526
241	0.958883854289991
242	0.960566782555091
243	0.958055675028978
244	0.959993642517498
245	0.958264627598396
246	0.957064356042708
247	0.958401505775844
248	0.96115425367253
249	0.960977926501096
250	0.959732919511145
251	0.960335231122093
252	0.960878553904514
253	0.96431247446763
254	0.961928365040991
255	0.958523189417288
256	0.956206758142715
257	0.956485025355588
258	0.958165764415475
259	0.957831150957448
260	0.954116761240905
261	0.954679026570348
262	0.955366225600399
263	0.956656641724182
264	0.955968734609141
265	0.956061829955873
266	0.955288285310112
267	0.953965531607064
268	0.954712472124327
269	0.955233812433699
270	0.954183055061345
271	0.95534355669244
272	0.953144290560129
273	0.953166001770404
274	0.952104195215721
275	0.951600039976237
276	0.948322369318601
277	0.945845156904024
278	0.945268294326097
279	0.945830256554411
280	0.947477827690765
281	0.945457747814066
282	0.943490091697325
283	0.942715277338011
284	0.94140026799616
285	0.941977628525943
286	0.937940457757206
287	0.937291337398391
288	0.939858018134426
289	0.941918469043839
290	0.941420945096701
291	0.942283591286085
292	0.94197192054586
293	0.940565789835217
294	0.941205365055541
295	0.938989564629295
296	0.940205947665579
297	0.937492810501716
298	0.938971383655698
299	0.93929244161618
300	0.937790756364352
301	0.939726971469874
302	0.94034431969859
303	0.941094842667431
304	0.939862475503969
305	0.94066398568624
306	0.939393305521258
307	0.939844646025798
308	0.938629439735074
309	0.937884517769447
310	0.936894758862516
311	0.934027651419311
312	0.93260061437198
313	0.931772543361371
314	0.938737123415552
315	0.936119558622353
316	0.932081339735008
317	0.932848740852005
318	0.932265766583667
319	0.93133840702973
320	0.931047404475307
321	0.927548928465873
322	0.928731786989059
323	0.929325635965547
324	0.931275416756889
325	0.932200384613683
326	0.931675623591571
327	0.928315341320366
328	0.926745515623574
329	0.925825928448585
330	0.926011813493852
331	0.926052016420058
332	0.926628980880718
333	0.924367573922847
334	0.926692094686373
335	0.928183785242153
336	0.927944360821008
337	0.926656053669786
338	0.92790011442386
339	0.925248416368238
340	0.92257813617576
341	0.923807125926643
342	0.923417328960144
343	0.92290918883229
344	0.923248499084281
345	0.92028320725186
346	0.924400669254934
347	0.926627461554471
348	0.924741590527631
349	0.926518213974051
350	0.923313790633341
351	0.922579216132723
352	0.923125345784422
353	0.92464497385896
354	0.922850131232919
355	0.918818294025224
356	0.921101198239632
357	0.920877010381118
358	0.919989866488729
359	0.919159943759458
360	0.92184406981527
361	0.918683541376281
362	0.915656490778546
363	0.915046428438731
364	0.9175175851984
365	0.91766452047507
366	0.918581642087935
367	0.918860195845993
368	0.919196804932041
369	0.917981841886341
370	0.919228868701462
371	0.916076599131469
372	0.916462558939559
373	0.916243511064895
374	0.91474545283834
375	0.913485383759937
376	0.914156780778192
377	0.910686572132863
378	0.908955457155939
379	0.911237034347757
380	0.912772936915263
381	0.909318126571402
382	0.910837103869987
383	0.910036524641183
384	0.908144033783805
385	0.905803969535917
386	0.905141349715058
387	0.905347280187925
388	0.905041924903575
389	0.907904223481811
390	0.90845508558643
391	0.907700728006248
392	0.907481382124592
393	0.907863911031668
394	0.904637847798596
395	0.902289142621466
396	0.901728485765661
397	0.90359571479954
398	0.905831859933912
399	0.905420859897266
400	0.908605557467449
401	0.911408951270412
402	0.910520757985879
403	0.909338347746715
404	0.908981517485353
405	0.905988249928149
406	0.906359994548
407	0.905194287982814
408	0.904452813474144
409	0.90334570221543
410	0.902641147461915
411	0.900827889531992
412	0.899618541498381
413	0.90081859273266
414	0.897602461792463
415	0.898011942502862
416	0.899717367748811
417	0.898791126357862
418	0.89398060579409
419	0.894068734357618
420	0.895501494667442
421	0.896956145755857
422	0.897978663781857
423	0.89655989451826
424	0.898730158457259
425	0.89702371565752
426	0.897127031115846
427	0.898618603232949
428	0.896260741345245
429	0.893957427472469
430	0.895105677704992
431	0.89578399638138
432	0.892162381080962
433	0.894458268976081
434	0.893720618890479
435	0.892515022688489
436	0.890502643872825
437	0.891659462443144
438	0.889407344643399
439	0.889400147901889
440	0.888632271756652
441	0.885711235236118
442	0.889998646551577
443	0.891151322315289
444	0.890364368628409
445	0.886929597344478
446	0.890239028670406
447	0.891205921271583
448	0.892139778396779
449	0.891623842966362
450	0.89143417425112
451	0.888440420203868
452	0.885397944560448
453	0.885939383785853
454	0.886015795835155
455	0.885961368805972
456	0.882493073008943
457	0.885574478044414
458	0.883291999190414
459	0.883328384061223
460	0.883765843043474
461	0.885637754862441
462	0.883504259128032
463	0.880851869543364
464	0.881638103683446
465	0.879822674377789
466	0.883949184841034
467	0.880227662059689
468	0.881369943237628
469	0.884126380562761
470	0.886289414648362
471	0.885312380894708
472	0.884846241923286
473	0.885029316278673
474	0.885541531715824
475	0.885556432065438
476	0.883787165825832
477	0.881206457111079
478	0.880508584591275
479	0.881988371423307
480	0.882174689470187
481	0.881225015050786
482	0.880084104195598
483	0.877784864358583
484	0.879589160428658
485	0.878512554133559
486	0.881253884796546
487	0.880767688935717
488	0.878501501130628
489	0.878849587306481
490	0.878855538531588
491	0.878919536169946
492	0.87887101451864
493	0.878447272772773
494	0.877954069927022
495	0.877030090332733
496	0.877920958038992
497	0.874529409230748
498	0.872517417569467
499	0.871335640276779
500	0.870293761984553
501	0.870174272642458
502	0.870843118771801
503	0.873884491534643
504	0.872609723325023
505	0.871865090451649
506	0.871238724327581
507	0.871000764470715
508	0.871417593473188
509	0.870038609416594
510	0.865296541313655
511	0.865344120549687
512	0.868009296417271
513	0.868792979668441
514	0.870941481455799
515	0.869207623286305
516	0.865480821705887
517	0.868464202817446
518	0.869066919412255
519	0.871202377662797
520	0.870915687295023
521	0.868687326001406
522	0.867712467444089
523	0.864949578394926
524	0.86236486568879
525	0.86061817538915
526	0.860337434972948
527	0.864041651698661
528	0.86612962240763
529	0.865565833931337
530	0.864907221922464
531	0.863873315954049
532	0.861608641107537
533	0.862309782789517
534	0.860177480356611
535	0.859344976173609
536	0.859451528955757
537	0.861367179031744
538	0.860889564244051
539	0.86264651286131
540	0.864008919323808
541	0.864567697716735
542	0.863331605465869
543	0.862536792799718
544	0.861071464400948
545	0.864175917857556
546	0.861156027068841
547	0.859845729803364
548	0.857019333426492
549	0.854884468642867
550	0.854454180931443
551	0.856026558790683
552	0.859313605206768
553	0.858713770619752
554	0.859663731584338
555	0.857828991680288
556	0.858979684551321
557	0.856213111167847
558	0.856989914787511
559	0.855428816620283
560	0.856323983777849
561	0.857729328717918
562	0.857399045276018
563	0.857292712815278
564	0.855822515695433
565	0.852781393818819
566	0.854782447095242
567	0.856716869064674
568	0.856850335444121
569	0.854207115305369
570	0.854711180123927
571	0.853676943036632
572	0.851475081441713
573	0.851591148797534
574	0.850440001274808
575	0.848155752208332
576	0.850120089495066
577	0.847931487937769
578	0.849405328638832
579	0.848708886297884
580	0.850679043635706
581	0.850315704341277
582	0.849003135090868
583	0.847952985194306
584	0.849718376069478
585	0.84695370152543
586	0.848640717835168
587	0.850553091107774
588	0.850372707730056
589	0.850335360067426
590	0.845964802254054
591	0.848183935519183
592	0.845642815887173
593	0.844696616942481
594	0.844539335474335
595	0.844354673021857
596	0.84525162312724
597	0.848302628902431
598	0.84674616130539
599	0.844892170659053
600	0.845152749756047
601	0.842211262824051
602	0.838549012869349
603	0.840428079403199
604	0.843923760005163
605	0.844994114521094
606	0.845809085959385
607	0.847905795659726
608	0.847836936941498
609	0.845200480542643
610	0.842156807777117
611	0.84143159120547
612	0.842690036527825
613	0.84177105428156
614	0.842568094358947
615	0.84176261329718
616	0.838017345471515
617	0.841607091853237
618	0.839140951544604
619	0.836773417164993
620	0.837892430873919
621	0.83655753274917
622	0.835924768389507
623	0.834084766242328
624	0.836956585761907
625	0.838380189361157
626	0.836535003929967
627	0.837009522756129
628	0.839162897085164
629	0.8396354126421
630	0.839394639548285
631	0.840737963375004
632	0.839847635647227
633	0.838757490410527
634	0.840002879460725
635	0.837584910581506
636	0.836158334553538
637	0.836027924656064
638	0.835134413092899
639	0.835843007496754
640	0.831477551461207
641	0.830477136894001
642	0.831510189594532
643	0.833555198902316
644	0.832548501991123
645	0.831110681930101
646	0.83505679118615
647	0.831862498809644
648	0.832640409130489
649	0.833122701609133
650	0.832726762387404
651	0.831949049464353
652	0.831927272030302
653	0.828810169832466
654	0.827458648266391
655	0.826885569358437
656	0.826745168585517
657	0.826859153712994
658	0.824559622236658
659	0.82452472740081
660	0.822602019398536
661	0.826198151280512
662	0.827873533855743
663	0.82847930565899
664	0.826194712738293
665	0.827606425349137
666	0.827349935570315
667	0.826285261016715
668	0.825639069786456
669	0.826553515704061
670	0.828323216218814
671	0.828350361599328
672	0.827213737460106
673	0.829026033871742
674	0.828832456680179
675	0.830361938088474
676	0.832829755641589
677	0.829679793715485
678	0.828426963405219
679	0.826726829693684
680	0.827884565208594
681	0.827565831447946
682	0.827469214779275
683	0.828734394550242
684	0.828959270117199
685	0.831169009794401
686	0.828462949659837
687	0.826814414458128
688	0.828543959167439
689	0.825674728742797
690	0.822394996233364
691	0.820755575715601
692	0.820376954011313
693	0.820856057560433
694	0.82107874774278
695	0.821793123991699
696	0.82201503349761
697	0.822452177916924
698	0.825208487888643
699	0.823922982512561
700	0.823131481035214
701	0.823245080281842
702	0.822323768741607
703	0.823999139855032
704	0.823862744347029
705	0.82200956876255
706	0.82056347964426
707	0.818286829756087
708	0.819972911291756
709	0.823105931392996
710	0.822398434775582
711	0.818789621040491
712	0.82005416404438
713	0.816320365667315
714	0.812669270598277
715	0.812750140017121
716	0.813992217878516
717	0.815044078131448
718	0.814755868437427
719	0.815250245481668
720	0.813259808385961
721	0.813711403597333
722	0.816251752741179
723	0.815261549370828
724	0.8157221866747
725	0.817585749203747
726	0.818503330562442
727	0.813733181031384
728	0.815344129146042
729	0.815705089478669
730	0.819174355708724
731	0.818759565634432
732	0.817190104168408
733	0.81672967954474
734	0.818835850330318
735	0.820420165025193
736	0.817768246648162
737	0.819165186262807
738	0.818279482737547
739	0.815896318273251
740	0.81613795100262
741	0.812761781392832
742	0.811140265491755
743	0.810493564847834
744	0.809200090968545
745	0.8105672349781
746	0.810987889677175
747	0.812998312344376
748	0.812670416779016
749	0.812097004205114
750	0.80908750418157
751	0.808943338841687
752	0.811053717384114
753	0.811518581547846
754	0.811197276521739
755	0.81123527113972
756	0.81066103458922
757	0.808772574467442
758	0.811562729882864
759	0.811109573318619
760	0.808608861651814
761	0.806444745062182
762	0.808538654260916
763	0.810491909253432
764	0.811868185776413
765	0.811137463716614
766	0.8095841888697
767	0.808896807724265
768	0.809097898767343
769	0.807778294514261
770	0.808374691832593
771	0.810040186688645
772	0.810301261190425
773	0.812388493249585
774	0.812463340125409
775	0.810419669302023
776	0.811818040369059
777	0.809797705785529
778	0.808336834756301
779	0.809741797636123
780	0.808404077359686
781	0.806265223867087
782	0.807005864210885
783	0.806408783004712
784	0.806299689521925
785	0.804484521290769
786	0.804386968574494
787	0.802163887353484
788	0.805206937360809
789	0.806049400580903
790	0.802962775328931
791	0.804173184216493
792	0.806863737799185
793	0.804553928902218
794	0.803016580873446
795	0.803806029413736
796	0.805665596866138
797	0.804819621238844
798	0.804179637214056
799	0.804135190872046
800	0.80570453262586
801	0.804508760466342
802	0.805596499997023
803	0.80326294732927
804	0.802351606287935
805	0.800686553348234
806	0.801478216564419
807	0.800682180031946
808	0.798946971916248
809	0.798638872165794
810	0.796005546113892
811	0.795612096651436
812	0.79670876238301
813	0.796608137902354
814	0.796607652685841
815	0.796668926234641
816	0.798873795917234
817	0.799749476728694
818	0.798209140988796
819	0.796450940487462
820	0.795502970056761
821	0.795716111280014
822	0.795046304905918
823	0.795624970808209
824	0.797389996179079
825	0.796768050492063
826	0.797509120016872
827	0.799108262469913
828	0.796458931914285
829	0.794374604786534
830	0.793738916392451
831	0.79358205009644
832	0.791379435842836
833	0.79133881010329
834	0.793679890631434
835	0.794291226505404
836	0.794562372115282
837	0.792127104821635
838	0.793482714432348
839	0.797514182315138
840	0.796691213082354
841	0.795714785530958
842	0.796294727514473
843	0.794984720614783
844	0.796154387871192
845	0.791589605910905
846	0.789289475873516
847	0.79235938471617
848	0.793078494691543
849	0.793514773107633
850	0.794095539067746
851	0.79201372716995
852	0.79044890136825
853	0.791739303483157
854	0.792165058686523
855	0.793589818654786
856	0.795178679866594
857	0.794715585915336
858	0.793039707935318
859	0.792572354012312
860	0.792609834122495
861	0.792471486286632
862	0.790522458153976
863	0.791400568868604
864	0.790187246134896
865	0.791471740324858
866	0.792499418711254
867	0.795851233253862
868	0.794701922167387
869	0.791979434715758
870	0.78963633308891
871	0.786819275537997
872	0.78726130523433
873	0.788787066649359
874	0.788184597120176
875	0.78807605253061
876	0.78746237208026
877	0.789544692118183
878	0.789908158766027
879	0.790708447629044
880	0.788437226816974
881	0.786280751432272
882	0.785754187085797
883	0.784715705309163
884	0.784637055660352
885	0.781917465498925
886	0.783104047835981
887	0.783586971987566
888	0.782342189139626
889	0.785714592908917
890	0.785810689975653
891	0.78493411641675
892	0.783779148291559
893	0.784510743995788
894	0.783644354889523
895	0.784946724404885
896	0.784017459643852
897	0.787072809444045
898	0.787659479508501
899	0.786000920319457
900	0.784831928036151
901	0.787795276455451
902	0.786487446025633
903	0.784733280080503
904	0.782426477997676
905	0.785236580778568
906	0.78624819989927
907	0.784413824225988
908	0.784693673168281
909	0.785409865476906
910	0.78357665636091
911	0.782769490413456
912	0.78343593083678
913	0.781914566935188
914	0.782824379735537
915	0.780206884986717
916	0.783962664563298
917	0.784038567198937
918	0.78745295938932
919	0.787331324142174
920	0.786768993862489
921	0.786225002474636
922	0.785326670584695
923	0.782899601030404
924	0.782542223149355
925	0.783522840628121
926	0.784336155198476
927	0.784235328225888
928	0.780949992166173
929	0.777193575822514
930	0.777054155670893
931	0.77661691955712
932	0.780853287623645
933	0.781654457772298
934	0.779299410395076
935	0.780992400853535
936	0.779964276730185
937	0.78025561422409
938	0.780153141845375
939	0.779853907166174
940	0.779867933871357
941	0.78029514090366
942	0.780450062513016
943	0.781202467765338
944	0.780341543394132
945	0.778735865163807
946	0.780084304777227
947	0.780947445097863
948	0.779209412283409
949	0.780930471434645
950	0.781418594152651
951	0.782621887804889
952	0.781175535065028
953	0.779786491362143
954	0.777887524583587
955	0.777874025121544
956	0.778383056723307
957	0.779467258376106
958	0.779310523254113
959	0.776305880489836
960	0.777352082430517
961	0.775877378273297
962	0.774083763334181
963	0.774833462326424
964	0.776272046507939
965	0.778906479261022
966	0.777636223182913
967	0.778880151489435
968	0.778701857981266
969	0.774556643121886
970	0.774487536064497
971	0.774517960795461
972	0.775200876930149
973	0.774863390379067
974	0.773334385272545
975	0.773831868466591
976	0.774200643204793
977	0.775218748434946
978	0.776232057535471
979	0.776503242624908
980	0.775266114990774
981	0.776253533141928
982	0.77450425374735
983	0.773510441181204
984	0.775965202462162
985	0.77423553804064
986	0.769747259824114
987	0.768783665676398
988	0.769819646231952
989	0.767261665007729
990	0.766060340239295
991	0.767559879586072
992	0.770998596278816
993	0.771521576900179
994	0.770450659482151
995	0.769731302441152
996	0.768414850185103
997	0.768474196876728
998	0.770424614435147
999	0.771642749854427
1000	0.772687939335455
1001	0.772689172116517
1002	0.77309610703214
1003	0.771428603812726
1004	0.77372887648594
1005	0.772511363824861
1006	0.772074350579565
1007	0.770269571840046
1008	0.770633856096817
1009	0.773571471484981
1010	0.771274782536879
1011	0.769443929459071
1012	0.769323204788845
1013	0.766973973642109
1014	0.768558759544621
1015	0.770210483675855
1016	0.770522498270302
1017	0.771742976992428
1018	0.7678935124228
1019	0.768540070430896
1020	0.765380273000512
1021	0.768244069254915
1022	0.769068300560046
1023	0.769777659084395
1024	0.770422194720252
1025	0.769641263576392
1026	0.768259733725022
1027	0.768050308674433
1028	0.767822947168805
1029	0.768760614708192
1030	0.765174043247119
1031	0.770121895366498
1032	0.771667746782822
1033	0.77344441862354
1034	0.772879733579202
1035	0.771708336863411
1036	0.769571473904696
1037	0.771759150876196
1038	0.771202107036789
1039	0.769463422172847
1040	0.768096211939516
1041	0.764777891345186
1042	0.761606098496596
1043	0.762598619699109
1044	0.765111939354049
1045	0.762846626466924
1046	0.764192320340706
1047	0.762941837153888
1048	0.761231862843938
1049	0.761708969491502
1050	0.761144371047487
1051	0.763560392692983
1052	0.762098470998077
1053	0.762491312984741
1054	0.764913220905101
1055	0.763053653452699
1056	0.765245701193419
1057	0.766892126149034
1058	0.763991145244374
1059	0.762715657487956
1060	0.76243522526702
1061	0.760450167579584
1062	0.760750339579923
1063	0.763007169456041
1064	0.761671104774005
1065	0.762385649129433
1066	0.762014364255411
1067	0.761477964404657
1068	0.763186737771899
1069	0.764409457914138
1070	0.766551797069719
1071	0.765028013453233
1072	0.764183951947773
1073	0.765629433590272
1074	0.764518011418444
1075	0.76354413475596
1076	0.761782448591645
1077	0.76081907858594
1078	0.760711592303256
1079	0.761279569433385
1080	0.760259297921634
1081	0.761051722711243
1082	0.761145517228227
1083	0.761383668115216
1084	0.764423339436427
1085	0.763271471093369
1086	0.761834881266341
1087	0.761580047081921
1088	0.761451165425433
1089	0.761814027144553
1090	0.761853803436817
1091	0.760348794260844
1092	0.760935977559564
1093	0.761671318727743
1094	0.758479373474684
1095	0.758853471585654
1096	0.758154201998882
1097	0.763936085268715
1098	0.763504783824104
1099	0.765200195270992
1100	0.763047158428509
1101	0.762717949849435
1102	0.76010312952234
1103	0.759586870614247
1104	0.75756574007187
1105	0.756057669319789
1106	0.755854110167518
1107	0.757851722354654
1108	0.761142970159917
1109	0.759561113385962
1110	0.758693274997828
1111	0.756910334821999
1112	0.759129130600577
1113	0.760375590693
1114	0.759314557173549
1115	0.758948670810811
1116	0.758346925922562
1117	0.759043243457163
1118	0.758571322640677
1119	0.757860435875343
1120	0.754673340240346
1121	0.754153761228711
1122	0.755588371983662
1123	0.754734855760636
1124	0.754569557394985
1125	0.754514734296679
1126	0.75563913760215
1127	0.756415738729883
1128	0.756955207797952
1129	0.75950822860664
1130	0.759012729578808
1131	0.757997722857254
1132	0.758710703312739
1133	0.75713727096722
1134	0.758284268042135
1135	0.757838531087876
1136	0.755104125903624
1137	0.756380007182096
1138	0.755884597301655
1139	0.757174255672616
1140	0.757880303008161
1141	0.758903024799626
1142	0.759730792709106
1143	0.761025245936161
1144	0.761198496249076
1145	0.758690270730756
1146	0.755931357655225
1147	0.753516028812309
1148	0.751138213191464
1149	0.752708401845491
1150	0.752503994519473
1151	0.752704278141897
1152	0.752275988605563
1153	0.752843397739458
1154	0.753226554498872
1155	0.752999950746067
1156	0.755840266851253
1157	0.755314259039203
1158	0.755287769528779
1159	0.755046307452986
1160	0.756725117108629
1161	0.752644422036611
1162	0.752900966577401
1163	0.753255914555282
1164	0.75313345915214
1165	0.757710540905296
1166	0.75655617516176
1167	0.754355415173886
1168	0.754232901188172
1169	0.754481199595309
1170	0.753190895542532
1171	0.754277602237014
1172	0.751706718838267
1173	0.753176302114649
1174	0.751638636975873
1175	0.752150672844708
1176	0.753802064583528
1177	0.7530761029944
1178	0.74975171655689
1179	0.748109678926439
1180	0.74772374076843
1181	0.751931705202696
1182	0.753130877698408
1183	0.751217253815262
1184	0.749456479501401
1185	0.753041892046394
1186	0.753280265801861
1187	0.752573613537592
1188	0.752830826683814
1189	0.753664013481123
1190	0.750566444750156
1191	0.75029678917524
1192	0.752646587044675
1193	0.750679821128307
1194	0.749929298159466
1195	0.747604028557857
1196	0.748755176080584
1197	0.746747449485188
1198	0.747510244229147
1199	0.748678325935533
1200	0.745634453225144
1201	0.747067106558099
1202	0.746384673092856
1203	0.747410069306047
1204	0.748448381702638
1205	0.748054538718129
1206	0.748562617716344
1207	0.749853344582461
1208	0.749654036487199
1209	0.750813116854177
1210	0.749509068820799
1211	0.750827343504223
1212	0.745912947127096
1213	0.747502836080967
1214	0.747505074954012
1215	0.74882012632249
1216	0.74663899659008
1217	0.746935932540132
1218	0.746442183348229
1219	0.746352973554204
1220	0.744094117485245
1221	0.745631706211972
1222	0.748307466421919
1223	0.746694343110924
1224	0.749515445406313
1225	0.750169563113153
1226	0.746255567294357
1227	0.747009288107461
1228	0.746193080067506
1229	0.746083102752015
1230	0.744100536097386
1231	0.745966136281081
1232	0.745890233645442
1233	0.744214598910447
1234	0.745160844975903
1235	0.744965850340825
1236	0.745386805593961
1237	0.745874187115088
1238	0.747233812178992
1239	0.750187326367547
1240	0.750912542939194
1241	0.748541986463032
1242	0.747120256232525
1243	0.744594157935874
1244	0.743531393683506
1245	0.745259579531874
1246	0.746235106694622
1247	0.745926063255359
1248	0.745655903360917
1249	0.747484010699088
1250	0.745873473935961
1251	0.742995999924734
1252	0.74237145877511
1253	0.742508491050191
1254	0.741081368676071
1255	0.740995914534269
1256	0.741135621231075
1257	0.745174889510565
1258	0.742350445461552
1259	0.741395597946414
1260	0.743809611228547
1261	0.744702357397685
1262	0.744647646370385
1263	0.743950259067094
1264	0.746221924342584
1265	0.742475321853123
1266	0.74233465363803
1267	0.741482498823016
1268	0.739058647489535
1269	0.74263527646946
1270	0.742446050944104
1271	0.743226573283501
1272	0.743797817028737
1273	0.743673520095207
1274	0.742564954460488
1275	0.742847887902505
1276	0.74431279476147
1277	0.745361844324522
1278	0.746841054245582
1279	0.748514423363315
1280	0.747838104135551
1281	0.74745346498238
1282	0.747018539059563
1283	0.748490861707913
1284	0.745497636177336
1285	0.744790957168849
1286	0.742374333141698
1287	0.745321091231561
1288	0.745925510541536
1289	0.746204192926543
1290	0.746806117383108
1291	0.745285092241601
1292	0.744284495559011
1293	0.743225055230788
1294	0.74446801183075
1295	0.743954263058477
1296	0.741696867733194
1297	0.741090992773681
1298	0.737598507468912
1299	0.738204888021485
1300	0.739299949100024
1301	0.742734288655877
1302	0.741997886633746
1303	0.74209705419133
1304	0.74095681703571
1305	0.741550877418867
1306	0.742766127009752
1307	0.741022913458356
1308	0.741964819319411
1309	0.740561454724953
1310	0.741662354957593
1311	0.740585709182936
1312	0.741057935647619
1313	0.743696698416828
1314	0.742666853748834
1315	0.740476822012681
1316	0.739364644635099
1317	0.742684404323025
1318	0.744534938597665
1319	0.745303734234563
1320	0.743991903633963
1321	0.741465252623488
1322	0.744158548125216
1323	0.744645517021278
1324	0.74387588467244
1325	0.741946269020909
1326	0.740891484733557
1327	0.741502653774553
1328	0.740120456591286
1329	0.741610776824315
1330	0.744450248576356
1331	0.745445349959067
1332	0.743212788549807
1333	0.740531456627932
1334	0.740992093931804
1335	0.738946288665174
1336	0.735421018770652
1337	0.737946617841914
1338	0.740586534433068
1339	0.739826234542519
1340	0.739678000261011
1341	0.740625400148411
1342	0.737254271186809
1343	0.738952274275702
1344	0.740214035880997
1345	0.741743563136522
1346	0.740767865320197
1347	0.739099941834511
1348	0.738906223280656
1349	0.738252212550685
1350	0.739467928255071
1351	0.73921029229551
1352	0.738912356621147
1353	0.738180003164096
1354	0.737506469155528
1355	0.737823463268521
1356	0.736908888723966
1357	0.739340116367273
1358	0.738009166198404
1359	0.735958195477241
1360	0.735622965628682
1361	0.734955213465179
1362	0.738258389191337
1363	0.738755438110236
1364	0.7368705553459
1365	0.737736813278147
1366	0.740003132257254
1367	0.738376254777385
1368	0.73919595102739
1369	0.742034565690945
1370	0.741130654447871
1371	0.740548139925363
1372	0.73583364383688
1373	0.735525863743498
1374	0.737407667102247
1375	0.739298293505622
1376	0.736374096073315
1377	0.735709136770214
1378	0.733786182975848
1379	0.736590123124964
1380	0.740389457569647
1381	0.737167288804021
1382	0.735652547280035
1383	0.734543171677594
1384	0.735181542134607
1385	0.735973350533686
1386	0.735888585373861
1387	0.735162618690597
1388	0.734533161699135
1389	0.732661907023792
1390	0.733409532702431
1391	0.734256117079051
1392	0.734077440237102
1393	0.734092722646962
1394	0.733362987576133
1395	0.735509656747842
1396	0.737396431983932
1397	0.736413229230831
1398	0.738428302844767
1399	0.736531864031508
1400	0.736596295945013
1401	0.737301940843765
1402	0.740250514993334
1403	0.740580826452986
1404	0.738435651136841
1405	0.735108427265233
1406	0.734854168718251
1407	0.736010889226439
1408	0.736748355923123
1409	0.736748550773849
1410	0.736929902037524
1411	0.735074362773654
1412	0.734924424503447
1413	0.737176203543106
1414	0.73719803701266
1415	0.737695087205092
1416	0.73740292955519
1417	0.73825152738931
1418	0.738115619644888
1419	0.736880870972556
1420	0.73536621222829
1421	0.733684809657108
1422	0.733120594546873
1423	0.736287404056315
1424	0.735372832058828
1425	0.733791079714674
1426	0.735908909705441
1427	0.735594302195455
1428	0.736007305501327
1429	0.736668013747419
1430	0.736542492947566
1431	0.737340744155935
1432	0.734878620574027
1433	0.733948431227198
1434	0.733481372764116
1435	0.734815835340184
1436	0.732028544103077
1437	0.732828680141995
1438	0.73220241590066
1439	0.733629060699471
1440	0.732845623240394
1441	0.732363263264439
1442	0.729154767161502
1443	0.73070053707164
1444	0.732041823243711
1445	0.729177644929062
1446	0.729851911219769
1447	0.726242403408563
1448	0.726858666586179
1449	0.729090025779197
1450	0.731032867082928
1451	0.731919946025075
1452	0.729661046655956
1453	0.730129357003112
1454	0.729654965530365
1455	0.728570636524151
1456	0.728133601628774
1457	0.731723877800705
1458	0.732104608477554
1459	0.731367532755856
1460	0.729166819888745
1461	0.72995174610925
1462	0.728120102166731
1463	0.730851832929257
1464	0.732318562215598
1465	0.730299883226469
1466	0.729317698027159
1467	0.728727068545015
1468	0.732334990806198
1469	0.730124262866492
1470	0.72821174059039
1471	0.731353095972674
1472	0.733353945483633
1473	0.733676488384939
1474	0.734780303737259
1475	0.73310993633953
1476	0.731380222250176
1477	0.72933512634207
1478	0.729300633943015
1479	0.729648294758461
1480	0.733455139234057
1481	0.733084643951211
1482	0.731640023217801
1483	0.728788198184456
1484	0.730676278793055
1485	0.728611626494464
1486	0.728489383771526
1487	0.730571018648074
1488	0.731944437360411
1489	0.729054568041253
1490	0.728162551607186
1491	0.730903882270173
1492	0.729351400835037
1493	0.729193997107613
1494	0.728624549045536
1495	0.73001508533045
1496	0.72926340726613
1497	0.730271898586947
1498	0.72570742609546
1499	0.728096723900247
1500	0.728504200067886
1501	0.728607436567094
1502	0.728680673695747
1503	0.728803523894478
1504	0.727427513540136
1505	0.728409405826591
1506	0.728680711901772
1507	0.727925251441012
1508	0.728491022809984
1509	0.729571110947462
1510	0.729649107273252
1511	0.727655007493316
1512	0.726452409190727
1513	0.72841244320555
1514	0.73028854877249
1515	0.728013634711371
1516	0.728392038641319
1517	0.728523268694789
1518	0.727478623012845
1519	0.728029013909827
1520	0.729158471872358
1521	0.72851031303183
1522	0.728746935677833
1523	0.730214389605109
1524	0.731233511115518
1525	0.72939245193499
1526	0.72831679824344
1527	0.725609838993763
1528	0.725653011801618
1529	0.723453236255645
1530	0.723791359573804
1531	0.724814194709809
1532	0.727256391302793
1533	0.724313076849285
1534	0.724109399258338
1535	0.725526763813762
1536	0.728586424527071
1537	0.730041926336301
1538	0.728661543939205
1539	0.731779928585935
1540	0.730627054150895
1541	0.727017061123176
1542	0.728346536539494
1543	0.730271534356179
1544	0.7285026718269
1545	0.728031846249787
1546	0.72721187364287
1547	0.724057599530117
1548	0.725122839532882
1549	0.722367803095318
1550	0.722593658010041
1551	0.722712985613299
1552	0.723505289417164
1553	0.725441095718222
1554	0.724030697394626
1555	0.722907908930464
1556	0.722372307585625
1557	0.721957544255551
1558	0.720506233647224
1559	0.720046592247062
1560	0.723679288568162
1561	0.724168707743938
1562	0.72202484034737
1563	0.724536377054493
1564	0.724710169892959
1565	0.726306844236807
1566	0.729543021878139
1567	0.730142792788447
1568	0.730119231133045
1569	0.727740461635118
1570	0.729057118930165
1571	0.725723518473043
1572	0.724273179571277
1573	0.724422268394203
1574	0.723045100397314
1575	0.72143717565274
1576	0.720963604335989
1577	0.720807256368379
1578	0.720379010132206
1579	0.720410890512709
1580	0.720051206261305
1581	0.725893493256111
1582	0.723550534265089
1583	0.721159983302694
1584	0.721702763559565
1585	0.721394242269305
1586	0.720651248434389
1587	0.723736342898307
1588	0.723549194507158
1589	0.725826754972251
1590	0.727981221993591
1591	0.725642696174963
1592	0.720593897370786
1593	0.722524702503217
1594	0.723879912224205
1595	0.725196322453627
1596	0.727226143593077
1597	0.725297441065536
1598	0.724865265976494
1599	0.723738889966617
1600	0.725148564922813
1601	0.726200041841965
1602	0.725885720877163
1603	0.726176561692749
1604	0.725017569199627
1605	0.725738882389089
1606	0.724475247415052
1607	0.72175161887682
1608	0.721812924263974
1609	0.720786548703019
1610	0.723562797125468
1611	0.722930705191839
1612	0.723480617239978
1613	0.723580462317732
1614	0.72396219781303
1615	0.722026113881525
1616	0.720900229455833
1617	0.722050311030471
1618	0.721803297619297
1619	0.721270177118991
1620	0.725223194024298
1621	0.723187141482226
1622	0.724102356614461
1623	0.724310101873499
1624	0.723165218865282
1625	0.72240036354306
1626	0.723602209186963
1627	0.722775412984044
1628	0.722581573444444
1629	0.722229054096197
1630	0.723243867240559
1631	0.723905660537752
1632	0.72445066820586
1633	0.723805113742678
1634	0.725538181047462
1635	0.725719571790696
1636	0.724333420283878
1637	0.722728167413961
1638	0.723793863341953
1639	0.722261299981002
1640	0.725549293906499
1641	0.724352224015677
1642	0.724407811234475
1643	0.723846248895886
1644	0.722590671572448
1645	0.720642747593904
1646	0.71874587195843
1647	0.720147215454184
1648	0.721828681702075
1649	0.720223488688263
1650	0.722434978201393
1651	0.721701944677103
1652	0.72043730870522
1653	0.719011021769506
1654	0.719458877884599
1655	0.718991791403766
1656	0.722888805918139
1657	0.724640880720186
1658	0.723827910004053
1659	0.724816172508352
1660	0.72252546662371
1661	0.719514139078653
1662	0.719699366980297
1663	0.718224422125122
1664	0.720807377354124
1665	0.718939321796578
1666	0.719044388364368
1667	0.721295561201769
1668	0.719550818135852
1669	0.716954264109143
1670	0.716847669300367
1671	0.716322718521666
1672	0.718450794094711
1673	0.721141771764277
1674	0.723017348814542
1675	0.722645093507494
1676	0.722326795295527
1677	0.720009790930584
1678	0.718456270291578
1679	0.718448501733232
1680	0.720459109062886
1681	0.720048315338773
1682	0.720723288440936
1683	0.721589164312937
1684	0.7221819944621
1685	0.722002044085996
1686	0.719038275400424
1687	0.721305802963444
1688	0.72147992692079
1689	0.722124603918939
1690	0.72128092574726
1691	0.721922019020296
1692	0.719653519750716
1693	0.718927942768903
1694	0.720543944267089
1695	0.720101731181838
1696	0.719397725321543
1697	0.723251253738659
1698	0.721576482459821
1699	0.718928751463092
1700	0.721178660954611
1701	0.719234188253628
1702	0.719409001192951
1703	0.718076795319405
1704	0.718129481427399
1705	0.721192932178353
1706	0.724207932595913
1707	0.722637664982768
1708	0.722415178565885
1709	0.721120249037057
1710	0.718102227796481
1711	0.7198043520419
1712	0.719184512780377
1713	0.716942478824072
1714	0.720896038254928
1715	0.721972880153846
1716	0.720974619132896
1717	0.717618975073084
1718	0.720133769480575
1719	0.720854379679183
1720	0.720215020959666
1721	0.716199822475707
1722	0.715930769282445
1723	0.718558359336513
1724	0.718683468784834
1725	0.720482717839052
1726	0.72229822100969
1727	0.722548899652163
1728	0.719789231370878
1729	0.720328789586337
1730	0.721923537073009
1731	0.723031823803748
1732	0.722731269743162
1733	0.721721739218475
1734	0.719987567759579
1735	0.71982931076427
1736	0.719301896970514
1737	0.721662168384839
1738	0.723788303091832
1739	0.722116587021433
1740	0.720790021630659
1741	0.723182647180193
1742	0.720931765982113
1743	0.718313690501718
1744	0.717822895909055
1745	0.715956153365223
1746	0.718789808886779
1747	0.71874545805983
1748	0.718242761016954
1749	0.719746997157695
1750	0.719706880831811
1751	0.718083292890664
1752	0.718225505902688
1753	0.717518057679572
1754	0.716362580140719
1755	0.717023852562442
1756	0.717275958836702
1757	0.716712292619688
1758	0.718634183013035
1759	0.718150240034126
1760	0.716082829260555
1761	0.714982578530335
1762	0.713952471514304
1763	0.716522188355765
1764	0.717262968788321
1765	0.715499888104105
1766	0.714633884878689
1767	0.716662466869407
1768	0.717573551930377
1769	0.720190635327666
1770	0.71937543847383
1771	0.717238771639375
1772	0.715103946335308
1773	0.714761412768371
1774	0.716921152221112
1775	0.715386960009977
1776	0.715037052680282
1777	0.718932740172065
1778	0.719470258185808
1779	0.717262332021243
1780	0.718451558215204
1781	0.718003783606298
1782	0.716035536569708
1783	0.719024316192551
1784	0.716651474996115
1785	0.718161630523608
1786	0.716922984836761
1787	0.71604019897825
1788	0.715814578393812
1789	0.718249380847492
1790	0.717285221250611
1791	0.719220099145271
1792	0.718250212465295
1793	0.719392259312949
1794	0.719549177823861
1795	0.717589885005915
1796	0.718970650736792
1797	0.71885671018301
1798	0.718286762895544
1799	0.716223128150744
1800	0.714530473905301
1801	0.716186068306832
1802	0.717053854480066
1803	0.716832926868989
1804	0.715165330681581
1805	0.717134800310959
1806	0.71517380859845
1807	0.716407961256799
1808	0.715025496631359
1809	0.714359565621697
1810	0.714276403841374
1811	0.717499525210548
1812	0.718980532088301
1813	0.717110908810211
1814	0.71594746913582
1815	0.716176469679906
1816	0.71670448967592
1817	0.714946326107078
1818	0.715270486396761
1819	0.719212367519416
1820	0.718584387827573
1821	0.717691422610561
1822	0.716322760548293
1823	0.71639842630658
1824	0.714835803718968
1825	0.717094734926442
1826	0.716148371695844
1827	0.71579904127712
1828	0.715199679171276
1829	0.71571531022703
1830	0.718150031174524
1831	0.718120761539039
1832	0.718102609856728
1833	0.715876981567408
1834	0.717736178421371
1835	0.717648549083232
1836	0.720795049543503
1837	0.720692542779365
1838	0.718207167010855
1839	0.717647031030519
1840	0.716117679522707
1841	0.713448013173692
1842	0.714291873460755
1843	0.716623844399088
1844	0.716343772588317
1845	0.71614620668778
1846	0.717060604211087
1847	0.718498360595402
1848	0.718764974970756
1849	0.719495092101831
1850	0.717103829233843
1851	0.714230811318624
1852	0.7145678763299
1853	0.716834262806317
1854	0.716160342916901
1855	0.717350684726782
1856	0.715797170455447
1857	0.715367822612229
1858	0.71537062438737
1859	0.715978482239563
1860	0.71549606750164
1861	0.716762215158565
1862	0.716434984378034
1863	0.717223489229515
1864	0.714845418901839
1865	0.715935946198786
1866	0.717177430593264
1867	0.716421077385061
1868	0.713802267075458
1869	0.713060514936343
1870	0.713571630039984
1871	0.712746435943031
1872	0.713364999123331
1873	0.717490234778887
1874	0.715870710685229
1875	0.715128143484254
1876	0.714569516641892
1877	0.715733836328383
1878	0.716312657601842
1879	0.718108722820672
1880	0.717940038127702
1881	0.721113561709209
1882	0.721682769073331
1883	0.721014800409021
1884	0.718471216488421
1885	0.71680147057536
1886	0.714565750801395
1887	0.713599011024317
1888	0.715715553472054
1889	0.715855586193604
1890	0.71423603280866
1891	0.714827301604949
1892	0.717873883122485
1893	0.720477023867845
1894	0.717813180116986
1895	0.714695828306455
1896	0.715994593720159
1897	0.717987283697785
1898	0.716431733045336
1899	0.714717046659012
1900	0.714233392772356
1901	0.7153692234998
1902	0.715647418121226
1903	0.717224380703423
1904	0.715057589692066
1905	0.715481167152027
1906	0.717782755386023
1907	0.715024542754277
1908	0.713230489719412
1909	0.71271139592429
1910	0.713418074932776
1911	0.715626477399115
1912	0.71272578940731
1913	0.713565899136286
1914	0.713827677902454
1915	0.712438854520978
1916	0.711515563908666
1917	0.711965488243226
1918	0.714085246364705
1919	0.712198436743192
1920	0.709476453611089
1921	0.712138863362489
1922	0.71351092576095
1923	0.714145400476983
1924	0.714522999533345
1925	0.713074907145829
1926	0.711699869771581
1927	0.711833765332038
1928	0.712534973237794
1929	0.712565792764346
1930	0.711375420389645
1931	0.713331314144931
1932	0.711427691325504
1933	0.711560258589837
1934	0.71042150892211
1935	0.708865504891501
1936	0.708576701730564
1937	0.711546412726503
1938	0.710690004307411
1939	0.711541871303707
1940	0.713007379270793
1941	0.714778813065531
1942	0.712867282872535
1943	0.712157625067661
1944	0.710836206028408
1945	0.710454483268452
1946	0.711617009818853
1947	0.709792799495197
1948	0.709145207377367
1949	0.712092929532585
1950	0.711146404563149
1951	0.710729229159386
1952	0.712043898467617
1953	0.712025814282616
1954	0.711148858663466
1955	0.712784633052943
1956	0.713400721756379
1957	0.714082911976599
1958	0.712771273679656
1959	0.711939850727151
1960	0.712688052043228
1961	0.711221322756887
1962	0.712618301851092
1963	0.711785498387563
1964	0.709169149819481
1965	0.710624926712089
1966	0.710134453050033
1967	0.709107892826625
1968	0.710958516248656
1969	0.710068078996942
1970	0.711631855406498
1971	0.709428017286571
1972	0.708947682229923
1973	0.708580453562185
1974	0.71098393599039
1975	0.710074759957119
1976	0.71125565214357
1977	0.713579908011991
1978	0.715670669034294
1979	0.713175688271187
1980	0.71198449574049
1981	0.710678201192862
1982	0.71396107678459
1983	0.716233856402465
1984	0.716735035392629
1985	0.713897272723423
1986	0.714215479240932
1987	0.71456702433555
1988	0.716140641343523
1989	0.715666000258082
1990	0.715841959378145
1991	0.714293816873876
1992	0.71448207960741
1993	0.710985846291623
1994	0.71088880298901
1995	0.713784692304119
1996	0.712070897391703
1997	0.711674191502413
1998	0.711207186527766
1999	0.710194344814276
2000	0.709395584192245
2001	0.712063128833358
2002	0.71253413525232
2003	0.712428760489265
2004	0.712440349650076
2005	0.714015711399841
2006	0.713138974828566
2007	0.713654849129344
2008	0.7134671416567
2009	0.7143750696265
2010	0.715196702921955
2011	0.71427942466439
2012	0.713760330869268
2013	0.713340738297678
2014	0.713149326114178
2015	0.71022847552963
2016	0.709166406626911
2017	0.709217544117372
2018	0.708581485124851
2019	0.710420651833623
2020	0.711761555945448
2021	0.709932251485172
2022	0.710335707105483
2023	0.711141121943474
2024	0.711490605186296
2025	0.711744363234355
2026	0.71045389107507
2027	0.707600410447323
2028	0.708675018567332
2029	0.7113795351785
2030	0.711891838489507
[truncated: 47,170 more rows]
